# Supplementary material for: Hierarchical chromatin features reveal the toxin production in Bungarus multicinctus
Source: Chin Med. 2021 Sep 17;16:90. doi: 10.1186/s13020-021-00502-6 (PMC8447776; doi:10.1186/s13020-021-00502-6)
Supplement: Supplementary file 1 — Additional file 1: Table S1. Gene expression of venom glands relative to different times and various tissues. [file 13020_2021_502_MOESM1_ESM.xlsx]

## Sheet: Supplementary Table 1
Supplementary Table 1. Gene expression of venom glands relative to different times and various tissues.
Time-up	baseMean	log2FoldChange	lfcSE	stat	pvalue	padj		Time-down	baseMean	log2FoldChange	lfcSE	stat	pvalue	padj		Tissue-up	baseMean	log2FoldChange	lfcSE	stat	pvalue	padj		Tissue-down	baseMean	log2FoldChange	lfcSE	stat	pvalue	padj
BM15208	398.889	5.211	0.730921	7.12936	1.00838e-12	9.18946e-10		BM07899	642.255	-4.03916	0.429448	-9.40547	5.17959e-21	6.13626e-17		BM10149	793148	16.3535	0.443975	36.8343	5.21589e-297	6.70241e-293		BM19214	373242	-11.0438	0.323712	-34.1161	4.25602e-255	2.73449e-251
BM09286	301.096	5.38764	0.766088	7.03266	2.0263e-12	1.60037e-09		BM13171	1258.31	-5.67494	0.654714	-8.66782	4.40471e-18	2.60913e-14		BM13617	72937.7	10.2169	0.345192	29.5976	1.60485e-192	4.12446e-189		BM20241	411996	-10.0914	0.33454	-30.1649	6.83841e-200	2.92912e-196
BM18640	87.6739	10.2251	1.46984	6.95663	3.48509e-12	2.58049e-09		BM18528	244.817	-11.1377	1.32026	-8.43602	3.2832e-17	1.29654e-13		BM16513	83535.8	12.2572	0.428241	28.6222	3.55552e-180	7.61474e-177		BM20246	32941.2	-9.5208	0.319145	-29.8322	1.49629e-195	4.80683e-192
BM12931	1866.57	2.7955	0.428254	6.52767	6.68013e-11	3.95697e-08		BM07288	234.116	-11.0732	1.32051	-8.38562	5.0461e-17	1.49453e-13		BM13616	229154	10.9387	0.420397	26.0198	2.9567e-149	3.79936e-146		BM19134	5.83471e+06	-9.60269	0.345696	-27.7779	8.02947e-170	1.47398e-166
BM05874	15.6767	21.0711	3.25777	6.46794	9.93446e-11	5.60446e-08		BM05965	1483.55	-7.01227	0.846574	-8.28312	1.19992e-16	2.84309e-13		BM09276	24985.5	10.5176	0.429501	24.4879	1.98914e-132	1.70403e-129		BM09280	595166	-9.07792	0.339066	-26.7733	6.6059e-158	1.06107e-154
BM14359	150.856	6.10529	0.946455	6.45068	1.11346e-10	5.99598e-08		BM18797	197.295	-10.8264	1.33023	-8.13878	3.99272e-16	7.88362e-13		BM08854	371046	8.66203	0.378312	22.8966	5.02878e-116	3.23099e-113		BM20233	255099	-10.6324	0.40725	-26.1078	2.97053e-150	4.24126e-147
BM11036	1523.67	4.50552	0.700294	6.43375	1.24493e-10	6.41249e-08		BM14271	183.689	-10.7232	1.34206	-7.99011	1.34815e-15	1.99644e-12		BM05616	73948.9	7.36022	0.322507	22.8219	2.77724e-115	1.69941e-112		BM19395	671044	-10.2979	0.399039	-25.8068	7.44042e-147	8.69176e-144
BM08616	1680.36	2.69639	0.426186	6.32679	2.50319e-10	1.14059e-07		BM15348	191.267	-10.7819	1.34813	-7.99771	1.26751e-15	1.99644e-12		BM09728	36480.9	10.7444	0.476226	22.5616	1.03308e-112	6.03413e-110		BM19210	188300	-9.72228	0.380378	-25.5596	4.29958e-144	4.60413e-141
BM09869	184.778	4.04149	0.645251	6.26343	3.76598e-10	1.59341e-07		BM03605	177.722	-10.676	1.35155	-7.89907	2.80981e-15	3.69864e-12		BM12032	32815.3	8.52172	0.397342	21.4468	4.88878e-102	2.61753e-99		BM20062	123117	-10.9362	0.43788	-24.9753	1.13335e-137	1.12027e-134
BM19208	1431.32	3.12928	0.512462	6.10636	1.01928e-09	3.44318e-07		BM12623	154.083	-10.47	1.35836	-7.70784	1.27963e-14	1.51597e-11		BM04237	6510.6	8.90087	0.432136	20.5974	2.89753e-94	1.48933e-91		BM02013	397552	-10.0443	0.40386	-24.8707	1.54552e-136	1.41856e-133
BM19205	181.508	4.05278	0.673185	6.02031	1.74083e-09	5.03015e-07		BM18791	129.937	-10.2238	1.36953	-7.46516	8.31969e-14	8.96031e-11		BM08395	13227.9	10.6779	0.518672	20.5871	3.58542e-94	1.77203e-91		BM19207	128437	-8.83035	0.366849	-24.0708	5.05493e-128	4.05974e-125
BM07985	45.5887	9.2799	1.55905	5.95226	2.64461e-09	7.12062e-07		BM05619	483.551	-3.65439	0.501343	-7.28921	3.11786e-13	3.07811e-10		BM00586	82432.5	8.7206	0.42484	20.5268	1.24071e-93	5.90487e-91		BM02563	16072.9	-11.2022	0.482294	-23.2269	2.43686e-119	1.84198e-116
BM16591	759.938	2.96735	0.505802	5.86663	4.44741e-09	1.11304e-06		BM18785	103.627	-9.89731	1.39759	-7.0817	1.42402e-12	1.20502e-09		BM10548	240494	10.9768	0.545811	20.1111	5.90353e-90	2.61588e-87		BM19393	476651	-10.2275	0.443798	-23.0453	1.63852e-117	1.16972e-114
BM16769	1243.03	2.60956	0.444989	5.86432	4.50966e-09	1.11304e-06		BM11700	85.8334	-9.6255	1.42326	-6.76299	1.35176e-11	9.42017e-09		BM02929	1.69056e+06	8.82424	0.446998	19.7411	9.5627e-87	4.09603e-84		BM19132	114444	-9.50065	0.413184	-22.9938	5.38097e-117	3.63923e-114
BM11807	926.819	2.7771	0.47519	5.84419	5.09034e-09	1.2061e-06		BM05653	663.72	-3.06853	0.459462	-6.67852	2.41366e-11	1.58859e-08		BM14407	2.19958e+06	10.0906	0.513273	19.6592	4.81953e-86	1.99777e-83		BM06141	32236.7	-10.4907	0.484462	-21.6543	5.53343e-104	3.09151e-101
BM06853	634.744	2.6959	0.467886	5.76187	8.31892e-09	1.7599e-06		BM02192	874.059	-2.92627	0.442866	-6.60758	3.90661e-11	2.43588e-08		BM05903	64380.3	9.00202	0.458144	19.6489	5.90947e-86	2.37302e-83		BM17884	4660.23	-10.0368	0.489399	-20.5084	1.80981e-93	8.30574e-91
BM16690	3128.09	2.1719	0.383244	5.66715	1.45189e-08	2.81977e-06		BM06011	69.6252	-9.32351	1.46279	-6.3738	1.84397e-10	9.1023e-08		BM09061	1.21947e+06	7.55562	0.385373	19.606	1.37537e-85	5.3556e-83		BM06134	16406	-10.1605	0.540031	-18.8146	5.7325e-79	1.71309e-76
BM19233	202.093	3.62704	0.642047	5.64918	1.61214e-08	3.0316e-06		BM04770	73.2831	-9.39754	1.47999	-6.34974	2.15685e-10	1.02209e-07		BM16373	68514.7	8.41857	0.431656	19.5029	1.03645e-84	3.91717e-82		BM07559	3173.94	-6.80851	0.367801	-18.5114	1.67038e-76	4.5669e-74
BM16717	2012.77	2.09123	0.371661	5.62671	1.83674e-08	3.29695e-06		BM03266	895.783	-3.26476	0.516816	-6.31706	2.66592e-10	1.16974e-07		BM12871	2890.04	9.3194	0.477968	19.4979	1.14274e-84	4.19549e-82		BM20232	2141.68	-7.70852	0.4361	-17.676	6.41662e-70	1.58565e-67
BM08615	892.65	2.57854	0.458954	5.6183	1.92847e-08	3.35367e-06		BM09740	61.4043	-9.14243	1.47249	-6.20883	5.3379e-10	2.18062e-07		BM19336	25257.6	8.20684	0.425049	19.308	4.60066e-83	1.64218e-80		BM05415	6021.68	-6.39986	0.366266	-17.4733	2.28904e-68	5.25253e-66
BM19213	1403.56	3.83078	0.681783	5.61877	1.92322e-08	3.35367e-06		BM18734	1482.38	-2.52942	0.408777	-6.18778	6.10173e-10	2.40957e-07		BM16376	34162.6	7.14186	0.369968	19.304	4.9713e-83	1.72652e-80		BM20234	8765.15	-7.99137	0.485718	-16.4527	8.0196e-61	1.58541e-58
BM15210	1219.32	2.94878	0.534553	5.51634	3.46128e-08	5.54133e-06		BM04360	352.943	-3.4611	0.560645	-6.17342	6.68283e-10	2.55392e-07		BM05062	1.55199e+06	7.16527	0.371212	19.3023	5.13249e-83	1.73559e-80		BM10227	1231.52	-6.4084	0.39058	-16.4074	1.69273e-60	3.29569e-58
BM00523	63.9433	6.9394	1.26586	5.48195	4.20663e-08	6.55736e-06		BM03163	675.604	-3.34646	0.542776	-6.16545	7.02826e-10	2.60199e-07		BM15473	76263.6	10.3254	0.535591	19.2785	8.14443e-83	2.68349e-80		BM02014	464626	-10.6975	0.672744	-15.9013	6.21085e-57	1.09328e-54
BM02559	84.249	7.35574	1.3452	5.46815	4.54752e-08	6.87833e-06		BM02464	1554.88	-3.67824	0.597655	-6.15445	7.5339e-10	2.70467e-07		BM06970	105804	8.04052	0.420868	19.1046	2.31061e-81	7.42283e-79		BM19206	17397.2	-11.453	0.736644	-15.5475	1.65373e-54	2.68993e-52
BM06649	69.084	9.87892	1.81644	5.43863	5.36922e-08	7.75721e-06		BM04946	171.883	-3.81669	0.621182	-6.14424	8.0347e-10	2.79962e-07		BM17684	25854.8	11.5195	0.607377	18.9659	3.26231e-80	1.02246e-77		BM14612	3729.97	-8.29805	0.535315	-15.5013	3.40145e-54	5.39613e-52
BM17006	47.1226	9.3292	1.73001	5.39258	6.94541e-08	9.68027e-06		BM08573	1288.5	-2.48581	0.40737	-6.10211	1.04679e-09	3.44318e-07		BM19167	107462	8.41984	0.447506	18.815	5.68899e-79	1.71309e-76		BM00012	3144.35	-5.52051	0.361217	-15.2831	9.91776e-53	1.51718e-50
BM19207	884813	2.7106	0.505056	5.36694	8.00854e-08	1.10322e-05		BM09738	61.2719	-9.13912	1.49876	-6.0978	1.07536e-09	3.44318e-07		BM05456	64585.5	8.78071	0.471717	18.6144	2.45786e-77	7.17806e-75		BM17692	15755.3	-10.7335	0.708881	-15.1415	8.62357e-52	1.28852e-49
BM18607	11630.9	2.88478	0.540063	5.34156	9.21509e-08	1.24058e-05		BM06007	60.2483	-9.11472	1.50106	-6.07218	1.26185e-09	3.93399e-07		BM11959	6768.88	9.88513	0.531746	18.59	3.87502e-77	1.10653e-74		BM13579	1528.02	-6.92025	0.465291	-14.873	4.93854e-50	7.21139e-48
BM17195	1443.25	2.24235	0.420134	5.33722	9.4382e-08	1.25634e-05		BM10956	376.147	-3.1315	0.51762	-6.04981	1.4502e-09	4.40525e-07		BM08527	190443	8.90498	0.480972	18.5145	1.57659e-76	4.40416e-74		BM12122	1803.89	-9.81844	0.668111	-14.6958	6.85516e-49	9.78764e-47
BM13033	2647.09	3.17547	0.601006	5.2836	1.26673e-07	1.6477e-05		BM05652	70.5	-9.34224	1.54688	-6.03939	1.54699e-09	4.58179e-07		BM17285	126670	9.6898	0.524796	18.4639	4.02801e-76	1.07833e-73		BM13846	21513.6	-5.61291	0.387279	-14.4932	1.33782e-47	1.84849e-45
BM08137	1013.68	2.27079	0.43046	5.27527	1.32564e-07	1.67073e-05		BM12258	60.8975	-9.13093	1.52175	-6.0003	1.96952e-09	5.42624e-07		BM09741	8673.19	8.48686	0.459894	18.454	4.84631e-76	1.27092e-73		BM01920	1060.96	-5.8724	0.411492	-14.271	3.31871e-46	4.44223e-44
BM15466	1122.65	2.49334	0.475768	5.24067	1.59993e-07	1.93411e-05		BM16925	459.528	-3.85213	0.641731	-6.00271	1.94046e-09	5.42624e-07		BM08813	1645.11	6.37764	0.350378	18.2022	4.96121e-74	1.27503e-71		BM11083	5619.99	-8.89999	0.625062	-14.2386	5.27909e-46	6.92207e-44
BM15264	1986.51	3.27106	0.625839	5.22669	1.72573e-07	2.04447e-05		BM06122	2307.15	-2.83394	0.477139	-5.93946	2.85965e-09	7.52851e-07		BM02165	148171	9.21174	0.51463	17.8997	1.1846e-71	2.98472e-69		BM02235	3827.71	-8.20655	0.584365	-14.0435	8.43923e-45	1.0328e-42
BM06629	347.712	2.69346	0.515979	5.2201	1.78831e-07	2.09763e-05		BM09537	907.702	-3.32665	0.565836	-5.87917	4.12334e-09	1.06194e-06		BM11647	8886.77	9.19848	0.521975	17.6225	1.6565e-69	4.01624e-67		BM09612	900.733	-7.88714	0.572342	-13.7805	3.34059e-43	3.83273e-41
BM09247	184.182	2.99532	0.577924	5.1829	2.18462e-07	2.48858e-05		BM06014	50.9103	-8.87202	1.51644	-5.85057	4.89888e-09	1.18443e-06		BM16084	2653.77	7.50638	0.426659	17.5934	2.76794e-69	6.58668e-67		BM06664	30925.4	-8.14258	0.59153	-13.7653	4.12291e-43	4.68845e-41
BM16438	789.702	2.34324	0.453524	5.16674	2.38214e-07	2.68774e-05		BM18120	1293.95	-6.31923	1.08307	-5.83454	5.39396e-09	1.25298e-06		BM19830	10423.7	7.71627	0.43976	17.5465	6.32139e-69	1.47691e-66		BM09532	1091.81	-7.0234	0.517012	-13.5846	4.9413e-42	5.33578e-40
BM16437	2070.4	2.71747	0.526901	5.15745	2.50332e-07	2.79782e-05		BM01640	80.9457	-9.54121	1.64167	-5.81189	6.1772e-09	1.40733e-06		BM20223	4457.35	6.86703	0.399353	17.1954	2.87531e-66	6.48205e-64		BM16211	971.637	-5.47577	0.406165	-13.4816	2.00577e-41	2.07856e-39
BM19536	1946.88	3.08839	0.601192	5.13711	2.78989e-07	3.07624e-05		BM08279	69.3194	-8.35137	1.44001	-5.79954	6.64988e-09	1.48644e-06		BM14850	21485.5	7.99448	0.465906	17.159	5.3834e-66	1.1927e-63		BM12496	4957.62	-5.42638	0.410545	-13.2175	6.95151e-40	7.08944e-38
BM08614	2234	2.42307	0.475038	5.10079	3.38236e-07	3.60999e-05		BM08349	50.8755	-8.87078	1.53378	-5.78362	7.31108e-09	1.60397e-06		BM17287	165965	8.97124	0.52468	17.0985	1.5229e-65	3.31682e-63		BM13132	4568.41	-5.04747	0.383032	-13.1777	1.18002e-39	1.17545e-37
BM19215	1560.5	3.02593	0.594991	5.08567	3.66332e-07	3.87494e-05		BM14401	48.5283	-8.80293	1.52614	-5.7681	8.01684e-09	1.72683e-06		BM16269	30213.9	7.76709	0.457291	16.985	1.06022e-64	2.27064e-62		BM02397	2837.38	-5.07182	0.3854	-13.1599	1.49324e-39	1.47601e-37
BM13035	2379.32	3.03183	0.601698	5.0388	4.6846e-07	4.74346e-05		BM16073	111.557	-5.03487	0.876667	-5.7432	9.29029e-09	1.93091e-06		BM14522	3.39456e+06	8.44626	0.497651	16.9723	1.3172e-64	2.77476e-62		BM02149	1295.03	-6.38145	0.485291	-13.1498	1.70737e-39	1.67479e-37
BM16436	87.0224	5.58634	1.10855	5.03931	4.67212e-07	4.74346e-05		BM03131	1187.08	-2.74265	0.479271	-5.72255	1.04938e-08	2.14345e-06		BM00585	78773.3	8.03342	0.482943	16.6343	3.9321e-62	8.14959e-60		BM13864	908.199	-9.05377	0.693663	-13.0521	6.18149e-39	5.88387e-37
BM20225	30.9115	8.7226	1.73479	5.02804	4.95527e-07	4.9332e-05		BM03376	49.0176	-8.81728	1.54493	-5.70722	1.14834e-08	2.30582e-06		BM17545	71036.3	9.17747	0.552298	16.6169	5.26076e-62	1.07303e-59		BM19796	1309.94	-10.5071	0.808076	-13.0027	1.18172e-38	1.10841e-36
BM13840	640.041	2.25029	0.450124	4.99927	5.7547e-07	5.54275e-05		BM10438	4150.39	-2.97373	0.524459	-5.67009	1.42722e-08	2.81805e-06		BM12870	12766.6	9.30811	0.561347	16.5817	9.44563e-62	1.8965e-59		BM12422	6643.41	-7.40053	0.569235	-13.0008	1.21024e-38	1.12692e-36
BM11693	2498.12	1.86178	0.372597	4.99676	5.83013e-07	5.57013e-05		BM17807	829.083	-3.11939	0.551522	-5.65597	1.54965e-08	2.96109e-06		BM09246	491344	16.8981	1.03035	16.4003	1.90259e-60	3.64899e-58		BM20245	6156.2	-10.7966	0.835185	-12.9273	3.15878e-38	2.87875e-36
BM08604	3185.8	1.97183	0.395038	4.99149	5.99154e-07	5.67854e-05		BM16064	438.287	-2.47748	0.43888	-5.64501	1.65175e-08	3.05755e-06		BM14256	13447.9	7.13784	0.436715	16.3444	4.76957e-60	9.01309e-58		BM02157	1471.77	-6.93054	0.537626	-12.891	5.05779e-38	4.51338e-36
BM11095	131.463	4.16963	0.838572	4.9723	6.61624e-07	6.07617e-05		BM11720	46.5364	-8.74225	1.55058	-5.63804	1.71999e-08	3.13488e-06		BM18515	17398.2	9.01765	0.556255	16.2114	4.19123e-59	7.80541e-57		BM15851	8116.26	-5.97498	0.464306	-12.8686	6.75743e-38	5.98848e-36
BM11517	319.217	3.04297	0.615362	4.945	7.61426e-07	6.88596e-05		BM01872	45.0641	-8.69597	1.54909	-5.6136	1.98157e-08	3.35367e-06		BM13752	5759.23	8.97502	0.55911	16.0523	5.50535e-58	1.01062e-55		BM03052	2241.76	-4.00357	0.314158	-12.7438	3.37509e-37	2.97055e-35
BM19248	1315.74	2.17997	0.441646	4.93601	7.97357e-07	7.10247e-05		BM12721	981.89	-2.3367	0.416187	-5.61453	1.971e-08	3.35367e-06		BM16641	6573.95	8.07709	0.505962	15.9638	2.28281e-57	4.13156e-55		BM00760	1653.36	-6.42554	0.509159	-12.6199	1.63982e-36	1.42376e-34
BM15211	4434.56	1.83399	0.374729	4.89419	9.87107e-07	8.72706e-05		BM01627	1948.81	-2.37879	0.427696	-5.56188	2.66884e-08	4.3589e-06		BM14511	3431.61	9.06029	0.569338	15.9137	5.08966e-57	9.08362e-55		BM13580	426.493	-7.09626	0.564094	-12.5799	2.72301e-36	2.34837e-34
BM11110	219.037	2.86905	0.58649	4.89191	9.98621e-07	8.76346e-05		BM01721	1168.98	-2.96391	0.532558	-5.56543	2.61506e-08	4.3589e-06		BM07753	2404.71	10.7258	0.675507	15.8781	8.97885e-57	1.55917e-54		BM18675	3439.19	-5.76619	0.459121	-12.5592	3.53942e-36	3.03211e-34
BM02074	159.819	4.04934	0.830515	4.8757	1.08423e-06	9.44472e-05		BM04993	46.9438	-8.75467	1.57436	-5.56077	2.68591e-08	4.3589e-06		BM16621	7607.45	6.57089	0.414251	15.8621	1.15931e-56	1.98629e-54		BM12275	1111.05	-4.75409	0.382753	-12.4208	2.01624e-35	1.67153e-33
BM19132	680282	2.46094	0.509596	4.8292	1.37081e-06	0.000116835		BM04798	54.5148	-8.97071	1.62908	-5.50661	3.65819e-08	5.77847e-06		BM02561	20150.1	8.11395	0.513535	15.8002	3.10198e-56	5.2448e-54		BM08851	842.6	-9.13384	0.738187	-12.3733	3.64366e-35	2.98223e-33
BM14423	370.708	3.5014	0.728604	4.80563	1.54264e-06	0.000127802		BM04369	1290.46	-3.23834	0.591105	-5.47845	4.29071e-08	6.60156e-06		BM17286	13269.3	9.3043	0.590074	15.768	5.16453e-56	8.61872e-54		BM18933	497.444	-5.3824	0.446134	-12.0645	1.62586e-33	1.29766e-31
BM08685	916.38	2.19636	0.457396	4.80189	1.57175e-06	0.00012931		BM10816	41.5534	-8.57902	1.56934	-5.46663	4.58671e-08	6.87833e-06		BM03155	1658.93	9.92795	0.637442	15.5747	1.08214e-54	1.78276e-52		BM14565	1333.74	-8.70935	0.722144	-12.0604	1.70923e-33	1.35578e-31
BM19445	581.492	2.28054	0.475799	4.79308	1.6424e-06	0.00013327		BM06003	41.019	-8.56047	1.56849	-5.45778	4.82129e-08	7.13973e-06		BM16622	1027.35	7.92072	0.510022	15.5302	2.16863e-54	3.48336e-52		BM07817	342.832	-6.46603	0.53635	-12.0556	1.81181e-33	1.42833e-31
BM08440	182.258	3.09763	0.649701	4.76778	1.86266e-06	0.000150115		BM06006	41.5813	-8.57998	1.57676	-5.44154	5.28225e-08	7.72577e-06		BM14258	2105.35	7.58554	0.492793	15.393	1.8249e-53	2.85975e-51		BM18836	2317.66	-6.31298	0.524346	-12.0397	2.19688e-33	1.7109e-31
BM02949	393.265	3.19926	0.672179	4.75954	1.94034e-06	0.000154276		BM07109	1173.96	-2.89038	0.535536	-5.39718	6.76955e-08	9.54749e-06		BM17214	340196	7.96414	0.518745	15.3527	3.39678e-53	5.25887e-51		BM05625	913.694	-5.65194	0.470857	-12.0035	3.40546e-33	2.60477e-31
BM08474	140.159	3.59335	0.755848	4.75407	1.99365e-06	0.000156416		BM08773	49.0146	-8.81695	1.63341	-5.39786	6.74391e-08	9.54749e-06		BM15064	74621	9.15153	0.602416	15.1914	4.03306e-52	6.09704e-50		BM12177	1081.31	-9.51087	0.794279	-11.9742	4.85012e-33	3.66612e-31
BM15830	1383.26	2.95675	0.621835	4.75489	1.98557e-06	0.000156416		BM05966	38.7603	-8.47869	1.58531	-5.34828	8.8794e-08	1.20913e-05		BM08085	17062.8	8.55439	0.567715	15.0681	2.62596e-51	3.87857e-49		BM07397	1214.5	-5.8287	0.490554	-11.8819	1.4702e-32	1.09837e-30
BM08602	3040.45	1.89172	0.398894	4.74241	2.11187e-06	0.000162941		BM01250	39.0453	-8.48981	1.60799	-5.27977	1.29346e-07	1.6477e-05		BM15059	5572.57	7.68125	0.521356	14.7332	3.94537e-49	5.69641e-47		BM02662	2732.01	-5.99392	0.505263	-11.863	1.84284e-32	1.36882e-30
BM17098	1226.75	2.09903	0.442455	4.74404	2.09493e-06	0.000162941		BM07287	37.6726	-8.43757	1.59748	-5.28179	1.27926e-07	1.6477e-05		BM12539	520267	7.77816	0.53487	14.5421	6.55119e-48	9.25086e-46		BM03163	674.545	-8.18779	0.700312	-11.6916	1.4066e-31	1.01544e-29
BM07557	92.2074	4.43008	0.935301	4.73653	2.17405e-06	0.000166167		BM12878	203.31	-3.8808	0.73498	-5.28014	1.29084e-07	1.6477e-05		BM09247	3157.04	7.12712	0.490595	14.5275	8.11419e-48	1.13334e-45		BM16189	733.63	-9.14239	0.782435	-11.6845	1.52905e-31	1.09767e-29
BM14027	4911.86	3.07285	0.649998	4.72748	2.27325e-06	0.000172636		BM02476	179.638	-4.81717	0.913893	-5.27104	1.35652e-07	1.6893e-05		BM11996	12061.4	9.62558	0.667763	14.4147	4.18392e-47	5.7195e-45		BM10009	357232	-4.93946	0.423966	-11.6506	2.278e-31	1.60837e-29
BM03523	1964.72	1.86528	0.395788	4.71283	2.44298e-06	0.000184344		BM05790	346.453	-3.12698	0.593425	-5.26937	1.36889e-07	1.6893e-05		BM11606	2727.67	5.17484	0.361899	14.2991	2.21572e-46	2.99705e-44		BM17193	727.504	-5.30061	0.460444	-11.512	1.14848e-30	8.02064e-29
BM01799	563.705	3.09764	0.658529	4.70387	2.55272e-06	0.000190202		BM06409	293.698	-3.17606	0.605839	-5.24242	1.58486e-07	1.93411e-05		BM11994	14703.5	11.3399	0.795982	14.2465	4.71568e-46	6.24705e-44		BM13130	900.552	-4.92916	0.433443	-11.3721	5.75876e-30	3.93617e-28
BM13305	224.902	2.4951	0.532425	4.68629	2.78198e-06	0.000204709		BM06266	757.522	-2.13998	0.408804	-5.23473	1.65222e-07	1.97716e-05		BM01956	709.497	5.90963	0.416676	14.1828	1.1709e-45	1.5198e-43		BM04880	1602.22	-4.46849	0.394797	-11.3184	1.06339e-29	7.22995e-28
BM05062	43488.9	1.77688	0.380374	4.67141	2.99145e-06	0.000218764		BM19182	36.3689	-8.38682	1.61586	-5.1903	2.09957e-07	2.43859e-05		BM08807	2336.14	6.36903	0.449871	14.1575	1.67923e-45	2.15781e-43		BM14727	391.814	-6.31413	0.558093	-11.3137	1.12198e-29	7.58811e-28
BM08605	1334.99	2.27344	0.486868	4.66952	3.0191e-06	0.000219277		BM20012	734.678	-3.54101	0.68305	-5.18412	2.17034e-07	2.48858e-05		BM00641	30507.3	9.5954	0.678922	14.1333	2.36858e-45	3.01349e-43		BM11371	1947.18	-4.34386	0.385433	-11.2701	1.84424e-29	1.24076e-27
BM17679	657.314	2.09155	0.448142	4.66715	3.054e-06	0.000219277		BM19541	220.702	-5.34567	1.04079	-5.13614	2.80437e-07	3.07624e-05		BM15215	6098.74	5.04048	0.357348	14.1052	3.52602e-45	4.44209e-43		BM09537	902.866	-9.92784	0.881372	-11.2641	1.97392e-29	1.32109e-27
BM06265	1994.94	1.79068	0.38499	4.65125	3.29935e-06	0.000230944		BM19943	250.783	-2.65652	0.518599	-5.12249	3.01533e-07	3.2773e-05		BM12446	1747.39	5.77908	0.409869	14.0998	3.8084e-45	4.75126e-43		BM19133	5013.6	-5.5801	0.495409	-11.2636	1.98429e-29	1.32114e-27
BM13037	2414.17	2.82878	0.608184	4.65119	3.30028e-06	0.000230944		BM03140	840.387	-3.38359	0.661739	-5.11318	3.16772e-07	3.41163e-05		BM16962	2111.04	7.4153	0.52743	14.0593	6.75451e-45	8.34571e-43		BM13302	938.631	-6.72852	0.598057	-11.2506	2.29919e-29	1.52291e-27
BM16458	542.16	2.09904	0.451373	4.65034	3.31396e-06	0.000230944		BM11576	36.0376	-8.37423	1.65088	-5.07259	3.92446e-07	4.11444e-05		BM15665	2163.27	5.26795	0.376051	14.0086	1.38074e-44	1.67382e-42		BM01449	439.056	-4.64157	0.414228	-11.2053	3.83885e-29	2.47885e-27
BM00395	578.554	3.06564	0.659581	4.64785	3.35405e-06	0.000232371		BM02122	88.0998	-5.56807	1.10235	-5.05111	4.39257e-07	4.5648e-05		BM00590	2515.59	5.7242	0.408702	14.0058	1.43686e-44	1.72557e-42		BM07214	884.363	-4.60204	0.413421	-11.1316	8.80312e-29	5.57242e-27
BM06400	267.198	3.71138	0.798974	4.64517	3.3979e-06	0.00023404		BM06088	760.701	-2.08639	0.413929	-5.04046	4.6442e-07	4.74346e-05		BM17878	1762.82	9.89563	0.709222	13.9528	3.02505e-44	3.59924e-42		BM03548	1868.61	-4.71357	0.42398	-11.1174	1.0321e-28	6.50124e-27
BM07559	12151.9	1.68901	0.364188	4.63773	3.52255e-06	0.000241223		BM01507	37.6222	-8.43612	1.67569	-5.03443	4.79275e-07	4.81184e-05		BM11713	12846.6	7.98977	0.573618	13.9287	4.23816e-44	4.99636e-42		BM10972	3306.71	-5.30285	0.477452	-11.1066	1.16574e-28	7.27174e-27
BM19165	846.09	2.90155	0.627068	4.62717	3.70693e-06	0.000252391		BM17570	343.632	-2.80247	0.558186	-5.02067	5.14918e-07	5.08353e-05		BM00022	15620.9	6.92706	0.499701	13.8624	1.07022e-43	1.25021e-41		BM17191	869.843	-5.18679	0.467641	-11.0914	1.38112e-28	8.5736e-27
BM11654	181.392	2.40276	0.519901	4.62157	3.80845e-06	0.000256356		BM02634	487.228	-2.60057	0.519039	-5.01035	5.43315e-07	5.31955e-05		BM06770	4914.1	10.1491	0.733478	13.8369	1.52656e-43	1.76724e-41		BM02063	993.081	-7.91043	0.713606	-11.0852	1.48101e-28	9.14952e-27
BM18188	265.054	2.95498	0.64166	4.60522	4.1203e-06	0.000275225		BM11320	49.495	-8.83185	1.76617	-5.00057	5.71623e-07	5.54275e-05		BM12821	1413.29	6.7708	0.492055	13.7602	4.42018e-43	4.9824e-41		BM00387	9190.37	-4.68023	0.423063	-11.0627	1.90216e-28	1.15842e-26
BM14436	1374.99	1.71177	0.372615	4.59394	4.34946e-06	0.000283121		BM12507	203.943	-2.77567	0.557088	-4.98246	6.27819e-07	5.85651e-05		BM15009	5251.97	5.8868	0.428883	13.7259	7.10473e-43	7.93876e-41		BM05713	285.828	-6.78554	0.614943	-11.0344	2.60763e-28	1.57315e-26
BM16711	104.249	3.68989	0.803021	4.59501	4.32723e-06	0.000283121		BM15136	36.1982	-8.3797	1.68174	-4.98274	6.26897e-07	5.85651e-05		BM18000	3712.62	12.3456	0.899783	13.7207	7.63634e-43	8.45922e-41		BM11775	765.746	-6.52655	0.595112	-10.9669	5.51177e-28	3.27899e-26
BM06660	23.2636	8.30866	1.8184	4.56922	4.89532e-06	0.000311522		BM11546	33.3397	-8.26127	1.66135	-4.97262	6.60533e-07	6.07617e-05		BM09323	6868.32	8.4437	0.61727	13.6791	1.35367e-42	1.48672e-40		BM13658	1297.13	-5.22949	0.477737	-10.9464	6.91436e-28	4.07049e-26
BM18187	283.543	2.61041	0.57142	4.56829	4.91724e-06	0.000311522		BM17323	2123.35	-2.79004	0.561918	-4.96522	6.86249e-07	6.25384e-05		BM19643	2436.9	7.46585	0.548181	13.6193	3.07441e-42	3.34798e-40		BM06663	6677.27	-7.4875	0.684176	-10.9438	7.11472e-28	4.15564e-26
BM14627	340.627	2.23676	0.490825	4.55714	5.18544e-06	0.000326044		BM02109	524.522	-2.5233	0.510925	-4.93869	7.86504e-07	7.05887e-05		BM15474	13380.7	17.3495	1.28312	13.5213	1.17049e-41	1.2534e-39		BM12502	582.124	-4.70244	0.431275	-10.9036	1.10799e-27	6.41339e-26
BM18620	31.9617	8.76951	1.92462	4.55649	5.20152e-06	0.000326044		BM18719	37.932	-8.44806	1.73995	-4.85534	1.20182e-06	0.000103927		BM09869	1016.6	6.44157	0.477154	13.5	1.56445e-41	1.66142e-39		BM00552	1572.25	-12.067	1.11109	-10.8604	1.77901e-27	1.02055e-25
BM11035	1181.05	2.64857	0.583865	4.53628	5.72562e-06	0.000355138		BM13484	56.5075	-9.02266	1.86168	-4.84652	1.25646e-06	0.000107864		BM03073	3130.28	5.96036	0.441667	13.4951	1.67016e-41	1.75914e-39		BM14892	1216.19	-4.58007	0.42389	-10.8048	3.26537e-27	1.84846e-25
BM06029	1040.23	2.83388	0.625256	4.53236	5.83289e-06	0.000359907		BM04115	3491.89	-3.95127	0.818961	-4.82473	1.4019e-06	0.000118631		BM13572	5935.83	8.07484	0.59891	13.4826	1.98134e-41	2.06993e-39		BM19846	1802.01	-14.092	1.30613	-10.7891	3.8766e-27	2.18484e-25
BM09611	97.3732	2.80293	0.61879	4.5297	5.90676e-06	0.000362577		BM12116	264.678	-2.33165	0.484133	-4.81613	1.46367e-06	0.00012298		BM17879	1486.33	8.83952	0.662293	13.3468	1.236e-40	1.27061e-38		BM08870	14051.7	-4.79808	0.444886	-10.785	4.05392e-27	2.2748e-25
BM13566	2065.35	1.71805	0.381542	4.50291	6.70284e-06	0.000393112		BM17976	386.965	-3.40837	0.70792	-4.81462	1.47478e-06	0.00012304		BM16375	198369	6.0042	0.454732	13.2038	8.33851e-40	8.43699e-38		BM13382	7251.75	-3.9905	0.372464	-10.7138	8.77184e-27	4.83769e-25
BM01857	1345.68	2.16536	0.481061	4.50122	6.75642e-06	0.000394302		BM16124	215.125	-2.5982	0.541687	-4.7965	1.61461e-06	0.000131919		BM11151	1633.55	5.86555	0.444583	13.1934	9.58043e-40	9.61785e-38		BM18734	1474.87	-3.88793	0.364526	-10.6657	1.47265e-26	8.01843e-25
BM15268	2958.85	2.46463	0.548939	4.4898	7.129e-06	0.000414006		BM09739	28.5405	-8.03718	1.68729	-4.76336	1.90399e-06	0.000152409		BM17232	1454.27	9.0988	0.692321	13.1425	1.88003e-39	1.83019e-37		BM17758	2148.03	-8.14541	0.765338	-10.6429	1.88197e-26	1.01611e-24
BM09858	1222.38	1.88583	0.423822	4.44959	8.60326e-06	0.000490014		BM08848	1704.69	-2.04157	0.430547	-4.74182	2.11809e-06	0.000162941		BM17080	294252	4.3358	0.330261	13.1284	2.2644e-39	2.18779e-37		BM05221	562.915	-7.25562	0.684066	-10.6066	2.77642e-26	1.48654e-24
BM17005	95.4729	4.29826	0.967117	4.44441	8.81333e-06	0.000499576		BM02756	480.268	-2.46968	0.524721	-4.70665	2.51821e-06	0.000188818		BM07967	5195.33	4.47824	0.343089	13.0527	6.13141e-39	5.87975e-37		BM17782	514.671	-8.35588	0.792736	-10.5406	5.61628e-26	2.96992e-24
BM03524	2632.94	1.80144	0.406908	4.42713	9.54962e-06	0.000538735		BM03127	30.4157	-8.12892	1.7309	-4.69634	2.6486e-06	0.000196112		BM17372	31609.7	6.7029	0.515356	13.0064	1.12591e-38	1.06382e-36		BM07891	1685.14	-8.25716	0.78362	-10.5372	5.8206e-26	3.06536e-24
BM16815	723.129	1.8957	0.429888	4.40976	1.03486e-05	0.000562387		BM01270	261.987	-2.45456	0.525916	-4.6672	3.05334e-06	0.000219277		BM06154	622.285	5.97263	0.460862	12.9597	2.07072e-38	1.9143e-36		BM07213	909.76	-4.36455	0.414822	-10.5215	6.8762e-26	3.6065e-24
BM09658	10256.1	2.56404	0.583206	4.39647	1.10028e-05	0.000592498		BM09896	1287.74	-2.18041	0.468704	-4.65199	3.2874e-06	0.000230944		BM12827	6898.75	16.3937	1.26564	12.9529	2.26292e-38	2.07704e-36		BM12589	1215.15	-4.01071	0.382435	-10.4873	9.87956e-26	5.11905e-24
BM16561	592.075	2.75575	0.627001	4.39512	1.1071e-05	0.000592985		BM14124	331.801	-2.72213	0.58494	-4.65368	3.26058e-06	0.000230944		BM07103	1240.47	10.7652	0.833162	12.9209	3.43123e-38	3.10502e-36		BM14347	11995.2	-3.72809	0.355926	-10.4744	1.13311e-25	5.82419e-24
BM05404	832.123	2.26541	0.516824	4.38332	1.16884e-05	0.000616874		BM01883	382.677	-2.33329	0.504645	-4.62363	3.77085e-06	0.000255276		BM01750	9110.56	6.24293	0.483904	12.9012	4.43177e-38	3.9824e-36		BM10206	814.393	-5.72864	0.549483	-10.4255	1.89631e-25	9.63147e-24
BM01777	775.766	2.82721	0.645516	4.37977	1.18803e-05	0.000617306		BM08384	101.229	-4.23069	0.918823	-4.60447	4.13522e-06	0.000275225		BM15129	2263.93	11.9496	0.938237	12.7362	3.71861e-37	3.25062e-35		BM03523	480.864	-4.67541	0.449183	-10.4087	2.26253e-25	1.14014e-23
BM19204	152.071	3.55736	0.812173	4.38005	1.18654e-05	0.000617306		BM19022	26.2214	-7.91496	1.72026	-4.60102	4.20432e-06	0.00027826		BM01852	1034.17	10.1578	0.809617	12.5465	4.15585e-36	3.5366e-34		BM17257	10668.9	-4.25767	0.410674	-10.3675	3.48427e-25	1.74213e-23
BM08395	226.566	4.8946	1.11929	4.37294	1.22584e-05	0.000631416		BM16535	158.817	-3.90534	0.849833	-4.59542	4.31889e-06	0.000283121		BM11022	4370.06	4.90763	0.391223	12.5443	4.27017e-36	3.60998e-34		BM05299	1374.26	-4.8093	0.464261	-10.359	3.80748e-25	1.88904e-23
BM18415	1190.99	2.39339	0.547668	4.37014	1.24166e-05	0.000636795		BM17642	133.203	-2.78803	0.607726	-4.58765	4.48265e-06	0.000290197		BM12503	936.683	9.68423	0.774014	12.5117	6.44396e-36	5.41208e-34		BM03919	3325.96	-5.35419	0.517741	-10.3415	4.57553e-25	2.26137e-23
BM19212	3411.77	3.88001	0.888148	4.36866	1.25013e-05	0.000638376		BM07061	27.1057	-7.96313	1.73779	-4.58233	4.5982e-06	0.000296059		BM09274	6100.74	7.47098	0.600585	12.4395	1.59512e-35	1.33099e-33		BM10061	848.926	-4.60931	0.446842	-10.3153	6.00869e-25	2.9358e-23
BM07111	866.671	2.59205	0.594273	4.36171	1.29048e-05	0.000650567		BM09823	374.64	-1.99127	0.435237	-4.57514	4.75901e-06	0.000304757		BM01469	16068.7	7.77848	0.627472	12.3965	2.72883e-35	2.24779e-33		BM03215	1061.14	-13.3281	1.29537	-10.289	7.89894e-25	3.83024e-23
BM06808	144.896	3.4887	0.803652	4.34105	1.41801e-05	0.000700563		BM07909	540.193	-2.91031	0.641557	-4.53633	5.72418e-06	0.000355138		BM05744	4187.27	15.6734	1.26809	12.3599	4.30674e-35	3.50263e-33		BM15893	2405.2	-3.56887	0.351092	-10.165	2.83995e-24	1.34167e-22
BM03014	264.328	2.43224	0.561043	4.33522	1.45615e-05	0.00071285		BM15895	359.6	-2.88669	0.637455	-4.52847	5.94131e-06	0.000362818		BM03307	11554.6	8.70014	0.708581	12.2783	1.18519e-34	9.57846e-33		BM01616	355.974	-8.63454	0.851243	-10.1434	3.54375e-24	1.66194e-22
BM13568	513.895	1.78238	0.411486	4.33158	1.48046e-05	0.00072177		BM19330	126.037	-3.85467	0.852172	-4.52334	6.08708e-06	0.000369814		BM16612	6727.91	6.06452	0.497948	12.179	4.02046e-34	3.22893e-32		BM12368	687.347	-12.7015	1.25275	-10.1389	3.71408e-24	1.73549e-22
BM06668	20.4709	8.12383	1.87952	4.32229	1.54421e-05	0.000749764		BM10371	31.3081	-8.17123	1.8072	-4.52148	6.14088e-06	0.000371179		BM06347	373.081	6.98241	0.579907	12.0406	2.17457e-33	1.70385e-31		BM15678	771.176	-3.62821	0.358845	-10.1108	4.94746e-24	2.28686e-22
BM16538	383.737	2.81309	0.65595	4.28857	1.79827e-05	0.000855589		BM16409	30.3986	-8.12733	1.79895	-4.51783	6.24777e-06	0.000375723		BM05077	124629	6.44801	0.536412	12.0206	2.7683e-33	2.14293e-31		BM02608	5099.05	-4.06142	0.402772	-10.0837	6.52427e-24	3.0049e-22
BM17109	423.253	2.31896	0.541815	4.27998	1.8691e-05	0.000885728		BM10437	187.988	-2.54278	0.563135	-4.5154	6.31968e-06	0.000378128		BM10423	10601.7	7.88583	0.656654	12.0091	3.18259e-33	2.44888e-31		BM15534	457.671	-4.07417	0.40443	-10.0738	7.21088e-24	3.28581e-22
BM19211	1761.69	3.87853	0.906468	4.27873	1.87964e-05	0.000887174		BM01698	30.5416	-8.13572	1.80317	-4.5119	6.42482e-06	0.000382486		BM01399	937.344	10.6737	0.891387	11.9743	4.84559e-33	3.66612e-31		BM10291	720.033	-12.7685	1.27287	-10.0313	1.11084e-23	5.00854e-22
BM02950	1266.9	1.63381	0.38239	4.27264	1.93172e-05	0.000895337		BM19597	1293.49	-1.99636	0.442739	-4.50912	6.50986e-06	0.000385611		BM11762	2581.96	3.98358	0.333637	11.9399	7.33484e-33	5.51185e-31		BM07084	254.031	-5.74668	0.575067	-9.99307	1.63447e-23	7.34371e-22
BM16354	3009.23	2.08747	0.490285	4.25767	2.06571e-05	0.000941248		BM07146	1020.51	-2.42893	0.539388	-4.50312	6.69639e-06	0.000393112		BM04962	2179.66	5.67209	0.478586	11.8518	2.10684e-32	1.55591e-30		BM09971	781.136	-5.47178	0.548153	-9.98221	1.82354e-23	8.1363e-22
BM17063	361.54	2.43083	0.573115	4.24143	2.22097e-05	0.00100045		BM15580	2990.26	-3.18155	0.712614	-4.46462	8.02117e-06	0.000463545		BM18516	12639.3	7.56791	0.640111	11.8228	2.97557e-32	2.18492e-30		BM18679	1052.48	-13.3161	1.3358	-9.96864	2.09064e-23	9.29574e-22
BM19270	370.717	2.29537	0.541527	4.2387	2.24822e-05	0.00100508		BM10704	351.614	-1.8909	0.423701	-4.46282	8.08879e-06	0.000465184		BM02154	33763.4	7.21771	0.610657	11.8196	3.09239e-32	2.2578e-30		BM03029	9786.87	-3.74379	0.376456	-9.94482	2.65662e-23	1.17716e-21
BM16801	611.999	2.9059	0.685875	4.23678	2.2675e-05	0.00100611		BM17757	877.189	-2.93939	0.659501	-4.45699	8.31183e-06	0.000475702		BM08372	319.65	5.29953	0.450945	11.7521	6.89213e-32	5.00361e-30		BM14748	1080.86	-4.83164	0.486293	-9.93566	2.91245e-23	1.28608e-21
BM07195	347.321	2.09317	0.497229	4.20968	2.55736e-05	0.00111874		BM00228	985.919	-4.8295	1.09281	-4.41933	9.9009e-06	0.000553283		BM06412	5859.6	8.66449	0.743101	11.6599	2.04268e-31	1.45824e-29		BM19289	1453.55	-7.63177	0.768702	-9.92812	3.14119e-23	1.37762e-21
BM10041	5094.81	2.77729	0.659942	4.20838	2.57204e-05	0.00112026		BM01053	137.008	-4.53949	1.02715	-4.41952	9.89226e-06	0.000553283		BM12542	4881.47	7.22768	0.619901	11.6594	2.05439e-31	1.45851e-29		BM19402	761.866	-5.74665	0.580325	-9.90247	4.0612e-23	1.76903e-21
BM05170	116.268	3.0148	0.717391	4.20246	2.64036e-05	0.0011458		BM04643	319.138	-2.11885	0.48003	-4.414	1.01479e-05	0.000559892		BM18815	2873.03	6.82685	0.589841	11.5741	5.57811e-31	3.91687e-29		BM11751	2152.3	-6.09869	0.624786	-9.76124	1.65126e-22	6.97981e-21
BM02005	1109.83	2.36086	0.564505	4.18218	2.88726e-05	0.00123485		BM11541	140.472	-2.59352	0.587603	-4.41372	1.01609e-05	0.000559892		BM07115	643.226	10.1344	0.880762	11.5064	1.22423e-30	8.50345e-29		BM04286	1159.99	-3.93866	0.403733	-9.75561	1.74556e-22	7.35426e-21
BM11737	465.172	1.83119	0.438265	4.17827	2.93741e-05	0.00125178		BM19942	48.7984	-6.36772	1.4427	-4.41375	1.01595e-05	0.000559892		BM16981	1470.46	11.744	1.02625	11.4436	2.53018e-30	1.748e-28		BM15677	6090.86	-5.40205	0.553767	-9.75509	1.75442e-22	7.3674e-21
BM16854	564.149	3.52194	0.844155	4.17215	3.01738e-05	0.00127667		BM09419	89.4626	-2.88132	0.65307	-4.41196	1.02437e-05	0.000561838		BM13773	1705.33	14.3775	1.26319	11.3819	5.14418e-30	3.53491e-28		BM03555	1049.89	-5.72809	0.587596	-9.74835	1.87482e-22	7.82191e-21
BM14501	1260.45	1.83002	0.439079	4.16787	3.07456e-05	0.00129624		BM12564	305.58	-3.06499	0.694905	-4.41066	1.03056e-05	0.000562387		BM00599	1254.14	4.17978	0.371845	11.2407	2.57466e-29	1.69664e-27		BM18023	295.644	-8.63649	0.886858	-9.73831	2.06977e-22	8.60731e-21
BM20210	1021.09	2.67777	0.644111	4.15731	3.22013e-05	0.00134802		BM19995	1514.96	-1.95818	0.444657	-4.40379	1.06376e-05	0.000575453		BM16077	1848.68	6.93434	0.617964	11.2213	3.20613e-29	2.10198e-27		BM06762	547.016	-12.3721	1.27517	-9.70232	2.9473e-22	1.20999e-20
BM01800	298.197	2.17832	0.525027	4.14897	3.33979e-05	0.00138579		BM10616	161.812	-2.65901	0.605101	-4.39432	1.11119e-05	0.000592985		BM13925	2420.23	5.23341	0.466554	11.2171	3.35932e-29	2.19123e-27		BM15799	726.775	-12.7821	1.32007	-9.68294	3.56335e-22	1.44902e-20
BM17490	176.264	3.58712	0.864661	4.14858	3.34545e-05	0.00138579		BM01681	2211.26	-1.8633	0.424677	-4.38757	1.14626e-05	0.000608954		BM13434	15836.6	7.87562	0.702593	11.2093	3.66882e-29	2.38103e-27		BM09695	11142.3	-5.4822	0.567774	-9.6556	4.65415e-22	1.88069e-20
BM11920	951.002	2.37809	0.573432	4.14712	3.36689e-05	0.00138981		BM17584	26.3329	-7.921	1.80729	-4.38281	1.17158e-05	0.000616874		BM08225	316.186	5.31123	0.476477	11.1469	7.41536e-29	4.76437e-27		BM11728	1119.27	-4.72307	0.490091	-9.63714	5.57205e-22	2.23055e-20
BM18269	166.436	3.80796	0.920985	4.13466	3.55486e-05	0.00146231		BM05437	61.0345	-4.3426	0.991481	-4.37991	1.18727e-05	0.000617306		BM08124	7589.48	5.12147	0.459796	11.1386	8.14264e-29	5.20562e-27		BM10059	762.023	-4.89362	0.508674	-9.62035	6.56087e-22	2.61824e-20
BM15215	857.256	2.07446	0.50231	4.12983	3.63028e-05	0.00148303		BM19961	130.496	-2.78763	0.636848	-4.37723	1.20199e-05	0.000621834		BM08440	1544.44	6.19213	0.55621	11.1327	8.69351e-29	5.53028e-27		BM13847	1997.41	-5.2868	0.55063	-9.60136	7.88983e-22	3.13883e-20
BM11297	25233.2	2.13702	0.518079	4.12488	3.70922e-05	0.00150558		BM08512	1314.89	-2.61767	0.599691	-4.36504	1.271e-05	0.000646247		BM17619	1983.85	14.5957	1.31326	11.1141	1.07112e-28	6.71409e-27		BM19632	447.629	-12.0828	1.25891	-9.59777	8.16937e-22	3.24001e-20
BM11252	714.288	1.9014	0.463242	4.10455	4.05106e-05	0.0016105		BM17371	25.3881	-7.86894	1.80392	-4.36212	1.28807e-05	0.000650567		BM03918	1779.58	14.4389	1.30279	11.0831	1.51609e-28	9.32141e-27		BM16206	1909.7	-3.0678	0.320303	-9.57782	9.91129e-22	3.90675e-20
BM19252	504.587	1.68884	0.411716	4.10197	4.09656e-05	0.00162314		BM03723	294.196	-2.91325	0.668319	-4.35907	1.30614e-05	0.000655669		BM14660	341.259	6.65467	0.601065	11.0715	1.72556e-28	1.05588e-26		BM16313	3400.48	-4.04686	0.423359	-9.55893	1.18981e-21	4.64712e-20
BM08796	20.5877	8.13515	1.9852	4.0979	4.16916e-05	0.00164093		BM05082	551.819	-3.08685	0.708752	-4.35534	1.32862e-05	0.000664143		BM16879	4098.19	9.34663	0.846277	11.0444	2.3329e-28	1.41405e-26		BM18061	4599.19	-3.22189	0.337662	-9.54175	1.40436e-21	5.43554e-20
BM07545	589.112	1.83662	0.450469	4.07713	4.55942e-05	0.00175375		BM02351	33.2877	-8.25981	1.9028	-4.34087	1.41922e-05	0.000700563		BM15060	3272.53	6.76149	0.614649	11.0006	3.79687e-28	2.2799e-26		BM03563	427.581	-12.0167	1.26156	-9.52533	1.64525e-21	6.3488e-20
BM05871	33.4678	5.34761	1.31338	4.07165	4.66819e-05	0.00177558		BM18846	114.155	-2.86904	0.660867	-4.34132	1.41628e-05	0.000700563		BM08100	18951.5	6.202	0.563946	10.9975	3.92877e-28	2.34813e-26		BM03524	667.468	-4.65196	0.488655	-9.51993	1.73302e-21	6.66745e-20
BM12222	1777.59	2.11862	0.522043	4.05833	4.94239e-05	0.00186473		BM04447	25.1266	-7.85309	1.81045	-4.33765	1.44013e-05	0.000707933		BM17422	421.397	7.18919	0.65634	10.9535	6.3964e-28	3.78773e-26		BM06185	605.067	-12.5174	1.31536	-9.51637	1.79333e-21	6.8789e-20
BM09235	19.9923	8.09453	1.99574	4.05591	4.99396e-05	0.00187226		BM18520	27.3919	-7.97717	1.85643	-4.29704	1.73092e-05	0.00083699		BM03195	891.461	8.75181	0.799537	10.9461	6.93726e-28	4.07049e-26		BM17757	857.977	-6.47401	0.682567	-9.48479	2.42863e-21	9.26051e-20
BM00665	271.513	3.56092	0.880036	4.04634	5.20254e-05	0.00193819		BM02104	702.288	-2.15852	0.502477	-4.29575	1.74101e-05	0.000837328		BM02111	4946.76	6.66366	0.609352	10.9356	7.78578e-28	4.52703e-26		BM05924	517.182	-6.42369	0.677394	-9.48294	2.47212e-21	9.39843e-20
BM20029	39.2148	5.23666	1.2955	4.0422	5.29529e-05	0.00196041		BM19401	45.122	-5.83274	1.35798	-4.29515	1.74576e-05	0.000837328		BM11995	726.714	9.52443	0.874618	10.8898	1.28886e-27	7.42682e-26		BM13857	417.521	-11.9825	1.26628	-9.46276	2.99925e-21	1.12691e-19
BM08021	788.339	1.89625	0.470292	4.03208	5.52858e-05	0.00202777		BM12495	314.661	-2.22286	0.518247	-4.28919	1.79327e-05	0.000855589		BM12722	949.816	8.08749	0.744814	10.8584	1.81906e-27	1.03889e-25		BM10825	343.065	-8.85174	0.936276	-9.45421	3.25483e-21	1.21938e-19
BM03121	13903.1	2.10572	0.522475	4.03028	5.57095e-05	0.00203701		BM00775	127.372	-3.78256	0.884695	-4.27555	1.90669e-05	0.000895337		BM04095	1203.61	13.8749	1.28092	10.832	2.4277e-27	1.38035e-25		BM06644	403.802	-11.9342	1.26264	-9.45181	3.33026e-21	1.24401e-19
BM11295	97.2772	5.88	1.45936	4.02916	5.59753e-05	0.00204043		BM03652	22.2643	-7.67918	1.79732	-4.27256	1.9324e-05	0.000895337		BM06939	284.198	5.14937	0.478593	10.7594	5.35185e-27	2.99005e-25		BM13556	1118.47	-4.39307	0.465144	-9.44454	3.56968e-21	1.32958e-19
BM09979	867.656	1.64635	0.409157	4.02377	5.72744e-05	0.00208138		BM06483	412.94	-1.76614	0.413252	-4.27375	1.92209e-05	0.000895337		BM01285	708.711	8.04219	0.748005	10.7515	5.82914e-27	3.24262e-25		BM09498	2726.24	-4.399	0.466999	-9.41972	4.52298e-21	1.67494e-19
BM16689	3432.93	1.76636	0.439629	4.01784	5.87347e-05	0.00212792		BM07541	87.643	-3.02825	0.708812	-4.27229	1.93472e-05	0.000895337		BM17999	855.459	7.9053	0.735997	10.7409	6.53795e-27	3.62124e-25		BM15777	498.039	-12.2366	1.29963	-9.41542	4.71178e-21	1.73984e-19
BM16366	20276.5	1.82343	0.45414	4.01513	5.94139e-05	0.00213296		BM03588	160.88	-2.39491	0.560714	-4.27119	1.94434e-05	0.000896289		BM06269	1187.88	7.30367	0.683601	10.6841	1.20814e-26	6.63447e-25		BM18946	852.881	-5.88688	0.626283	-9.39971	5.47134e-21	2.00876e-19
BM14753	445.123	2.55564	0.637526	4.00868	6.10591e-05	0.0021593		BM07484	404.344	-2.71509	0.636951	-4.26264	2.02024e-05	0.000927665		BM03917	2165.64	7.27756	0.681899	10.6725	1.36926e-26	7.48725e-25		BM06372	3976.39	-3.48123	0.370447	-9.3974	5.59273e-21	2.04748e-19
BM15034	117.74	3.36237	0.838504	4.00997	6.07268e-05	0.0021593		BM18836	2569.44	-2.13976	0.502498	-4.25824	2.0604e-05	0.000941248		BM01443	2001.01	6.09772	0.572259	10.6555	1.64311e-26	8.90883e-25		BM03093	557.85	-12.4004	1.32043	-9.39119	5.93242e-21	2.16567e-19
BM14500	281.405	2.07534	0.517938	4.00693	6.15143e-05	0.00216893		BM04573	89.7019	-2.8055	0.659312	-4.25519	2.08871e-05	0.000944465		BM05227	480.409	9.39999	0.884233	10.6307	2.14551e-26	1.15355e-24		BM18009	344.158	-7.94521	0.848417	-9.36475	7.62297e-21	2.77493e-19
BM11386	507.55	2.05188	0.513471	3.99611	6.43932e-05	0.002257		BM18982	23.4563	-7.75386	1.82185	-4.25603	2.08089e-05	0.000944465		BM11785	4553.34	4.45762	0.421272	10.5813	3.63701e-26	1.93923e-24		BM13997	1418.02	-3.39344	0.362421	-9.36326	7.73169e-21	2.80656e-19
BM19135	34.5964	8.88443	2.22688	3.98964	6.61741e-05	0.00231258		BM12502	607.486	-2.44325	0.576359	-4.23912	2.244e-05	0.00100508		BM17851	1127.32	13.7803	1.305	10.5596	4.58438e-26	2.43427e-24		BM07493	606.727	-12.5216	1.33821	-9.35704	8.20042e-21	2.95998e-19
BM06862	348.315	3.49119	0.877091	3.98042	6.87947e-05	0.00239006		BM03136	22.7414	-7.70889	1.81937	-4.23711	2.26411e-05	0.00100611		BM14021	522.62	4.90524	0.466708	10.5103	7.74556e-26	4.04595e-24		BM01299	380.215	-11.8472	1.26664	-9.35326	8.49838e-21	3.05894e-19
BM01986	1358.66	1.69726	0.42722	3.97281	7.10305e-05	0.0024411		BM14358	1470.87	-1.69204	0.399887	-4.2313	2.32349e-05	0.0010271		BM03585	454.913	5.384	0.512431	10.5068	8.03969e-26	4.18259e-24		BM12230	941.492	-3.67115	0.392771	-9.34679	9.0351e-21	3.24304e-19
BM18209	1856.59	1.78335	0.448798	3.97361	7.07907e-05	0.0024411		BM18068	497.345	-1.88223	0.446745	-4.21321	2.51766e-05	0.0011088		BM11152	2591.49	7.49767	0.715195	10.4834	1.02979e-25	5.31436e-24		BM06390	386.497	-5.13559	0.550021	-9.33707	9.90338e-21	3.53496e-19
BM06511	2020.85	1.85687	0.467668	3.97049	7.17251e-05	0.00245586		BM04114	263.083	-2.9125	0.691884	-4.20952	2.55911e-05	0.00111874		BM03047	379.252	8.56991	0.818541	10.4697	1.18978e-25	6.09109e-24		BM05185	4105.8	-3.53309	0.378532	-9.33366	1.02272e-20	3.64044e-19
BM11733	389.675	1.75942	0.445629	3.94817	7.8752e-05	0.00265013		BM02284	202.782	-2.16165	0.515982	-4.18939	2.79707e-05	0.00120558		BM03069	695.527	6.557	0.628131	10.4389	1.64709e-25	8.39884e-24		BM16925	479.3	-5.62926	0.603323	-9.33043	1.05442e-20	3.7429e-19
BM18131	425.739	1.76267	0.447109	3.94238	8.0678e-05	0.00269998		BM03287	1101.88	-1.78838	0.426894	-4.18928	2.79846e-05	0.00120558		BM00784	2138.88	8.33743	0.800764	10.4118	2.18965e-25	1.10776e-23		BM03398	1461.61	-3.12915	0.336782	-9.29132	1.52381e-20	5.36465e-19
BM08960	149.686	2.43494	0.619582	3.92997	8.49566e-05	0.00281927		BM14215	21.8589	-7.65267	1.82932	-4.18335	2.87248e-05	0.00123298		BM15260	2850.05	6.65271	0.641263	10.3744	3.24261e-25	1.62764e-23		BM05653	689.311	-3.99034	0.432605	-9.22399	2.86254e-20	9.94154e-19
BM17930	278.874	3.44534	0.876916	3.92893	8.53248e-05	0.00282358		BM00785	1540.59	-2.08131	0.498471	-4.17539	2.97471e-05	0.00126313		BM05583	955.334	13.5414	1.30625	10.3666	3.51731e-25	1.75184e-23		BM18071	355.153	-11.7489	1.27604	-9.20726	3.34547e-20	1.15874e-18
BM08329	25.3989	5.60234	1.42801	3.92317	8.73906e-05	0.00287423		BM04931	37.8662	-6.43344	1.54598	-4.16139	3.16312e-05	0.00132885		BM08933	77281.3	4.80403	0.465152	10.3279	5.27188e-25	2.59554e-23		BM03431	998.895	-3.36998	0.366334	-9.19919	3.60674e-20	1.24254e-18
BM09276	364.381	4.48874	1.14451	3.92198	8.78256e-05	0.00287423		BM09947	184.259	-2.23632	0.538766	-4.15081	3.31306e-05	0.00138204		BM18653	2379.21	3.11215	0.301581	10.3194	5.75558e-25	2.82287e-23		BM11544	1184.19	-4.05253	0.440562	-9.19855	3.62816e-20	1.24658e-18
BM11038	3457.17	1.60227	0.408469	3.92263	8.75881e-05	0.00287423		BM17643	451.857	-2.09934	0.507858	-4.13371	3.5696e-05	0.00146329		BM17182	1207.31	6.47088	0.628067	10.3029	6.83999e-25	3.32931e-23		BM12970	523.681	-3.99089	0.434378	-9.18758	4.01776e-20	1.37309e-18
BM07361	19.625	8.06801	2.05799	3.92033	8.84286e-05	0.00287806		BM17423	88.3559	-2.76237	0.6697	-4.12478	3.7109e-05	0.00150558		BM15990	836.973	5.36623	0.522023	10.2797	8.70161e-25	4.2036e-23		BM15849	649.567	-4.29304	0.468387	-9.16558	4.92799e-20	1.67526e-18
BM14885	1771.34	1.94305	0.498327	3.89914	9.6534e-05	0.00309092		BM16154	857.876	-1.9629	0.476401	-4.12027	3.78427e-05	0.00153011		BM10421	735.223	7.53893	0.734172	10.2686	9.75998e-25	4.69722e-23		BM07212	1041.33	-4.82131	0.52749	-9.14011	6.23897e-20	2.09323e-18
BM18116	33.3587	5.8307	1.49771	3.89308	9.89778e-05	0.00313962		BM05443	327.33	-2.05703	0.499723	-4.11633	3.84957e-05	0.00154596		BM15400	1379.72	4.38761	0.428482	10.2399	1.31386e-24	6.29967e-23		BM06751	333.065	-11.6561	1.28576	-9.06557	1.23958e-19	4.1053e-18
BM11734	266.878	2.61791	0.673364	3.88781	0.000101152	0.0031871		BM12590	434.565	-1.90891	0.46372	-4.11652	3.84631e-05	0.00154596		BM07966	6358.1	3.6607	0.358136	10.2215	1.58793e-24	7.58545e-23		BM07729	244.636	-7.70084	0.8498	-9.06195	1.28141e-19	4.23294e-18
BM16484	346.087	2.40161	0.617978	3.88624	0.000101809	0.00318856		BM19609	21.8383	-7.65029	1.8611	-4.11063	3.94575e-05	0.00157923		BM08825	707.034	10.6828	1.04519	10.221	1.59763e-24	7.60355e-23		BM09938	1508.79	-5.50003	0.61015	-9.01424	1.98245e-19	6.48205e-18
BM05394	82.6902	2.82205	0.726845	3.8826	0.000103346	0.00322195		BM14221	360.72	-2.7727	0.675061	-4.10733	4.0026e-05	0.00159659		BM08363	1446.1	5.25996	0.51472	10.2191	1.62895e-24	7.724e-23		BM16997	595.53	-3.90577	0.433605	-9.00768	2.10469e-19	6.86429e-18
BM01036	20.5117	8.13119	2.10096	3.87023	0.000108734	0.00336336		BM03733	20.5772	-7.56482	1.84518	-4.09978	4.13551e-05	0.00163311		BM16014	2011.81	8.97879	0.885092	10.1445	3.50668e-24	1.65058e-22		BM10156	303.952	-11.5242	1.28	-9.00331	2.19011e-19	7.12478e-18
BM19902	727.395	2.15093	0.556032	3.86835	0.000109572	0.00338048		BM13529	20.4863	-7.55931	1.84711	-4.09251	4.26725e-05	0.00167398		BM16974	393.52	8.43483	0.832738	10.129	4.10706e-24	1.91216e-22		BM14655	700.922	-12.7299	1.4175	-8.98053	2.69457e-19	8.72172e-18
BM17318	54.019	4.35271	1.12596	3.86579	0.00011073	0.00338972		BM04192	345.517	-2.27258	0.555639	-4.09003	4.31312e-05	0.001684		BM07265	2255.22	4.62135	0.456407	10.1255	4.25852e-24	1.97552e-22		BM19885	1123.38	-5.27792	0.588256	-8.97215	2.90781e-19	9.38827e-18
BM05217	1542.75	1.38475	0.358399	3.86371	0.000111676	0.00340985		BM04427	35.9315	-5.92053	1.44798	-4.08884	4.33545e-05	0.001684		BM11000	92004.9	4.80308	0.47668	10.0761	7.04598e-24	3.2336e-22		BM17826	305.177	-11.53	1.28623	-8.96419	3.12582e-19	1.00417e-17
BM08909	1013.13	3.95907	1.02537	3.86111	0.000112874	0.00342875		BM08253	320.11	-3.5339	0.864175	-4.08933	4.32612e-05	0.001684		BM07408	1141.91	5.39061	0.535057	10.0748	7.13887e-24	3.26457e-22		BM10071	245.03	-8.3649	0.938847	-8.90976	5.11427e-19	1.62669e-17
BM18172	262.746	2.50144	0.652065	3.83619	0.000124959	0.00370381		BM12325	380.08	-1.80764	0.442464	-4.0854	4.40009e-05	0.00170353		BM16872	1653.38	7.90233	0.7852	10.0641	7.96135e-24	3.61496e-22		BM11685	1142.76	-7.19366	0.809921	-8.88192	6.57167e-19	2.07995e-17
BM18504	1741.16	1.96099	0.511142	3.83648	0.000124808	0.00370381		BM12658	22.119	-7.67015	1.87952	-4.08091	4.48597e-05	0.00173112		BM04576	2887.19	8.15426	0.81167	10.0463	9.54022e-24	4.31661e-22		BM17603	352.566	-11.7383	1.32423	-8.86429	7.69899e-19	2.4248e-17
BM15296	380.989	1.80648	0.471394	3.83221	0.000126996	0.00374258		BM00082	303.22	-1.96592	0.482646	-4.07321	4.63695e-05	0.00177558		BM13935	506.886	12.627	1.26463	9.98471	1.77815e-23	7.96138e-22		BM15144	708.561	-3.35548	0.380466	-8.81941	1.15066e-18	3.61075e-17
BM08249	3269.09	2.36558	0.617646	3.83	0.000128146	0.00376711		BM02477	2587.38	-4.06306	0.997988	-4.07125	4.67612e-05	0.00177558		BM07522	121313	4.76443	0.479559	9.93501	2.93152e-23	1.29007e-21		BM18062	1104.52	-3.62422	0.410944	-8.81927	1.15207e-18	3.61075e-17
BM14504	87.9375	3.48582	0.91074	3.82746	0.000129471	0.00379664		BM02832	977.869	-1.64442	0.403839	-4.07198	4.66156e-05	0.00177558		BM17873	574.453	5.49893	0.554581	9.91547	3.56571e-23	1.55848e-21		BM17195	277.034	-7.17754	0.815167	-8.80499	1.30868e-18	4.08169e-17
BM13714	409.797	2.07398	0.542571	3.8225	0.000132107	0.00384655		BM13959	733.92	-2.10419	0.517114	-4.0691	4.71941e-05	0.00178629		BM18752	305.383	8.73791	0.8887	9.83224	8.17771e-23	3.55012e-21		BM05047	343.884	-11.7024	1.32977	-8.80031	1.36442e-18	4.23497e-17
BM02861	48.0758	6.21661	1.62732	3.82016	0.000133364	0.00385359		BM15626	68.6159	-4.49948	1.10934	-4.056	4.99205e-05	0.00187226		BM18001	347.015	6.37987	0.649573	9.82163	9.0864e-23	3.93132e-21		BM16025	249.965	-6.64713	0.755629	-8.79682	1.40749e-18	4.35814e-17
BM17101	153.206	2.78292	0.733285	3.79514	0.000147562	0.00420231		BM03494	20.1207	-7.53329	1.86135	-4.04721	5.18316e-05	0.00193706		BM04647	1833.68	8.38889	0.855213	9.80912	1.0286e-22	4.43543e-21		BM11229	1114.64	-3.43767	0.392207	-8.76493	1.86888e-18	5.75901e-17
BM02348	18.3743	7.97306	2.10391	3.78963	0.000150872	0.00426582		BM00300	534.883	-1.69288	0.418503	-4.0451	5.23017e-05	0.00194238		BM07221	6197.91	3.24315	0.330894	9.8012	1.11257e-22	4.78143e-21		BM07850	256.934	-5.13762	0.587916	-8.7387	2.35814e-18	7.21477e-17
BM18169	344.409	1.72382	0.454815	3.79016	0.000150548	0.00426582		BM07734	264.774	-2.7094	0.671859	-4.03269	5.51419e-05	0.00202777		BM15063	485.254	7.4833	0.763772	9.79782	1.15041e-22	4.92758e-21		BM12779	423.301	-5.23213	0.599745	-8.72393	2.68703e-18	8.20117e-17
BM11786	753.914	1.65867	0.437866	3.78808	0.000151818	0.00428234		BM19544	21.0106	-7.59595	1.88338	-4.03315	5.50336e-05	0.00202777		BM14369	347.095	3.78714	0.386718	9.79303	1.20627e-22	5.14971e-21		BM13686	653.853	-4.42436	0.507167	-8.72367	2.6933e-18	8.20117e-17
BM16688	124.282	2.32524	0.614226	3.78564	0.000153311	0.00431418		BM00414	217.095	-2.77463	0.69083	-4.01637	5.91008e-05	0.002129		BM02220	7641.33	7.51089	0.768326	9.77566	1.43226e-22	6.09421e-21		BM02059	245.257	-11.2147	1.28894	-8.70066	3.29968e-18	1.00239e-16
BM08054	435.775	1.74733	0.462299	3.77965	0.000157046	0.0043984		BM17797	775.132	-1.67441	0.416905	-4.01628	5.9124e-05	0.002129		BM02187	300.247	4.0986	0.419852	9.76201	1.63881e-22	6.95007e-21		BM12148	570.224	-4.03752	0.464218	-8.69746	3.39391e-18	1.02858e-16
BM01929	3386.21	2.25572	0.598467	3.76916	0.000163796	0.00456587		BM17023	645.124	-2.45507	0.611682	-4.01364	5.97907e-05	0.0021382		BM05446	1766.07	6.42297	0.658574	9.75284	1.79375e-22	7.50806e-21		BM05236	516.477	-5.01306	0.57663	-8.69371	3.50786e-18	1.06061e-16
BM07568	273.726	2.43877	0.648822	3.75876	0.000170759	0.00471557		BM20242	1950.86	-2.46503	0.614241	-4.01312	5.99208e-05	0.0021382		BM05904	1272.02	8.05628	0.829199	9.71574	2.58368e-22	1.07098e-20		BM03447	425.047	-5.23331	0.604103	-8.66293	4.59776e-18	1.38688e-16
BM04793	39.5759	5.46931	1.45722	3.75325	0.000174554	0.0047869		BM05555	19.8146	-7.51057	1.87352	-4.0088	6.10279e-05	0.0021593		BM16715	13313.6	3.58811	0.369442	9.71225	2.67364e-22	1.1047e-20		BM19215	188.369	-6.67562	0.772464	-8.64199	5.52435e-18	1.65859e-16
BM14585	543.85	1.61543	0.430617	3.75143	0.00017583	0.00481076		BM06017	19.629	-7.49689	1.87143	-4.00597	6.17648e-05	0.0021713		BM00682	1090.59	8.17622	0.842435	9.70547	2.85765e-22	1.17695e-20		BM05577	306.015	-11.5341	1.33742	-8.62411	6.45903e-18	1.9302e-16
BM20095	1082.69	1.82647	0.487357	3.74771	0.000178456	0.00486016		BM18958	41.7437	-5.49327	1.37987	-3.98101	6.86227e-05	0.00239006		BM14640	237.932	6.17359	0.636912	9.693	3.229e-22	1.32142e-20		BM06455	259.952	-11.2988	1.31513	-8.59142	8.59029e-18	2.54931e-16
BM11888	57.4047	4.3944	1.17279	3.74696	0.000178987	0.00486345		BM15793	1004.62	-2.22253	0.558703	-3.97802	6.94903e-05	0.00240717		BM11043	1414.07	6.55189	0.676321	9.68754	3.40634e-22	1.38957e-20		BM00663	710.422	-5.91865	0.689908	-8.5789	9.57849e-18	2.83603e-16
BM05228	30.6085	8.70742	2.32463	3.74573	0.000179871	0.00487628		BM02374	539.214	-3.02012	0.760235	-3.97261	7.1088e-05	0.0024411		BM01637	2327.54	8.3868	0.867707	9.66547	4.22693e-22	1.71344e-20		BM10308	223.385	-5.23161	0.610273	-8.57258	1.01194e-17	2.98929e-16
BM16485	5218.51	1.79473	0.479706	3.74132	0.000183054	0.00493128		BM03770	830.104	-1.53508	0.386786	-3.9688	7.22354e-05	0.00245912		BM16414	1653.33	5.53574	0.573814	9.64727	5.04813e-22	2.03349e-20		BM13482	249.363	-11.2386	1.31314	-8.55858	1.14269e-17	3.3524e-16
BM02919	2281.93	1.46226	0.391948	3.73075	0.000190908	0.00509393		BM06004	19.6157	-7.49593	1.88841	-3.96943	7.20442e-05	0.00245912		BM02522	512.353	12.6423	1.31083	9.64445	5.18884e-22	2.08365e-20		BM04360	364.152	-5.12832	0.600062	-8.54632	1.27079e-17	3.71973e-16
BM07863	2845.71	1.97152	0.528451	3.73075	0.000190909	0.00509393		BM03152	1003.73	-1.62157	0.408762	-3.96702	7.2778e-05	0.00247049		BM05017	270.842	6.94113	0.723611	9.59235	8.60996e-22	3.40425e-20		BM01933	758.85	-5.5613	0.650924	-8.54371	1.29976e-17	3.7787e-16
BM07611	109.14	2.67042	0.716991	3.72448	0.00019572	0.00519888		BM05009	200.406	-2.49548	0.629847	-3.96205	7.43087e-05	0.00251524		BM01751	1471.06	4.69223	0.49009	9.57422	1.02633e-21	4.03314e-20		BM06891	207.525	-10.9737	1.28479	-8.54127	1.32757e-17	3.85084e-16
BM17925	87.3882	2.94111	0.78964	3.72462	0.000195608	0.00519888		BM03170	189.491	-2.46418	0.62343	-3.95262	7.72994e-05	0.00260902		BM16514	598.755	12.8672	1.34546	9.56344	1.13903e-21	4.46237e-20		BM03152	900.291	-3.53049	0.413723	-8.53346	1.4204e-17	4.11084e-16
BM16800	954.145	2.37487	0.63871	3.71822	0.000200628	0.00530544		BM18034	549.322	-1.96803	0.498548	-3.94752	7.89649e-05	0.00265013		BM14423	900.494	4.71779	0.493799	9.55407	1.24704e-21	4.85591e-20		BM07553	1063.79	-4.15181	0.487014	-8.52504	1.52759e-17	4.41113e-16
BM15622	15.165	7.69557	2.07093	3.716	0.0002024	0.00534037		BM05317	2035.71	-1.51042	0.383416	-3.93939	8.16893e-05	0.00272612		BM11805	380.14	12.212	1.27976	9.54239	1.39572e-21	5.41842e-20		BM13984	137.949	-5.15925	0.605223	-8.52454	1.5342e-17	4.42028e-16
BM12827	14.005	7.57863	2.04089	3.71338	0.000204506	0.00537203		BM12371	43.7812	-5.5583	1.41183	-3.93695	8.25255e-05	0.00274629		BM05961	1468.61	3.98495	0.41963	9.49635	2.17384e-21	8.31364e-20		BM15192	879.77	-3.88278	0.455539	-8.52348	1.54826e-17	4.4508e-16
BM11771	523.496	2.30784	0.621632	3.71255	0.000205179	0.00537777		BM03022	842.389	-1.67032	0.425666	-3.92401	8.70887e-05	0.00287393		BM11587	6356.43	6.58387	0.694561	9.47918	2.56295e-21	9.71502e-20		BM12057	225.343	-11.0927	1.30524	-8.49861	1.91877e-17	5.50362e-16
BM02289	25975	2.24605	0.605521	3.70929	0.000207843	0.00540959		BM09655	572.474	-1.70084	0.433802	-3.92079	8.82602e-05	0.00287806		BM16217	449.25	12.4526	1.31415	9.47574	2.64881e-21	1.0011e-19		BM07085	511.871	-3.66742	0.431548	-8.4983	1.92391e-17	5.50606e-16
BM13588	4185.04	1.91234	0.515656	3.70856	0.000208445	0.00540959		BM16140	94.7071	-2.67762	0.684128	-3.91391	9.08125e-05	0.00294755		BM17235	1654.22	5.73173	0.60532	9.46892	2.82748e-21	1.06549e-19		BM19964	340.548	-5.39445	0.636207	-8.47908	2.26985e-17	6.46732e-16
BM19901	668.697	2.46755	0.665416	3.70828	0.000208676	0.00540959		BM06973	22.0579	-7.66471	1.96007	-3.91042	9.2134e-05	0.00298227		BM14944	653.933	12.9943	1.37752	9.43313	3.98012e-21	1.47817e-19		BM03949	200.356	-10.9232	1.29114	-8.46008	2.67191e-17	7.56255e-16
BM00564	263.902	4.13894	1.11654	3.70695	0.000209769	0.00542605		BM18473	218.035	-3.59134	0.918723	-3.90905	9.26597e-05	0.00299112		BM07680	3277.44	6.36877	0.676667	9.41196	4.86958e-21	1.79295e-19		BM04858	358.495	-11.7625	1.39342	-8.44146	3.13398e-17	8.81216e-16
BM13285	3969.14	1.72281	0.466555	3.69262	0.000221953	0.00567922		BM08582	67.6398	-5.41291	1.38678	-3.90321	9.49268e-05	0.00305597		BM17874	834.919	3.55266	0.379513	9.3611	7.89122e-21	2.8564e-19		BM13849	3703.05	-3.81119	0.451792	-8.43572	3.29169e-17	9.23541e-16
BM01998	1763.57	1.62279	0.439659	3.69103	0.000223349	0.00569711		BM01834	5126.87	-7.70755	1.97571	-3.90116	9.5731e-05	0.00307351		BM04670	1058.76	6.37078	0.682075	9.34029	9.60718e-21	3.43878e-19		BM18215	1870.85	-5.64608	0.669423	-8.43426	3.33308e-17	9.33118e-16
BM07575	1045.37	1.38044	0.374202	3.68902	0.000225119	0.00572314		BM12550	157.42	-2.41083	0.61841	-3.89843	9.68173e-05	0.00309163		BM00580	401.157	3.47137	0.373238	9.30069	1.39534e-20	4.93941e-19		BM06173	348.073	-3.28984	0.391255	-8.40842	4.15569e-17	1.15336e-15
BM12068	1511.43	2.31807	0.628921	3.68578	0.000228003	0.0057717		BM09774	910.078	-1.83636	0.471173	-3.89743	9.72174e-05	0.00309606		BM04994	217.972	8.50826	0.914873	9.29993	1.4054e-20	4.96136e-19		BM09778	281.729	-4.47754	0.533812	-8.38786	4.95083e-17	1.3652e-15
BM19114	1199.97	1.86659	0.506701	3.68381	0.000229775	0.00580414		BM04651	34.9944	-6.47419	1.66314	-3.89275	9.91152e-05	0.00313962		BM03980	1036.25	7.34045	0.791833	9.2702	1.85792e-20	6.52303e-19		BM13153	1150.28	-3.18817	0.380288	-8.38359	5.13395e-17	1.41266e-15
BM16988	372.973	1.9681	0.534721	3.68062	0.000232671	0.00586479		BM02808	77.3262	-5.31634	1.36674	-3.8898	0.000100326	0.00316951		BM10456	17363.2	3.98777	0.430598	9.261	2.02528e-20	7.09124e-19		BM03926	9571.01	-2.87442	0.342882	-8.38313	5.1539e-17	1.41512e-15
BM11822	135.391	2.33082	0.634092	3.67585	0.000237061	0.00596275		BM05972	143.369	-2.28473	0.587974	-3.88577	0.000102006	0.00318856		BM11171	422.869	8.55782	0.92447	9.25701	2.10243e-20	7.34137e-19		BM13131	349.991	-4.23547	0.505323	-8.38171	5.21627e-17	1.42919e-15
BM07403	180.798	2.3984	0.654524	3.66434	0.000247977	0.0061848		BM15133	22.4727	-7.69188	1.97917	-3.88641	0.000101737	0.00318856		BM00044	499.323	12.6051	1.36639	9.2251	2.83286e-20	9.86512e-19		BM10832	14312.9	-3.65941	0.438061	-8.35364	6.61933e-17	1.80591e-15
BM12785	51.7674	3.48506	0.952063	3.66054	0.000251685	0.0062379		BM11028	18.0354	-7.37471	1.9025	-3.87632	0.000106049	0.00329754		BM02616	295.948	4.4109	0.479139	9.20589	3.38846e-20	1.17048e-18		BM10643	248.613	-11.2346	1.34553	-8.34959	6.84986e-17	1.86485e-15
BM08032	4233.43	1.42963	0.391538	3.65132	0.000260894	0.00640857		BM18323	43.888	-4.97945	1.28506	-3.87487	0.000106681	0.0033085		BM05861	559.519	7.33361	0.797683	9.19364	3.7978e-20	1.30138e-18		BM15480	225.666	-11.0949	1.32972	-8.34381	7.19341e-17	1.94601e-15
BM14635	559.319	1.57831	0.432364	3.65041	0.000261817	0.00640857		BM10496	22.4256	-7.68829	1.98792	-3.8675	0.000109956	0.00338352		BM10410	1398.44	3.13928	0.342028	9.17842	4.37449e-20	1.49104e-18		BM18650	1162.96	-5.85832	0.702173	-8.34314	7.23439e-17	1.95298e-15
BM16679	39.5157	3.98623	1.09193	3.65063	0.000261601	0.00640857		BM07239	18.0402	-7.37508	1.90759	-3.86618	0.000110552	0.00338972		BM09996	902.684	4.86243	0.530599	9.16405	4.99869e-20	1.69481e-18		BM19127	349.619	-11.726	1.40829	-8.32642	8.33203e-17	2.23055e-15
BM11511	1912.5	1.66877	0.457442	3.64806	0.000264231	0.00645433		BM01959	257.151	-2.18951	0.566989	-3.86165	0.000112625	0.00342875		BM07231	268.776	11.7117	1.27872	9.15895	5.24065e-20	1.77217e-18		BM02505	336.311	-7.6635	0.920863	-8.32209	8.6428e-17	2.30415e-15
BM09560	27.0717	8.52823	2.34089	3.64315	0.000269318	0.00656505		BM02124	395.704	-1.81512	0.470342	-3.85916	0.000113778	0.00344738		BM01673	306.117	11.8992	1.30007	9.15274	5.55053e-20	1.87203e-18		BM14489	225.934	-4.98201	0.600127	-8.30158	1.02736e-16	2.72197e-15
BM13612	559.11	1.791	0.491993	3.64031	0.000272314	0.00661088		BM02914	19.544	-7.49161	1.94269	-3.85631	0.000115111	0.00347888		BM07210	1430.88	3.88504	0.424623	9.14939	5.72562e-20	1.92603e-18		BM02148	917.286	-6.1467	0.740898	-8.29629	1.07417e-16	2.84015e-15
BM16612	692.629	2.73136	0.750809	3.63789	0.00027488	0.0066595		BM15773	247.237	-2.85234	0.7407	-3.85087	0.000117699	0.00354805		BM14559	1483.77	4.32335	0.473652	9.1277	6.99674e-20	2.34136e-18		BM12590	395.37	-4.23408	0.511507	-8.27764	1.25637e-16	3.28806e-15
BM18146	3024.39	1.72766	0.475845	3.63073	0.000282626	0.00681843		BM11176	59.3452	-5.04513	1.31051	-3.84975	0.000118238	0.00355524		BM00236	2048.17	5.5312	0.606204	9.12432	7.21864e-20	2.40934e-18		BM02631	1074.21	-4.35739	0.526523	-8.27578	1.27619e-16	3.33313e-15
BM01716	95.9744	3.39227	0.93461	3.62961	0.000283854	0.00682114		BM14160	18.6669	-7.42402	1.93044	-3.84576	0.000120178	0.00360443		BM11757	1419.25	3.84692	0.42179	9.12046	7.4804e-20	2.49024e-18		BM03615	187.266	-10.8253	1.31015	-8.26267	1.42448e-16	3.7129e-15
BM08047	416.725	4.02635	1.10989	3.62771	0.000285947	0.00684743		BM03176	403.007	-1.76381	0.459721	-3.83669	0.000124703	0.00370381		BM08715	1563.69	4.21898	0.465177	9.06962	1.19436e-19	3.96578e-18		BM03170	177.24	-6.54231	0.791855	-8.262	1.43253e-16	3.72631e-15
BM17094	191.791	2.29873	0.633684	3.62757	0.000286104	0.00684743		BM04214	445.9	-1.8292	0.476717	-3.83708	0.000124507	0.00370381		BM13910	16758	13.7281	1.51721	9.0483	1.45217e-19	4.7847e-18		BM18644	706.318	-3.27413	0.396725	-8.25289	1.5461e-16	4.00553e-15
BM07333	1330.18	1.77789	0.490946	3.62135	0.000293072	0.00695797		BM12974	85.3936	-2.95788	0.771085	-3.836	0.000125055	0.00370381		BM17700	593.169	10.4354	1.15675	9.02132	1.85844e-19	6.10767e-18		BM05009	186.077	-10.8163	1.31174	-8.24581	1.64047e-16	4.216e-15
BM06069	29.5678	6.83116	1.88706	3.62	0.000294604	0.00698036		BM01479	290.949	-2.51811	0.656705	-3.83447	0.000125836	0.00371765		BM06670	1156.9	5.1342	0.569228	9.01959	1.88787e-19	6.18857e-18		BM17598	1827.39	-3.08742	0.375222	-8.22824	1.89978e-16	4.8533e-15
BM17247	667.873	1.55818	0.430546	3.61909	0.000295645	0.00699104		BM08388	232.433	-2.0492	0.535899	-3.82385	0.000131382	0.00384316		BM05979	286.308	4.75351	0.529005	8.98577	2.5693e-19	8.33726e-18		BM03146	279.592	-6.41397	0.779564	-8.22763	1.90951e-16	4.86849e-15
BM01738	501.316	2.07421	0.57429	3.61178	0.000304098	0.0071766		BM18732	232.896	-4.13922	1.08288	-3.82242	0.000132147	0.00384655		BM06530	4035.46	7.19739	0.802333	8.97057	2.94975e-19	9.49982e-18		BM18651	178.196	-10.7537	1.3124	-8.19387	2.52951e-16	6.39846e-15
BM01186	266.28	4.03478	1.11851	3.60729	0.000309409	0.00727294		BM12489	148.119	-5.01567	1.31245	-3.8216	0.000132589	0.00384996		BM13305	555.939	3.80857	0.424923	8.96296	3.16072e-19	1.01285e-17		BM05375	2243.98	-3.621	0.442485	-8.18332	2.76118e-16	6.94348e-15
BM15035	3107.38	1.65828	0.460429	3.60161	0.000316258	0.00737542		BM17713	24.3118	-7.80663	2.04354	-3.82016	0.000133365	0.00385359		BM12540	9870.27	7.36627	0.822875	8.95187	3.49516e-19	1.11724e-17		BM19606	169.959	-6.64886	0.813784	-8.17031	3.07609e-16	7.72026e-15
BM12046	25.909	8.46534	2.35093	3.60085	0.000317185	0.00738249		BM10379	11388.4	-2.79816	0.73347	-3.81496	0.000136203	0.00392604		BM02861	279.56	8.61483	0.963544	8.94078	3.86435e-19	1.23218e-17		BM15656	1850.08	-2.97337	0.364081	-8.16679	3.16702e-16	7.93298e-15
BM07547	722.414	2.42597	0.674104	3.59881	0.000319676	0.00739688		BM14183	453.946	-1.83924	0.482786	-3.80964	0.00013917	0.00400182		BM00400	333.521	12.0227	1.35196	8.89284	5.9569e-19	1.89003e-17		BM17207	184.815	-10.8063	1.32764	-8.13949	3.96959e-16	9.88551e-15
BM15454	26.6144	8.50646	2.36686	3.59399	0.000325656	0.00749135		BM17894	42.7645	-4.93903	1.29825	-3.80437	0.000142167	0.0040781		BM16616	236.709	11.5291	1.29879	8.87685	6.87784e-19	2.1715e-17		BM20182	159.972	-10.5981	1.30578	-8.1163	4.80613e-16	1.18996e-14
BM20084	13.8327	7.55925	2.10555	3.59015	0.000330488	0.00757309		BM06001	18.0945	-7.37938	1.9411	-3.80166	0.000143732	0.00411304		BM12754	592.933	5.3699	0.608906	8.81893	1.15562e-18	3.61306e-17		BM05024	2887.13	-2.775	0.342128	-8.11101	5.01992e-16	1.2405e-14
BM19058	168.312	2.50579	0.699919	3.58011	0.000343449	0.00776497		BM14158	17.7771	-7.3536	1.93648	-3.79741	0.000146215	0.004174		BM09998	711.33	5.95541	0.676423	8.80428	1.31698e-18	4.09762e-17		BM15674	267.178	-6.15858	0.759693	-8.10667	5.20245e-16	1.28314e-14
BM06345	2028.22	2.2751	0.636879	3.57226	0.000353908	0.00794081		BM16560	18.0748	-7.37828	1.94685	-3.78985	0.000150736	0.00426582		BM00395	732.945	3.29966	0.375115	8.79638	1.41301e-18	4.36472e-17		BM10498	175.514	-10.7324	1.32752	-8.08454	6.23995e-16	1.53314e-14
BM09097	697.792	1.99979	0.560064	3.57064	0.000356114	0.00796015		BM13575	1665.29	-1.7077	0.451333	-3.78369	0.000154523	0.00433799		BM18709	16894.6	4.20252	0.480379	8.74834	2.16518e-18	6.65612e-17		BM19208	160.517	-10.6031	1.31249	-8.07863	6.55009e-16	1.60627e-14
BM11233	841.937	1.54366	0.432801	3.56667	0.000361541	0.00804816		BM17644	365.597	-1.76439	0.467752	-3.77205	0.000161911	0.00452395		BM13791	250.217	11.608	1.32731	8.74549	2.22054e-18	6.81001e-17		BM09849	6721.67	-3.6119	0.448013	-8.06205	7.50261e-16	1.83286e-14
BM00394	87.7045	3.21971	0.903405	3.56397	0.000365287	0.0080738		BM13849	3975.69	-1.96153	0.520687	-3.76719	0.000165097	0.00459132		BM02819	370.967	4.96846	0.574361	8.65041	5.13165e-18	1.5443e-16		BM19188	160.354	-10.6016	1.3162	-8.0547	7.96741e-16	1.94272e-14
BM05995	733.753	1.62937	0.457251	3.56341	0.000366066	0.00807596		BM14079	256.072	-1.71791	0.456627	-3.76218	0.000168439	0.00467329		BM00394	212.321	4.4486	0.515397	8.63141	6.06029e-18	1.81526e-16		BM01262	704.724	-3.14636	0.391887	-8.02874	9.84758e-16	2.39209e-14
BM18394	346.986	2.22752	0.62545	3.56147	0.000368778	0.00809057		BM15823	310.364	-1.62548	0.432146	-3.76141	0.000168956	0.00467669		BM04545	261.297	11.6705	1.35444	8.61644	6.90664e-18	2.05917e-16		BM05547	9481.31	-2.48615	0.310118	-8.01677	1.08566e-15	2.62726e-14
BM19210	884864	2.05028	0.575677	3.5615	0.000368736	0.00809057		BM02266	635.409	-2.31643	0.616472	-3.75756	0.00017158	0.00472723		BM08255	220.456	11.4258	1.32674	8.61195	7.18274e-18	2.13653e-16		BM14721	166.675	-6.02917	0.752713	-8.00992	1.14784e-15	2.77252e-14
BM17264	1074.93	1.54444	0.434085	3.55791	0.000373817	0.00818597		BM07905	977.489	-1.92584	0.512757	-3.75585	0.000172752	0.00474847		BM17236	1490.38	5.64643	0.658913	8.56932	1.04099e-17	3.06804e-16		BM15210	152.888	-10.5331	1.31583	-8.00491	1.19551e-15	2.88222e-14
BM16314	93.4459	4.97077	1.398	3.55564	0.000377066	0.00822481		BM08871	37444.6	-2.17956	0.581099	-3.75075	0.000176306	0.00481267		BM13952	1019.99	4.25567	0.497215	8.55902	1.13832e-17	3.34723e-16		BM00030	195.702	-7.45419	0.934671	-7.9752	1.52134e-15	3.65405e-14
BM17565	1520.74	1.48112	0.416662	3.55473	0.000378368	0.00822481		BM01387	19.232	-7.46722	1.99408	-3.74468	0.000180621	0.00488543		BM03166	326.496	5.15124	0.602777	8.54584	1.27602e-17	3.72655e-16		BM07075	238.679	-11.1752	1.40166	-7.97283	1.55079e-15	3.71093e-14
BM15260	201.162	2.77505	0.780944	3.55346	0.000380205	0.00823453		BM10451	18.7549	-7.43053	1.98614	-3.74119	0.000183149	0.00493128		BM16658	22984.8	6.0952	0.713313	8.54493	1.2862e-17	3.74776e-16		BM09285	173.292	-10.7133	1.34413	-7.97041	1.58149e-15	3.77735e-14
BM11558	45.281	4.77405	1.34443	3.55099	0.000383779	0.00828165		BM13869	19.631	-7.49778	2.00531	-3.73896	0.000184783	0.004964		BM18506	1557.28	3.20727	0.378134	8.48184	2.21656e-17	6.3295e-16		BM00346	179.934	-10.7682	1.35646	-7.93845	2.0472e-15	4.84466e-14
BM14628	527.96	1.98319	0.558577	3.55044	0.000384588	0.00828404		BM10151	16.7076	-7.26451	1.94444	-3.73604	0.000186945	0.00501071		BM11247	1213.74	5.28713	0.624538	8.46567	2.54692e-17	7.24069e-16		BM00826	1353.01	-3.52166	0.444182	-7.92842	2.21955e-15	5.24288e-14
BM12780	1496.96	1.78632	0.503832	3.54546	0.000391928	0.0084268		BM19348	609.471	-2.09575	0.563362	-3.72008	0.000199161	0.00527843		BM18013	176.303	11.1042	1.3121	8.46291	2.6079e-17	7.39768e-16		BM14842	292.11	-5.91235	0.746189	-7.92341	2.31093e-15	5.4487e-14
BM08447	817.831	1.75269	0.494661	3.54322	0.000395269	0.0084679		BM12120	1267.31	-1.81021	0.487257	-3.7151	0.000203123	0.00534756		BM03553	8914.03	6.48879	0.768539	8.44303	3.09217e-17	8.73282e-16		BM16455	478.806	-4.16476	0.526988	-7.90295	2.72382e-15	6.39873e-14
BM14662	1267.9	3.3456	0.945601	3.53807	0.000403066	0.00860457		BM04295	21.2117	-7.60931	2.05044	-3.71107	0.000206386	0.00539747		BM10398	2079.34	3.05217	0.361522	8.44257	3.10434e-17	8.74798e-16		BM01897	417.831	-3.87245	0.490242	-7.89906	2.81012e-15	6.57742e-14
BM16631	3730.17	1.57469	0.445467	3.53493	0.000407889	0.00867551		BM05292	473.188	-1.7404	0.469073	-3.71029	0.00020702	0.00540212		BM10529	1750.8	3.03539	0.360081	8.42975	3.46399e-17	9.67657e-16		BM06389	193.145	-10.8701	1.3785	-7.88543	3.13449e-15	7.27044e-14
BM10457	41.9178	5.77173	1.63468	3.53081	0.000414286	0.00876054		BM14164	625.34	-2.40458	0.649374	-3.70292	0.000213131	0.00550102		BM01364	265.374	7.73332	0.91755	8.42823	3.5094e-17	9.78216e-16		BM12485	755.524	-3.18147	0.40477	-7.85995	3.84276e-15	8.8566e-14
BM16441	2416.01	2.07186	0.587223	3.52823	0.000418342	0.00881869		BM18339	215.244	-2.149	0.580676	-3.70086	0.000214871	0.00553386		BM13633	177.586	11.1145	1.3196	8.42261	3.68175e-17	1.02404e-15		BM06393	1380.53	-3.23066	0.411177	-7.8571	3.93119e-15	9.0368e-14
BM18214	476.693	2.23724	0.634537	3.52578	0.000422237	0.00888497		BM01453	628.983	-1.73122	0.468145	-3.69804	0.000217272	0.00558357		BM05051	167.179	11.0264	1.3125	8.4011	4.42322e-17	1.22497e-15		BM18373	691.833	-2.75368	0.350595	-7.85432	4.01937e-15	9.22303e-14
BM19359	168.87	4.14872	1.17775	3.52258	0.000427374	0.00897713		BM13806	195.201	-1.8812	0.509311	-3.69362	0.000221081	0.00566914		BM18948	1263.31	4.32724	0.515415	8.39565	4.63333e-17	1.28039e-15		BM02295	427.068	-6.63239	0.847268	-7.82797	4.95802e-15	1.13364e-13
BM18925	1030.84	2.32828	0.661191	3.52135	0.000429359	0.00900286		BM16098	92.41	-4.95675	1.34303	-3.69073	0.000223614	0.00569711		BM16539	572.293	6.92427	0.82789	8.36376	6.07495e-17	1.66092e-15		BM06749	289.274	-3.97849	0.509573	-7.8075	5.83355e-15	1.3291e-13
BM07512	681.36	2.17331	0.617306	3.52064	0.000430514	0.00901112		BM01548	723.092	-1.77662	0.481725	-3.68804	0.000225992	0.00573304		BM02720	14376.9	3.4631	0.414939	8.34603	7.05935e-17	1.91781e-15		BM12600	561.072	-4.30411	0.55141	-7.80564	5.91995e-15	1.3464e-13
BM07404	61.4646	2.42989	0.691043	3.51626	0.000437669	0.00912267		BM10047	327.793	-2.07985	0.566041	-3.67438	0.000238427	0.00597674		BM06084	180.946	11.141	1.33497	8.34554	7.08895e-17	1.92179e-15		BM14152	154.321	-10.546	1.35167	-7.8022	6.08392e-15	1.37881e-13
BM07858	137.566	2.3406	0.665793	3.5155	0.000438923	0.00912267		BM18741	352.799	-2.00337	0.545258	-3.67417	0.000238625	0.00597674		BM19883	3276.41	2.78524	0.334127	8.33586	7.69371e-17	2.07262e-15		BM01351	137.417	-7.52731	0.965227	-7.79848	6.26555e-15	1.41747e-13
BM16505	1714.05	2.14452	0.609946	3.51592	0.000438239	0.00912267		BM11655	394.671	-1.8767	0.511836	-3.66661	0.000245791	0.00614321		BM00600	43590.7	3.64239	0.43715	8.33214	7.9396e-17	2.13439e-15		BM05479	643.743	-2.87356	0.368786	-7.79195	6.59842e-15	1.49015e-13
BM17028	134.878	2.52255	0.717502	3.51574	0.000438522	0.00912267		BM01711	196.386	-2.5964	0.709142	-3.66132	0.000250917	0.0062319		BM07833	193.088	5.83104	0.700022	8.32979	8.0984e-17	2.17254e-15		BM05182	30334.5	-2.8607	0.367801	-7.77784	7.37708e-15	1.66017e-13
BM07514	315.757	1.76389	0.501932	3.51421	0.00044107	0.00914125		BM18771	1291.79	-1.58433	0.432706	-3.66144	0.0002508	0.0062319		BM08173	608.793	4.15852	0.499671	8.32251	8.61167e-17	2.30062e-15		BM07297	409.891	-4.75688	0.612187	-7.77031	7.82959e-15	1.75892e-13
BM14661	444.201	3.52332	1.00518	3.50516	0.000456339	0.00936959		BM08484	396.635	-2.38739	0.652308	-3.65991	0.000252299	0.00624007		BM12372	363.897	4.61924	0.555506	8.31537	9.14679e-17	2.43346e-15		BM03522	516.336	-4.63867	0.597436	-7.7643	8.20988e-15	1.83473e-13
BM13689	48.4326	3.12405	0.891767	3.50321	0.000459682	0.00941538		BM18890	162.224	-2.1785	0.59555	-3.65796	0.000254233	0.00626173		BM11764	16551.3	3.25023	0.391056	8.31142	9.4566e-17	2.51069e-15		BM07849	224.297	-4.1936	0.54149	-7.74456	9.59161e-15	2.13239e-13
BM18463	542.129	2.05765	0.587406	3.50294	0.000460159	0.00941538		BM19352	936.635	-3.41503	0.933529	-3.65819	0.000254001	0.00626173		BM17618	14427.3	14.3538	1.73058	8.29419	1.09327e-16	2.88469e-15		BM15535	556.95	-3.68154	0.475715	-7.73896	1.0023e-14	2.22061e-13
BM11243	1611.4	1.46867	0.419759	3.49884	0.000467285	0.00953634		BM13807	2331.05	-1.57979	0.433798	-3.64177	0.00027077	0.00658689		BM06620	501.569	3.26413	0.393789	8.28903	1.14179e-16	3.00655e-15		BM02649	859.339	-3.65919	0.473496	-7.72803	1.09221e-14	2.41563e-13
BM04365	89.8735	2.27444	0.65029	3.49758	0.000469505	0.00954838		BM05713	316.969	-2.1627	0.594801	-3.63602	0.000276887	0.00669444		BM00134	176.707	11.106	1.34037	8.2858	1.17314e-16	3.08279e-15		BM19212	237.333	-11.1675	1.44575	-7.72438	1.12395e-14	2.47732e-13
BM06951	258.851	2.17882	0.623911	3.4922	0.000479057	0.00968496		BM08687	79.5855	-4.82721	1.32973	-3.63023	0.000283166	0.00681843		BM13777	160.883	10.9722	1.32546	8.27804	1.25222e-16	3.28389e-15		BM18755	3060.86	-4.05959	0.526143	-7.71575	1.20275e-14	2.64645e-13
BM18264	1524.47	1.40404	0.401998	3.49265	0.000478258	0.00968496		BM19644	18.485	-7.41122	2.04446	-3.62502	0.000288935	0.00690123		BM10031	261.636	5.59289	0.677228	8.2585	1.47518e-16	3.82951e-15		BM15753	176.491	-10.7402	1.39282	-7.7111	1.24738e-14	2.73997e-13
BM10572	65.1755	3.28052	0.940394	3.48845	0.000485831	0.00978851		BM02465	195.873	-2.16431	0.597601	-3.62167	0.000292712	0.00695797		BM03947	174.308	11.0865	1.34349	8.25202	1.55744e-16	4.02679e-15		BM03123	119.661	-10.1793	1.32074	-7.70722	1.28585e-14	2.81965e-13
BM12316	158.498	1.89724	0.543807	3.48881	0.000485184	0.00978851		BM12709	250.269	-3.58638	0.990165	-3.622	0.000292331	0.00695797		BM13421	4126.73	3.30275	0.400429	8.24803	1.61028e-16	4.14736e-15		BM03887	486.891	-3.56899	0.46373	-7.69627	1.40094e-14	3.06158e-13
BM15089	385.366	2.15082	0.616912	3.48643	0.000489509	0.00981253		BM11201	15.8154	-7.18495	1.9906	-3.60944	0.000306863	0.00722744		BM18379	797.398	7.60843	0.922456	8.24801	1.61053e-16	4.14736e-15		BM09097	152.673	-10.5314	1.3687	-7.69442	1.42133e-14	3.09562e-13
BM14611	346.722	1.89287	0.543058	3.48558	0.000491063	0.00982649		BM13071	717.719	-1.36213	0.377735	-3.60604	0.000310901	0.00729354		BM14118	189.175	6.42353	0.780102	8.23423	1.80721e-16	4.63525e-15		BM00414	223.806	-3.64401	0.47374	-7.692	1.44854e-14	3.14953e-13
BM06501	23.5311	8.32884	2.39173	3.48235	0.000497025	0.00986687		BM00981	20.3519	-7.55021	2.09413	-3.60542	0.000311652	0.00729672		BM19065	588.025	4.53932	0.551298	8.23386	1.81272e-16	4.64014e-15		BM15675	444.495	-7.15732	0.931188	-7.68623	1.51537e-14	3.28927e-13
BM07574	21807.7	2.00303	0.575739	3.47907	0.00050316	0.0099349		BM16177	254.894	-2.24957	0.624272	-3.60351	0.000313952	0.00733608		BM04127	405.266	6.68899	0.815195	8.20538	2.29857e-16	5.84884e-15		BM12706	1375.52	-5.04181	0.656081	-7.68473	1.5332e-14	3.31676e-13
								BM04752	155.252	-2.21475	0.615198	-3.60007	0.000318133	0.00739003		BM17698	16552.5	2.91662	0.355862	8.19591	2.48702e-16	6.31585e-15		BM07074	735.096	-2.84788	0.371346	-7.66908	1.7324e-14	3.73513e-13
								BM00338	185.88	-1.88375	0.52341	-3.59899	0.000319452	0.00739688		BM17506	135.39	7.88196	0.961815	8.19488	2.50834e-16	6.35744e-15		BM07485	148.478	-10.4904	1.37045	-7.65471	1.93746e-14	4.16327e-13
								BM10877	679.902	-1.61101	0.448251	-3.594	0.000325646	0.00749135		BM02559	214.814	8.56323	1.04542	8.19121	2.58616e-16	6.5289e-15		BM17931	124.167	-10.2327	1.33699	-7.65351	1.95569e-14	4.19544e-13
								BM17682	677.004	-1.89348	0.526786	-3.5944	0.000325142	0.00749135		BM19159	139.912	10.7695	1.3156	8.18598	2.70086e-16	6.8051e-15		BM08392	1904.68	-3.47046	0.453586	-7.65118	1.99151e-14	4.26515e-13
								BM10739	38.4403	-5.35339	1.48981	-3.59334	0.000326467	0.00749545		BM16258	383.502	3.54804	0.434542	8.16501	3.21396e-16	8.03489e-15		BM00900	4092.06	-2.68219	0.350756	-7.64689	2.05903e-14	4.40241e-13
								BM10088	493.465	-1.55028	0.432269	-3.58639	0.000335289	0.00762412		BM09606	1276.93	5.32157	0.651869	8.16355	3.25308e-16	8.11692e-15		BM01226	10057.4	-3.94261	0.51669	-7.63051	2.33825e-14	4.98283e-13
								BM12037	81.3584	-3.93999	1.09845	-3.58687	0.000334677	0.00762412		BM10948	134.431	10.7129	1.31668	8.13632	4.07458e-16	1.01274e-14		BM11037	281.577	-3.71432	0.487167	-7.62434	2.45291e-14	5.21854e-13
								BM12224	607.945	-1.83613	0.511904	-3.58686	0.000334685	0.00762412		BM16466	1374.76	4.08582	0.503101	8.12128	4.61309e-16	1.14437e-14		BM11195	1475.15	-2.63368	0.345821	-7.61573	2.62215e-14	5.56017e-13
								BM12427	35.9927	-5.25974	1.46612	-3.58752	0.000333833	0.00762412		BM10174	481.655	6.60964	0.817343	8.08673	6.12855e-16	1.50866e-14		BM09839	1602.89	-2.92465	0.38478	-7.60085	2.94192e-14	6.22134e-13
								BM09747	306.201	-1.75385	0.489125	-3.58568	0.000336196	0.00763011		BM17599	25781	12.0037	1.48806	8.06667	7.22388e-16	1.76813e-14		BM19392	1240.81	-2.58943	0.340679	-7.60077	2.94364e-14	6.22134e-13
								BM13938	369.308	-1.59672	0.445571	-3.58354	0.000338971	0.00767838		BM06836	136.414	10.7328	1.3329	8.05219	8.1324e-16	1.97919e-14		BM13898	132.858	-10.3308	1.36236	-7.58297	3.37743e-14	7.12643e-13
								BM10411	247.484	-1.64731	0.460536	-3.57694	0.000347638	0.00784471		BM11394	3101.17	2.80735	0.349967	8.02174	1.04259e-15	2.5278e-14		BM10006	284.191	-3.86798	0.510154	-7.58198	3.40326e-14	7.16917e-13
								BM14342	451.035	-1.74708	0.488958	-3.57307	0.000352817	0.00793434		BM07406	265.326	5.13576	0.641659	8.00388	1.20562e-15	2.90116e-14		BM12087	646.384	-3.85286	0.508806	-7.57235	3.6652e-14	7.70831e-13
								BM17462	273.913	-2.6573	0.743723	-3.57297	0.00035295	0.00793434		BM18467	1678.25	3.52566	0.442116	7.9745	1.52995e-15	3.66789e-14		BM15011	998.28	-2.68711	0.355836	-7.55154	4.30133e-14	8.97275e-13
								BM02157	1752.46	-1.68074	0.470644	-3.57116	0.000355401	0.00795924		BM11052	166.607	4.2082	0.529566	7.9465	1.91855e-15	4.57391e-14		BM19961	124.605	-10.2379	1.35585	-7.55092	4.32202e-14	9.00128e-13
								BM02791	67.777	-2.82754	0.793073	-3.56529	0.000363448	0.00804816		BM15262	397.11	6.46787	0.814283	7.94303	1.97304e-15	4.69511e-14		BM12551	5240.46	-15.6321	2.07119	-7.54739	4.44068e-14	9.20366e-13
								BM04385	15.4513	-7.15234	2.00597	-3.56553	0.000363116	0.00804816		BM18172	695.762	3.91707	0.493213	7.94193	1.99051e-15	4.72793e-14		BM01914	929.372	-6.3671	0.844223	-7.54197	4.6293e-14	9.57914e-13
								BM12387	295.521	-2.13987	0.600082	-3.56596	0.000362521	0.00804816		BM17015	735.596	5.20664	0.655749	7.94	2.02187e-15	4.79354e-14		BM08681	32791.1	-2.62206	0.347738	-7.54032	4.68809e-14	9.6852e-13
								BM15851	9745.17	-1.58599	0.444727	-3.56622	0.000362172	0.00804816		BM20057	237.933	5.8057	0.734434	7.905	2.67935e-15	6.3058e-14		BM00775	129.874	-10.2971	1.36687	-7.53335	4.94551e-14	1.01843e-12
								BM06841	15.1971	-7.12841	2.00114	-3.56218	0.000367784	0.00809057		BM06652	111.717	10.4454	1.32177	7.90261	2.73124e-15	6.40447e-14		BM03181	132.495	-7.93567	1.05395	-7.52942	5.09667e-14	1.04787e-12
								BM05328	1046.36	-1.41682	0.398546	-3.55497	0.000378021	0.00822481		BM17951	176.809	4.90195	0.620598	7.89877	2.8168e-15	6.58107e-14		BM06928	786.631	-4.5129	0.600233	-7.51858	5.53753e-14	1.13489e-12
								BM17536	381.132	-1.73477	0.487866	-3.55583	0.000376784	0.00822481		BM02047	189.355	6.80632	0.862363	7.89264	2.95869e-15	6.90004e-14		BM02266	583.448	-6.80834	0.907408	-7.50307	6.23416e-14	1.27562e-12
								BM01429	550.352	-1.6229	0.456612	-3.55423	0.000379084	0.00822529		BM16256	712.092	3.46444	0.439206	7.88796	3.07163e-15	7.15043e-14		BM17674	984.632	-4.06117	0.541303	-7.50257	6.25775e-14	1.27841e-12
								BM06321	396.931	-1.69518	0.477188	-3.55244	0.000381676	0.0082513		BM18006	3421.65	3.17656	0.402806	7.88608	3.11836e-15	7.24609e-14		BM17060	1987.28	-4.17631	0.557546	-7.49052	6.85991e-14	1.39478e-12
								BM02544	246.882	-1.7372	0.490263	-3.5434	0.000395	0.0084679		BM11248	1249.52	4.91411	0.62462	7.86736	3.62191e-15	8.38587e-14		BM08871	37840.1	-2.96284	0.395856	-7.48463	7.17471e-14	1.45418e-12
								BM07057	1240.03	-1.99357	0.563467	-3.53805	0.000403101	0.00860457		BM13487	496.312	5.35355	0.680561	7.86638	3.65036e-15	8.43653e-14		BM15319	804.564	-2.67365	0.358624	-7.4553	8.96639e-14	1.80876e-12
								BM17543	460.401	-1.60161	0.452885	-3.53645	0.000405537	0.00864101		BM06616	908.72	4.37233	0.556287	7.85985	3.8459e-15	8.8566e-14		BM18636	1750.11	-3.55557	0.477728	-7.44266	9.86744e-14	1.98741e-12
								BM17779	34.1584	-5.42497	1.53506	-3.53403	0.00040927	0.00868928		BM04105	2007.58	3.6407	0.464521	7.83753	4.59493e-15	1.05249e-13		BM16742	230.874	-4.03897	0.542848	-7.44033	1.00435e-13	2.01971e-12
								BM11112	345.716	-1.69246	0.479144	-3.53227	0.000412016	0.00873194		BM00347	1181.44	3.37114	0.43138	7.81478	5.50603e-15	1.2567e-13		BM07726	110.359	-4.66972	0.627862	-7.43749	1.02618e-13	2.05717e-12
								BM15839	1058.75	-1.49679	0.423964	-3.53046	0.000414845	0.00876054		BM02200	1049.02	3.83327	0.491242	7.80322	6.03454e-15	1.37003e-13		BM02222	2023.37	-2.66104	0.35788	-7.43555	1.0413e-13	2.08422e-12
								BM03268	494.459	-2.31424	0.658571	-3.51403	0.00044136	0.00914125		BM02050	308.31	5.47598	0.703804	7.78054	7.22164e-15	1.62804e-13		BM04378	296.824	-6.36416	0.855956	-7.43516	1.04445e-13	2.08728e-12
								BM10809	418.245	-1.47954	0.4218	-3.50767	0.000452049	0.00934629		BM09367	1548.62	3.01583	0.388336	7.76603	8.09853e-15	1.81616e-13		BM09840	1670.91	-3.31157	0.446038	-7.42441	1.13282e-13	2.26035e-12
								BM05291	786.648	-2.21743	0.632485	-3.5059	0.000455066	0.00936416		BM09826	117.13	10.5139	1.35395	7.76532	8.14368e-15	1.82311e-13		BM18688	561.63	-3.67295	0.494753	-7.42382	1.13794e-13	2.26706e-12
								BM19696	1358.01	-2.13148	0.607993	-3.50577	0.000455285	0.00936416		BM03070	3719.25	15.5024	1.99705	7.76264	8.31823e-15	1.85572e-13		BM16838	315.069	-3.61702	0.488435	-7.40531	1.3084e-13	2.5986e-12
								BM19734	147.173	-2.55857	0.729813	-3.50578	0.000455263	0.00936416		BM04252	272.663	6.09001	0.786029	7.74781	9.34878e-15	2.08201e-13		BM06938	1281.82	-3.80861	0.514886	-7.39699	1.39305e-13	2.7582e-12
								BM05838	4268.18	-1.8436	0.526951	-3.49862	0.000467681	0.00953634		BM16678	1480.59	2.84285	0.367148	7.74306	9.70532e-15	2.15394e-13		BM05333	165.316	-10.6452	1.43957	-7.3947	1.41729e-13	2.80186e-12
								BM17960	2899.44	-2.01291	0.57555	-3.49736	0.000469883	0.00954838		BM19951	184.682	8.02984	1.0393	7.72618	1.10819e-14	2.44677e-13		BM13238	586.566	-6.64253	0.903562	-7.35149	1.9601e-13	3.85717e-12
								BM06950	38.891	-3.29667	0.943183	-3.49526	0.000473603	0.0096075		BM01924	3000.76	3.83876	0.498371	7.70262	1.33302e-14	2.9181e-13		BM05537	1430.67	-2.71548	0.370852	-7.32228	2.43785e-13	4.7681e-12
								BM14268	854.77	-1.73976	0.498888	-3.48728	0.000487963	0.00981253		BM13776	112.31	10.452	1.35838	7.69443	1.42128e-14	3.09562e-13		BM19991	203.879	-5.95231	0.814157	-7.31101	2.65143e-13	5.17795e-12
								BM17775	41.5372	-4.88718	1.40164	-3.48675	0.000488929	0.00981253		BM07965	1318.28	3.32558	0.432718	7.68532	1.52618e-14	3.30716e-13		BM16089	1202.2	-2.68139	0.367291	-7.30047	2.86767e-13	5.59173e-12
								BM03646	16.3437	-7.23359	2.07555	-3.48515	0.000491864	0.00982649		BM02005	1687.35	2.91281	0.37915	7.68246	1.56067e-14	3.37052e-13		BM14029	1222.7	-2.88377	0.396391	-7.27507	3.46237e-13	6.73093e-12
								BM15849	707.147	-1.993	0.571952	-3.48456	0.000492947	0.00983155		BM10150	39893.7	11.5167	1.50279	7.66357	1.80841e-14	3.89247e-13		BM08945	146.603	-7.17679	0.987607	-7.26685	3.67978e-13	7.14278e-12
								BM04885	56.3688	-4.06724	1.16814	-3.4818	0.000498049	0.00986687		BM11752	10750.4	3.23448	0.423352	7.64016	2.16955e-14	4.63101e-13		BM10229	128.198	-10.2786	1.41586	-7.2596	3.88248e-13	7.51354e-12
								BM15525	36.5956	-4.92743	1.41466	-3.48311	0.000495627	0.00986687		BM15686	199.223	4.72453	0.619836	7.62222	2.49345e-14	5.29601e-13		BM18016	616.266	-3.03948	0.418674	-7.25977	3.87751e-13	7.51354e-12
								BM19959	276.352	-1.8619	0.534739	-3.48188	0.000497901	0.00986687		BM02932	16269	3.71745	0.491339	7.56596	3.85022e-14	8.0842e-13		BM05358	601.448	-3.62012	0.498852	-7.2569	3.96065e-13	7.6533e-12
								BM19966	213.736	-3.63893	1.0459	-3.47922	0.000502878	0.0099349		BM10218	8385.31	3.84171	0.507806	7.56531	3.86929e-14	8.11099e-13		BM06144	546.889	-3.3841	0.46635	-7.25656	3.97054e-13	7.66087e-12
								BM10382	21.827	-5.78306	1.66249	-3.47855	0.000504132	0.00993753		BM06187	404.854	3.19305	0.422225	7.56244	3.95583e-14	8.27889e-13		BM02634	511.409	-3.07531	0.423863	-7.25543	4.00379e-13	7.71345e-12
																BM18668	1561.36	4.62694	0.612108	7.55902	4.06127e-14	8.48574e-13		BM08262	559.567	-2.85365	0.393421	-7.25342	4.06377e-13	7.8056e-12
																BM17098	2951.4	3.40957	0.451683	7.54859	4.39986e-14	9.13381e-13		BM02609	1416.73	-2.60091	0.358889	-7.24712	4.2573e-13	8.14081e-12
																BM17288	95.643	10.2208	1.354	7.54862	4.3989e-14	9.13381e-13		BM11738	249.184	-5.77412	0.79698	-7.245	4.3244e-13	8.25684e-12
																BM18160	142.7	4.17963	0.554766	7.53403	4.91976e-14	1.01475e-12		BM05452	1344.33	-3.03471	0.418951	-7.24358	4.37002e-13	8.33156e-12
																BM15460	984.168	3.7946	0.504645	7.51935	5.50489e-14	1.13e-12		BM07298	1194.83	-4.41757	0.610146	-7.24018	4.48076e-13	8.53004e-12
																BM19462	10766.1	2.58896	0.3451	7.50207	6.28194e-14	1.28132e-12		BM13483	122.158	-10.209	1.41445	-7.21762	5.29035e-13	1.00267e-11
																BM05964	7942.66	3.31908	0.442908	7.49384	6.68865e-14	1.36211e-12		BM16064	426.23	-4.35156	0.603258	-7.21344	5.45572e-13	1.03097e-11
																BM16620	168.877	5.94871	0.794726	7.48522	7.14247e-14	1.44993e-12		BM11690	163.844	-8.81931	1.22292	-7.21171	5.52554e-13	1.0411e-11
																BM19759	585.866	4.00972	0.536684	7.47129	7.94105e-14	1.60697e-12		BM07100	118.846	-10.169	1.41032	-7.21045	5.57663e-13	1.04919e-11
																BM05228	107.71	10.392	1.39104	7.47068	7.97802e-14	1.61191e-12		BM12484	4310.7	-2.79601	0.389301	-7.18214	6.86275e-13	1.28364e-11
																BM11609	100.815	10.2978	1.3841	7.44009	1.00615e-13	2.02017e-12		BM09608	1802.83	-3.17477	0.442377	-7.17663	7.14533e-13	1.33456e-11
																BM19979	1052.95	3.73268	0.502974	7.42122	1.16045e-13	2.30833e-12		BM15332	283.854	-4.49031	0.625835	-7.17491	7.2357e-13	1.34947e-11
																BM14852	6429.21	2.86211	0.386838	7.39872	1.37501e-13	2.72668e-12		BM05791	1662.36	-2.83948	0.395912	-7.17201	7.39021e-13	1.37629e-11
																BM12011	1101.96	5.45353	0.740252	7.36713	1.74337e-13	3.44121e-12		BM05291	801.789	-2.91584	0.407139	-7.1618	7.96274e-13	1.4765e-11
																BM12787	80.5552	9.97335	1.35572	7.35649	1.88805e-13	3.72107e-12		BM07101	100.07	-9.92177	1.38574	-7.15992	8.07218e-13	1.49248e-11
																BM16561	906.657	3.30209	0.449363	7.34837	2.00638e-13	3.9422e-12		BM08599	1853.43	-3.21763	0.450166	-7.14765	8.82758e-13	1.6298e-11
																BM00292	164.51	6.2769	0.855292	7.3389	2.15363e-13	4.22507e-12		BM05141	311.206	-3.58401	0.504297	-7.10693	1.1865e-12	2.1812e-11
																BM06591	310.898	4.06631	0.554712	7.33049	2.29311e-13	4.49185e-12		BM10973	2935.93	-3.44583	0.485046	-7.10413	1.21083e-12	2.21956e-11
																BM07090	123.717	10.593	1.45309	7.28996	3.10042e-13	6.03643e-12		BM16943	81.839	-9.63148	1.35648	-7.10035	1.24437e-12	2.27781e-11
																BM04321	3484.45	2.98026	0.410804	7.2547	4.0254e-13	7.74347e-12		BM07574	5373.01	-2.96072	0.41715	-7.09751	1.27029e-12	2.31864e-11
																BM06725	379.385	5.30627	0.73162	7.25276	4.08349e-13	7.83178e-12		BM07261	1961.53	-3.66629	0.517129	-7.0897	1.34405e-12	2.44633e-11
																BM17512	110.281	10.4254	1.43747	7.25256	4.08968e-13	7.83194e-12		BM11419	1804.17	-3.22085	0.454388	-7.08832	1.35753e-12	2.46736e-11
																BM09351	3379.13	2.96599	0.410574	7.22402	5.0474e-13	9.59455e-12		BM11038	1075.53	-2.74875	0.388323	-7.0785	1.45721e-12	2.64107e-11
																BM07405	117.988	10.5229	1.45671	7.22372	5.05833e-13	9.60111e-12		BM07728	117.068	-10.1474	1.43502	-7.07129	1.53503e-12	2.77427e-11
																BM18564	128.755	8.22623	1.14017	7.2149	5.39721e-13	1.02142e-11		BM18626	102.49	-9.95654	1.40922	-7.06529	1.60283e-12	2.89275e-11
																BM01783	85.0072	10.05	1.39335	7.21279	5.48184e-13	1.03439e-11		BM14243	285.371	-4.46038	0.632345	-7.05371	1.74203e-12	3.13957e-11
																BM00402	13202.1	6.24648	0.866934	7.20525	5.79368e-13	1.08843e-11		BM20183	95.0601	-9.84747	1.39927	-7.03759	1.95587e-12	3.51509e-11
																BM17234	2959.57	6.07091	0.843207	7.19979	6.03065e-13	1.1313e-11		BM13064	129.187	-4.49258	0.639614	-7.02389	2.15775e-12	3.87249e-11
																BM04890	428.688	4.70558	0.654279	7.19201	6.38434e-13	1.1959e-11		BM15608	546.25	-3.34826	0.478232	-7.00134	2.53522e-12	4.51839e-11
																BM04238	76.8907	9.90702	1.38192	7.16905	7.55216e-13	1.40442e-11		BM18300	624.294	-6.6887	0.955723	-6.99858	2.58574e-12	4.59568e-11
																BM07140	707.222	2.83535	0.395713	7.16517	7.76876e-13	1.44261e-11		BM01539	304.475	-3.5599	0.509707	-6.9842	2.86481e-12	5.07763e-11
																BM08368	2298.66	4.11027	0.574014	7.16057	8.03414e-13	1.48759e-11		BM19216	121.71	-10.2039	1.4611	-6.98371	2.87487e-12	5.08844e-11
																BM05481	180.432	5.79908	0.811731	7.1441	9.05897e-13	1.67013e-11		BM02151	106.402	-5.50905	0.789967	-6.97377	3.08549e-12	5.43875e-11
																BM10789	233.839	4.50486	0.631327	7.13554	9.64064e-13	1.77482e-11		BM08034	1339.4	-2.3812	0.342442	-6.95358	3.56132e-12	6.25177e-11
																BM07230	73.5205	9.84129	1.38482	7.10653	1.18995e-12	2.1844e-11		BM16124	226.835	-3.0051	0.432562	-6.9472	3.72611e-12	6.53212e-11
																BM01995	16.5655	21.0263	2.96196	7.09877	1.25872e-12	2.30079e-11		BM07363	2521.13	-2.61681	0.376925	-6.94251	3.85203e-12	6.71622e-11
																BM15809	71.3188	9.79797	1.38084	7.09566	1.28739e-12	2.34653e-11		BM08709	80.3793	-9.60534	1.38445	-6.93804	3.97567e-12	6.91303e-11
																BM10420	107.761	10.3939	1.46767	7.0819	1.42188e-12	2.58067e-11		BM13561	3323.72	-4.14387	0.598684	-6.92162	4.46493e-12	7.70125e-11
																BM15794	9994.21	9.9819	1.41036	7.07754	1.46741e-12	2.6558e-11		BM04115	3672.42	-5.37937	0.778115	-6.91334	4.73378e-12	8.13223e-11
																BM05339	1012.35	2.49932	0.354745	7.04541	1.84918e-12	3.32801e-11		BM00970	695.513	-5.1214	0.742154	-6.90073	5.17348e-12	8.85209e-11
																BM09297	138.031	3.97248	0.565702	7.02221	2.18378e-12	3.91376e-11		BM17734	152.051	-6.86528	0.995264	-6.89795	5.27567e-12	9.01267e-11
																BM10792	629.486	4.91184	0.699616	7.02076	2.20659e-12	3.94913e-11		BM11737	111.806	-9.11673	1.32679	-6.87125	6.36438e-12	1.08035e-10
																BM15298	2350.68	4.21985	0.601659	7.01368	2.32126e-12	4.14857e-11		BM05720	72.9241	-9.46497	1.37778	-6.86972	6.43286e-12	1.09053e-10
																BM04567	12009.3	2.32839	0.332208	7.00883	2.40326e-12	4.28914e-11		BM14775	94.2441	-7.04627	1.02723	-6.8595	6.91024e-12	1.16531e-10
																BM16693	672.357	2.4964	0.356685	6.9989	2.57973e-12	4.59134e-11		BM09504	335.201	-6.24197	0.910649	-6.85442	7.1604e-12	1.20528e-10
																BM06510	130.228	5.02688	0.719514	6.98648	2.81862e-12	5.00266e-11		BM01544	120.02	-5.89261	0.859807	-6.85342	7.21058e-12	1.21119e-10
																BM09704	208.335	7.03431	1.00752	6.98181	2.91405e-12	5.15069e-11		BM09615	3339.53	-2.32359	0.339165	-6.8509	7.33846e-12	1.23106e-10
																BM12031	93.036	7.68337	1.10087	6.97937	2.96511e-12	5.23374e-11		BM10680	1467.4	-2.52781	0.370194	-6.82834	8.59038e-12	1.43173e-10
																BM10845	823.631	6.45771	0.926225	6.97208	3.12295e-12	5.49726e-11		BM13428	70.4247	-9.41457	1.38174	-6.81356	9.52138e-12	1.57871e-10
																BM02073	808.122	2.4743	0.355553	6.95901	3.42669e-12	6.02365e-11		BM02434	68.0668	-9.36534	1.37807	-6.79598	1.07575e-11	1.7745e-10
																BM19116	3691.43	2.32043	0.334048	6.94639	3.74742e-12	6.56055e-11		BM02582	114.713	-4.24186	0.624764	-6.78953	1.12496e-11	1.84856e-10
																BM11241	291.192	4.9162	0.707994	6.94385	3.81553e-12	6.67069e-11		BM07111	144.615	-3.77025	0.556176	-6.77888	1.21108e-11	1.98753e-10
																BM17502	12639.3	2.48456	0.357856	6.94289	3.84162e-12	6.70717e-11		BM02973	459.226	-3.89803	0.575675	-6.77123	1.2769e-11	2.09021e-10
																BM16324	171.849	4.17003	0.600763	6.94122	3.8872e-12	6.76836e-11		BM10379	11548.2	-4.05337	0.598769	-6.76951	1.29222e-11	2.11259e-10
																BM00595	918.971	3.40718	0.491499	6.93223	4.14267e-12	7.19369e-11		BM14613	2346.06	-10.4785	1.55115	-6.75534	1.42505e-11	2.31796e-10
																BM05205	71.5493	9.80329	1.41513	6.92747	4.28439e-12	7.42975e-11		BM16571	4833.35	-2.82584	0.418456	-6.753	1.44816e-11	2.3496e-10
																BM11638	360.98	3.84614	0.555277	6.92653	4.31278e-12	7.4689e-11		BM18987	2419.59	-2.35751	0.349618	-6.74311	1.55034e-11	2.50905e-10
																BM00717	194.484	7.25698	1.04779	6.92598	4.3298e-12	7.48827e-11		BM18915	67.8352	-9.36031	1.38836	-6.74197	1.56251e-11	2.52557e-10
																BM19546	277.211	3.77545	0.545394	6.92243	4.4397e-12	7.66802e-11		BM15757	66.5768	-9.33376	1.38581	-6.73524	1.63658e-11	2.64197e-10
																BM02088	79.1293	9.94636	1.43803	6.91667	4.6239e-12	7.96476e-11		BM08811	68.6496	-9.37735	1.39263	-6.73355	1.65574e-11	2.66954e-10
																BM06728	44185.1	2.84101	0.410894	6.91421	4.70469e-12	8.09307e-11		BM08162	252.834	-3.19379	0.475412	-6.71793	1.84321e-11	2.96065e-10
																BM13488	3681.24	3.22711	0.467426	6.904	5.05576e-12	8.67378e-11		BM13938	340.33	-3.03937	0.452444	-6.71769	1.84634e-11	2.96198e-10
																BM16801	525.625	2.50231	0.3625	6.90291	5.09479e-12	8.72908e-11		BM19213	100.754	-9.93111	1.47943	-6.7128	1.9092e-11	3.0514e-10
																BM11986	14.7747	20.867	3.02516	6.8978	5.28136e-12	9.01267e-11		BM14734	9943.21	-2.58706	0.387007	-6.68479	2.31256e-11	3.68233e-10
																BM17580	76.3105	9.89624	1.43504	6.89613	5.344e-12	9.10749e-11		BM19211	122.666	-10.2154	1.53095	-6.67259	2.51335e-11	3.98722e-10
																BM08364	14246.9	4.96816	0.72151	6.88578	5.74722e-12	9.78169e-11		BM04616	78.1229	-9.56455	1.43355	-6.67193	2.52458e-11	4.0001e-10
																BM02920	77.6932	9.92261	1.44186	6.88179	5.91041e-12	1.00461e-10		BM08598	10227.6	-3.46472	0.519514	-6.66915	2.57282e-11	4.07152e-10
																BM05264	920.43	2.98338	0.434401	6.86781	6.51937e-12	1.10374e-10		BM07621	884.013	-3.4682	0.523325	-6.62723	3.42044e-11	5.36007e-10
																BM14508	148.409	6.8777	1.0016	6.86671	6.57e-12	1.11085e-10		BM14841	1215.14	-5.1634	0.779273	-6.62593	3.45075e-11	5.40098e-10
																BM08083	113.283	7.52787	1.09694	6.8626	6.7617e-12	1.14176e-10		BM12021	1197.88	-4.10358	0.619343	-6.6257	3.45605e-11	5.40271e-10
																BM18225	2771.89	2.42458	0.35373	6.8543	7.16604e-12	1.20528e-10		BM12387	285.919	-3.54995	0.536547	-6.6163	3.68313e-11	5.75069e-10
																BM12025	187.133	5.93534	0.866546	6.84943	7.4144e-12	1.24218e-10		BM04165	191.038	-3.67332	0.555568	-6.61183	3.79587e-11	5.91953e-10
																BM06556	186.245	4.38727	0.641078	6.84358	7.72388e-12	1.29234e-10		BM17989	405.387	-7.15505	1.083	-6.60668	3.93024e-11	6.12165e-10
																BM05829	524.45	3.35952	0.49142	6.83636	8.12293e-12	1.35734e-10		BM03088	2259.32	-10.7702	1.63164	-6.60084	4.08841e-11	6.3603e-10
																BM09272	316.245	3.79131	0.554666	6.83531	8.18305e-12	1.36561e-10		BM08460	8089.04	-2.1937	0.332427	-6.59905	4.13789e-11	6.42949e-10
																BM16389	616.536	3.47957	0.509701	6.82669	8.68958e-12	1.44639e-10		BM12646	552.281	-3.1313	0.474953	-6.59286	4.31439e-11	6.69564e-10
																BM04189	20794.2	11.6181	1.70362	6.81963	9.12723e-12	1.51727e-10		BM06717	86.4105	-9.70923	1.47468	-6.58396	4.58081e-11	7.09198e-10
																BM00651	231.612	6.02147	0.88354	6.81516	9.41565e-12	1.56319e-10		BM03770	798.243	-2.4534	0.372798	-6.58105	4.67135e-11	7.22345e-10
																BM16944	309.479	7.11108	1.04438	6.80892	9.83313e-12	1.6283e-10		BM19831	304.221	-5.8101	0.884478	-6.56896	5.06674e-11	7.81604e-10
																BM00319	354.536	4.5172	0.663525	6.80788	9.90455e-12	1.63801e-10		BM16740	96.6396	-7.01686	1.06871	-6.56574	5.1776e-11	7.96793e-10
																BM14786	8172.94	3.17592	0.466677	6.8054	1.00771e-11	1.66441e-10		BM11898	90.4636	-7.92546	1.20734	-6.56442	5.22345e-11	8.02887e-10
																BM18569	166.486	4.59052	0.675729	6.79343	1.09495e-11	1.80386e-10		BM11336	408.016	-3.36131	0.512381	-6.56018	5.37422e-11	8.2409e-10
																BM07035	246.152	5.82757	0.858048	6.79166	1.10852e-11	1.82388e-10		BM10814	127.021	-4.00035	0.609987	-6.55809	5.45001e-11	8.34715e-10
																BM07195	577.782	2.81056	0.41484	6.77504	1.24375e-11	2.03855e-10		BM08935	8691.41	-3.30006	0.503274	-6.55719	5.48301e-11	8.3877e-10
																BM16841	187.653	5.61711	0.830009	6.76753	1.30997e-11	2.13889e-10		BM02794	62.7274	-9.2481	1.41438	-6.53861	6.20933e-11	9.46499e-10
																BM09509	65.0812	9.66681	1.42937	6.763	1.35167e-11	2.20419e-10		BM07513	1508.14	-2.70404	0.414093	-6.53003	6.57574e-11	9.98797e-10
																BM15458	87.9545	10.1015	1.49434	6.75986	1.38125e-11	2.24956e-10		BM09844	4235.19	-3.14462	0.481655	-6.52878	6.63062e-11	1.00594e-09
																BM16729	3089.55	2.41806	0.358018	6.75402	1.43807e-11	2.33618e-10		BM17456	175.951	-4.77777	0.733136	-6.51689	7.17808e-11	1.08516e-09
																BM08821	422.288	3.02666	0.448788	6.74407	1.54006e-11	2.49556e-10		BM15580	3229.26	-3.3706	0.517817	-6.50925	7.5525e-11	1.14042e-09
																BM18324	160.894	6.63708	0.986402	6.72857	1.71337e-11	2.75899e-10		BM14906	92.4284	-6.84244	1.05133	-6.5084	7.59565e-11	1.14559e-09
																BM12100	36514.3	2.48755	0.369715	6.72828	1.71679e-11	2.76104e-10		BM12024	566.573	-2.81993	0.433495	-6.50511	7.7636e-11	1.16955e-09
																BM16487	213.793	4.21249	0.627301	6.71526	1.87727e-11	3.00784e-10		BM04615	66.1352	-9.32408	1.43363	-6.50384	7.8293e-11	1.17806e-09
																BM17064	4874.8	2.09358	0.311856	6.7133	1.90274e-11	3.04485e-10		BM06257	3714.97	-2.28753	0.351954	-6.49951	8.05819e-11	1.21108e-09
																BM06566	5443.58	2.71365	0.404328	6.7115	1.92628e-11	3.07487e-10		BM07109	1242.71	-3.34085	0.515726	-6.47794	9.29828e-11	1.38934e-09
																BM11607	57.5154	9.4869	1.41713	6.69444	2.16495e-11	3.45157e-10		BM09623	111.267	-4.91971	0.760312	-6.47064	9.75864e-11	1.45643e-09
																BM04948	64.8552	9.66019	1.44695	6.67626	2.45121e-11	3.89827e-10		BM12299	1007.43	-3.04628	0.470883	-6.4693	9.84579e-11	1.46773e-09
																BM06642	67.7668	9.72565	1.45745	6.67307	2.505e-11	3.9789e-10		BM19291	66.2951	-9.32703	1.44211	-6.46763	9.95502e-11	1.48058e-09
																BM06180	91.3855	6.10146	0.915783	6.66256	2.6909e-11	4.25314e-10		BM10094	716.954	-3.47906	0.538725	-6.45795	1.06133e-10	1.57302e-09
																BM19316	2250.77	2.4659	0.370194	6.66109	2.71798e-11	4.29067e-10		BM07851	1920.16	-3.00435	0.465318	-6.45655	1.07114e-10	1.58574e-09
																BM13655	744.366	2.28537	0.343563	6.65198	2.89167e-11	4.55926e-10		BM01536	86.6971	-4.33372	0.671483	-6.45395	1.08974e-10	1.61141e-09
																BM06016	4150.81	3.42114	0.514379	6.65101	2.9109e-11	4.58396e-10		BM03446	476.066	-4.57267	0.709329	-6.44647	1.14489e-10	1.68907e-09
																BM14422	1235.13	2.29038	0.345035	6.63811	3.17733e-11	4.9974e-10		BM12641	1595.62	-2.77395	0.43037	-6.44549	1.15229e-10	1.69804e-09
																BM01350	4696.93	2.28823	0.344929	6.63393	3.26873e-11	5.13487e-10		BM10918	61.5628	-9.22014	1.43063	-6.44481	1.15747e-10	1.70371e-09
																BM07834	1129.06	2.27163	0.342477	6.63294	3.29064e-11	5.16298e-10		BM10765	242.239	-3.23508	0.502926	-6.43253	1.25498e-10	1.84514e-09
																BM17662	1225.01	4.78228	0.725771	6.58924	4.42089e-11	6.85264e-10		BM10146	1183.56	-2.88899	0.449944	-6.42077	1.35584e-10	1.98661e-09
																BM19292	806.913	4.06514	0.618325	6.57444	4.88381e-11	7.54291e-10		BM07301	2390.08	-3.42064	0.532927	-6.41859	1.37545e-10	2.01304e-09
																BM12150	515.525	3.78493	0.57623	6.56844	5.08443e-11	7.83393e-10		BM18649	58.4889	-9.14728	1.42551	-6.41685	1.39119e-10	2.03145e-09
																BM07229	3268.08	2.85143	0.434504	6.56251	5.2909e-11	8.12283e-10		BM00283	674.315	-2.70882	0.422164	-6.41651	1.3943e-10	2.03368e-09
																BM13926	296.007	3.2482	0.495605	6.55401	5.60123e-11	8.55837e-10		BM15479	156.273	-6.5165	1.01635	-6.41168	1.43924e-10	2.09685e-09
																BM08418	62.3811	9.60409	1.46812	6.54176	6.07996e-11	9.2788e-10		BM08573	1356.3	-2.89114	0.451074	-6.40946	1.46032e-10	2.12035e-09
																BM14902	7569.57	2.80379	0.428825	6.53831	6.22179e-11	9.47274e-10		BM05715	218.589	-7.39503	1.15456	-6.40505	1.50316e-10	2.18008e-09
																BM13757	3953.17	2.31027	0.35341	6.53709	6.27257e-11	9.53876e-10		BM05274	258.949	-5.78821	0.904187	-6.40157	1.53791e-10	2.22797e-09
																BM16467	604.699	6.11282	0.936351	6.52835	6.64982e-11	1.00767e-09		BM09619	596.798	-3.30985	0.519122	-6.37586	1.81935e-10	2.62681e-09
																BM16766	53.23	9.37592	1.43734	6.52312	6.8862e-11	1.04226e-09		BM02952	4860.75	-11.5231	1.80912	-6.36944	1.89717e-10	2.73304e-09
																BM16278	868.78	3.08822	0.475316	6.49719	8.18348e-11	1.22848e-09		BM11097	1024.86	-2.31609	0.363678	-6.36853	1.90846e-10	2.74621e-09
																BM15472	64.3185	9.64738	1.48672	6.48902	8.63972e-11	1.29545e-09		BM06879	304.229	-2.84429	0.447363	-6.3579	2.04526e-10	2.93649e-09
																BM15153	171.874	5.541	0.854264	6.48628	8.79827e-11	1.31769e-09		BM05367	57.494	-9.1222	1.43527	-6.35572	2.07453e-10	2.97519e-09
																BM19201	11590.1	2.21777	0.341963	6.48542	8.84826e-11	1.32363e-09		BM12884	583.461	-2.95944	0.465656	-6.35543	2.0784e-10	2.97742e-09
																BM15012	393.141	2.98679	0.461752	6.46838	9.90575e-11	1.47496e-09		BM19009	241.575	-3.73959	0.588447	-6.35501	2.08411e-10	2.98227e-09
																BM00716	117.855	6.90439	1.06879	6.46003	1.04685e-10	1.55461e-09		BM04577	439.177	-3.80897	0.600862	-6.33918	2.30986e-10	3.28701e-09
																BM07782	934.053	4.07222	0.630385	6.4599	1.0477e-10	1.55461e-09		BM04918	313.714	-5.28522	0.833885	-6.33806	2.32678e-10	3.30743e-09
																BM13470	440.585	4.59669	0.712769	6.44905	1.12551e-10	1.66239e-09		BM08971	126.536	-4.85305	0.766355	-6.33264	2.41e-10	3.42193e-09
																BM15853	251.671	3.32903	0.517968	6.4271	1.30061e-10	1.91005e-09		BM05352	272.885	-3.56233	0.56403	-6.31586	2.68665e-10	3.80214e-09
																BM13459	2098.88	2.94433	0.45843	6.42264	1.33931e-10	1.96463e-09		BM16369	1106.33	-2.30735	0.365524	-6.31242	2.74698e-10	3.88325e-09
																BM00152	49.7113	9.27822	1.44572	6.41772	1.38333e-10	2.02227e-09		BM02950	386.428	-2.79193	0.442465	-6.30995	2.79128e-10	3.94154e-09
																BM05286	84.7396	10.0479	1.56718	6.41145	1.44147e-10	2.09772e-09		BM06420	1203.23	-2.36996	0.376279	-6.2984	3.00728e-10	4.2326e-09
																BM13680	871.539	3.68857	0.575448	6.40992	1.45593e-10	2.11637e-09		BM13821	3334.82	-2.3126	0.367562	-6.29174	3.13937e-10	4.41366e-09
																BM11698	443.453	2.68705	0.41981	6.40063	1.54736e-10	2.23915e-09		BM05463	527.052	-2.64763	0.420852	-6.29112	3.15177e-10	4.42625e-09
																BM06283	81.6821	5.4995	0.860151	6.39364	1.61984e-10	2.34139e-09		BM07173	1680.06	-3.30867	0.526028	-6.28992	3.17639e-10	4.45597e-09
																BM17693	48.1191	9.2292	1.44874	6.37052	1.88391e-10	2.71697e-09		BM18511	811.432	-2.58789	0.412005	-6.28121	3.3594e-10	4.70755e-09
																BM12636	24594.1	2.49556	0.392241	6.36232	1.98732e-10	2.8565e-09		BM12023	140.785	-4.09395	0.651871	-6.2803	3.37912e-10	4.73003e-09
																BM02670	2768.06	2.87528	0.452756	6.35062	2.14455e-10	3.06535e-09		BM15021	258.251	-5.3906	0.858669	-6.27786	3.43271e-10	4.79461e-09
																BM03271	133.879	3.76822	0.593402	6.35019	2.15051e-10	3.07045e-09		BM19372	946.506	-2.90146	0.462383	-6.27503	3.49578e-10	4.87739e-09
																BM18998	299.404	3.74251	0.589863	6.34471	2.22848e-10	3.17824e-09		BM12457	260.95	-2.83825	0.453385	-6.26012	3.84679e-10	5.33814e-09
																BM08802	49.8008	9.27865	1.46256	6.3441	2.23735e-10	3.18736e-09		BM17192	168.495	-4.30817	0.689117	-6.25173	4.0594e-10	5.615e-09
																BM00447	45.085	9.13646	1.4455	6.32063	2.60497e-10	3.69469e-09		BM05704	88.2056	-5.50529	0.880639	-6.25147	4.06606e-10	5.61816e-09
																BM03058	659.012	2.98827	0.472868	6.31945	2.62502e-10	3.71902e-09		BM16934	530.419	-2.5725	0.412568	-6.23532	4.50863e-10	6.21629e-09
																BM14861	421.703	5.77973	0.916349	6.30734	2.83864e-10	4.004e-09		BM16199	409.949	-2.84294	0.456802	-6.22358	4.85944e-10	6.67848e-09
																BM19755	46.5112	9.18054	1.45589	6.30581	2.8669e-10	4.03943e-09		BM02178	3366.02	-1.98637	0.319405	-6.21898	5.004e-10	6.86248e-09
																BM00209	118.977	5.80351	0.924381	6.27827	3.42361e-10	4.7871e-09		BM04669	651.067	-2.33551	0.375724	-6.21603	5.09889e-10	6.97771e-09
																BM13265	82.1914	7.48944	1.19427	6.27113	3.58446e-10	4.9957e-09		BM00342	61.3207	-9.21558	1.48466	-6.20722	5.39303e-10	7.34894e-09
																BM11081	63.7256	4.95692	0.79052	6.27046	3.59986e-10	5.01172e-09		BM12835	105.347	-5.44462	0.877439	-6.20513	5.4652e-10	7.43152e-09
																BM01948	56.9181	9.47417	1.51131	6.26884	3.63755e-10	5.05871e-09		BM09095	641.328	-3.15986	0.509451	-6.20249	5.55765e-10	7.53331e-09
																BM18504	3354.34	2.92975	0.46794	6.26095	3.82646e-10	5.31568e-09		BM07727	612.671	-3.07449	0.496218	-6.19584	5.79744e-10	7.85006e-09
																BM16333	3122.22	2.19634	0.350989	6.25758	3.90995e-10	5.41994e-09		BM18173	329.183	-3.27824	0.529235	-6.19431	5.85404e-10	7.91003e-09
																BM19509	11891.6	1.8046	0.288411	6.25704	3.92344e-10	5.43277e-09		BM09010	103.9	-9.97603	1.61275	-6.18572	6.18187e-10	8.33547e-09
																BM16178	49.688	9.27714	1.48644	6.24118	4.34293e-10	5.99427e-09		BM13080	474.864	-3.22757	0.522175	-6.18102	6.369e-10	8.57879e-09
																BM08394	380.309	4.52044	0.725336	6.2322	4.59938e-10	6.33463e-09		BM16309	285.678	-3.96718	0.642111	-6.17834	6.4778e-10	8.70709e-09
																BM01892	105.166	10.3575	1.66293	6.22846	4.71031e-10	6.48046e-09		BM11154	248.581	-3.14281	0.508885	-6.17587	6.58007e-10	8.82239e-09
																BM14147	562.696	2.28353	0.367134	6.21987	4.97559e-10	6.83081e-09		BM15787	69.5324	-9.39677	1.52155	-6.17577	6.58418e-10	8.82239e-09
																BM16935	179.824	3.42386	0.550641	6.21794	5.03721e-10	6.90066e-09		BM19742	261.049	-2.86533	0.464591	-6.16742	6.94129e-10	9.2335e-09
																BM16191	54.2515	9.40154	1.51285	6.21448	5.14961e-10	7.03963e-09		BM16602	11674.1	-2.93125	0.475395	-6.16592	7.00736e-10	9.30213e-09
																BM09914	1179.67	3.3438	0.538384	6.21081	5.27114e-10	7.1981e-09		BM07083	466.636	-3.73179	0.605487	-6.16329	7.12488e-10	9.44837e-09
																BM12501	61.6308	8.62068	1.38843	6.20896	5.33367e-10	7.27576e-09		BM12971	368.784	-2.42306	0.393272	-6.16128	7.21615e-10	9.55954e-09
																BM12823	95.4614	6.38922	1.02948	6.20623	5.42711e-10	7.38754e-09		BM04788	1167.42	-1.98163	0.321961	-6.15487	7.51411e-10	9.94401e-09
																BM02188	155.232	4.66566	0.752118	6.20337	5.52679e-10	7.49939e-09		BM08279	75.9183	-7.67126	1.24668	-6.15333	7.58739e-10	1.00204e-08
																BM11244	76.256	5.37434	0.866353	6.2034	5.52558e-10	7.49939e-09		BM14648	446.786	-2.31232	0.376264	-6.14546	7.97312e-10	1.05189e-08
																BM05116	176.551	6.6443	1.07243	6.19558	5.80701e-10	7.85474e-09		BM01422	52.3108	-8.98489	1.46554	-6.13077	8.74549e-10	1.15025e-08
																BM17538	18535.2	10.0512	1.62429	6.18809	6.08965e-10	8.21975e-09		BM09962	246.221	-2.97304	0.485497	-6.12371	9.14195e-10	1.20117e-08
																BM05490	46.9596	9.1939	1.4876	6.18035	6.39614e-10	8.60633e-09		BM11182	498.804	-5.5932	0.915096	-6.11215	9.82967e-10	1.28889e-08
																BM16076	83.3158	7.20072	1.16587	6.17627	6.56326e-10	8.81273e-09		BM04675	1173.29	-2.65298	0.434154	-6.1107	9.91931e-10	1.29932e-08
																BM18462	9032.6	2.07548	0.336119	6.17486	6.62241e-10	8.86437e-09		BM19744	741.33	-2.38296	0.390619	-6.10047	1.05759e-09	1.3797e-08
																BM14173	587.603	4.41598	0.715229	6.17421	6.64945e-10	8.8913e-09		BM11163	1050.73	-3.02422	0.496047	-6.09664	1.08321e-09	1.41169e-08
																BM20139	787.714	2.65196	0.429597	6.17314	6.69453e-10	8.94227e-09		BM15125	1526.89	-2.14777	0.353225	-6.08046	1.19835e-09	1.55858e-08
																BM09233	824.36	4.57679	0.741491	6.17242	6.7251e-10	8.97379e-09		BM17642	130.783	-5.1537	0.848093	-6.07681	1.22597e-09	1.5929e-08
																BM17650	76.4565	7.0733	1.14662	6.16881	6.88073e-10	9.17192e-09		BM12530	2073.63	-2.54262	0.418535	-6.07505	1.23951e-09	1.60769e-08
																BM11235	1310.87	2.13272	0.345744	6.16848	6.89485e-10	9.18122e-09		BM15584	4559.33	-3.30357	0.543797	-6.075	1.23986e-09	1.60769e-08
																BM13673	260.169	2.84612	0.461516	6.16689	6.96451e-10	9.25481e-09		BM17462	275.171	-3.97419	0.654219	-6.07471	1.24213e-09	1.60901e-08
																BM10691	10130.6	3.68407	0.598657	6.15389	7.5606e-10	9.99523e-09		BM16734	2760.96	-2.71747	0.447363	-6.07442	1.24438e-09	1.6103e-08
																BM02409	670.255	2.53056	0.412137	6.14008	8.24793e-10	1.08704e-08		BM16485	1425.85	-3.09077	0.509049	-6.07166	1.26594e-09	1.63449e-08
																BM18816	1643.28	10.3804	1.69248	6.13324	8.61058e-10	1.13367e-08		BM09939	97.2945	-5.34708	0.88098	-6.06947	1.28332e-09	1.65403e-08
																BM11378	154.534	5.39544	0.881883	6.11809	9.47036e-10	1.24305e-08		BM14212	1485.2	-2.01937	0.333034	-6.06358	1.33126e-09	1.71239e-08
																BM15201	294.955	3.35299	0.548739	6.11035	9.94113e-10	1.30085e-08		BM05756	450.276	-2.67838	0.442126	-6.05796	1.37859e-09	1.76972e-08
																BM10795	872.536	2.9477	0.482533	6.10881	1.00374e-09	1.31212e-08		BM06875	810.719	-3.28324	0.542774	-6.04899	1.4576e-09	1.86741e-08
																BM11608	43.7973	9.09366	1.48877	6.10815	1.00792e-09	1.31624e-08		BM13985	152.812	-3.90843	0.647837	-6.03305	1.60896e-09	2.05314e-08
																BM17145	43.277	9.07685	1.49186	6.08423	1.17053e-09	1.52394e-08		BM01824	72.7268	-7.54731	1.25193	-6.02852	1.65472e-09	2.10318e-08
																BM18643	814.017	2.45645	0.4045	6.07282	1.25687e-09	1.62483e-08		BM06006	45.4544	-8.78272	1.45684	-6.02862	1.65369e-09	2.10318e-08
																BM03075	96.782	10.2371	1.68608	6.07154	1.26689e-09	1.63449e-08		BM04114	259.766	-5.5	0.912738	-6.02583	1.68245e-09	2.1342e-08
																BM13995	89.6884	6.97607	1.14981	6.06714	1.30207e-09	1.67651e-08		BM18920	601.301	-3.83366	0.637698	-6.01172	1.83565e-09	2.32166e-08
																BM15046	162.488	3.43961	0.567666	6.05922	1.36787e-09	1.75771e-08		BM08952	88.6573	-6.1879	1.03134	-5.99989	1.97446e-09	2.48988e-08
																BM18604	40.978	8.99943	1.48591	6.05651	1.39108e-09	1.78397e-08		BM07351	382.457	-4.30568	0.71833	-5.99402	2.04719e-09	2.57906e-08
																BM07668	6906.3	2.07946	0.344063	6.04385	1.50479e-09	1.92595e-08		BM17511	43.6047	-8.72332	1.45548	-5.99343	2.0546e-09	2.58586e-08
																BM14962	946.66	5.32366	0.882272	6.03403	1.5992e-09	2.04299e-08		BM12131	118.29	-3.88429	0.64811	-5.99325	2.05694e-09	2.58626e-08
																BM16972	1387.11	2.37403	0.393441	6.03401	1.59942e-09	2.04299e-08		BM12256	305.559	-3.10406	0.518036	-5.99198	2.07303e-09	2.60395e-08
																BM06394	3823.65	2.19012	0.363086	6.03198	1.61964e-09	2.06296e-08		BM04983	47.9833	-8.86099	1.47908	-5.99087	2.08718e-09	2.61917e-08
																BM06903	788.158	2.48946	0.412711	6.03196	1.61986e-09	2.06296e-08		BM00216	48.6727	-8.88242	1.48685	-5.97397	2.31547e-09	2.88592e-08
																BM10444	236.697	3.56523	0.591578	6.02664	1.67407e-09	2.12567e-08		BM07327	259.283	-3.53848	0.592433	-5.9728	2.33219e-09	2.90393e-08
																BM15261	43.2682	9.0763	1.50946	6.01294	1.8219e-09	2.30882e-08		BM17362	431.246	-2.20848	0.369773	-5.97253	2.33603e-09	2.9059e-08
																BM13554	272.51	3.29035	0.54725	6.01251	1.8267e-09	2.31262e-08		BM15581	1603.04	-3.74191	0.62722	-5.96587	2.43331e-09	3.02107e-08
																BM16771	150.342	3.23797	0.539004	6.00733	1.88606e-09	2.38307e-08		BM05091	562.922	-3.00734	0.504252	-5.96395	2.4621e-09	3.05386e-08
																BM04174	40.4617	8.98036	1.49644	6.00114	1.95937e-09	2.47327e-08		BM19508	514.821	-2.67382	0.448656	-5.95962	2.52826e-09	3.12687e-08
																BM07863	13909.6	4.3928	0.733272	5.99068	2.08965e-09	2.61971e-08		BM16735	2700.94	-2.46196	0.414195	-5.94397	2.78197e-09	3.42089e-08
																BM18356	4204.92	2.26097	0.37752	5.989	2.11136e-09	2.64435e-08		BM01517	1343.41	-2.48473	0.418423	-5.93831	2.87969e-09	3.5343e-08
																BM16082	118.824	5.30656	0.886924	5.98311	2.18923e-09	2.7392e-08		BM12453	353.874	-2.34205	0.394497	-5.93681	2.90628e-09	3.56352e-08
																BM00464	40.4475	8.98097	1.50204	5.97917	2.24275e-09	2.80344e-08		BM13844	746.409	-3.69767	0.623103	-5.93429	2.95122e-09	3.61517e-08
																BM16295	240.115	3.09348	0.517501	5.97772	2.26285e-09	2.82581e-08		BM05674	6495.57	-3.189	0.537784	-5.92988	3.0315e-09	3.70998e-08
																BM08187	29313.9	2.59904	0.434943	5.97558	2.29277e-09	2.8604e-08		BM12713	1743.94	-2.5586	0.433301	-5.9049	3.52859e-09	4.30194e-08
																BM12383	39.7602	8.95351	1.50058	5.96672	2.42075e-09	3.00838e-08		BM19820	125.894	-5.10284	0.864699	-5.90129	3.60677e-09	4.39308e-08
																BM05817	208.245	2.79683	0.469034	5.96296	2.47712e-09	3.06953e-08		BM01834	5821.11	-4.53064	0.768151	-5.89812	3.67676e-09	4.47409e-08
																BM02862	39.2709	8.93596	1.49942	5.95962	2.52818e-09	3.12687e-08		BM12850	11497.7	-2.39693	0.406877	-5.89105	3.83761e-09	4.65219e-08
																BM13602	1999.98	2.95401	0.495931	5.9565	2.57699e-09	3.18407e-08		BM09855	1231.2	-2.26163	0.383975	-5.89005	3.86083e-09	4.67593e-08
																BM18219	1526.27	2.49149	0.41862	5.95168	2.65401e-09	3.27609e-08		BM04198	17918.1	-3.49885	0.594233	-5.888	3.90891e-09	4.72082e-08
																BM10255	3654.65	2.73418	0.459462	5.95084	2.66775e-09	3.28988e-08		BM04559	268.808	-2.53186	0.430109	-5.88654	3.94358e-09	4.7493e-08
																BM07549	36.9314	8.84838	1.48733	5.94916	2.69519e-09	3.32054e-08		BM06468	62.6636	-6.46383	1.09802	-5.88681	3.93717e-09	4.7493e-08
																BM15695	1509.55	3.43165	0.576849	5.94896	2.69846e-09	3.32138e-08		BM07287	41.1826	-8.64035	1.46779	-5.88664	3.94121e-09	4.7493e-08
																BM03998	2545.93	2.57431	0.433495	5.93851	2.87622e-09	3.53341e-08		BM09861	6438.47	-2.4379	0.415146	-5.87239	4.29551e-09	5.15381e-08
																BM01291	445.726	2.34901	0.396174	5.92924	3.04331e-09	3.72089e-08		BM00268	618.531	-3.36764	0.573862	-5.86838	4.40069e-09	5.27509e-08
																BM09414	146.879	3.08564	0.520479	5.92846	3.05797e-09	3.73525e-08		BM02793	40.8515	-8.62934	1.47169	-5.86356	4.53036e-09	5.42546e-08
																BM13625	1747.62	2.40455	0.406059	5.92168	3.18674e-09	3.88885e-08		BM18509	147.629	-3.1795	0.542418	-5.86171	4.58124e-09	5.48128e-08
																BM02420	48.2359	9.23158	1.56644	5.89334	3.78457e-09	4.59657e-08		BM13478	360.06	-2.49858	0.426385	-5.8599	4.63137e-09	5.5361e-08
																BM08565	240.215	4.60957	0.782153	5.89344	3.78227e-09	4.59657e-08		BM11589	338.91	-2.64866	0.452048	-5.85924	4.64985e-09	5.55303e-08
																BM00167	41.8128	9.02913	1.53256	5.89153	3.82635e-09	4.64293e-08		BM07976	54.0962	-6.56232	1.1202	-5.85816	4.6803e-09	5.5842e-08
																BM10904	391.728	3.15502	0.53578	5.88864	3.89382e-09	4.71145e-08		BM19049	62.4358	-7.42992	1.2698	-5.85125	4.87903e-09	5.79441e-08
																BM04137	41.5261	9.0175	1.5314	5.88839	3.89966e-09	4.71408e-08		BM14670	667.101	-3.05029	0.521948	-5.84405	5.09468e-09	6.04493e-08
																BM07937	444.829	2.46397	0.418657	5.88542	3.97046e-09	4.7772e-08		BM18797	235.943	-3.40722	0.585036	-5.82395	5.74729e-09	6.76306e-08
																BM09420	2063	2.7345	0.465182	5.87834	4.14403e-09	4.98136e-08		BM02645	40.8576	-8.62973	1.48566	-5.80869	6.29643e-09	7.36207e-08
																BM17094	278.876	2.77787	0.472735	5.87618	4.19845e-09	5.04206e-08		BM15525	38.752	-8.55287	1.47444	-5.80076	6.6014e-09	7.70463e-08
																BM10988	56.8624	6.64322	1.13411	5.85763	4.69527e-09	5.59687e-08		BM19877	811.546	-2.73107	0.470957	-5.79898	6.67192e-09	7.77987e-08
																BM03903	2139.85	2.60966	0.445613	5.85634	4.73171e-09	5.63507e-08		BM11279	44.7255	-8.75878	1.5128	-5.78977	7.04826e-09	8.19639e-08
																BM04683	486.286	2.42393	0.414171	5.85248	4.84285e-09	5.76209e-08		BM12839	38.9182	-8.55903	1.47868	-5.78828	7.11114e-09	8.26204e-08
																BM07931	41.3553	9.00966	1.53966	5.85171	4.86555e-09	5.78374e-08		BM10891	495.061	-2.68786	0.464836	-5.78238	7.36501e-09	8.54926e-08
																BM05056	1054.9	2.22373	0.380568	5.84319	5.1212e-09	6.07079e-08		BM10072	83.314	-6.32915	1.09468	-5.78171	7.39431e-09	8.57553e-08
																BM16362	224.331	3.21329	0.550285	5.83931	5.24178e-09	6.20801e-08		BM12643	82.3877	-4.38916	0.761528	-5.76362	8.23298e-09	9.53956e-08
																BM06155	489.953	3.21171	0.550417	5.83505	5.37731e-09	6.36266e-08		BM09736	2885.08	-2.3373	0.406185	-5.75429	8.70083e-09	1.00454e-07
																BM04524	293.394	3.1938	0.547637	5.83196	5.47807e-09	6.47591e-08		BM05967	1345.47	-3.4985	0.608116	-5.75301	8.76667e-09	1.01033e-07
																BM16137	265.95	4.07734	0.699321	5.83043	5.52859e-09	6.52963e-08		BM00434	1350.54	-3.83003	0.666081	-5.7501	8.91924e-09	1.02607e-07
																BM04211	132.452	4.20798	0.721781	5.83	5.5427e-09	6.54028e-08		BM11116	189.477	-3.14618	0.547411	-5.74738	9.06345e-09	1.04173e-07
																BM05982	337.339	3.46014	0.593578	5.8293	5.56617e-09	6.56195e-08		BM07220	228.874	-3.38131	0.589338	-5.73747	9.61014e-09	1.10161e-07
																BM03712	91.891	3.59492	0.616932	5.8271	5.64003e-09	6.64293e-08		BM09572	1233.24	-2.32354	0.40514	-5.73516	9.74207e-09	1.11574e-07
																BM13239	37.2935	8.86095	1.52219	5.82119	5.84289e-09	6.86927e-08		BM15634	178.164	-2.68935	0.470057	-5.72133	1.05694e-08	1.20619e-07
																BM11042	2493.88	3.40839	0.585675	5.81959	5.89939e-09	6.92935e-08		BM02318	225.862	-2.93373	0.512814	-5.72084	1.06e-08	1.20861e-07
																BM14903	2670.11	2.13117	0.366497	5.81496	6.0648e-09	7.11714e-08		BM19965	915.63	-2.06071	0.360299	-5.71945	1.06868e-08	1.21742e-07
																BM00448	39.1821	8.9355	1.53768	5.81101	6.20956e-09	7.28037e-08		BM04821	74.5658	-9.4976	1.66129	-5.71701	1.08414e-08	1.23395e-07
																BM04393	102.313	4.96086	0.853964	5.80921	6.27667e-09	7.34896e-08		BM13466	5858.61	-2.24335	0.392927	-5.70931	1.13432e-08	1.28991e-07
																BM19189	37.1565	8.85601	1.5245	5.80914	6.2795e-09	7.34896e-08		BM13636	126.825	-5.08292	0.890625	-5.70713	1.14894e-08	1.30423e-07
																BM11396	379.605	2.15692	0.371804	5.80123	6.58312e-09	7.69028e-08		BM08221	420.535	-3.63196	0.636549	-5.70571	1.15862e-08	1.31406e-07
																BM04595	68.7985	9.74478	1.68106	5.79682	6.75833e-09	7.87348e-08		BM04176	64.2988	-6.42455	1.12611	-5.70509	1.16282e-08	1.31766e-07
																BM02453	114.937	4.24544	0.732751	5.79383	6.8798e-09	8.00773e-08		BM19913	39.8326	-8.59249	1.50864	-5.69552	1.22993e-08	1.38759e-07
																BM16627	102.924	5.41899	0.940864	5.75959	8.43186e-09	9.7612e-08		BM03710	1086.74	-1.97626	0.347263	-5.69095	1.26336e-08	1.4228e-07
																BM11588	16054.7	2.09541	0.36403	5.75614	8.60571e-09	9.9535e-08		BM03659	42.9776	-8.70263	1.5328	-5.6776	1.36599e-08	1.53704e-07
																BM09467	81557.8	2.4836	0.431486	5.75593	8.61679e-09	9.95736e-08		BM00228	1042.75	-13.3028	2.34311	-5.6774	1.36757e-08	1.53731e-07
																BM18718	559.22	2.71083	0.471145	5.7537	8.73107e-09	1.00713e-07		BM12294	812.389	-4.03292	0.710433	-5.67671	1.37313e-08	1.54102e-07
																BM02735	1339.99	2.55438	0.444054	5.75241	8.79784e-09	1.01301e-07		BM00355	826.556	-2.53187	0.44611	-5.67544	1.38332e-08	1.54993e-07
																BM13606	859.524	3.35665	0.584416	5.7436	9.2687e-09	1.06437e-07		BM15576	131.728	-4.17422	0.73549	-5.67542	1.38348e-08	1.54993e-07
																BM01473	267.816	2.6786	0.466733	5.73904	9.52164e-09	1.09244e-07		BM11460	339.757	-2.49491	0.439788	-5.67298	1.40332e-08	1.56669e-07
																BM17738	176.61	3.90665	0.681675	5.73096	9.98617e-09	1.14267e-07		BM04779	1910.01	-1.98855	0.351049	-5.66461	1.47362e-08	1.64232e-07
																BM07560	1966.28	2.74408	0.479033	5.72838	1.01397e-08	1.15921e-07		BM04210	437.289	-2.62105	0.462778	-5.66373	1.4812e-08	1.64934e-07
																BM08025	888.269	2.14763	0.375081	5.72576	1.0297e-08	1.17615e-07		BM06138	2466.12	-2.62392	0.464049	-5.65441	1.56387e-08	1.73388e-07
																BM16554	2342.42	2.06064	0.360977	5.70851	1.13968e-08	1.29486e-07		BM08584	56.9864	-7.25522	1.28678	-5.63827	1.71762e-08	1.8978e-07
																BM13996	247.007	4.37294	0.766601	5.70432	1.16808e-08	1.32246e-07		BM02464	1761.96	-3.09593	0.549288	-5.63626	1.73782e-08	1.91847e-07
																BM09889	91.5147	4.24169	0.744329	5.69868	1.20742e-08	1.36578e-07		BM00275	1141.68	-2.84202	0.504642	-5.63175	1.78388e-08	1.96594e-07
																BM16404	553.92	4.21535	0.739919	5.69704	1.21903e-08	1.3777e-07		BM01278	3876.84	-2.43647	0.432684	-5.63107	1.79093e-08	1.97202e-07
																BM08992	375.786	5.77546	1.01389	5.69634	1.22405e-08	1.38216e-07		BM00484	60.2706	-9.19043	1.63462	-5.62236	1.88362e-08	2.06524e-07
																BM08576	35.8706	8.80803	1.54738	5.69222	1.25399e-08	1.41349e-07		BM18120	1434.3	-5.20235	0.92548	-5.62124	1.89593e-08	2.07519e-07
																BM03901	84.0919	6.04053	1.06399	5.67727	1.36863e-08	1.53731e-07		BM17652	214.099	-2.62868	0.467663	-5.6209	1.89969e-08	2.07754e-07
																BM03916	35.7931	8.80373	1.55161	5.67395	1.39546e-08	1.56152e-07		BM09455	465.705	-4.63114	0.824697	-5.61557	1.95919e-08	2.13896e-07
																BM16297	63.8962	9.63789	1.69865	5.67385	1.39626e-08	1.56152e-07		BM04614	711.892	-2.23775	0.399071	-5.60741	2.05376e-08	2.24031e-07
																BM20222	7481.71	2.37922	0.419364	5.6734	1.39987e-08	1.5642e-07		BM09379	1235.67	-2.66772	0.476707	-5.59614	2.19179e-08	2.38077e-07
																BM13494	5085.22	2.52874	0.445997	5.66987	1.42907e-08	1.59406e-07		BM19183	582.092	-5.14928	0.920448	-5.59431	2.21497e-08	2.40391e-07
																BM02659	85.2435	4.66851	0.824751	5.66051	1.5092e-08	1.67906e-07		BM15180	489.997	-3.08414	0.55226	-5.58459	2.34258e-08	2.5296e-07
																BM02949	309.672	2.6607	0.470069	5.66023	1.51173e-08	1.68042e-07		BM16911	1136.03	-2.54776	0.456512	-5.58094	2.39225e-08	2.57458e-07
																BM06475	51.0761	6.48697	1.14632	5.65895	1.52304e-08	1.69153e-07		BM01507	41.1542	-8.64003	1.55092	-5.57091	2.53413e-08	2.71363e-07
																BM11258	1239.15	2.03241	0.359344	5.6559	1.55029e-08	1.72031e-07		BM14046	789.595	-2.77806	0.499417	-5.56261	2.65771e-08	2.83651e-07
																BM07030	249.265	2.99151	0.529168	5.65323	1.57463e-08	1.74372e-07		BM07710	95.343	-4.27894	0.769297	-5.56214	2.66488e-08	2.8418e-07
																BM10639	756.077	2.89093	0.511385	5.65314	1.57546e-08	1.74372e-07		BM11388	34.097	-8.36788	1.51175	-5.53522	3.10833e-08	3.301e-07
																BM11469	39.2383	8.93646	1.58115	5.65189	1.58697e-08	1.75495e-07		BM01484	593.451	-2.39818	0.433372	-5.53377	3.13421e-08	3.32573e-07
																BM07786	44.9387	8.16665	1.44901	5.63603	1.7402e-08	1.91944e-07		BM15693	38.1873	-8.53222	1.54194	-5.53345	3.13997e-08	3.32909e-07
																BM04131	49.9107	9.28167	1.65009	5.62496	1.85549e-08	2.04135e-07		BM02799	872.768	-1.82199	0.329497	-5.52962	3.20919e-08	3.39738e-07
																BM05997	33.6527	8.71315	1.54951	5.62318	1.87477e-08	2.0608e-07		BM03133	161.861	-6.05971	1.09622	-5.5278	3.24271e-08	3.42672e-07
																BM08278	64.1424	5.15046	0.916	5.62277	1.87917e-08	2.06387e-07		BM17246	34.2052	-8.37237	1.51505	-5.52615	3.27339e-08	3.45629e-07
																BM18580	49.1142	7.42197	1.32003	5.62258	1.88131e-08	2.06446e-07		BM09915	1538.21	-2.12486	0.384743	-5.52281	3.33613e-08	3.51964e-07
																BM16618	38.5862	8.91109	1.58516	5.62158	1.89218e-08	2.07285e-07		BM03763	5749.55	-2.13845	0.387406	-5.51993	3.39133e-08	3.57495e-07
																BM09690	558.748	3.24547	0.577895	5.61602	1.95404e-08	2.13515e-07		BM11297	6738.33	-1.65139	0.299256	-5.51832	3.42264e-08	3.60499e-07
																BM10457	72.3849	6.41717	1.14469	5.60605	2.06992e-08	2.25602e-07		BM18944	2157.84	-1.89657	0.343948	-5.51412	3.50521e-08	3.68592e-07
																BM05173	98.9169	5.17403	0.92314	5.60481	2.0848e-08	2.27031e-07		BM15596	613.864	-2.28614	0.414955	-5.50937	3.60123e-08	3.7838e-07
																BM13702	604.868	4.77278	0.852068	5.6014	2.12629e-08	2.31354e-07		BM11431	1038.06	-2.6646	0.484075	-5.50452	3.70182e-08	3.8863e-07
																BM18952	3031.65	2.31923	0.414353	5.59723	2.17806e-08	2.36786e-07		BM08592	66.2677	-6.2425	1.13411	-5.50432	3.70586e-08	3.88737e-07
																BM17481	1309.74	2.21422	0.395891	5.593	2.23173e-08	2.42006e-07		BM18064	5049.9	-2.1344	0.387949	-5.50176	3.76012e-08	3.93786e-07
																BM15322	43.7226	9.09013	1.62552	5.59212	2.2431e-08	2.43034e-07		BM09238	402.779	-3.83601	0.698822	-5.48925	4.03648e-08	4.21355e-07
																BM05741	117.103	5.09844	0.912094	5.58981	2.27314e-08	2.46081e-07		BM14610	327.348	-3.24975	0.592268	-5.48696	4.08921e-08	4.26166e-07
																BM14157	1509.33	2.02512	0.36233	5.58916	2.28176e-08	2.46807e-07		BM07328	263.394	-2.99058	0.545427	-5.483	4.18168e-08	4.35098e-07
																BM18376	64.7463	9.65855	1.72869	5.58722	2.30739e-08	2.49369e-07		BM01622	1219.14	-2.19402	0.40024	-5.48174	4.21152e-08	4.37848e-07
																BM17152	10009.9	2.25154	0.403252	5.58345	2.35787e-08	2.54396e-07		BM16195	7096.7	-2.92404	0.533581	-5.48003	4.2525e-08	4.41751e-07
																BM12753	182.121	3.91384	0.70111	5.58235	2.37289e-08	2.55802e-07		BM11108	1862.83	-2.61303	0.477135	-5.47651	4.33802e-08	4.49907e-07
																BM18463	1158.99	3.18354	0.570422	5.58103	2.39097e-08	2.57458e-07		BM10173	498.924	-2.85428	0.521869	-5.46934	4.51705e-08	4.68097e-07
																BM00515	579.994	12.8215	2.29947	5.57584	2.46343e-08	2.64896e-07		BM17640	3248.93	-2.73273	0.499779	-5.46788	4.55459e-08	4.71228e-07
																BM07788	31.309	8.60905	1.54415	5.57525	2.47171e-08	2.65565e-07		BM05965	1614.96	-8.9354	1.63539	-5.46378	4.66097e-08	4.81847e-07
																BM18191	687.64	2.03788	0.365568	5.57454	2.48179e-08	2.66424e-07		BM12029	603.08	-2.25392	0.412624	-5.46242	4.69693e-08	4.84783e-07
																BM02716	134.63	2.96812	0.532478	5.57416	2.48726e-08	2.66788e-07		BM13992	365.933	-2.3937	0.438403	-5.46005	4.76013e-08	4.90912e-07
																BM07077	2092.09	2.31614	0.41564	5.57247	2.51156e-08	2.6917e-07		BM18785	117.599	-4.67143	0.856345	-5.45508	4.89497e-08	5.04009e-07
																BM09333	1099.78	2.61157	0.468818	5.57055	2.53935e-08	2.71695e-07		BM02264	37.8402	-8.51793	1.5625	-5.45147	4.99565e-08	5.13964e-07
																BM13509	137.982	2.90419	0.521605	5.5678	2.57972e-08	2.75785e-07		BM01899	3334.16	-10.3292	1.89548	-5.44936	5.05518e-08	5.19673e-07
																BM12604	129.597	3.06593	0.550762	5.56671	2.59597e-08	2.77292e-07		BM19401	48.7055	-7.91392	1.45254	-5.44832	5.08484e-08	5.22304e-07
																BM17269	147.982	4.04757	0.729604	5.54762	2.89577e-08	3.08546e-07		BM19041	329.017	-2.57033	0.472852	-5.4358	5.45506e-08	5.58991e-07
																BM07139	921.895	3.13513	0.565179	5.54714	2.90374e-08	3.09139e-07		BM05664	1628.1	-2.09829	0.386416	-5.43014	5.63087e-08	5.76547e-07
																BM00058	341.954	2.88004	0.519303	5.54597	2.92326e-08	3.1096e-07		BM01976	7398.46	-2.39322	0.441426	-5.42156	5.90801e-08	6.03482e-07
																BM14521	30.3855	8.56682	1.54759	5.53559	3.10181e-08	3.29679e-07		BM02684	400.794	-3.65574	0.674865	-5.417	6.06085e-08	6.17621e-07
																BM11649	170.808	5.56718	1.0068	5.5296	3.20967e-08	3.39738e-07		BM18960	471.701	-3.05843	0.564597	-5.41702	6.0602e-08	6.17621e-07
																BM06112	2935.71	2.05522	0.371733	5.52874	3.22537e-08	3.4112e-07		BM12270	769.547	-4.08327	0.754527	-5.4117	6.24304e-08	6.35179e-07
																BM03792	3014.96	2.41229	0.437296	5.51638	3.46053e-08	3.64192e-07		BM01737	169.398	-5.25996	0.972095	-5.41095	6.26924e-08	6.3734e-07
																BM14139	552.989	2.94764	0.53553	5.50416	3.70931e-08	3.88781e-07		BM07750	50.284	-5.50448	1.01788	-5.40778	6.38121e-08	6.47238e-07
																BM05951	8643.23	1.67266	0.304045	5.50137	3.76852e-08	3.94344e-07		BM00017	6097.56	-2.62118	0.485817	-5.39542	6.83647e-08	6.90633e-07
																BM10981	254.816	2.9239	0.531564	5.50056	3.78584e-08	3.95834e-07		BM05995	220.62	-2.9954	0.55548	-5.39244	6.95061e-08	7.01062e-07
																BM19658	2311.27	2.30755	0.420287	5.49042	4.00976e-08	4.18905e-07		BM09739	31.204	-8.24021	1.5284	-5.39139	6.99166e-08	7.0465e-07
																BM02447	233.679	2.89056	0.52679	5.48711	4.0856e-08	4.26136e-07		BM05369	855.915	-2.18598	0.405756	-5.38741	7.14789e-08	7.19831e-07
																BM13365	32.2575	8.65392	1.57736	5.48635	4.10327e-08	4.27285e-07		BM14000	203.563	-2.95305	0.548239	-5.38643	7.18701e-08	7.22638e-07
																BM06467	963.997	2.43977	0.445278	5.47921	4.27238e-08	4.43457e-07		BM04851	36.8754	-8.48054	1.57449	-5.3862	7.19628e-08	7.23004e-07
																BM03185	1880.03	2.29386	0.419511	5.46794	4.55295e-08	4.71228e-07		BM14617	295.325	-3.06742	0.569922	-5.38217	7.35935e-08	7.38233e-07
																BM04554	6850.32	2.30348	0.421661	5.46287	4.68492e-08	4.83932e-07		BM16592	833.761	-2.79842	0.520542	-5.37597	7.61707e-08	7.62894e-07
																BM01378	2039.84	2.88695	0.528856	5.45886	4.79197e-08	4.938e-07		BM06277	49.6431	-8.91022	1.65804	-5.37396	7.70257e-08	7.70257e-07
																BM14611	485.623	2.33134	0.427926	5.44799	5.09417e-08	5.22844e-07		BM02660	169.887	-4.85244	0.903093	-5.37314	7.73779e-08	7.73178e-07
																BM11637	142.437	6.17008	1.13455	5.43833	5.37809e-08	5.51544e-07		BM18435	684.428	-3.02201	0.562527	-5.37221	7.77762e-08	7.76554e-07
																BM00358	30.9284	8.59309	1.5828	5.42906	5.66518e-08	5.79599e-07		BM04328	323.854	-2.72996	0.508775	-5.36575	8.06146e-08	8.03401e-07
																BM18428	2351.22	2.19	0.403526	5.42716	5.72591e-08	5.85346e-07		BM11035	205.575	-2.66789	0.497215	-5.36566	8.06527e-08	8.03401e-07
																BM11395	479.409	1.95856	0.361453	5.41858	6.00737e-08	6.13143e-07		BM15484	51.161	-6.17586	1.15423	-5.35064	8.76447e-08	8.69008e-07
																BM16799	1117.33	1.764	0.325693	5.41614	6.09e-08	6.20099e-07		BM12980	252.116	-3.21213	0.600365	-5.35029	8.78128e-08	8.70004e-07
																BM10144	2098.77	10.3017	1.90439	5.40947	6.32104e-08	6.42098e-07		BM20216	5840.37	-1.78264	0.333406	-5.34675	8.95469e-08	8.84456e-07
																BM18280	79.4961	3.75823	0.69497	5.40776	6.38172e-08	6.47238e-07		BM19464	833.912	-10.2878	1.92609	-5.34132	9.22734e-08	9.07897e-07
																BM04958	522.179	3.35296	0.620152	5.40667	6.42066e-08	6.50674e-07		BM16856	1159.29	-3.68427	0.689904	-5.34027	9.28063e-08	9.11933e-07
																BM19184	994.412	4.34706	0.804372	5.4043	6.50636e-08	6.58839e-07		BM17323	2360.81	-2.59942	0.48676	-5.34024	9.28256e-08	9.11933e-07
																BM04947	32.2856	8.65409	1.60267	5.39979	6.67207e-08	6.75087e-07		BM17664	222.767	-3.12806	0.586824	-5.33048	9.79519e-08	9.5863e-07
																BM00601	15621.5	2.54923	0.472179	5.39886	6.7064e-08	6.78027e-07		BM11732	477.57	-2.16123	0.405476	-5.33009	9.8162e-08	9.59955e-07
																BM13678	929.984	3.19007	0.59145	5.39364	6.90449e-08	6.96958e-07		BM18235	684.214	-2.53748	0.476718	-5.32282	1.02168e-07	9.97615e-07
																BM12786	28.8972	8.49311	1.57665	5.38683	7.17126e-08	7.21619e-07		BM03484	122.689	-2.65914	0.50057	-5.31222	1.08298e-07	1.05506e-06
																BM12950	127.714	6.63775	1.23252	5.38553	7.22321e-08	7.25142e-07		BM13683	598.88	-2.04719	0.385701	-5.30772	1.11006e-07	1.07899e-06
																BM10003	78.4474	3.31059	0.615392	5.37964	7.46329e-08	7.48075e-07		BM03426	431.021	-4.98813	0.940383	-5.30435	1.13073e-07	1.09576e-06
																BM09926	556.028	3.73834	0.695595	5.3743	7.6882e-08	7.69418e-07		BM18589	30.558	-8.21024	1.54838	-5.30246	1.14252e-07	1.1047e-06
																BM09273	734.572	3.33513	0.621359	5.36747	7.98482e-08	7.96622e-07		BM06980	878.386	-3.31921	0.626475	-5.29824	1.16927e-07	1.12886e-06
																BM12026	40.04	8.96711	1.67128	5.36543	8.07577e-08	8.03824e-07		BM05571	839.557	-3.83765	0.726845	-5.27987	1.29275e-07	1.24467e-06
																BM05445	29.1972	8.51009	1.58731	5.36132	8.26152e-08	8.21675e-07		BM16310	380.883	-3.1503	0.59698	-5.27707	1.31267e-07	1.26256e-06
																BM19586	31.1729	8.60187	1.60486	5.35989	8.32741e-08	8.27588e-07		BM19844	105.531	-6.14178	1.16471	-5.27321	1.3406e-07	1.2875e-06
																BM03449	32.95	8.68163	1.62028	5.3581	8.41019e-08	8.3517e-07		BM12120	1285.23	-2.37884	0.451648	-5.26701	1.38662e-07	1.3307e-06
																BM19324	7152.05	1.69646	0.316654	5.35744	8.44106e-08	8.37588e-07		BM00250	295.114	-4.76042	0.904196	-5.26481	1.40337e-07	1.34534e-06
																BM16087	695.925	2.70856	0.506528	5.3473	8.92745e-08	8.83803e-07		BM05747	314.565	-3.6192	0.687442	-5.26473	1.40397e-07	1.34534e-06
																BM01762	651.958	2.05153	0.383691	5.34684	8.95044e-08	8.84456e-07		BM08855	268.802	-4.64832	0.883264	-5.26267	1.41981e-07	1.35951e-06
																BM11693	2722.55	1.85572	0.347058	5.34702	8.94166e-08	8.84456e-07		BM12056	70.4268	-6.34039	1.20551	-5.25953	1.44427e-07	1.37984e-06
																BM16633	167.778	2.40671	0.450303	5.34466	9.05871e-08	8.94044e-07		BM10848	571.372	-2.24972	0.428469	-5.2506	1.51605e-07	1.44199e-06
																BM18224	319.476	4.21606	0.789116	5.34276	9.15399e-08	9.02753e-07		BM20189	572.888	-2.35414	0.448446	-5.24955	1.52474e-07	1.44918e-06
																BM02068	656.519	2.39063	0.447475	5.3425	9.1672e-08	9.03363e-07		BM10808	52.5807	-8.99222	1.71406	-5.24615	1.55313e-07	1.47507e-06
																BM16374	31.2277	8.60471	1.61071	5.3422	9.18271e-08	9.04198e-07		BM03492	340.493	-2.85688	0.54477	-5.24419	1.56969e-07	1.4897e-06
																BM07534	702.367	1.801	0.337274	5.33986	9.30178e-08	9.13124e-07		BM00495	48.447	-5.0475	0.963154	-5.24059	1.60062e-07	1.51681e-06
																BM18979	30.3296	8.56614	1.60449	5.33886	9.35312e-08	9.17462e-07		BM13842	304.043	-4.75973	0.908764	-5.23759	1.62687e-07	1.54055e-06
																BM05048	806.043	2.08251	0.390105	5.33833	9.38066e-08	9.19462e-07		BM15802	1059.32	-2.2366	0.427113	-5.23656	1.636e-07	1.54806e-06
																BM03306	464.238	2.42761	0.454778	5.33802	9.39693e-08	9.20355e-07		BM07899	826.092	-2.01361	0.384782	-5.23311	1.66678e-07	1.57486e-06
																BM13571	718.313	9.33352	1.75122	5.32974	9.83558e-08	9.6112e-07		BM19022	28.6699	-8.1181	1.55169	-5.23176	1.67899e-07	1.58524e-06
																BM07341	5176.68	2.24328	0.421562	5.32134	1.03007e-07	1.00505e-06		BM14141	432.254	-4.79503	0.917326	-5.22718	1.72117e-07	1.62387e-06
																BM00514	173.324	4.37583	0.823167	5.31585	1.06159e-07	1.03501e-06		BM03825	599.111	-2.71057	0.518997	-5.22271	1.7632e-07	1.66108e-06
																BM14437	106.468	6.11303	1.1515	5.30875	1.10382e-07	1.07456e-06		BM11439	354.9	-2.04721	0.392869	-5.21093	1.87893e-07	1.76236e-06
																BM15388	2600.67	1.77171	0.333788	5.30791	1.10891e-07	1.07869e-06		BM05536	622.776	-2.43286	0.467084	-5.2086	1.90269e-07	1.78204e-06
																BM05919	734.634	9.19692	1.73306	5.30676	1.11588e-07	1.08383e-06		BM19352	938.552	-9.26419	1.78076	-5.20239	1.96744e-07	1.84134e-06
																BM04453	8902.16	2.24429	0.422928	5.30656	1.11715e-07	1.08424e-06		BM06209	30.3076	-8.19845	1.5772	-5.19809	2.01348e-07	1.88032e-06
																BM04736	139.111	3.87079	0.729687	5.30473	1.12843e-07	1.09436e-06		BM18673	28.9828	-8.13359	1.56549	-5.19555	2.04114e-07	1.90477e-06
																BM13638	66.9703	6.5688	1.23855	5.30364	1.13516e-07	1.09923e-06		BM09441	197.895	-2.87449	0.55362	-5.19216	2.07865e-07	1.93836e-06
																BM16640	30.6879	8.57973	1.6178	5.30332	1.13713e-07	1.10031e-06		BM11779	365.953	-2.16356	0.416925	-5.18933	2.11052e-07	1.9633e-06
																BM10013	510.18	2.74384	0.517794	5.2991	1.16377e-07	1.1244e-06		BM18627	32.4936	-8.29952	1.59937	-5.18924	2.1115e-07	1.9633e-06
																BM00461	49.7995	6.31856	1.19489	5.28798	1.23672e-07	1.19308e-06		BM03214	212.473	-2.92662	0.564772	-5.18195	2.19572e-07	2.03866e-06
																BM12237	26.9503	8.39472	1.58886	5.28348	1.26751e-07	1.22187e-06		BM12454	599.461	-2.35198	0.454146	-5.17891	2.23189e-07	2.07074e-06
																BM16600	75.7538	6.07361	1.15034	5.27982	1.2931e-07	1.24467e-06		BM07102	40.9006	-8.63133	1.66748	-5.17628	2.26359e-07	2.09864e-06
																BM03573	98.8032	5.2245	0.990633	5.2739	1.33552e-07	1.28358e-06		BM05546	819.513	-2.10464	0.406906	-5.17231	2.31223e-07	2.14219e-06
																BM06726	26.9594	8.39542	1.59569	5.26132	1.43024e-07	1.36787e-06		BM04848	1538.85	-4.22733	0.817563	-5.17064	2.33288e-07	2.15977e-06
																BM08438	26.3846	8.36256	1.58946	5.26126	1.43068e-07	1.36787e-06		BM00561	1704.23	-2.40571	0.465815	-5.16453	2.4105e-07	2.22841e-06
																BM11792	656.145	2.6402	0.502283	5.2564	1.469e-07	1.40243e-06		BM18926	33.4376	-8.33887	1.61686	-5.15746	2.50327e-07	2.30754e-06
																BM10112	74.0733	6.02308	1.14598	5.25585	1.47342e-07	1.4056e-06		BM02506	39.5427	-7.61269	1.47741	-5.15271	2.56746e-07	2.35993e-06
																BM13081	74.6965	5.86384	1.11576	5.25546	1.47651e-07	1.4075e-06		BM05043	41.135	-8.6377	1.67654	-5.15209	2.57599e-07	2.36608e-06
																BM06168	1892.99	2.58544	0.492121	5.25367	1.49097e-07	1.42023e-06		BM13007	4825.62	-2.46897	0.479624	-5.14773	2.63664e-07	2.41489e-06
																BM03364	507.245	2.45641	0.467659	5.25257	1.49991e-07	1.42769e-06		BM03657	375.406	-2.32088	0.45102	-5.14584	2.66326e-07	2.43579e-06
																BM08103	155.583	3.94139	0.751609	5.24394	1.57187e-07	1.49066e-06		BM16584	5182.96	-3.28708	0.639413	-5.14078	2.73603e-07	2.49879e-06
																BM11319	142.085	4.0276	0.769599	5.23337	1.66448e-07	1.57384e-06		BM00615	3238.64	-1.98699	0.386664	-5.1388	2.76506e-07	2.51993e-06
																BM01823	78.4968	5.09923	0.975663	5.22643	1.72816e-07	1.62926e-06		BM17154	28.3551	-8.10188	1.5769	-5.13784	2.77917e-07	2.531e-06
																BM06167	347.882	2.2706	0.434884	5.22116	1.77801e-07	1.67381e-06		BM04334	125.633	-3.78097	0.736013	-5.13711	2.79002e-07	2.53908e-06
																BM19138	1311.64	1.94864	0.37328	5.2203	1.78633e-07	1.68041e-06		BM04661	1006.83	-1.76239	0.343901	-5.12469	2.98022e-07	2.7026e-06
																BM03546	38.7439	8.91512	1.70859	5.21783	1.81031e-07	1.70171e-06		BM03268	511.688	-2.86467	0.559205	-5.12276	3.01092e-07	2.72851e-06
																BM00039	2034.46	2.3979	0.459683	5.21641	1.82421e-07	1.71353e-06		BM06115	400.817	-2.38278	0.465777	-5.11572	3.12545e-07	2.83031e-06
																BM02701	6093.97	2.04136	0.391401	5.21552	1.83304e-07	1.72056e-06		BM16545	207.04	-2.76006	0.539623	-5.11478	3.14101e-07	2.84239e-06
																BM04601	2542.77	2.14141	0.411016	5.21004	1.88798e-07	1.76955e-06		BM05476	2047.41	-7.42394	1.4532	-5.10867	3.24438e-07	2.93387e-06
																BM10749	26.3939	8.36241	1.60754	5.202	1.97159e-07	1.84388e-06		BM12820	27.3806	-8.05137	1.57631	-5.10774	3.26035e-07	2.94624e-06
																BM18716	37.5311	8.87126	1.70636	5.19895	2.00417e-07	1.87299e-06		BM17639	543.359	-2.04221	0.39991	-5.10668	3.27869e-07	2.95769e-06
																BM15280	2966.04	1.72335	0.33199	5.19098	2.0919e-07	1.94931e-06		BM08600	285.496	-2.69142	0.527389	-5.10329	3.33792e-07	3.00787e-06
																BM13573	2058.98	9.86046	1.90003	5.18963	2.10715e-07	1.96209e-06		BM07592	441.256	-1.92839	0.378209	-5.09874	3.41918e-07	3.07678e-06
																BM02352	27.0181	8.39904	1.62074	5.18222	2.19266e-07	2.03728e-06		BM09599	1313.95	-1.88919	0.370856	-5.09414	3.50319e-07	3.14797e-06
																BM03515	24.7852	8.27318	1.60175	5.16508	2.40338e-07	2.22343e-06		BM11913	8987.32	-2.08738	0.410408	-5.08612	3.65468e-07	3.27494e-06
																BM09644	901.129	2.56844	0.497457	5.16314	2.42838e-07	2.24333e-06		BM15057	28.1181	-8.09048	1.59231	-5.08096	3.75527e-07	3.36039e-06
																BM06231	2183.25	2.19832	0.426143	5.15865	2.48732e-07	2.29612e-06		BM09540	781.621	-1.80893	0.356179	-5.07871	3.80001e-07	3.39334e-06
																BM11261	233.229	2.77363	0.537746	5.15788	2.49767e-07	2.30403e-06		BM05088	174.958	-2.94244	0.579388	-5.07853	3.80362e-07	3.39421e-06
																BM00169	27.4544	8.41849	1.63256	5.15661	2.51459e-07	2.3163e-06		BM02097	366.26	-2.82461	0.556509	-5.07559	3.86298e-07	3.44239e-06
																BM19904	1297.82	2.75719	0.534705	5.15648	2.51639e-07	2.3163e-06		BM14099	915.396	-2.68288	0.528942	-5.07215	3.93339e-07	3.50028e-06
																BM09481	2574.34	1.98731	0.385564	5.15428	2.54607e-07	2.34195e-06		BM15449	428.193	-2.82709	0.557621	-5.06992	3.97978e-07	3.53666e-06
																BM10130	413.061	2.66098	0.516651	5.15044	2.59874e-07	2.38357e-06		BM05119	45.0576	-8.76922	1.7314	-5.06481	4.08803e-07	3.62784e-06
																BM13903	62.3034	4.85117	0.941891	5.15045	2.59859e-07	2.38357e-06		BM05231	13154.5	-1.86579	0.368554	-5.06246	4.13886e-07	3.67042e-06
																BM03092	2567.76	2.17304	0.42199	5.14951	2.61171e-07	2.39375e-06		BM12632	415.701	-1.95097	0.385396	-5.06225	4.14338e-07	3.67189e-06
																BM11870	1815.41	2.52954	0.491475	5.14683	2.64919e-07	2.42465e-06		BM07151	168.507	-3.01722	0.596222	-5.06056	4.18024e-07	3.702e-06
																BM14590	648.864	2.12268	0.412878	5.14119	2.73009e-07	2.49514e-06		BM13439	53.9399	-9.03051	1.78648	-5.05492	4.30579e-07	3.8001e-06
																BM07884	445.025	3.59152	0.698704	5.14026	2.74362e-07	2.50395e-06		BM16855	2082.1	-3.26301	0.646553	-5.04678	4.49313e-07	3.96271e-06
																BM08965	25.228	8.29922	1.6149	5.13917	2.75958e-07	2.51672e-06		BM13014	233.381	-2.94482	0.583649	-5.04554	4.52247e-07	3.98585e-06
																BM11243	1917.26	1.6323	0.317985	5.13325	2.84783e-07	2.58985e-06		BM03287	1223.48	-1.69235	0.335701	-5.04123	4.62548e-07	4.07385e-06
																BM10476	42.137	6.19816	1.20761	5.13261	2.85755e-07	2.59686e-06		BM14344	102.415	-4.54372	0.901609	-5.03957	4.66575e-07	4.10369e-06
																BM14976	1695.44	2.49021	0.485401	5.1302	2.89432e-07	2.62841e-06		BM16409	33.1932	-8.32826	1.65568	-5.0301	4.9022e-07	4.29989e-06
																BM10148	3713.85	10.4893	2.04679	5.12477	2.97895e-07	2.7026e-06		BM11128	479.186	-2.64656	0.526454	-5.02715	4.97827e-07	4.36065e-06
																BM10037	142.533	2.85771	0.559504	5.10757	3.26323e-07	2.94677e-06		BM08013	41.0241	-6.2627	1.2459	-5.02666	4.99105e-07	4.36887e-06
																BM05488	25.3662	8.30494	1.62631	5.10661	3.27993e-07	2.95769e-06		BM14403	83.9887	-5.63398	1.12109	-5.02546	5.02231e-07	4.39324e-06
																BM07838	164.783	2.61684	0.512789	5.10315	3.34051e-07	3.0081e-06		BM14798	29.923	-8.17914	1.62794	-5.02422	5.05478e-07	4.41864e-06
																BM14367	27.6095	8.42667	1.65347	5.09635	3.46256e-07	3.11364e-06		BM10371	34.2567	-8.37557	1.66747	-5.02291	5.08949e-07	4.44293e-06
																BM01739	666.841	2.58966	0.508379	5.09396	3.50669e-07	3.14891e-06		BM15264	223.24	-3.39959	0.677091	-5.02087	5.14376e-07	4.47813e-06
																BM15740	26.804	8.38585	1.64695	5.09175	3.54774e-07	3.18355e-06		BM15551	539.812	-3.53138	0.703329	-5.02096	5.14143e-07	4.47813e-06
																BM20133	221.387	2.64125	0.519137	5.08776	3.62312e-07	3.24892e-06		BM06802	217.143	-3.12326	0.62293	-5.01382	5.33608e-07	4.64243e-06
																BM15471	28.7704	8.48564	1.66894	5.08444	3.6871e-07	3.30169e-06		BM18635	201.547	-3.9016	0.778454	-5.01199	5.38692e-07	4.68349e-06
																BM03513	182.518	4.66024	0.917476	5.07941	3.7861e-07	3.38562e-06		BM06206	155.418	-2.98187	0.595483	-5.00748	5.51469e-07	4.78486e-06
																BM16598	218.295	3.47027	0.683286	5.0788	3.79827e-07	3.39334e-06		BM06801	117.441	-3.16409	0.632069	-5.00593	5.55933e-07	4.81384e-06
																BM09425	44.9622	9.13036	1.79846	5.07678	3.83888e-07	3.42329e-06		BM08309	949.996	-1.81205	0.361975	-5.006	5.55729e-07	4.81384e-06
																BM02168	246.186	3.12649	0.61638	5.07234	3.92961e-07	3.49935e-06		BM19845	543.874	-1.70869	0.341739	-4.99999	5.73329e-07	4.95112e-06
																BM11811	380.649	1.82968	0.360819	5.07091	3.95919e-07	3.5208e-06		BM04380	264.771	-4.55398	0.911037	-4.99868	5.77255e-07	4.98168e-06
																BM17946	37.2558	5.42965	1.07167	5.06651	4.05175e-07	3.59813e-06		BM16203	366.621	-2.42345	0.484849	-4.99835	5.7822e-07	4.98332e-06
																BM08750	397.064	2.2351	0.441743	5.05974	4.19835e-07	3.71548e-06		BM01294	371.665	-1.94119	0.388558	-4.99588	5.85669e-07	5.04413e-06
																BM14601	1420.37	2.16132	0.427195	5.05933	4.20727e-07	3.72081e-06		BM14268	921.864	-1.82715	0.365983	-4.99245	5.96186e-07	5.12098e-06
																BM18386	23260.5	1.87228	0.370258	5.05668	4.26609e-07	3.77024e-06		BM01583	3983.97	-1.53223	0.307369	-4.985	6.19623e-07	5.29399e-06
																BM07619	8874.26	1.67974	0.332259	5.05551	4.29246e-07	3.79093e-06		BM07507	715.601	-2.29231	0.460277	-4.98029	6.3488e-07	5.40995e-06
																BM19097	37.3292	6.94211	1.37748	5.03972	4.66204e-07	4.10324e-06		BM08424	29.3099	-8.14967	1.63635	-4.98038	6.34588e-07	5.40995e-06
																BM13444	629.873	2.08509	0.413804	5.03883	4.68378e-07	4.11673e-06		BM17259	62.101	-3.46527	0.695783	-4.98038	6.34582e-07	5.40995e-06
																BM01944	31.5119	8.61708	1.71061	5.03742	4.71846e-07	4.14438e-06		BM09647	2463.47	-1.82713	0.367394	-4.97321	6.58534e-07	5.60037e-06
																BM15843	5465.42	2.14944	0.427043	5.03331	4.82087e-07	4.23143e-06		BM18339	226.974	-2.46726	0.496567	-4.96864	6.7425e-07	5.72266e-06
																BM01356	8661.28	2.03063	0.403917	5.02734	4.97332e-07	4.35929e-06		BM14493	329.735	-2.78337	0.560943	-4.96195	6.97902e-07	5.9078e-06
																BM04694	4311.51	2.24601	0.447143	5.02301	5.08675e-07	4.44293e-06		BM19339	2286.44	-1.80706	0.364229	-4.96132	7.00156e-07	5.92154e-06
																BM04309	5270.22	2.77439	0.552369	5.02272	5.09453e-07	4.44431e-06		BM02261	1202.27	-2.90695	0.587102	-4.95136	7.36984e-07	6.21407e-06
																BM16873	1349.15	9.54852	1.90153	5.02149	5.12732e-07	4.46989e-06		BM09186	151.285	-2.6234	0.529871	-4.95102	7.38237e-07	6.22055e-06
																BM19177	306.099	3.51505	0.701593	5.0101	5.44027e-07	4.72667e-06		BM14027	648.777	-2.86924	0.5797	-4.94952	7.43954e-07	6.26052e-06
																BM13508	172.355	2.24785	0.448809	5.00848	5.48612e-07	4.76329e-06		BM15544	2346.61	-3.7273	0.754147	-4.9424	7.7166e-07	6.48517e-06
																BM16162	184.943	4.66018	0.930818	5.00654	5.5418e-07	4.80514e-06		BM11538	174.783	-2.48753	0.503637	-4.93913	7.84729e-07	6.5864e-06
																BM13533	85.6515	5.66742	1.13256	5.00409	5.61258e-07	4.85668e-06		BM01580	144.541	-3.36673	0.681842	-4.9377	7.90483e-07	6.63036e-06
																BM13753	1033.12	9.3138	1.86175	5.00272	5.65283e-07	4.88822e-06		BM00474	517.185	-2.21206	0.448027	-4.93735	7.91924e-07	6.63811e-06
																BM12907	1254.11	2.00904	0.401751	5.00072	5.71175e-07	4.93584e-06		BM05824	1430.59	-2.04934	0.415372	-4.93376	8.06632e-07	6.74597e-06
																BM06721	517.281	2.67688	0.535533	4.99854	5.7767e-07	4.98192e-06		BM07756	42.0197	-6.22235	1.26119	-4.93369	8.06891e-07	6.74597e-06
																BM14120	199.379	3.25232	0.651108	4.99505	5.88192e-07	5.06247e-06		BM19541	235.731	-11.1576	2.26227	-4.93206	8.13674e-07	6.79825e-06
																BM12431	397.365	2.5194	0.504568	4.99319	5.93903e-07	5.10821e-06		BM03210	95.9738	-3.44643	0.69942	-4.92756	8.32635e-07	6.94763e-06
																BM14504	152.607	4.1978	0.840825	4.99248	5.96099e-07	5.12098e-06		BM14370	1539.52	-1.75548	0.356391	-4.9257	8.40589e-07	7.00491e-06
																BM11170	645.048	8.96163	1.79535	4.99157	5.98909e-07	5.14088e-06		BM05089	186.228	-2.40505	0.48887	-4.91962	8.67124e-07	7.20734e-06
																BM17850	544.084	1.96733	0.39414	4.99144	5.99302e-07	5.14088e-06		BM17892	471.938	-3.12963	0.637287	-4.91086	9.06773e-07	7.52715e-06
																BM16476	363.615	4.73105	0.94798	4.99066	6.01729e-07	5.15825e-06		BM12516	93.2396	-3.83883	0.781836	-4.91002	9.10679e-07	7.5547e-06
																BM13774	1268.5	9.27645	1.85925	4.98935	6.05824e-07	5.18989e-06		BM18647	121.712	-3.03315	0.618256	-4.90599	9.2959e-07	7.7066e-06
																BM19166	539.78	3.38414	0.67849	4.98775	6.10869e-07	5.22962e-06		BM04650	366.299	-2.13716	0.436465	-4.89651	9.75535e-07	8.08228e-06
																BM02560	118.738	4.90495	0.983651	4.98648	6.14896e-07	5.2606e-06		BM06297	464.305	-2.07076	0.423075	-4.89455	9.85316e-07	8.14756e-06
																BM01591	4389.32	1.91877	0.384875	4.98545	6.18181e-07	5.28518e-06		BM17225	25.2606	-7.93519	1.62169	-4.89317	9.92263e-07	8.19446e-06
																BM14855	185.703	3.32472	0.667444	4.98127	6.31685e-07	5.39346e-06		BM20187	762.498	-1.7807	0.364185	-4.88954	1.01071e-06	8.34144e-06
																BM06411	244.81	3.2539	0.653382	4.98009	6.35562e-07	5.41217e-06		BM07911	354.073	-3.24152	0.663479	-4.88564	1.03092e-06	8.50281e-06
																BM19080	108.078	3.39194	0.68132	4.97849	6.40839e-07	5.45349e-06		BM00438	172.342	-2.404	0.49235	-4.8827	1.04643e-06	8.62514e-06
																BM17153	132.537	5.25072	1.05651	4.96986	6.70007e-07	5.69417e-06		BM14762	582.32	-2.13574	0.43757	-4.8809	1.05601e-06	8.69852e-06
																BM13070	234.638	3.48075	0.700427	4.96947	6.71355e-07	5.70186e-06		BM08264	24.0329	-7.86395	1.61277	-4.87605	1.08233e-06	8.90394e-06
																BM14350	1600.74	2.38743	0.480654	4.96706	6.79771e-07	5.76209e-06		BM04929	1258.57	-2.05519	0.422367	-4.86588	1.13946e-06	9.35e-06
																BM19753	58.2751	4.65746	0.937671	4.96705	6.79793e-07	5.76209e-06		BM01594	445.518	-2.04234	0.419864	-4.86429	1.14866e-06	9.41947e-06
																BM07876	1623.69	1.9106	0.384906	4.9638	6.91259e-07	5.85542e-06		BM15655	93.0408	-3.03278	0.624324	-4.85771	1.18753e-06	9.72576e-06
																BM19380	114.349	3.42692	0.69074	4.96124	7.00447e-07	5.92154e-06		BM01722	30.2275	-8.19413	1.68703	-4.85714	1.19091e-06	9.74726e-06
																BM11329	24.4484	8.25123	1.66321	4.96102	7.01222e-07	5.92419e-06		BM14353	425.862	-2.14755	0.442774	-4.85022	1.23323e-06	1.00744e-05
																BM18018	50.8044	6.00418	1.21079	4.95889	7.08976e-07	5.98577e-06		BM13685	24.7311	-7.90406	1.63116	-4.84567	1.26184e-06	1.03016e-05
																BM11193	170.088	2.75676	0.556258	4.9559	7.19947e-07	6.07441e-06		BM17208	655.618	-1.80473	0.372459	-4.84545	1.26324e-06	1.03065e-05
																BM12915	23.5977	8.2017	1.65697	4.94983	7.42787e-07	6.25479e-06		BM06228	829.301	-1.87012	0.386138	-4.84314	1.27801e-06	1.04203e-05
																BM06273	24.5671	8.25899	1.67052	4.94396	7.65496e-07	6.43758e-06		BM05278	631.306	-1.82214	0.376332	-4.84184	1.28642e-06	1.04756e-05
																BM04138	383.636	4.68052	0.947206	4.9414	7.75652e-07	6.51446e-06		BM06818	553.065	-1.96204	0.405883	-4.83399	1.33821e-06	1.08766e-05
																BM12366	695.461	2.12933	0.431295	4.93707	7.93053e-07	6.64324e-06		BM02463	177.721	-4.46591	0.924361	-4.83135	1.3561e-06	1.10151e-05
																BM08713	1378.07	1.76512	0.357599	4.93603	7.97306e-07	6.67452e-06		BM12521	1207.65	-2.44169	0.50578	-4.82757	1.38209e-06	1.1212e-05
																BM17904	12289.2	2.40589	0.48816	4.92849	8.28691e-07	6.91922e-06		BM14719	143.156	-3.39482	0.703956	-4.82249	1.41779e-06	1.14799e-05
																BM15756	62.3882	5.77296	1.17162	4.92731	8.33709e-07	6.95208e-06		BM04479	251.029	-4.96841	1.03059	-4.82093	1.42888e-06	1.15552e-05
																BM08116	3067.49	1.86672	0.379214	4.92261	8.53996e-07	7.11202e-06		BM16182	230.127	-2.67866	0.555932	-4.81833	1.44765e-06	1.16995e-05
																BM10358	129.414	3.15405	0.640999	4.92052	8.63153e-07	7.18362e-06		BM15626	78.7008	-3.40808	0.707738	-4.81545	1.46867e-06	1.1862e-05
																BM14729	4796.97	1.9084	0.387885	4.92	8.65429e-07	7.19791e-06		BM14915	10659.7	-2.45162	0.509141	-4.8152	1.47055e-06	1.18697e-05
																BM04228	182.253	4.05005	0.823803	4.91629	8.82008e-07	7.32631e-06		BM04163	249.612	-2.50887	0.52119	-4.81374	1.48133e-06	1.19492e-05
																BM19828	443.968	2.97789	0.608237	4.89594	9.78359e-07	8.10046e-06		BM19361	54.164	-6.02074	1.25095	-4.81292	1.48737e-06	1.19829e-05
																BM07939	348.263	1.86625	0.381194	4.89581	9.79026e-07	8.10076e-06		BM04506	405.706	-2.29095	0.476145	-4.81146	1.49832e-06	1.20484e-05
																BM03147	87.8024	6.46876	1.32188	4.89359	9.90138e-07	8.18217e-06		BM12931	311.842	-2.23108	0.464331	-4.80493	1.54805e-06	1.2425e-05
																BM14999	451.384	2.17395	0.445604	4.87867	1.06802e-06	8.79186e-06		BM12304	1335.01	-2.29979	0.478688	-4.80436	1.55244e-06	1.24525e-05
																BM05639	240.707	2.66056	0.54606	4.87229	1.10312e-06	9.06918e-06		BM11374	131.616	-3.93254	0.819156	-4.80072	1.58093e-06	1.26652e-05
																BM10844	89.4076	6.11462	1.2559	4.86872	1.12321e-06	9.22845e-06		BM16366	6252.13	-1.83719	0.382709	-4.80047	1.58292e-06	1.26732e-05
																BM01658	151.608	3.62385	0.744668	4.8664	1.13651e-06	9.33177e-06		BM18791	148.736	-4.39474	0.915723	-4.79921	1.59296e-06	1.27457e-05
																BM03071	46.7524	6.77086	1.39215	4.86359	1.15274e-06	9.44688e-06		BM05766	1609.19	-1.99293	0.416511	-4.78482	1.71144e-06	1.36511e-05
																BM17423	549.901	2.4694	0.508621	4.85509	1.20334e-06	9.8427e-06		BM07049	520.812	-2.43673	0.5097	-4.78073	1.74664e-06	1.3906e-05
																BM00694	816.406	2.15224	0.443314	4.85489	1.20455e-06	9.84631e-06		BM02365	286.461	-2.53355	0.530286	-4.7777	1.77312e-06	1.40819e-05
																BM10884	8376.93	1.98484	0.409892	4.84234	1.28319e-06	1.04559e-05		BM05271	25.1587	-7.93013	1.65978	-4.7778	1.77219e-06	1.40819e-05
																BM09774	3025.09	1.53193	0.316661	4.83776	1.31311e-06	1.06862e-05		BM03134	304.758	-3.1159	0.652279	-4.77694	1.77985e-06	1.41267e-05
																BM17175	1141.64	1.76026	0.363961	4.83639	1.32218e-06	1.07532e-05		BM09098	44.0691	-5.84874	1.2256	-4.77214	1.82275e-06	1.44404e-05
																BM13577	398.254	3.38317	0.700791	4.82764	1.3816e-06	1.1212e-05		BM07300	97.7722	-3.53761	0.74209	-4.76709	1.86908e-06	1.47619e-05
																BM17875	91.1783	5.86941	1.21694	4.82307	1.41366e-06	1.14609e-05		BM10058	46.2659	-5.61763	1.17876	-4.76571	1.88186e-06	1.48355e-05
																BM03413	15870.1	2.07893	0.43109	4.82249	1.4178e-06	1.14799e-05		BM07909	587.615	-2.97275	0.62405	-4.76363	1.90138e-06	1.49802e-05
																BM05420	739.99	2.15624	0.447162	4.82205	1.42088e-06	1.14977e-05		BM05823	301.141	-2.57356	0.540337	-4.76288	1.90849e-06	1.5027e-05
																BM14079	1103.22	2.04915	0.425753	4.81301	1.48676e-06	1.19829e-05		BM10081	146.126	-3.16093	0.664225	-4.75882	1.9473e-06	1.53139e-05
																BM08464	107.028	3.24327	0.67396	4.81226	1.49234e-06	1.20079e-05		BM01411	43.0006	-5.61564	1.18041	-4.75738	1.96119e-06	1.54137e-05
																BM09129	836.513	2.30526	0.479032	4.81233	1.49177e-06	1.20079e-05		BM13094	266.21	-2.44149	0.51393	-4.75063	2.02783e-06	1.58985e-05
																BM05207	21.9486	8.09865	1.68434	4.8082	1.52294e-06	1.22343e-05		BM04107	372.32	-2.57591	0.542581	-4.74752	2.05921e-06	1.61347e-05
																BM07356	6426.14	1.89948	0.395054	4.80815	1.52333e-06	1.22343e-05		BM04706	203.882	-3.1175	0.656818	-4.74637	2.07104e-06	1.62175e-05
																BM05246	239.255	2.51262	0.523117	4.80316	1.56179e-06	1.25196e-05		BM05453	41.7103	-8.65966	1.82671	-4.74058	2.13105e-06	1.6657e-05
																BM10212	486.591	1.94004	0.40467	4.79412	1.6339e-06	1.30651e-05		BM04945	167.023	-2.34769	0.495714	-4.73599	2.17992e-06	1.70182e-05
																BM01280	278.722	4.74112	0.989036	4.79368	1.63753e-06	1.3086e-05		BM04770	81.8961	-5.56047	1.17441	-4.73469	2.19394e-06	1.71173e-05
																BM10391	993.516	2.46746	0.514949	4.79166	1.6541e-06	1.32102e-05		BM18335	54.3019	-3.44248	0.728115	-4.72794	2.26812e-06	1.76745e-05
																BM13948	878.046	1.8122	0.378665	4.78576	1.7034e-06	1.35954e-05		BM10132	246.708	-2.21098	0.4681	-4.72331	2.32031e-06	1.80266e-05
																BM13792	1203.85	9.27752	1.93947	4.78354	1.72237e-06	1.37298e-05		BM07910	155.996	-3.61718	0.765837	-4.72317	2.32201e-06	1.80289e-05
																BM14246	25.3531	8.30437	1.73635	4.78267	1.72986e-06	1.3781e-05		BM00668	88.5654	-5.6731	1.20192	-4.72004	2.35803e-06	1.82799e-05
																BM00376	22.1901	8.11553	1.69784	4.77993	1.7536e-06	1.39528e-05		BM08250	2456.53	-1.65115	0.350379	-4.71247	2.4473e-06	1.89153e-05
																BM13501	400.198	2.20821	0.462114	4.77849	1.76614e-06	1.40439e-05		BM14013	77.7024	-3.87748	0.822821	-4.71242	2.44795e-06	1.89153e-05
																BM12723	194.406	4.49966	0.94222	4.7756	1.79172e-06	1.42121e-05		BM16517	539.43	-1.70879	0.362597	-4.71264	2.44525e-06	1.89153e-05
																BM12069	24.4993	8.25389	1.72856	4.775	1.79703e-06	1.42454e-05		BM15169	25.4955	-7.94951	1.688	-4.70944	2.48401e-06	1.91709e-05
																BM04426	7665.48	2.03006	0.425453	4.77152	1.82838e-06	1.44761e-05		BM04242	10127	-1.42567	0.302769	-4.70876	2.49227e-06	1.92231e-05
																BM17266	374.243	2.69993	0.565999	4.77019	1.84048e-06	1.45629e-05		BM18270	108.071	-3.36564	0.714838	-4.70826	2.49843e-06	1.92591e-05
																BM08683	914.491	2.38214	0.499503	4.76902	1.85126e-06	1.46392e-05		BM07815	37.8674	-6.66231	1.41797	-4.69847	2.62119e-06	2.01811e-05
																BM18291	1718.8	1.55699	0.326491	4.76884	1.85285e-06	1.46428e-05		BM00492	316.684	-2.6955	0.573716	-4.69831	2.62322e-06	2.01846e-05
																BM17264	1397.23	1.86963	0.392257	4.76634	1.876e-06	1.48075e-05		BM10684	1413.54	-1.572	0.334676	-4.69709	2.63897e-06	2.02694e-05
																BM04634	336.544	2.77022	0.581263	4.76586	1.88052e-06	1.4834e-05		BM20012	881.75	-2.37544	0.505822	-4.6962	2.65042e-06	2.03452e-05
																BM09794	24.9791	8.28168	1.7402	4.75904	1.94517e-06	1.53065e-05		BM11962	64.1856	-3.49437	0.74425	-4.69515	2.66406e-06	2.04377e-05
																BM15507	290.131	3.8702	0.813609	4.75684	1.96651e-06	1.5446e-05		BM04146	1672.23	-3.37292	0.718426	-4.69487	2.66775e-06	2.04538e-05
																BM07946	100.997	3.76486	0.791536	4.7564	1.97078e-06	1.54701e-05		BM10913	297.254	-3.0788	0.655837	-4.69446	2.67309e-06	2.04825e-05
																BM20231	1246.95	1.82344	0.383484	4.75493	1.98517e-06	1.55736e-05		BM16428	992.753	-1.78626	0.380579	-4.69353	2.68529e-06	2.05515e-05
																BM03372	32.0692	5.3933	1.1364	4.74595	2.07531e-06	1.6241e-05		BM16530	40.3936	-5.74546	1.22543	-4.68854	2.75157e-06	2.10212e-05
																BM07925	1324.16	2.40957	0.507866	4.74451	2.09015e-06	1.63472e-05		BM05506	455.348	-2.06615	0.441236	-4.68264	2.832e-06	2.15972e-05
																BM14309	31.8888	6.70771	1.41536	4.73923	2.14531e-06	1.67582e-05		BM10017	133.964	-3.25176	0.695107	-4.67807	2.89586e-06	2.20711e-05
																BM19092	910.996	1.73307	0.366389	4.73013	2.24381e-06	1.74957e-05		BM12508	385.895	-2.31838	0.495675	-4.67721	2.90804e-06	2.21508e-05
																BM16680	229.332	4.47141	0.945957	4.72686	2.28017e-06	1.77577e-05		BM16500	1643.93	-2.55133	0.5457	-4.67534	2.93462e-06	2.23312e-05
																BM10927	24.9472	8.27973	1.75206	4.7257	2.29318e-06	1.78482e-05		BM14164	720.193	-1.98185	0.424028	-4.67387	2.95574e-06	2.24608e-05
																BM10516	202.168	2.24255	0.474631	4.72483	2.30303e-06	1.7914e-05		BM10704	377.223	-2.02499	0.433304	-4.67338	2.96288e-06	2.25018e-05
																BM13674	111.958	3.12359	0.661249	4.72377	2.31509e-06	1.79969e-05		BM05118	169.099	-3.1291	0.669807	-4.67164	2.9881e-06	2.26666e-05
																BM00753	2402.87	2.36135	0.499984	4.72286	2.32557e-06	1.80456e-05		BM12468	188.059	-2.50498	0.536235	-4.67142	2.9912e-06	2.26767e-05
																BM10211	5468.39	2.17006	0.45976	4.71999	2.3586e-06	1.82799e-05		BM19834	88.393	-2.93998	0.630083	-4.66602	3.07088e-06	2.32396e-05
																BM10489	324.933	2.4473	0.518644	4.71866	2.37401e-06	1.83882e-05		BM17606	7688.03	-3.99469	0.856481	-4.66408	3.10005e-06	2.34466e-05
																BM12384	1283.62	2.15836	0.457803	4.71461	2.42173e-06	1.87466e-05		BM07172	27.0667	-8.03371	1.72298	-4.66268	3.12113e-06	2.35921e-05
																BM05399	174.56	3.81622	0.810178	4.71035	2.47291e-06	1.90967e-05		BM15583	12518.8	-2.31688	0.496933	-4.66236	3.12604e-06	2.36153e-05
																BM09988	245.357	2.64518	0.562654	4.70125	2.58572e-06	1.992e-05		BM01981	1780.71	-2.12392	0.455599	-4.66181	3.13439e-06	2.36645e-05
																BM16438	754.433	2.10661	0.448427	4.69778	2.63006e-06	2.02252e-05		BM04078	596.39	-2.27525	0.488094	-4.66151	3.13904e-06	2.36857e-05
																BM00604	42.8109	4.89672	1.04248	4.69719	2.63765e-06	2.02694e-05		BM13396	24.963	-7.91842	1.69985	-4.65829	3.18839e-06	2.40298e-05
																BM04400	20.1944	7.97768	1.69953	4.69406	2.67836e-06	2.05107e-05		BM10723	23.1102	-7.80802	1.6789	-4.65069	3.30833e-06	2.49046e-05
																BM01573	570.903	1.87463	0.399706	4.69001	2.73186e-06	2.08955e-05		BM03494	22.0094	-7.73726	1.66414	-4.64942	3.32875e-06	2.50436e-05
																BM07542	4530.08	2.18135	0.465203	4.68904	2.74492e-06	2.09829e-05		BM14700	3028.04	-1.80618	0.388623	-4.64763	3.35763e-06	2.52461e-05
																BM03059	177.98	4.62411	0.986829	4.68583	2.78825e-06	2.12859e-05		BM13112	1043.84	-3.22478	0.694239	-4.64505	3.39994e-06	2.55493e-05
																BM07498	1032.26	2.35358	0.502286	4.68574	2.78953e-06	2.12859e-05		BM13763	22.9623	-7.79736	1.68174	-4.63649	3.54373e-06	2.65832e-05
																BM11669	26.5552	8.36996	1.79025	4.6753	2.93521e-06	2.23312e-05		BM04269	2254.66	-2.82712	0.61053	-4.6306	3.64616e-06	2.72878e-05
																BM14509	21.6924	8.08098	1.72894	4.67394	2.95469e-06	2.24608e-05		BM06699	142.022	-5.70456	1.23294	-4.62681	3.7134e-06	2.77748e-05
																BM14513	22.7222	8.14492	1.7434	4.67185	2.98494e-06	2.26559e-05		BM15569	808.251	-3.16864	0.685004	-4.62572	3.73294e-06	2.78886e-05
																BM13843	1607.43	1.85755	0.397687	4.67089	2.99892e-06	2.27217e-05		BM02228	3254.64	-2.32938	0.50381	-4.62353	3.77271e-06	2.81529e-05
																BM07831	265.047	2.78895	0.59766	4.66645	3.06443e-06	2.32044e-05		BM06067	368.481	-2.84645	0.616169	-4.61959	3.84503e-06	2.86427e-05
																BM15509	83.852	4.54363	0.974825	4.66097	3.14729e-06	2.37339e-05		BM06480	23.4296	-7.82759	1.69569	-4.61617	3.90896e-06	2.91021e-05
																BM05390	129.949	3.59195	0.771203	4.65759	3.19926e-06	2.40976e-05		BM07409	292.033	-2.37596	0.514801	-4.61531	3.9251e-06	2.92053e-05
																BM06901	220.348	2.83748	0.611015	4.64388	3.41927e-06	2.56795e-05		BM18321	285.335	-2.53066	0.548336	-4.61516	3.92791e-06	2.92093e-05
																BM13383	231.938	3.05157	0.657734	4.63953	3.49204e-06	2.62107e-05		BM12224	657.704	-1.90681	0.41338	-4.61274	3.97393e-06	2.94833e-05
																BM11542	1457.48	1.69702	0.366118	4.63517	3.56647e-06	2.67381e-05		BM03806	506.807	-2.19713	0.476834	-4.60775	4.07044e-06	3.0147e-05
																BM01347	448.848	2.53634	0.547338	4.63395	3.58759e-06	2.68808e-05		BM12305	172.24	-3.25907	0.707323	-4.60761	4.0732e-06	3.01501e-05
																BM17276	2340.98	1.86038	0.401547	4.63303	3.60347e-06	2.6984e-05		BM01425	2372.42	-1.61188	0.350461	-4.59933	4.23845e-06	3.13192e-05
																BM14589	2317.39	1.59798	0.34545	4.6258	3.73153e-06	2.78886e-05		BM19544	22.9897	-7.80042	1.69606	-4.59913	4.24267e-06	3.13324e-05
																BM08719	359.772	4.76354	1.0299	4.62526	3.74136e-06	2.79352e-05		BM12518	705.33	-1.75292	0.381623	-4.59332	4.3625e-06	3.21803e-05
																BM00291	19.9108	7.959	1.72169	4.62277	3.78646e-06	2.82357e-05		BM14247	144.509	-2.97569	0.648327	-4.5898	4.43661e-06	3.2652e-05
																BM16460	2770.6	1.85233	0.400704	4.62268	3.78819e-06	2.82357e-05		BM08799	35.3943	-5.57389	1.21526	-4.58659	4.50552e-06	3.31402e-05
																BM18989	1772.99	1.69463	0.367206	4.61494	3.93213e-06	2.92238e-05		BM05475	23.2278	-7.81484	1.70503	-4.5834	4.57468e-06	3.36104e-05
																BM14673	21.3779	8.05863	1.74655	4.61402	3.94955e-06	2.93363e-05		BM10807	471.451	-2.62653	0.573045	-4.58347	4.57333e-06	3.36104e-05
																BM14996	1090.26	1.65056	0.357822	4.61279	3.973e-06	2.94833e-05		BM19403	152.643	-4.42079	0.964806	-4.58205	4.60443e-06	3.37711e-05
																BM07459	254.302	3.54694	0.769188	4.61128	4.00197e-06	2.96742e-05		BM16230	97.5025	-3.64033	0.794641	-4.58109	4.62552e-06	3.3887e-05
																BM09365	303.06	1.77036	0.384043	4.60979	4.03085e-06	2.98711e-05		BM17696	627.428	-8.30863	1.81462	-4.57872	4.67832e-06	3.42544e-05
																BM14100	225.654	4.82907	1.04846	4.60588	4.10727e-06	3.03848e-05		BM00214	409.728	-3.71081	0.811257	-4.57416	4.78144e-06	3.49497e-05
																BM07458	91.0667	3.74274	0.813154	4.60275	4.16952e-06	3.08276e-05		BM13171	1554.02	-2.73123	0.597262	-4.57291	4.80995e-06	3.51181e-05
																BM06038	644.604	1.88753	0.410854	4.59417	4.34476e-06	3.20679e-05		BM14616	32.1367	-6.42254	1.40447	-4.57293	4.80958e-06	3.51181e-05
																BM14868	227.848	2.35324	0.512384	4.59273	4.37475e-06	3.22522e-05		BM20020	20.3139	-7.62118	1.66972	-4.56435	5.01056e-06	3.64379e-05
																BM12367	426.301	2.08639	0.454347	4.59207	4.38864e-06	3.23175e-05		BM19351	868.526	-1.81168	0.397283	-4.56017	5.1111e-06	3.7148e-05
																BM14689	1570.6	1.82426	0.397263	4.59208	4.38853e-06	3.23175e-05		BM00229	499.05	-7.94498	1.74695	-4.54791	5.41824e-06	3.92471e-05
																BM17524	35989.1	2.10188	0.458617	4.58309	4.58149e-06	3.36412e-05		BM07754	170.873	-2.29608	0.50589	-4.53869	5.66054e-06	4.091e-05
																BM11914	20.6568	8.00897	1.74769	4.58259	4.59246e-06	3.37025e-05		BM10454	4634.71	-6.62208	1.45911	-4.53843	5.6675e-06	4.09151e-05
																BM18603	99.0787	5.53848	1.20885	4.58161	4.61419e-06	3.38234e-05		BM10618	615.653	-2.95346	0.650849	-4.53786	5.6829e-06	4.10024e-05
																BM18131	442.515	1.667	0.364355	4.5752	4.75755e-06	3.48146e-05		BM07302	1849.59	-3.29984	0.727237	-4.5375	5.69254e-06	4.10415e-05
																BM13928	2577.9	2.09408	0.457722	4.57501	4.76194e-06	3.48269e-05		BM15879	98.6449	-2.47264	0.544944	-4.53742	5.69471e-06	4.10415e-05
																BM06935	147.665	2.50817	0.548604	4.57191	4.83307e-06	3.52669e-05		BM05746	199.516	-2.63526	0.580811	-4.53721	5.7004e-06	4.10595e-05
																BM19346	674.317	1.69017	0.369722	4.57147	4.84322e-06	3.53209e-05		BM08235	64.9268	-4.33773	0.956577	-4.53464	5.77026e-06	4.15161e-05
																BM08097	420.772	2.23751	0.489862	4.56764	4.93237e-06	3.5935e-05		BM08016	161.66	-3.0557	0.674277	-4.53182	5.84786e-06	4.20039e-05
																BM11883	132.514	3.71522	0.813382	4.56762	4.93303e-06	3.5935e-05		BM03376	54.8569	-5.3122	1.17317	-4.52807	5.95247e-06	4.27076e-05
																BM07524	19.3774	7.91641	1.73401	4.56538	4.98601e-06	3.63004e-05		BM07717	428.857	-2.31831	0.51203	-4.52768	5.96342e-06	4.27622e-05
																BM13516	249.921	1.94468	0.426029	4.56467	5.00289e-06	3.64027e-05		BM16567	495.999	-1.90171	0.420372	-4.52386	6.07206e-06	4.34927e-05
																BM13662	369.349	2.58115	0.566251	4.55831	5.1566e-06	3.74575e-05		BM01254	120.893	-2.76251	0.610919	-4.52189	6.12899e-06	4.38761e-05
																BM19746	83.7814	5.61776	1.23309	4.55582	5.21809e-06	3.78827e-05		BM12132	425.483	-2.20046	0.486922	-4.51913	6.20952e-06	4.44278e-05
																BM11240	217.997	2.67659	0.587596	4.55516	5.23464e-06	3.79814e-05		BM15886	1052.87	-1.56316	0.346105	-4.51642	6.28931e-06	4.49736e-05
																BM07426	18.1302	7.82156	1.718	4.55271	5.29587e-06	3.8404e-05		BM06280	146.594	-2.48104	0.549975	-4.51119	6.44644e-06	4.6046e-05
																BM18332	15627.3	2.34088	0.514577	4.54913	5.3869e-06	3.90421e-05		BM14867	22.5929	-7.7731	1.72394	-4.50893	6.51552e-06	4.65135e-05
																BM08751	235.86	2.22115	0.488636	4.54561	5.47758e-06	3.96546e-05		BM05765	203.105	-2.81498	0.624571	-4.50705	6.57337e-06	4.69005e-05
																BM05320	63.5937	4.87043	1.07165	4.5448	5.49862e-06	3.97845e-05		BM08384	111.312	-4.10509	0.911125	-4.50552	6.62114e-06	4.71628e-05
																BM02385	41.836	4.7227	1.03952	4.54316	5.54162e-06	4.0073e-05		BM07800	160.518	-3.18264	0.706934	-4.50204	6.73059e-06	4.7865e-05
																BM08832	229.191	3.13674	0.691151	4.53842	5.66762e-06	4.09151e-05		BM12626	80.2656	-4.52845	1.00587	-4.50203	6.7309e-06	4.7865e-05
																BM12266	4231.74	1.83434	0.404306	4.53701	5.70571e-06	4.10747e-05		BM08706	301.048	-1.81726	0.403947	-4.49877	6.83489e-06	4.85153e-05
																BM07675	73.8615	2.85223	0.629011	4.53447	5.7749e-06	4.15263e-05		BM17645	1647.62	-2.61586	0.581471	-4.49869	6.83744e-06	4.85153e-05
																BM13780	12838.7	1.73212	0.382016	4.53415	5.78365e-06	4.15659e-05		BM16263	56.4769	-4.74396	1.05562	-4.49402	6.98909e-06	4.95093e-05
																BM10783	199.518	3.38812	0.748123	4.52882	5.93129e-06	4.25793e-05		BM03165	2692.15	-1.71522	0.382044	-4.48958	7.1363e-06	5.04686e-05
																BM01522	1386.62	1.85293	0.409366	4.52634	6.00152e-06	4.30115e-05		BM13587	1724.11	-1.81527	0.404325	-4.48963	7.13479e-06	5.04686e-05
																BM04529	2109.76	1.91738	0.42488	4.51276	6.39899e-06	4.57325e-05		BM12411	158.308	-2.28623	0.509378	-4.48828	7.18019e-06	5.06953e-05
																BM18221	121.819	3.35499	0.744441	4.50672	6.58374e-06	4.69485e-05		BM13714	92.2526	-3.77188	0.840384	-4.48829	7.17975e-06	5.06953e-05
																BM04597	10605.5	2.07808	0.461174	4.50607	6.60384e-06	4.70656e-05		BM10104	2908.78	-1.56937	0.349826	-4.48615	7.25218e-06	5.11474e-05
																BM11855	17.7326	7.79004	1.72909	4.50529	6.62812e-06	4.71864e-05		BM06605	909.93	-2.52753	0.563666	-4.4841	7.32227e-06	5.16134e-05
																BM12218	21.0579	8.03717	1.7859	4.50035	6.78427e-06	4.82178e-05		BM01562	447.453	-2.2707	0.507211	-4.47683	7.57581e-06	5.33128e-05
																BM05052	18.4356	7.84769	1.74386	4.50018	6.78951e-06	4.82284e-05		BM01348	284.343	-2.11377	0.47221	-4.47634	7.59337e-06	5.34071e-05
																BM12013	1450.07	1.38146	0.30734	4.4949	6.96026e-06	4.93594e-05		BM12274	671.943	-1.99308	0.445581	-4.47299	7.71316e-06	5.422e-05
																BM03997	2954.74	1.73706	0.386518	4.49412	6.98572e-06	4.95093e-05		BM17831	118.996	-3.30753	0.739583	-4.47216	7.74346e-06	5.43735e-05
																BM02635	6884.74	2.22007	0.494294	4.49139	7.076e-06	5.00973e-05		BM07239	19.7176	-7.57753	1.69482	-4.47098	7.78622e-06	5.46438e-05
																BM11828	4385.45	1.42132	0.316592	4.48944	7.14108e-06	5.04747e-05		BM14519	183.902	-3.23015	0.722888	-4.46841	7.88049e-06	5.51651e-05
																BM03277	8458.72	1.46422	0.326302	4.48733	7.21229e-06	5.0894e-05		BM00248	769.431	-3.28971	0.736298	-4.46791	7.89878e-06	5.51927e-05
																BM01359	103.431	3.32785	0.742656	4.48101	7.42896e-06	5.23367e-05		BM07508	626.237	-2.07756	0.465261	-4.46536	7.99351e-06	5.57939e-05
																BM04536	515.783	1.91082	0.426496	4.48028	7.45443e-06	5.24874e-05		BM05767	168.887	-2.99002	0.669869	-4.46359	8.05976e-06	5.61953e-05
																BM08722	127.591	2.40123	0.536879	4.47257	7.72846e-06	5.42978e-05		BM07076	704.971	-2.17551	0.487425	-4.46328	8.07131e-06	5.62453e-05
																BM10394	4302.99	1.61678	0.3617	4.46995	7.82392e-06	5.48784e-05		BM07072	277.66	-1.95941	0.43903	-4.46305	8.08026e-06	5.62772e-05
																BM17924	53.6728	5.56819	1.24592	4.46913	7.85373e-06	5.50575e-05		BM11692	520.882	-2.32551	0.521772	-4.45695	8.31338e-06	5.78381e-05
																BM05168	3263.42	2.04762	0.458265	4.46819	7.88855e-06	5.51651e-05		BM05418	6792.85	-2.03405	0.457062	-4.45027	8.57622e-06	5.95699e-05
																BM07369	530.292	3.10798	0.695539	4.46845	7.8789e-06	5.51651e-05		BM03053	1061.02	-1.63096	0.366516	-4.4499	8.59112e-06	5.96412e-05
																BM12818	18.9616	7.8867	1.7651	4.46813	7.89055e-06	5.51651e-05		BM17018	1117.67	-2.23013	0.501827	-4.44402	8.82923e-06	6.12611e-05
																BM13115	1712.99	1.49265	0.334053	4.46829	7.88466e-06	5.51651e-05		BM17273	359.646	-2.82224	0.635158	-4.44338	8.85581e-06	6.14124e-05
																BM16492	956.848	1.49013	0.333639	4.4663	7.95839e-06	5.5579e-05		BM01367	76.2966	-2.64241	0.595193	-4.43958	9.01331e-06	6.24709e-05
																BM12171	105.741	2.93627	0.65764	4.46486	8.01201e-06	5.58927e-05		BM06916	173.652	-2.25268	0.50762	-4.43773	9.0914e-06	6.29443e-05
																BM08570	34.7839	5.93467	1.33102	4.45875	8.24409e-06	5.73871e-05		BM07320	214.217	-2.58395	0.582489	-4.43605	9.16237e-06	6.34014e-05
																BM05634	131.152	5.09373	1.14328	4.45537	8.37502e-06	5.82354e-05		BM14882	2410.79	-1.72318	0.388514	-4.43532	9.1937e-06	6.35498e-05
																BM00331	22.3604	8.12439	1.82469	4.45249	8.48812e-06	5.89899e-05		BM14030	181.256	-2.32984	0.525307	-4.43519	9.19923e-06	6.35538e-05
																BM14050	256.507	2.45397	0.552863	4.43866	9.05205e-06	6.27056e-05		BM10923	62.4575	-4.50643	1.01622	-4.43452	9.22788e-06	6.37175e-05
																BM16831	268.682	2.87688	0.648616	4.43541	9.18955e-06	6.35498e-05		BM07119	1247.27	-1.72131	0.388577	-4.42977	9.43321e-06	6.51003e-05
																BM08367	19.7466	7.94496	1.79361	4.42959	9.44125e-06	6.51208e-05		BM15123	1370.15	-2.17274	0.490836	-4.42661	9.57255e-06	6.59556e-05
																BM02876	19.2944	7.91164	1.7865	4.42858	9.48563e-06	6.53918e-05		BM14041	167.004	-2.90124	0.655524	-4.42583	9.60728e-06	6.61594e-05
																BM11214	1950.7	2.3874	0.539699	4.42357	9.70829e-06	6.67835e-05		BM10736	1515.12	-2.50024	0.565054	-4.42479	9.65374e-06	6.64438e-05
																BM01307	2587.7	1.75065	0.39591	4.42184	9.78637e-06	6.72846e-05		BM01230	18.9763	-7.52323	1.7023	-4.41944	9.8958e-06	6.80005e-05
																BM07830	90.6772	3.12276	0.707028	4.41675	1.00198e-05	6.88156e-05		BM17106	82.0871	-4.38624	0.993347	-4.41562	1.0072e-05	6.91375e-05
																BM13866	148.021	3.59795	0.815844	4.41009	1.03327e-05	7.08889e-05		BM12085	120.854	-5.58694	1.26706	-4.40936	1.03676e-05	7.10906e-05
																BM15755	2106.01	1.62197	0.367918	4.40852	1.04079e-05	7.13287e-05		BM16921	331.862	-2.85843	0.64845	-4.40809	1.04284e-05	7.13934e-05
																BM20221	62.1167	5.3036	1.2031	4.40828	1.04196e-05	7.13708e-05		BM03865	77.7028	-3.00918	0.68277	-4.40731	1.04663e-05	7.16146e-05
																BM02521	1504.35	9.08048	2.0605	4.40693	1.04845e-05	7.17005e-05		BM00857	98.6613	-5.33316	1.21021	-4.40681	1.04902e-05	7.17017e-05
																BM03800	1089.96	1.82799	0.415104	4.4037	1.06422e-05	7.26283e-05		BM12263	536.017	-1.98714	0.451225	-4.40388	1.06331e-05	7.26283e-05
																BM10462	1857.12	3.40276	0.773088	4.40151	1.07498e-05	7.33198e-05		BM13527	18.6761	-7.5	1.70312	-4.40369	1.06427e-05	7.26283e-05
																BM05848	2337.19	2.07357	0.471135	4.40123	1.07639e-05	7.33769e-05		BM17932	21.9934	-7.73563	1.75843	-4.39917	1.08665e-05	7.40373e-05
																BM06777	238.561	2.52718	0.574543	4.39859	1.08956e-05	7.41964e-05		BM14224	227.212	-2.33487	0.531183	-4.3956	1.10466e-05	7.51845e-05
																BM01261	2357.87	1.82781	0.416084	4.39289	1.11851e-05	7.60873e-05		BM12520	1145.77	-2.47536	0.563574	-4.39225	1.12183e-05	7.62725e-05
																BM12363	142.378	3.0478	0.694154	4.39067	1.13001e-05	7.67473e-05		BM14875	611.112	-2.19212	0.499162	-4.3916	1.12522e-05	7.64626e-05
																BM05457	213.115	2.61739	0.596333	4.38915	1.13795e-05	7.72053e-05		BM07146	950.971	-6.63232	1.51084	-4.38984	1.13435e-05	7.70015e-05
																BM19154	3034.77	1.40121	0.319294	4.38846	1.14157e-05	7.74098e-05		BM06747	2380.86	-1.66265	0.37888	-4.38832	1.14228e-05	7.74175e-05
																BM16808	10117.9	1.45353	0.331588	4.38353	1.16774e-05	7.90174e-05		BM00618	611.217	-2.45578	0.559662	-4.38796	1.14417e-05	7.74985e-05
																BM13268	35.8982	5.82444	1.32985	4.37978	1.18801e-05	8.0305e-05		BM14492	180.065	-2.83744	0.646656	-4.38787	1.14469e-05	7.74985e-05
																BM10842	80.387	5.47872	1.25184	4.37652	1.20589e-05	8.14368e-05		BM17519	1255.69	-2.12548	0.485148	-4.3811	1.18079e-05	7.9859e-05
																BM10975	82.0658	2.86113	0.65375	4.3765	1.20602e-05	8.14368e-05		BM06001	19.7755	-7.58172	1.73286	-4.37527	1.21283e-05	8.18105e-05
																BM17176	17.4455	7.76433	1.77451	4.37546	1.21174e-05	8.17797e-05		BM05983	180.988	-3.77478	0.862825	-4.37491	1.21485e-05	8.19033e-05
																BM10138	248.825	8.60165	1.96692	4.37316	1.22459e-05	8.25169e-05		BM15133	24.5525	-7.89376	1.80574	-4.37148	1.23405e-05	8.31105e-05
																BM16482	3089.14	1.72996	0.396092	4.36757	1.25635e-05	8.44802e-05		BM00100	290.638	-2.20967	0.505556	-4.37077	1.23811e-05	8.33408e-05
																BM18077	1255.67	1.75435	0.402003	4.36403	1.27688e-05	8.56363e-05		BM18685	433.174	-1.74327	0.398977	-4.36934	1.24622e-05	8.38424e-05
																BM13529	178.631	2.79804	0.641195	4.36378	1.27832e-05	8.56881e-05		BM18898	314.425	-2.4615	0.563651	-4.36706	1.2593e-05	8.4604e-05
																BM09673	79.0333	3.01688	0.69183	4.36073	1.29632e-05	8.68039e-05		BM19650	482.245	-2.4594	0.563176	-4.36702	1.25951e-05	8.4604e-05
																BM15037	388.634	1.82779	0.419279	4.35936	1.30441e-05	8.73002e-05		BM10820	783.382	-2.74407	0.62874	-4.36439	1.27478e-05	8.55845e-05
																BM16407	113.193	2.44768	0.562092	4.35458	1.3332e-05	8.9181e-05		BM09936	19.5202	-7.5627	1.73289	-4.36422	1.27578e-05	8.5607e-05
																BM10532	3534.95	1.4334	0.329303	4.35282	1.34397e-05	8.98547e-05		BM20243	19.3105	-7.54876	1.73069	-4.36171	1.29051e-05	8.646e-05
																BM08061	2249.04	1.76078	0.40469	4.35094	1.35554e-05	9.05338e-05		BM16255	21.4768	-7.69995	1.76968	-4.35104	1.35491e-05	9.05338e-05
																BM18333	4032.8	2.08534	0.47948	4.34917	1.36654e-05	9.12209e-05		BM05589	562.34	-1.71084	0.393844	-4.34395	1.39943e-05	9.32714e-05
																BM00040	1249.36	1.7268	0.397063	4.34893	1.36801e-05	9.12715e-05		BM13004	236.408	-3.39039	0.781506	-4.33828	1.43604e-05	9.56616e-05
																BM12797	756.694	1.69141	0.38896	4.34855	1.37042e-05	9.13849e-05		BM12628	151.548	-3.68191	0.849213	-4.33567	1.45315e-05	9.67509e-05
																BM11906	585.01	2.47907	0.571964	4.33431	1.46215e-05	9.72496e-05		BM19731	81.3434	-4.24022	0.978082	-4.33524	1.45598e-05	9.68894e-05
																BM02030	236.262	4.57076	1.05501	4.33242	1.47478e-05	9.80388e-05		BM06992	120.377	-2.8605	0.660882	-4.32831	1.50255e-05	9.98333e-05
																BM12316	289.221	2.78438	0.643323	4.32812	1.5039e-05	9.98716e-05		BM11448	18.0557	-7.45056	1.72354	-4.32282	1.54045e-05	0.00010214
																BM14144	57.3938	5.3458	1.23556	4.32662	1.51416e-05	0.000100501		BM18411	56896.4	-2.904	0.67244	-4.31861	1.57015e-05	0.000104002
																BM12107	276.495	2.22773	0.515046	4.32531	1.52316e-05	0.000101046		BM06805	482.166	-2.29224	0.531336	-4.3141	1.60253e-05	0.00010582
																BM13722	1560.37	1.87866	0.434813	4.32061	1.55596e-05	0.000103115		BM05978	162.977	-2.18714	0.507188	-4.31229	1.61572e-05	0.000106636
																BM07544	825.502	1.60277	0.371179	4.31804	1.57419e-05	0.000104216		BM14880	3565.64	-1.31836	0.305765	-4.31168	1.62022e-05	0.000106878
																BM18398	17.1303	7.73794	1.79246	4.31694	1.58209e-05	0.000104654		BM09432	17.9291	-7.44089	1.72629	-4.31035	1.62999e-05	0.000107467
																BM18558	22.4755	8.13031	1.88337	4.31689	1.58243e-05	0.000104654		BM06456	284.483	-2.10021	0.48788	-4.30476	1.67167e-05	0.00010999
																BM00150	228.018	4.50037	1.04268	4.31617	1.58758e-05	0.00010494		BM14124	368.813	-2.55144	0.593235	-4.3009	1.70104e-05	0.000111801
																BM08731	85.7785	5.32736	1.2346	4.31505	1.59568e-05	0.000105421		BM03187	247.34	-2.73033	0.636506	-4.28955	1.79034e-05	0.000117257
																BM12657	4232.92	1.64879	0.382654	4.30883	1.64121e-05	0.000108151		BM07981	85.9393	-4.98303	1.16196	-4.28847	1.79906e-05	0.000117768
																BM13656	21.5803	8.07056	1.8738	4.30705	1.65443e-05	0.000108967		BM05539	463.731	-3.03193	0.707319	-4.2865	1.81508e-05	0.000118756
																BM17687	21.2332	8.047	1.86918	4.30509	1.66915e-05	0.00010988		BM07118	887.04	-2.30358	0.538104	-4.28092	1.86121e-05	0.000121651
																BM07367	15.878	7.63071	1.77269	4.30459	1.67292e-05	0.000110016		BM11093	1328.38	-1.70988	0.399417	-4.28094	1.86104e-05	0.000121651
																BM06804	1871.67	2.30907	0.536894	4.3008	1.70181e-05	0.000111801		BM01633	3305.78	-1.48844	0.347879	-4.27861	1.88065e-05	0.000122855
																BM08872	779.817	2.51028	0.583834	4.29965	1.71069e-05	0.000112327		BM09745	59.9297	-3.86249	0.903212	-4.2764	1.89939e-05	0.000123844
																BM16617	32.9471	5.6997	1.32692	4.29544	1.74343e-05	0.000114418		BM11260	2655.16	-1.7365	0.406067	-4.27638	1.89958e-05	0.000123844
																BM15139	1330.64	1.87867	0.437451	4.29458	1.75021e-05	0.000114804		BM15348	262.035	-1.98517	0.464536	-4.27344	1.92477e-05	0.0001253
																BM03373	1570.93	1.62588	0.378649	4.29389	1.7557e-05	0.000115106		BM10679	1567.06	-1.53819	0.360365	-4.26843	1.96854e-05	0.000128015
																BM04337	2642.74	1.99742	0.465424	4.29161	1.77384e-05	0.000116236		BM15446	581.204	-1.89684	0.444435	-4.26797	1.97258e-05	0.000128213
																BM16870	6030.23	8.48338	1.98279	4.2785	1.88155e-05	0.000122855		BM15369	207.2	-2.85013	0.668058	-4.26629	1.98751e-05	0.000128987
																BM10879	308.614	2.17265	0.508026	4.27665	1.89727e-05	0.000123819		BM16546	1714.7	-2.90724	0.682673	-4.25862	2.05696e-05	0.000133091
																BM10757	26.7148	6.53842	1.52931	4.27541	1.9079e-05	0.000124323		BM18940	1173.03	-2.19492	0.515585	-4.25715	2.07048e-05	0.000133899
																BM09754	405.527	1.93955	0.453861	4.27343	1.92485e-05	0.0001253		BM18493	121.524	-4.73256	1.11174	-4.25689	2.07293e-05	0.00013399
																BM08472	107.691	2.21632	0.519098	4.26955	1.95864e-05	0.000127436		BM16939	102.92	-2.3368	0.549935	-4.24923	2.1451e-05	0.000138376
																BM09231	252.538	3.6737	0.860798	4.26778	1.97425e-05	0.000128256		BM03226	718.173	-1.58369	0.372794	-4.24818	2.15515e-05	0.000138947
																BM08644	58.8098	4.70089	1.10159	4.26737	1.97794e-05	0.000128431		BM11976	715.9	-1.37739	0.324238	-4.24808	2.15611e-05	0.000138947
																BM16299	258.934	2.96984	0.696575	4.26349	2.01257e-05	0.000130548		BM19131	457.732	-7.85075	1.8528	-4.23724	2.26284e-05	0.000145315
																BM08389	4595.07	1.65312	0.387929	4.26139	2.03155e-05	0.000131688		BM11578	61.4951	-4.23436	1.00091	-4.23052	2.33154e-05	0.000149279
																BM11174	4214.48	1.79373	0.420942	4.26123	2.03303e-05	0.000131688		BM17669	213.213	-4.56494	1.08011	-4.22639	2.37473e-05	0.000151968
																BM13729	6271.55	1.73061	0.406132	4.26121	2.03322e-05	0.000131688		BM02405	773.662	-1.68422	0.39873	-4.22396	2.40051e-05	0.000153465
																BM18285	4324.08	1.7914	0.420625	4.2589	2.05431e-05	0.000132987		BM14082	510.793	-2.31377	0.548031	-4.22196	2.42184e-05	0.000154675
																BM16300	91.704	2.59451	0.609813	4.2546	2.09426e-05	0.0001353		BM17964	106.736	-2.36409	0.560054	-4.22119	2.4302e-05	0.000155132
																BM05769	390.5	2.3675	0.556816	4.25185	2.1201e-05	0.000136901		BM09032	646.441	-1.62007	0.384295	-4.2157	2.49009e-05	0.00015864
																BM16619	18.2815	7.8329	1.84246	4.25133	2.12507e-05	0.000137153		BM04349	679.356	-1.62182	0.384983	-4.21271	2.52325e-05	0.000160593
																BM07580	15.7681	7.62187	1.79449	4.24737	2.16292e-05	0.000139316		BM19683	621.126	-2.59374	0.616084	-4.21005	2.55317e-05	0.000162176
																BM07734	1503.96	2.31983	0.546222	4.24704	2.1661e-05	0.000139451		BM02184	2347.28	-1.65552	0.393252	-4.20983	2.55563e-05	0.000162252
																BM19025	19.5706	7.92904	1.86967	4.24087	2.22653e-05	0.00014327		BM18317	632.819	-6.81681	1.62066	-4.20618	2.59724e-05	0.000164731
																BM08619	566.077	2.17083	0.512014	4.23978	2.2374e-05	0.000143897		BM09640	907.947	-2.22806	0.52974	-4.20595	2.59992e-05	0.00016482
																BM16520	16.3433	7.67361	1.81084	4.23761	2.25915e-05	0.000145223		BM01410	19.2162	-7.53956	1.79315	-4.20465	2.61483e-05	0.000165602
																BM07280	9360.53	1.90996	0.450733	4.23746	2.2606e-05	0.000145243		BM15767	203.67	-4.04835	0.963647	-4.20107	2.65659e-05	0.000168164
																BM08840	19.8263	7.94783	1.87589	4.23684	2.26688e-05	0.000145502		BM06483	397.432	-2.85492	0.67976	-4.1999	2.67034e-05	0.000168846
																BM16609	2759.03	1.36191	0.321469	4.23653	2.27005e-05	0.000145632		BM09947	210.178	-1.9213	0.457499	-4.19957	2.67421e-05	0.000168946
																BM03199	6135.08	1.60228	0.378583	4.23232	2.31296e-05	0.000148311		BM00905	16.8307	-7.35014	1.75128	-4.19701	2.70457e-05	0.00017078
																BM03814	3184.22	1.33271	0.314974	4.23118	2.32471e-05	0.00014899		BM12461	179.52	-2.17346	0.518043	-4.19551	2.72259e-05	0.000171834
																BM18190	190.762	2.06039	0.48702	4.23061	2.33058e-05	0.000149279		BM01053	167.939	-2.5592	0.610118	-4.1946	2.73357e-05	0.000172442
																BM16573	1738.87	1.41845	0.335651	4.22596	2.37926e-05	0.000152182		BM17475	87.1785	-5.20243	1.24206	-4.18854	2.80758e-05	0.000176666
																BM07440	145.291	4.29667	1.01749	4.22282	2.4126e-05	0.000154162		BM10142	111.574	-2.46724	0.589125	-4.18797	2.81458e-05	0.000176858
																BM08899	677.794	2.92089	0.692206	4.21968	2.44651e-05	0.000156096		BM19840	157.086	-2.30544	0.550677	-4.18655	2.83227e-05	0.000177863
																BM14679	593.263	2.50657	0.59427	4.21789	2.46599e-05	0.00015726		BM13836	296.668	-2.1314	0.509458	-4.18367	2.86842e-05	0.000179801
																BM02832	2906.26	1.37185	0.325397	4.21593	2.48753e-05	0.000158556		BM06256	56.4155	-4.23175	1.01159	-4.18327	2.87348e-05	0.000180031
																BM08500	173.38	3.68069	0.873302	4.21468	2.5013e-05	0.000159275		BM14037	217.765	-2.12908	0.5092	-4.18122	2.89954e-05	0.000181442
																BM02896	15.2842	7.57578	1.7985	4.21229	2.52797e-05	0.000160814		BM10655	20.7395	-7.65199	1.8304	-4.1805	2.90864e-05	0.000181835
																BM15292	15.3159	7.57974	1.79995	4.21108	2.54154e-05	0.000161597		BM19394	20.154	-7.60995	1.82037	-4.18045	2.90936e-05	0.000181835
																BM19296	430.2	2.83343	0.672919	4.21065	2.54632e-05	0.000161821		BM03837	77.5003	-2.70425	0.648446	-4.17035	3.04134e-05	0.000189715
																BM11648	17.7134	7.79007	1.85096	4.20866	2.56892e-05	0.000163016		BM18720	57.2899	-2.8922	0.694117	-4.16673	3.08994e-05	0.000192466
																BM10790	45.9718	3.3579	0.798502	4.20525	2.60793e-05	0.000165246		BM02470	736.962	-4.38375	1.05229	-4.16592	3.10102e-05	0.000193062
																BM00306	2765.35	1.73305	0.412627	4.20003	2.66876e-05	0.000168846		BM00538	110.825	-2.05201	0.493155	-4.16099	3.16877e-05	0.000196789
																BM06979	315.793	1.82103	0.433597	4.19982	2.67131e-05	0.000168846		BM08707	700.684	-1.65107	0.396808	-4.16089	3.17006e-05	0.000196789
																BM15145	2272.47	1.46265	0.34875	4.19396	2.7412e-05	0.000172838		BM14456	358.893	-1.99091	0.478481	-4.1609	3.16997e-05	0.000196789
																BM16677	15.097	7.55714	1.80259	4.19237	2.76056e-05	0.000173974		BM14358	1722.69	-1.31189	0.315305	-4.1607	3.1728e-05	0.000196864
																BM09439	2419.97	1.85511	0.44269	4.19055	2.78283e-05	0.000175291		BM02356	1179.82	-1.59305	0.383247	-4.15673	3.22839e-05	0.000199927
																BM16318	141.057	2.29982	0.548931	4.18964	2.79399e-05	0.000175908		BM11999	1435.63	-1.48234	0.356704	-4.15565	3.24358e-05	0.000200771
																BM14133	977.955	8.41702	2.00958	4.18844	2.80878e-05	0.000176666		BM12709	276.664	-3.37817	0.812933	-4.15554	3.24525e-05	0.000200777
																BM19311	372.362	2.78191	0.664241	4.1881	2.81302e-05	0.000176846		BM15610	40.6468	-5.42913	1.30734	-4.15279	3.28441e-05	0.000203102
																BM07543	2939.13	1.77634	0.424306	4.18646	2.83335e-05	0.000177863		BM02803	1630.21	-1.32627	0.31964	-4.14926	3.33551e-05	0.000206163
																BM09616	859.699	8.51155	2.0343	4.18401	2.86408e-05	0.000179668		BM04385	16.9016	-7.3563	1.77339	-4.14817	3.35149e-05	0.000207051
																BM16694	260.307	2.03733	0.48694	4.18395	2.8649e-05	0.000179668		BM18179	76.4512	-6.8116	1.64325	-4.14521	3.39504e-05	0.00020954
																BM13525	1165.57	6.76775	1.6182	4.18228	2.88599e-05	0.000180726		BM06511	570.142	-2.37604	0.573783	-4.14101	3.45781e-05	0.000213209
																BM18956	7021.72	1.62845	0.389474	4.18116	2.90025e-05	0.000181442		BM13720	19.2368	-7.54133	1.82424	-4.13395	3.56577e-05	0.00021955
																BM16756	1340.78	2.02307	0.484266	4.17759	2.94612e-05	0.000184043		BM10458	422.262	-1.91393	0.46319	-4.13205	3.59536e-05	0.000221266
																BM05055	311.409	2.32021	0.555978	4.1732	3.00356e-05	0.000187512		BM03757	266.123	-1.95979	0.474323	-4.13175	3.60004e-05	0.000221448
																BM05398	7789.53	2.61666	0.627027	4.17312	3.00458e-05	0.000187512		BM17869	107.678	-4.27956	1.03586	-4.1314	3.60556e-05	0.000221682
																BM05459	2149.91	1.94054	0.465375	4.16983	3.04825e-05	0.000190053		BM09944	1417.87	-1.59791	0.386846	-4.1306	3.61815e-05	0.00022235
																BM14218	332.842	2.25269	0.540453	4.16815	3.07081e-05	0.000191367		BM02552	60.2044	-4.05126	0.98104	-4.12955	3.6347e-05	0.000223046
																BM12894	399.279	1.69481	0.406995	4.1642	3.12451e-05	0.000194431		BM02808	86.9669	-4.14457	1.0037	-4.12931	3.63849e-05	0.000223173
																BM10422	191.665	2.65225	0.637096	4.16303	3.14057e-05	0.000195335		BM00018	845.568	-2.02364	0.491504	-4.11724	3.83442e-05	0.000234518
																BM05719	602.859	2.23473	0.536849	4.16269	3.14524e-05	0.000195532		BM16591	105.918	-3.02309	0.734273	-4.11713	3.83624e-05	0.000234518
																BM12090	123.893	4.50253	1.08282	4.15814	3.20846e-05	0.000198981		BM11253	884.309	-1.68013	0.40833	-4.11463	3.87795e-05	0.000236842
																BM12969	3111.16	1.92479	0.462909	4.15802	3.21012e-05	0.000198987		BM04357	270.673	-1.99541	0.484969	-4.11451	3.87998e-05	0.000236854
																BM09919	15.0782	7.55738	1.81761	4.15787	3.21235e-05	0.000199029		BM19233	16.5672	-7.3265	1.78155	-4.11244	3.91503e-05	0.000238653
																BM09369	16.395	7.67429	1.85044	4.14727	3.36459e-05	0.000207761		BM15549	50.0572	-3.27678	0.797834	-4.10709	4.00673e-05	0.00024378
																BM15247	252.543	4.23242	1.02164	4.14277	3.43138e-05	0.000211681		BM13276	259.316	-2.06208	0.502192	-4.10616	4.02292e-05	0.00024465
																BM11217	3782.01	1.71135	0.413311	4.14058	3.46422e-05	0.000213502		BM04299	322.715	-1.791	0.436355	-4.10445	4.05278e-05	0.000246232
																BM12893	751.037	1.44999	0.350432	4.13772	3.50771e-05	0.000216079		BM06550	16.406	-7.31352	1.78327	-4.10118	4.11057e-05	0.000249508
																BM01755	678.398	1.59194	0.385435	4.13025	3.62375e-05	0.000222587		BM10877	696.435	-2.03526	0.497028	-4.09486	4.2242e-05	0.00025556
																BM14869	2545.86	1.55238	0.375866	4.13013	3.62554e-05	0.000222591		BM16899	375.559	-2.86162	0.699034	-4.09367	4.24591e-05	0.000256753
																BM09292	87896.2	1.51449	0.366908	4.12772	3.66379e-05	0.000224617		BM17421	295.29	-2.10585	0.51449	-4.09308	4.25677e-05	0.000257288
																BM17719	623.19	1.72694	0.418431	4.12718	3.67237e-05	0.000225036		BM15543	230.213	-2.39825	0.586011	-4.0925	4.26753e-05	0.000257817
																BM18632	224.153	2.2843	0.554184	4.12191	3.75737e-05	0.000230134		BM17856	723.364	-2.53787	0.620502	-4.09002	4.31332e-05	0.000260339
																BM17392	16.3026	7.66814	1.86081	4.12087	3.77449e-05	0.000231073		BM13634	16.062	-7.28166	1.78331	-4.08324	4.44128e-05	0.000267937
																BM07844	14759.1	1.93357	0.469244	4.12061	3.77874e-05	0.000231223		BM10827	341.367	-3.46001	0.848063	-4.0799	4.50546e-05	0.000271553
																BM07462	1691.87	1.72302	0.418624	4.1159	3.8567e-05	0.000235656		BM12559	249.814	-1.752	0.429518	-4.07899	4.5232e-05	0.000272495
																BM18693	467.239	1.49249	0.362785	4.11397	3.88907e-05	0.000237296		BM01452	37.6247	-5.47121	1.3415	-4.07843	4.53416e-05	0.000272899
																BM16101	19.4262	7.92437	1.92662	4.11309	3.90406e-05	0.000238098		BM05146	645.411	-2.39481	0.58718	-4.0785	4.53271e-05	0.000272899
																BM08467	214.829	2.45018	0.596046	4.11072	3.9443e-05	0.000240324		BM03429	101.958	-2.64701	0.64938	-4.0762	4.57768e-05	0.00027526
																BM01335	1644.04	1.69891	0.413444	4.10917	3.97081e-05	0.00024171		BM05021	1555.43	-1.70345	0.418005	-4.07519	4.5977e-05	0.000276335
																BM19974	285.497	2.29157	0.557671	4.10918	3.97071e-05	0.00024171		BM11023	116.513	-3.22116	0.791763	-4.06834	4.73493e-05	0.000284317
																BM18068	1560.09	1.40403	0.342061	4.10464	4.04953e-05	0.000246151		BM00981	22.2824	-7.75554	1.90689	-4.06712	4.75984e-05	0.000285679
																BM04570	1594.43	1.6404	0.399946	4.10154	4.10404e-05	0.000249229		BM04752	169.703	-2.21106	0.543884	-4.06532	4.79665e-05	0.000287653
																BM19422	55.5924	2.76977	0.67548	4.10045	4.12349e-05	0.000250174		BM19322	86.9806	-4.24485	1.04447	-4.06413	4.82126e-05	0.000288961
																BM06306	813.176	2.27585	0.555337	4.09814	4.16488e-05	0.000252447		BM00901	252.473	-2.25851	0.556578	-4.05786	4.95252e-05	0.000296275
																BM11640	170.96	2.44191	0.595853	4.09818	4.16412e-05	0.000252447		BM00979	58.1931	-6.28412	1.54932	-4.05605	4.99106e-05	0.000298303
																BM08569	33.995	5.73662	1.40013	4.0972	4.18186e-05	0.000253237		BM04679	182.924	-2.29282	0.565311	-4.05586	4.9951e-05	0.000298405
																BM13667	111.784	2.74275	0.669413	4.09725	4.18092e-05	0.000253237		BM07650	105.698	-3.97257	0.979497	-4.05573	4.99788e-05	0.000298433
																BM05104	103.678	5.11326	1.24833	4.09609	4.20182e-05	0.000254326		BM01606	162.131	-4.27722	1.05572	-4.05149	5.08921e-05	0.000303463
																BM05206	3730.32	1.70675	0.417154	4.0914	4.28776e-05	0.000258918		BM09340	241.723	-2.87383	0.709859	-4.04846	5.15557e-05	0.000307135
																BM07608	737.938	2.09787	0.514048	4.08107	4.48287e-05	0.000270318		BM06627	371.897	-4.22549	1.04433	-4.04611	5.20757e-05	0.000309802
																BM18024	478.114	1.97914	0.485504	4.07647	4.57249e-05	0.000275077		BM07783	83.7834	-4.3166	1.067	-4.04556	5.21975e-05	0.000310383
																BM15134	87.8627	2.25664	0.553802	4.0748	4.6053e-05	0.000276663		BM03122	44.3242	-5.08861	1.25894	-4.04197	5.3003e-05	0.000314591
																BM17852	516.904	1.82387	0.448644	4.06529	4.7972e-05	0.000287653		BM13409	116.045	-5.2094	1.28904	-4.04129	5.3157e-05	0.000315213
																BM16815	734.933	1.7602	0.43328	4.0625	4.85497e-05	0.000290846		BM14501	358.159	-2.44366	0.60518	-4.03791	5.3929e-05	0.000319643
																BM08258	251.484	2.17061	0.53447	4.06124	4.8813e-05	0.000292287		BM08379	1087.86	-1.71975	0.425964	-4.03731	5.40675e-05	0.000320022
																BM14675	101.803	3.08618	0.760543	4.05787	4.9523e-05	0.000296275		BM10126	1165.53	-1.33186	0.330144	-4.0342	5.4789e-05	0.000323861
																BM14738	110.732	2.35781	0.581225	4.05662	4.97884e-05	0.000297711		BM01695	3795.99	-1.35286	0.335382	-4.0338	5.48816e-05	0.000324243
																BM14913	2073.24	1.73614	0.428311	4.05346	5.04646e-05	0.000301194		BM07005	848.027	-2.12775	0.527579	-4.03305	5.50579e-05	0.000325135
																BM12777	1416.41	1.95997	0.483749	4.05163	5.0862e-05	0.000303425		BM11958	1498.58	-2.20071	0.545791	-4.03215	5.52689e-05	0.000326232
																BM08059	922.032	1.56368	0.385975	4.05123	5.09482e-05	0.000303657		BM17194	501.192	-3.1944	0.792426	-4.03116	5.55019e-05	0.000327456
																BM16028	1831.02	1.37457	0.339677	4.04671	5.19432e-05	0.0003093		BM15770	562.611	-7.67105	1.90345	-4.03008	5.57575e-05	0.000328813
																BM13619	480.243	1.78067	0.440059	4.04645	5.2001e-05	0.000309501		BM06864	19.5362	-6.59139	1.63698	-4.02655	5.66023e-05	0.000333642
																BM01615	18.2848	7.83404	1.93705	4.04432	5.24749e-05	0.000311888		BM06767	4383.3	-1.54104	0.383577	-4.01755	5.88066e-05	0.000345526
																BM06978	1899.38	1.61005	0.398193	4.04338	5.26855e-05	0.000312851		BM04512	85.2977	-4.50651	1.12202	-4.01643	5.90874e-05	0.000347017
																BM15049	180.065	3.14778	0.778488	4.04345	5.26706e-05	0.000312851		BM00344	16.7765	-7.346	1.82904	-4.0163	5.91178e-05	0.000347037
																BM01424	68.6467	4.36159	1.07916	4.04166	5.30733e-05	0.000314862		BM13124	144.898	-2.76539	0.68874	-4.01514	5.94116e-05	0.000348602
																BM09830	74.0064	4.5689	1.13155	4.03774	5.39677e-05	0.000319726		BM09738	69.2005	-4.85707	1.20991	-4.0144	5.95981e-05	0.000349537
																BM05512	466.441	2.04247	0.505876	4.03748	5.40276e-05	0.000319933		BM08956	146.94	-2.34026	0.583062	-4.01374	5.97647e-05	0.000350257
																BM04605	517.725	7.98112	1.97732	4.03632	5.42953e-05	0.000321222		BM04094	569.934	-2.97616	0.741749	-4.01235	6.01167e-05	0.000352096
																BM20117	78.0695	5.04978	1.25175	4.03419	5.47917e-05	0.000323861		BM04226	114.721	-10.1187	2.52473	-4.00783	6.12798e-05	0.000358745
																BM07956	1154.08	1.82328	0.452908	4.02571	5.68043e-05	0.000334679		BM02142	19.9147	-6.61481	1.65106	-4.0064	6.16501e-05	0.000360585
																BM19976	13088.7	1.76252	0.437836	4.02552	5.685e-05	0.000334795		BM15562	117.042	-3.31354	0.827492	-4.00432	6.21964e-05	0.000363614
																BM04741	39.685	5.35125	1.32952	4.02495	5.69879e-05	0.000335453		BM19959	294.965	-2.02831	0.506802	-4.00218	6.2762e-05	0.000365756
																BM17346	268.207	1.91297	0.47539	4.02401	5.72163e-05	0.000336644		BM14760	1417.95	-1.7267	0.431474	-4.00185	6.28478e-05	0.00036609
																BM09496	83.2153	4.16596	1.03577	4.02211	5.76794e-05	0.000339213		BM11774	131.797	-2.33324	0.584078	-3.99474	6.4765e-05	0.000376107
																BM01647	660.347	1.72977	0.430271	4.02018	5.81547e-05	0.000341852		BM07780	100.662	-2.54329	0.637819	-3.98747	6.67805e-05	0.000386719
																BM00317	261	2.68654	0.669343	4.0137	5.97754e-05	0.000350257		BM14113	4654.6	-1.71646	0.430945	-3.98301	6.80474e-05	0.000392596
																BM12752	1787.09	1.89848	0.473756	4.0073	6.14161e-05	0.000359379		BM04456	38.9378	-3.14391	0.7897	-3.98115	6.85837e-05	0.000395202
																BM13325	80.1083	5.04147	1.25913	4.00393	6.22982e-05	0.000364044		BM14039	773.311	-1.77568	0.446431	-3.97749	6.9646e-05	0.000400964
																BM19117	7384.14	1.71743	0.428965	4.00366	6.23707e-05	0.000364302		BM00642	166.86	-8.81863	2.21888	-3.97436	7.05688e-05	0.000405913
																BM18263	4942.17	1.6626	0.415327	4.00312	6.25131e-05	0.000364968		BM19852	132.233	-2.30432	0.580255	-3.97122	7.15053e-05	0.000410931
																BM03828	148.587	2.04027	0.509709	4.0028	6.25967e-05	0.000365124		BM04999	17.0458	-7.36914	1.85605	-3.97034	7.17714e-05	0.000412276
																BM08502	214.617	1.90513	0.475943	4.00284	6.25854e-05	0.000365124		BM03116	198.987	-2.10343	0.530089	-3.96807	7.24576e-05	0.000416032
																BM18630	26.6273	6.42274	1.60473	4.00239	6.27059e-05	0.000365595		BM08236	2547.13	-2.07955	0.524312	-3.96624	7.30156e-05	0.000419049
																BM05601	28448.9	2.02039	0.505078	4.00015	6.33015e-05	0.000368565		BM17223	1516	-1.78254	0.449594	-3.96478	7.34642e-05	0.000421247
																BM14453	731.944	1.42027	0.355167	3.99889	6.36403e-05	0.000370371		BM13031	102.863	-3.87339	0.977631	-3.96201	7.43201e-05	0.000425965
																BM02309	642.326	1.97627	0.494253	3.9985	6.37452e-05	0.000370813		BM00659	274.597	-1.65856	0.418948	-3.95887	7.53047e-05	0.000431223
																BM03411	77.9578	2.6237	0.656723	3.99514	6.46574e-05	0.000375949		BM16212	93.8274	-3.96895	1.003	-3.95709	7.58694e-05	0.00043407
																BM07350	502.428	2.81155	0.703774	3.99496	6.47055e-05	0.000376059		BM00575	391.216	-2.2789	0.576063	-3.95599	7.62176e-05	0.000435868
																BM04717	30.2601	5.73736	1.43624	3.99471	6.47724e-05	0.000376107		BM05831	77.4876	-5.38271	1.36164	-3.95311	7.71411e-05	0.000440757
																BM11654	149.252	1.89935	0.475673	3.99297	6.52503e-05	0.000378711		BM19838	156.491	-2.24657	0.568965	-3.94852	7.8636e-05	0.000448899
																BM13944	161.725	2.25866	0.565696	3.99271	6.53215e-05	0.000378953		BM20046	249.904	-2.38308	0.603824	-3.94665	7.92514e-05	0.000452011
																BM11679	46.2121	6.3608	1.5935	3.99171	6.55994e-05	0.000380394		BM00555	625.144	-2.12682	0.539478	-3.94236	8.06846e-05	0.000459777
																BM11184	15.594	7.60722	1.90642	3.99031	6.59879e-05	0.000382474		BM06266	861.701	-1.85693	0.471618	-3.93736	8.23816e-05	0.000468823
																BM16695	13.8768	7.43792	1.86428	3.9897	6.61581e-05	0.000383287		BM17990	543.126	-1.52763	0.388594	-3.93117	8.45351e-05	0.000480653
																BM13340	68.7295	3.33311	0.836343	3.98534	6.73838e-05	0.000390037		BM15398	521.532	-1.85808	0.472957	-3.92864	8.54283e-05	0.000485093
																BM07417	285.368	3.43097	0.86093	3.98519	6.74259e-05	0.000390037		BM17115	155.162	-2.18446	0.556036	-3.92864	8.54292e-05	0.000485093
																BM19074	47.3128	5.37134	1.34785	3.98513	6.74446e-05	0.000390037		BM12736	33.4674	-5.46925	1.3924	-3.92792	8.56841e-05	0.000486325
																BM12519	2193.21	2.11036	0.529613	3.98471	6.75622e-05	0.000390541		BM14884	162.895	-2.00855	0.511523	-3.92661	8.61522e-05	0.000488551
																BM09812	348.526	1.85677	0.466	3.9845	6.76232e-05	0.000390719		BM04253	530.162	-1.60489	0.409179	-3.92222	8.77373e-05	0.000497101
																BM01574	471.781	1.97889	0.49673	3.98383	6.78131e-05	0.000391464		BM02443	15.8689	-7.26589	1.85261	-3.92198	8.78241e-05	0.000497373
																BM18136	1082.55	2.26735	0.569135	3.98385	6.78063e-05	0.000391464		BM03578	120.604	-2.25147	0.574212	-3.92097	8.81944e-05	0.000499031
																BM14885	1620.08	1.61006	0.404239	3.98293	6.80704e-05	0.000392596		BM04719	15.9379	-7.27127	1.85697	-3.91566	9.01566e-05	0.000509236
																BM18686	73.5958	2.74674	0.689919	3.98125	6.8553e-05	0.000395202		BM14438	271.832	-1.8373	0.469264	-3.91529	9.02949e-05	0.000509793
																BM19754	59.9062	2.80786	0.70584	3.97804	6.94851e-05	0.000400217		BM18454	19.4786	-7.56143	1.93314	-3.91147	9.17347e-05	0.000517467
																BM18144	534.285	1.59027	0.400095	3.97474	7.04575e-05	0.000405454		BM11566	32.9379	-5.27356	1.34852	-3.91063	9.20559e-05	0.000519051
																BM04466	18.232	7.82704	1.97018	3.97276	7.1046e-05	0.000408475		BM11355	786.245	-1.56401	0.400125	-3.9088	9.2756e-05	0.00052277
																BM12905	1023.49	1.73999	0.438776	3.96555	7.32266e-05	0.000420072		BM13688	269.72	-2.24151	0.573638	-3.90753	9.32431e-05	0.000525054
																BM00454	14.1747	7.4647	1.8849	3.96028	7.48634e-05	0.000428887		BM01521	138.761	-2.27011	0.581105	-3.90654	9.36269e-05	0.000526754
																BM16814	62.9329	5.19804	1.31358	3.95716	7.58467e-05	0.00043407		BM06326	137.5	-2.1091	0.53988	-3.9066	9.36037e-05	0.000526754
																BM05439	17.3434	7.76077	1.96189	3.95577	7.62894e-05	0.000436085		BM08843	357.516	-1.6201	0.414792	-3.90582	9.39077e-05	0.000528103
																BM15329	630.505	1.84248	0.466612	3.94864	7.85954e-05	0.000448867		BM10311	293.465	-1.67867	0.430002	-3.90385	9.46728e-05	0.000532172
																BM09366	57.9074	3.69897	0.936959	3.94785	7.88576e-05	0.000449965		BM05151	308.288	-1.94133	0.497302	-3.90372	9.47242e-05	0.000532228
																BM16406	353.948	2.51953	0.638736	3.94455	7.9949e-05	0.000455788		BM01854	33.0235	-4.97933	1.2763	-3.90137	9.5648e-05	0.000537184
																BM03154	374.686	1.61908	0.410713	3.94213	8.07607e-05	0.000460007		BM13684	284.238	-1.92231	0.492867	-3.90027	9.60869e-05	0.000538943
																BM04470	246.313	3.25973	0.826986	3.9417	8.09052e-05	0.000460625		BM13933	83.5345	-3.87059	0.993747	-3.89495	9.82188e-05	0.000549461
																BM08503	56.0715	4.20201	1.06783	3.93509	8.31665e-05	0.000473081		BM02792	491.989	-1.80873	0.464422	-3.89458	9.83687e-05	0.00055006
																BM05400	92.5954	3.68185	0.936792	3.93028	8.48473e-05	0.000482215		BM09923	160.345	-4.0272	1.03414	-3.89424	9.85059e-05	0.000550587
																BM16437	1401.93	1.88445	0.479853	3.92714	8.59607e-05	0.00048768		BM08947	2287.26	-2.48054	0.637013	-3.89402	9.85964e-05	0.000550854
																BM06955	402.528	2.47007	0.62952	3.92373	8.71882e-05	0.000494208		BM14745	133.989	-3.86851	0.993768	-3.89277	9.91063e-05	0.000553329
																BM05491	18.2641	7.83003	1.99666	3.92155	8.79798e-05	0.000498035		BM11899	96.34	-2.86533	0.736436	-3.89081	9.99103e-05	0.000557225
																BM08645	41.7909	4.46974	1.14023	3.92002	8.85414e-05	0.000500774		BM16515	1687.31	-1.65455	0.4255	-3.88848	0.000100872	0.000562345
																BM07222	3700.52	1.55398	0.396563	3.91863	8.90541e-05	0.000503452		BM13859	1160.49	-1.5962	0.410681	-3.88672	0.000101608	0.000566202
																BM14596	269.708	2.11238	0.539178	3.91778	8.93664e-05	0.000504995		BM05071	16.0526	-7.28018	1.87426	-3.88429	0.00010263	0.000570907
																BM19730	488.329	7.71589	1.97121	3.9143	9.06681e-05	0.000511675		BM09747	314.852	-2.19228	0.564783	-3.88163	0.00010376	0.000576194
																BM01759	244.313	2.2543	0.576824	3.90812	9.30184e-05	0.000524019		BM07871	145.068	-2.1633	0.55756	-3.87995	0.000104479	0.000579935
																BM18267	82.0253	3.96786	1.01708	3.90122	9.57104e-05	0.000537299		BM10140	1079.65	-5.9188	1.52599	-3.87866	0.000105032	0.000582753
																BM12394	13.8588	7.43421	1.90605	3.90032	9.60644e-05	0.000538943		BM05768	16.5421	-7.3233	1.88833	-3.87818	0.000105239	0.000583525
																BM02101	138.885	2.66753	0.684238	3.89853	9.67771e-05	0.000542576		BM06320	1653.72	-1.49435	0.385466	-3.87674	0.000105866	0.000586624
																BM15324	1388.98	1.5071	0.386684	3.89748	9.7197e-05	0.000544693		BM13398	22.5822	-7.77451	2.00937	-3.86913	0.000109226	0.000603418
																BM19286	1147.15	1.80798	0.463921	3.89717	9.73215e-05	0.000545153		BM05663	31.4145	-5.20295	1.3451	-3.86807	0.000109699	0.000605512
																BM08474	117.786	3.17401	0.814489	3.89693	9.7419e-05	0.000545461		BM04618	14.1416	-7.09794	1.83683	-3.86423	0.000111439	0.000614854
																BM14468	53.1276	4.96576	1.27487	3.89512	9.81505e-05	0.000549318		BM01442	252.341	-1.85042	0.479251	-3.86107	0.00011289	0.000621656
																BM13331	587.528	1.38066	0.354681	3.89268	9.91417e-05	0.000553329		BM13284	1932.92	-1.98956	0.515293	-3.86102	0.000112914	0.000621656
																BM18480	3349.74	1.47272	0.378337	3.89262	9.91686e-05	0.000553329		BM17647	83.051	-3.1337	0.811821	-3.86008	0.000113349	0.000623781
																BM02197	85.0895	2.5482	0.655722	3.8861	0.00010187	0.000567414		BM07889	7000.89	-1.68511	0.436628	-3.85937	0.000113678	0.000625325
																BM00290	466.605	7.71396	1.98507	3.88598	0.000101918	0.000567436		BM01325	1021.92	-1.61494	0.418672	-3.85731	0.000114644	0.000630119
																BM01242	91.4702	3.55112	0.913898	3.88569	0.000102041	0.000567878		BM04460	59.4094	-2.60165	0.674482	-3.85726	0.000114665	0.000630119
																BM09317	38.2705	3.69052	0.950527	3.88261	0.000103342	0.00057462		BM13285	1271.71	-1.94579	0.504486	-3.85698	0.000114797	0.000630401
																BM02072	94.381	2.37561	0.611893	3.88239	0.000103434	0.000574633		BM20228	713.138	-1.71653	0.445375	-3.85411	0.000116149	0.000637012
																BM12775	117.48	2.34321	0.603533	3.88249	0.000103394	0.000574633		BM11533	193.959	-2.4792	0.643532	-3.8525	0.00011692	0.000640692
																BM12901	1167.79	2.96331	0.764109	3.87813	0.000105262	0.000583525		BM09829	364.977	-2.52177	0.654907	-3.85058	0.000117837	0.000645165
																BM10956	1328.63	1.37893	0.355798	3.87559	0.000106365	0.000589136		BM17334	27.3058	-5.59151	1.45212	-3.85059	0.000117835	0.000645165
																BM05166	1087.43	1.7034	0.439537	3.87544	0.000106434	0.000589262		BM18393	54.1999	-2.8659	0.745156	-3.84604	0.000120044	0.00065669
																BM08686	38.5372	5.30566	1.36938	3.87449	0.000106846	0.000591289		BM17976	464.775	-2.30193	0.598748	-3.84457	0.000120764	0.000660348
																BM00513	13.0873	7.35123	1.8976	3.87397	0.000107077	0.00059231		BM12273	461.438	-1.79057	0.465875	-3.84345	0.000121317	0.000663088
																BM08098	786.587	2.19632	0.567537	3.86992	0.000108873	0.000601988		BM04316	535.121	-1.87475	0.488052	-3.8413	0.000122385	0.000668072
																BM15558	171.279	2.05024	0.529808	3.86978	0.000108932	0.000602057		BM15943	62.4568	-4.28863	1.11659	-3.84083	0.000122617	0.000669056
																BM02276	153.498	2.30494	0.59586	3.86826	0.000109614	0.000605303		BM02002	608.035	-2.70473	0.705048	-3.83623	0.000124936	0.000680843
																BM06588	11378.4	2.25075	0.58273	3.86243	0.000112265	0.000619145		BM08687	95.3692	-2.9044	0.757377	-3.83481	0.000125662	0.000684507
																BM08322	503.005	2.37515	0.614964	3.86226	0.000112342	0.000619301		BM02477	2894.66	-3.54136	0.923676	-3.83398	0.000126086	0.000686525
																BM16569	365.035	2.04657	0.53002	3.86132	0.000112776	0.000621431		BM19426	544.097	-2.56414	0.66899	-3.83285	0.000126666	0.000689393
																BM07446	151.614	2.11162	0.547451	3.85719	0.000114696	0.000630119		BM13280	14.1909	-7.10352	1.85693	-3.82541	0.000130553	0.00071025
																BM01297	476.662	1.81852	0.471683	3.85539	0.000115546	0.000634246		BM06014	59.6185	-3.83053	1.00192	-3.82318	0.000131743	0.000716418
																BM14254	948.091	1.57737	0.409199	3.85478	0.000115834	0.000635555		BM18329	1104.11	-1.74497	0.456551	-3.82206	0.000132339	0.000719357
																BM09341	1204.1	1.31884	0.342207	3.85393	0.000116235	0.00063721		BM12689	499.39	-2.65958	0.695899	-3.8218	0.000132482	0.000719827
																BM12746	255.633	1.81378	0.471338	3.84815	0.000119013	0.000651326		BM00613	210.281	-1.73543	0.454156	-3.82123	0.000132788	0.000721188
																BM20214	289.621	2.09873	0.546287	3.84182	0.000122127	0.000667234		BM12390	51.4713	-6.34022	1.65946	-3.82066	0.000133094	0.000722544
																BM09512	203.309	2.11214	0.549826	3.84147	0.000122301	0.000667899		BM09609	51.658	-3.4618	0.907138	-3.81618	0.000135535	0.000734861
																BM10359	185.341	2.18538	0.569441	3.83776	0.00012416	0.000677188		BM12995	14.7027	-7.15331	1.87507	-3.81496	0.000136204	0.000737866
																BM13101	760.527	1.81355	0.472602	3.83738	0.000124354	0.000677957		BM07067	1274.2	-1.67166	0.438377	-3.8133	0.000137126	0.00074255
																BM03086	521.338	1.83078	0.47934	3.81937	0.000133793	0.000726032		BM06683	81.4374	-4.65548	1.22116	-3.81235	0.000137654	0.000744782
																BM08657	25.1216	8.29372	2.17218	3.81816	0.000134452	0.000729298		BM15781	204.215	-1.96455	0.515415	-3.8116	0.000138071	0.000746725
																BM01971	682.283	1.35936	0.356261	3.81562	0.000135841	0.000736209		BM12743	96.7062	-2.78141	0.729758	-3.81142	0.000138172	0.000746955
																BM08603	1494.28	1.36466	0.357946	3.81248	0.00013758	0.000744692		BM12686	92.2642	-2.68132	0.703925	-3.8091	0.000139474	0.000753044
																BM10108	39.9255	5.13676	1.34835	3.80967	0.00013915	0.000751611		BM11691	101.782	-2.08361	0.547036	-3.80891	0.00013958	0.000753296
																BM18786	3919.82	6.94871	1.82395	3.8097	0.000139136	0.000751611		BM07291	825.56	-1.61575	0.424247	-3.80853	0.000139797	0.000754153
																BM08422	7285.52	1.68632	0.442931	3.80717	0.000140564	0.000757656		BM03387	165.686	-3.8646	1.01499	-3.80754	0.000140355	0.000756845
																BM12152	12.7038	7.30722	1.92088	3.8041	0.000142323	0.000766495		BM04690	120.801	-2.40046	0.630541	-3.80699	0.000140671	0.000757914
																BM20193	1845.06	1.31906	0.346864	3.80282	0.000143059	0.000769813		BM00372	259.986	-2.16352	0.568805	-3.80362	0.000142595	0.000767634
																BM20132	68.6576	2.5651	0.674554	3.80267	0.000143146	0.000769956		BM18139	106.066	-3.44546	0.906332	-3.80154	0.0001438	0.000773153
																BM00266	296.573	2.83206	0.74625	3.79505	0.000147615	0.000792334		BM19764	575.175	-1.59289	0.419078	-3.80094	0.000144147	0.000774695
																BM02035	216.687	3.10339	0.81788	3.79443	0.00014798	0.000793965		BM18521	1123.27	-3.28361	0.864545	-3.79808	0.000145822	0.000783367
																BM04140	12.0729	7.23583	1.91182	3.78478	0.000153842	0.000823696		BM12867	670.645	-1.38268	0.36416	-3.79691	0.000146509	0.000786727
																BM11808	211.385	1.7233	0.455517	3.78317	0.000154843	0.000828711		BM00478	15.7417	-7.25438	1.91255	-3.79305	0.00014881	0.000798085
																BM14182	1393.94	1.89878	0.502181	3.78106	0.000156159	0.000835408		BM04974	2729.8	-1.93696	0.510713	-3.79266	0.00014904	0.000798984
																BM04104	25.1012	8.29135	2.19359	3.77981	0.000156947	0.000839175		BM17209	124.781	-2.42407	0.639377	-3.7913	0.000149858	0.000803034
																BM05930	180.758	2.17722	0.576154	3.77889	0.000157529	0.000840985		BM05350	601.696	-1.64385	0.434056	-3.78719	0.000152363	0.000816115
																BM19917	126.599	3.16184	0.836882	3.77812	0.000158016	0.000843232		BM15575	160.567	-3.03005	0.801656	-3.77974	0.000156994	0.000839175
																BM17450	25.7102	8.32478	2.20396	3.77719	0.000158606	0.000845677		BM10627	2146.26	-1.61117	0.426289	-3.77953	0.000157125	0.000839524
																BM16691	96.8634	2.18331	0.578614	3.77335	0.000161069	0.000858099		BM07326	674.899	-2.32574	0.615452	-3.77891	0.000157518	0.000840985
																BM07656	18.1456	7.82034	2.07262	3.77317	0.000161185	0.000858364		BM07413	196.075	-2.33437	0.617931	-3.77772	0.000158271	0.000844241
																BM05208	266.076	1.74244	0.461906	3.77229	0.000161755	0.000861039		BM12687	293.171	-1.80081	0.477037	-3.77499	0.000160012	0.000852822
																BM19644	172.999	2.91427	0.772724	3.77143	0.000162316	0.000863668		BM05436	1892.28	-1.72387	0.457173	-3.77071	0.000162782	0.000865791
																BM02156	12.8361	7.32342	1.94248	3.77013	0.00016316	0.000867082		BM14255	143.803	-3.86629	1.02544	-3.77038	0.000163002	0.000866599
																BM07563	161.701	4.17732	1.10868	3.76784	0.000164667	0.000874451		BM17623	483.658	-3.17664	0.843098	-3.76781	0.000164683	0.000874451
																BM16915	740.86	5.9774	1.58728	3.76581	0.000166013	0.000880785		BM00301	250.087	-2.00344	0.531947	-3.76624	0.000165726	0.000879625
																BM08179	72.6107	2.55209	0.678391	3.76198	0.000168575	0.000893643		BM08929	1558.75	-1.2608	0.334905	-3.76466	0.000166774	0.00088446
																BM16562	569.975	1.96586	0.522803	3.76024	0.000169749	0.000899125		BM05969	158.522	-1.92925	0.512905	-3.76143	0.000168948	0.00089525
																BM20036	158.324	2.91313	0.777201	3.74823	0.00017809	0.000942138		BM19611	14.4161	-7.1255	1.89825	-3.75373	0.000174224	0.000922446
																BM08429	60.8946	2.92748	0.781234	3.74726	0.00017878	0.000944624		BM16200	474.269	-1.56483	0.417009	-3.7525	0.000175079	0.000926592
																BM14857	184.591	3.88348	1.03675	3.74581	0.000179811	0.000949289		BM04441	272.55	-1.87657	0.500682	-3.74803	0.000178229	0.000942485
																BM07732	1544.28	1.30337	0.34808	3.74446	0.000180779	0.000953615		BM07952	4636.76	-2.10783	0.562411	-3.74785	0.00017836	0.000942789
																BM07226	73.7861	3.94686	1.05441	3.74318	0.000181709	0.000957737		BM05671	174.037	-2.72632	0.727696	-3.74652	0.000179308	0.000947022
																BM13725	3416.92	1.44431	0.385871	3.743	0.000181836	0.000958015		BM10377	135.853	-2.12518	0.567387	-3.74555	0.000179996	0.000949875
																BM03869	108.123	2.41813	0.646132	3.74246	0.000182226	0.000959671		BM19066	218.003	-1.64306	0.438809	-3.74436	0.000180853	0.000953616
																BM01980	641.902	1.27522	0.340929	3.74043	0.000183705	0.000967068		BM12221	377.641	-1.47435	0.39435	-3.73868	0.000184987	0.00097302
																BM05336	233.702	2.20022	0.588275	3.74013	0.000183925	0.000967827		BM07044	70.1677	-5.13176	1.37438	-3.73387	0.000188557	0.000989768
																BM02677	70.947	5.25843	1.40683	3.73778	0.00018565	0.000976105		BM11452	577.812	-1.72852	0.463121	-3.73234	0.000189711	0.000995017
																BM11277	13.8445	7.43561	1.98961	3.73723	0.000186059	0.000977858		BM13388	255.503	-2.30317	0.617404	-3.73042	0.000191163	0.00100181
																BM03222	107.843	4.43135	1.1863	3.73544	0.00018739	0.000984449		BM01748	3887.04	-1.88132	0.504849	-3.7265	0.000194159	0.00101627
																BM01882	9991.43	1.45628	0.389969	3.73435	0.000188199	0.000988296		BM04278	112.376	-2.35153	0.631733	-3.72234	0.000197383	0.00103188
																BM00415	32.2264	4.32482	1.15838	3.73349	0.000188842	0.000990861		BM03498	42.7719	-3.9823	1.07001	-3.72172	0.000197868	0.001034
																BM19021	186.209	2.73993	0.73419	3.7319	0.000190038	0.000996324		BM18969	596.15	-1.57688	0.423786	-3.72094	0.000198482	0.00103679
																BM12900	60.6719	2.97726	0.798299	3.7295	0.000191862	0.00100506		BM15403	4354.15	-2.25356	0.605933	-3.71916	0.000199886	0.00104285
																BM07674	70.5362	3.77083	1.01149	3.72801	0.000192994	0.00101058		BM16417	11080.7	-1.84187	0.495389	-3.71803	0.000200783	0.00104668
																BM01312	73.068	4.34849	1.16728	3.72533	0.000195062	0.00102058		BM16156	772.178	-1.96649	0.528967	-3.71761	0.000201117	0.00104757
																BM04698	135.365	3.95542	1.06193	3.72474	0.00019552	0.00102256		BM09004	389.078	-2.25721	0.607185	-3.71749	0.000201208	0.00104762
																BM09241	158.131	2.62587	0.705822	3.7203	0.000198983	0.00103898		BM15880	690.889	-1.81866	0.489275	-3.71704	0.00020157	0.00104908
																BM16611	87.6852	2.05948	0.553595	3.7202	0.000199069	0.00103901		BM08201	614.634	-1.51331	0.407903	-3.70999	0.000207271	0.00107613
																BM13668	2258.2	1.97552	0.531204	3.71895	0.000200054	0.0010433		BM14253	232	-1.83219	0.49395	-3.70926	0.000207863	0.00107834
																BM08373	21.2136	6.08874	1.6377	3.71786	0.000200917	0.00104695		BM06967	240.64	-1.96357	0.529587	-3.70774	0.000209113	0.00108438
																BM17804	13.9287	7.43805	2.00134	3.71653	0.000201979	0.00105078		BM17543	505.241	-1.57985	0.426212	-3.70673	0.000209954	0.00108816
																BM12105	151.958	2.27136	0.611257	3.71589	0.00020249	0.00105301		BM07905	1109.15	-1.68536	0.454799	-3.70572	0.000210789	0.00109175
																BM07182	5971.65	1.35911	0.365781	3.71564	0.000202691	0.00105363		BM05259	753.01	-1.57608	0.425391	-3.70501	0.000211379	0.00109393
																BM01716	68.4388	2.69587	0.726092	3.71284	0.000204943	0.00106491		BM09708	12.9648	-6.97369	1.8822	-3.70508	0.000211326	0.00109393
																BM11219	1274.02	1.1892	0.320416	3.71142	0.000206103	0.0010705		BM02570	13.6867	-7.05241	1.90573	-3.70064	0.000215055	0.00111205
																BM20099	2700.67	1.66445	0.448708	3.70943	0.000207726	0.00107806		BM14239	14.2558	-7.11052	1.92277	-3.69806	0.000217251	0.00112205
																BM08033	403.205	1.85603	0.500729	3.70666	0.000210011	0.00108816		BM18460	18.8273	-7.51245	2.03178	-3.69747	0.000217755	0.00112421
																BM05308	597.418	3.08688	0.834045	3.70109	0.000214677	0.00111055		BM08700	1203.5	-6.3615	1.72089	-3.69663	0.000218483	0.00112751
																BM06748	2058.89	1.5991	0.432252	3.69947	0.000216053	0.00111677		BM04028	18.044	-7.45118	2.01729	-3.69365	0.000221058	0.00113988
																BM08775	893.528	2.54354	0.687654	3.69886	0.000216568	0.00111898		BM14121	88.1567	-2.12617	0.576175	-3.69015	0.000224126	0.00115478
																BM16032	23.7137	5.37887	1.45593	3.69446	0.000220354	0.00113671		BM15301	8218.64	-1.45964	0.395623	-3.68946	0.000224727	0.00115741
																BM16057	201.191	1.87331	0.507602	3.69051	0.000223802	0.00115357		BM07488	273.973	-2.38468	0.647524	-3.68277	0.000230712	0.00118633
																BM07379	11.7534	7.19622	1.95107	3.68835	0.00022571	0.00116201		BM13868	767.652	-2.28888	0.621621	-3.68212	0.000231304	0.0011889
																BM05428	403.732	7.52803	2.04311	3.68459	0.000229074	0.00117885		BM12130	145.232	-1.71218	0.465213	-3.68041	0.000232856	0.00119592
																BM08277	41.4131	3.61897	0.982496	3.68344	0.000230106	0.00118369		BM07906	64.4815	-3.91739	1.06517	-3.67771	0.000235337	0.0012077
																BM08370	147.841	2.97163	0.807181	3.68149	0.000231871	0.00119134		BM17864	112.689	-2.55165	0.694317	-3.67506	0.000237796	0.00121935
																BM14666	320.632	1.38986	0.377775	3.67908	0.00023408	0.00120173		BM11720	52.8759	-4.71674	1.28429	-3.67265	0.000240048	0.00122991
																BM01282	1701.57	1.19217	0.324234	3.67687	0.000236113	0.0012112		BM00195	435.396	-1.65215	0.449994	-3.6715	0.000241131	0.00123447
																BM00742	168.007	3.09531	0.842638	3.67335	0.000239387	0.00122701		BM09172	204.522	-1.83669	0.500847	-3.66717	0.000245245	0.00125254
																BM08588	129.316	2.76623	0.753219	3.67254	0.000240152	0.00122995		BM04673	439.516	-1.68537	0.46046	-3.66019	0.000252027	0.00128565
																BM03072	46.027	5.1801	1.41107	3.67105	0.000241561	0.00123618		BM18473	234.939	-3.87498	1.05911	-3.6587	0.000253502	0.00129215
																BM11245	11.4793	7.16186	1.9516	3.66974	0.000242794	0.001242		BM16898	1256.13	-2.74481	0.750249	-3.65853	0.000253662	0.00129245
																BM12311	109.388	3.83369	1.04486	3.66911	0.000243393	0.00124457		BM16511	133.631	-1.79726	0.491439	-3.65713	0.000255057	0.00129853
																BM14845	93.0948	2.83018	0.771582	3.66802	0.000244432	0.00124939		BM06216	82.5345	-4.13192	1.13154	-3.6516	0.000260616	0.00132421
																BM19437	973.055	1.5204	0.414558	3.66753	0.000244906	0.00125131		BM03832	13500.2	-1.56751	0.429372	-3.6507	0.000261526	0.00132831
																BM13563	498.933	1.60736	0.43858	3.66491	0.000247425	0.00126318		BM04730	42.2394	-2.79484	0.766634	-3.64561	0.000266763	0.00135063
																BM13736	24.7635	5.11587	1.39761	3.66045	0.000251768	0.00128484		BM18531	321.667	-3.16909	0.869802	-3.64347	0.000268992	0.00136138
																BM10728	12.5889	7.29761	1.99428	3.65928	0.000252927	0.00128973		BM14059	12.823	-6.95671	1.91078	-3.64078	0.000271818	0.00137406
																BM13552	101.882	2.66137	0.727607	3.65771	0.000254479	0.0012961		BM01495	176.512	-2.62826	0.722135	-3.63956	0.000273101	0.00137946
																BM06340	488.592	1.56309	0.427624	3.65529	0.000256895	0.00130705		BM04850	13.8028	-7.06402	1.94095	-3.63946	0.000273207	0.00137946
																BM17934	36.1181	4.10146	1.12208	3.65525	0.000256934	0.00130705		BM03082	722.608	-1.30287	0.358152	-3.63775	0.000275031	0.00138757
																BM09358	46.5508	4.96775	1.35991	3.65301	0.000259187	0.00131798		BM17786	174.93	-1.88258	0.517544	-3.63752	0.00027528	0.00138828
																BM03410	51.8764	3.58049	0.980285	3.6525	0.0002597	0.00132007		BM06376	2703.16	-1.30187	0.357933	-3.6372	0.00027562	0.00138945
																BM03748	23.4055	8.19132	2.24435	3.64975	0.000262499	0.00133166		BM17110	78.1742	-2.26598	0.623405	-3.63485	0.000278145	0.00140163
																BM07323	10264.5	1.73452	0.47524	3.64978	0.000262465	0.00133166		BM04293	87.2785	-2.04487	0.562624	-3.63452	0.000278499	0.00140287
																BM13266	12.9084	7.33236	2.00896	3.64984	0.000262407	0.00133166		BM10073	16.1247	-7.28658	2.00582	-3.63272	0.000280454	0.00141216
																BM14416	494.23	2.12616	0.582682	3.64893	0.000263339	0.0013354		BM06332	499.003	-1.48419	0.408627	-3.63214	0.00028108	0.00141476
																BM17368	78.5872	2.81488	0.771666	3.64779	0.000264507	0.00134079		BM09706	223.525	-1.81497	0.499747	-3.63177	0.000281487	0.00141625
																BM02058	45.0454	2.98661	0.818972	3.64678	0.000265549	0.00134554		BM14728	46.7443	-3.77003	1.03823	-3.63121	0.000282097	0.00141806
																BM16731	1518.58	1.31345	0.360206	3.6464	0.000265942	0.00134701		BM13695	573.192	-1.35416	0.372954	-3.6309	0.000282438	0.00141882
																BM01821	22.4798	8.13156	2.23297	3.64159	0.000270955	0.00137077		BM16547	515.126	-2.76261	0.762193	-3.62456	0.000289457	0.0014518
																BM16748	1107.14	1.33804	0.367467	3.64125	0.000271321	0.00137209		BM06756	15.8987	-7.26768	2.00717	-3.62087	0.000293619	0.00147153
																BM19826	1402.08	1.57839	0.43356	3.64053	0.000272079	0.00137484		BM15467	166.44	-1.81654	0.502041	-3.61832	0.000296521	0.00148492
																BM08578	4835.63	1.88061	0.516902	3.63825	0.000274502	0.00138545		BM12251	79.8769	-2.43913	0.674287	-3.61734	0.000297641	0.00148994
																BM15138	503.943	2.45673	0.676481	3.63164	0.000281625	0.00141639		BM04645	369.931	-2.20049	0.608358	-3.61709	0.000297937	0.00149084
																BM18364	588.943	1.41891	0.390763	3.63114	0.000282177	0.00141806		BM16583	198.274	-3.45396	0.955423	-3.61511	0.000300217	0.0015005
																BM07709	894.675	1.33509	0.367839	3.62956	0.00028391	0.00142565		BM05751	1797.04	-2.51876	0.696901	-3.61424	0.000301235	0.00150387
																BM12927	385.842	2.35709	0.649705	3.62794	0.00028569	0.00143403		BM10817	468.399	-2.41821	0.66908	-3.61423	0.000301241	0.00150387
																BM08988	11.6708	7.18609	1.9825	3.62475	0.000289238	0.00145127		BM18227	420.948	-1.81707	0.502784	-3.61401	0.000301493	0.00150454
																BM13567	11.3785	7.1498	1.97451	3.62104	0.000293421	0.00147111		BM11725	2252.15	-1.78174	0.493155	-3.61295	0.000302738	0.00151016
																BM07611	112.211	2.56554	0.708944	3.61882	0.000295949	0.00148263		BM01342	785.033	-1.80755	0.501265	-3.60598	0.000310982	0.00154768
																BM15399	390.859	2.01332	0.556657	3.61681	0.00029826	0.00149188		BM14269	356.912	-2.11837	0.587813	-3.60381	0.000313583	0.00155942
																BM19928	349.711	2.21911	0.613751	3.61566	0.000299584	0.00149792		BM13333	292.754	-1.76745	0.490732	-3.60166	0.000316197	0.0015712
																BM14512	77.8879	4.21696	1.16657	3.61483	0.000300546	0.00150156		BM18939	200.366	-2.04811	0.568829	-3.60057	0.000317522	0.00157657
																BM14973	1346.69	1.20766	0.334285	3.61268	0.000303053	0.00151115		BM18826	2268.6	-1.76656	0.490794	-3.5994	0.000318957	0.00158308
																BM06912	89.1616	2.60488	0.721343	3.61115	0.000304838	0.00151946		BM01548	780.29	-1.85642	0.515966	-3.59795	0.00032074	0.00159002
																BM14303	539.473	2.12125	0.587626	3.60986	0.000306366	0.00152649		BM04282	172.738	-2.10182	0.58499	-3.59292	0.000326988	0.0016167
																BM02134	2195.26	1.45432	0.403147	3.6074	0.000309276	0.00153979		BM01531	2081.86	-1.99858	0.556326	-3.59247	0.000327564	0.00161892
																BM16259	2314.92	1.54678	0.428767	3.6075	0.000309159	0.00153979		BM05273	177.175	-2.36996	0.659814	-3.59185	0.000328333	0.0016221
																BM10987	11.1777	7.1245	1.97619	3.60517	0.000311946	0.00155188		BM02979	13.9132	-7.07469	1.97141	-3.58864	0.000332413	0.00164036
																BM15098	8119.78	1.2713	0.352842	3.60303	0.000314526	0.00156351		BM18623	29.9029	-4.83774	1.34823	-3.5882	0.000332965	0.00164246
																BM12942	592.349	1.40995	0.391543	3.60101	0.000316984	0.00157451		BM03366	3889.04	-1.81673	0.506991	-3.58335	0.000339214	0.00167072
																BM01512	1087.68	7.89449	2.19356	3.59893	0.000319527	0.0015853		BM06296	32506.8	-2.05793	0.574566	-3.58171	0.000341352	0.00167932
																BM03739	958.473	1.76612	0.490862	3.598	0.000320668	0.00159002		BM01363	121.225	-2.01474	0.562766	-3.58007	0.000343508	0.00168651
																BM06954	408.395	3.08781	0.858237	3.59786	0.00032085	0.00159002		BM06643	13.6681	-7.05013	1.96931	-3.57999	0.000343601	0.00168651
																BM08900	6586.35	1.3565	0.377197	3.59626	0.000322826	0.00159919		BM08788	36.3513	-4.78401	1.33643	-3.5797	0.000343989	0.00168777
																BM08049	5909.42	1.36723	0.380191	3.59616	0.000322952	0.0015992		BM04674	149.652	-2.35402	0.657796	-3.57864	0.000345386	0.00169333
																BM00517	127.963	2.27662	0.633105	3.59595	0.000323208	0.00159985		BM07430	637.7	-1.5751	0.440204	-3.57811	0.000346083	0.0016961
																BM02110	92.7757	4.78628	1.33114	3.59563	0.000323602	0.00160119		BM02078	352.339	-1.81748	0.508008	-3.57766	0.000346681	0.00169838
																BM07760	66.5784	3.91323	1.089	3.59342	0.000326365	0.00161424		BM06953	4020.28	-9.55087	2.67165	-3.5749	0.000350366	0.00171512
																BM08910	93.1307	2.60719	0.726124	3.59056	0.000329974	0.00162958		BM12580	79.9822	-3.4296	0.959781	-3.57331	0.000352492	0.00172422
																BM04635	57.5641	5.19433	1.44704	3.58963	0.000331142	0.00163472		BM06439	98.4823	-2.36638	0.662385	-3.57251	0.000353572	0.00172884
																BM19571	145.114	1.93886	0.540487	3.58725	0.000334179	0.00164781		BM08137	256.58	-1.52158	0.42607	-3.57121	0.000355335	0.00173581
																BM14236	60.1936	3.72647	1.03924	3.58578	0.00033607	0.0016565		BM17676	12.3104	-6.89766	1.93149	-3.57116	0.000355403	0.00173581
																BM07942	2553.98	1.15163	0.321192	3.58548	0.000336455	0.00165776		BM15545	817.162	-2.09785	0.588128	-3.56699	0.000361108	0.00176167
																BM14556	241.521	7.53309	2.10257	3.58281	0.000339917	0.00167354		BM08761	3222.55	-1.72189	0.482834	-3.56622	0.000362162	0.00176614
																BM14354	9445.64	1.54185	0.430466	3.58181	0.000341217	0.00167929		BM05570	84.6349	-3.4278	0.96259	-3.56101	0.000369428	0.00179816
																BM08803	1044.34	1.43415	0.400521	3.58071	0.000342659	0.00168427		BM18771	1465.4	-1.38249	0.388249	-3.56082	0.0003697	0.0017988
																BM11295	48.9427	4.73833	1.32332	3.58064	0.000342753	0.00168427		BM17636	641.015	-1.37318	0.385692	-3.5603	0.000370438	0.00180171
																BM16893	109.502	2.08132	0.581251	3.58076	0.000342597	0.00168427		BM05972	167.811	-1.78926	0.502851	-3.55823	0.000373363	0.00181457
																BM05394	74.5072	2.50071	0.698466	3.58029	0.000343219	0.00168592		BM02547	597.889	-1.59444	0.448414	-3.55573	0.000376935	0.00182778
																BM03098	275.607	1.60817	0.449334	3.57902	0.000344891	0.00169155		BM07086	571.026	-2.26016	0.635623	-3.55583	0.000376792	0.00182778
																BM12807	2468.47	1.22159	0.341619	3.5759	0.00034903	0.00170924		BM10275	361.622	-1.97059	0.55425	-3.55542	0.000377373	0.00182852
																BM14633	117.938	3.68214	1.03031	3.57384	0.000351787	0.00172142		BM03823	893.585	-1.33048	0.374237	-3.55517	0.000377738	0.0018296
																BM19047	705.837	1.2343	0.345512	3.57237	0.00035376	0.0017291		BM11900	180.282	-2.22995	0.627441	-3.55403	0.000379372	0.00183544
																BM18253	3214.25	1.18233	0.331091	3.57101	0.000355607	0.00173615		BM12134	569.299	-1.95792	0.550952	-3.5537	0.000379855	0.00183708
																BM04503	10.9855	7.101	1.98887	3.57037	0.000356477	0.00173974		BM10181	205.379	-3.67851	1.03533	-3.55298	0.000380886	0.00184123
																BM12730	890.104	1.7546	0.492559	3.56222	0.000367739	0.00179266		BM09428	1036.16	-2.05254	0.577732	-3.55275	0.000381227	0.00184164
																BM08091	65.9046	2.46503	0.692021	3.56207	0.000367944	0.00179298		BM00934	37.1525	-4.94506	1.39202	-3.55243	0.000381689	0.00184318
																BM04450	18.7341	6.02486	1.6915	3.56185	0.000368256	0.00179382		BM11501	90.6522	-3.38393	0.952764	-3.5517	0.000382748	0.0018476
																BM19876	10.7345	7.06651	1.98405	3.56166	0.000368523	0.00179444		BM09453	342.459	-1.84661	0.520399	-3.54846	0.000387497	0.00186982
																BM13274	279.143	1.46693	0.412218	3.55862	0.000372809	0.00181256		BM04279	1056.93	-1.32829	0.374664	-3.54529	0.000392188	0.00189104
																BM01938	48.7165	3.78219	1.06302	3.55797	0.000373732	0.00181564		BM13998	685.986	-1.32256	0.373204	-3.54379	0.000394426	0.00190112
																BM08823	57.0791	2.48413	0.698207	3.55787	0.000373867	0.00181564		BM07029	186.472	-2.62467	0.74094	-3.54235	0.00039658	0.00191006
																BM15896	682.614	1.46103	0.410709	3.55735	0.000374619	0.00181861		BM05618	105.493	-3.93869	1.11226	-3.54115	0.000398391	0.00191593
																BM19073	11.1772	7.12647	2.00421	3.55575	0.000376903	0.00182778		BM14527	978.105	-1.66613	0.470606	-3.5404	0.000399526	0.00192066
																BM10232	125.797	2.79579	0.786335	3.55547	0.000377307	0.00182852		BM01263	421.937	-1.44839	0.409352	-3.53825	0.000402791	0.00193562
																BM08044	70.5842	4.61228	1.29747	3.55483	0.000378229	0.00183129		BM02795	85.4486	-4.6466	1.3134	-3.53783	0.000403432	0.00193798
																BM19150	1759.73	2.59524	0.730134	3.55447	0.000378744	0.00183309		BM05117	42.7287	-3.79015	1.07196	-3.53571	0.000406682	0.00195286
																BM15312	768.759	3.16082	0.889643	3.55291	0.000380999	0.00184123		BM06234	11.8199	-6.83911	1.93498	-3.53447	0.000408597	0.00196133
																BM16248	217.653	7.04602	1.98643	3.54708	0.000389531	0.00187893		BM07929	141.541	-2.44316	0.691707	-3.53207	0.000412318	0.00197845
																BM08012	1970.92	1.5049	0.424716	3.54331	0.000395143	0.00190386		BM11307	661.615	-1.30342	0.369312	-3.52931	0.000416647	0.00199848
																BM07969	1279.22	1.30723	0.369096	3.54171	0.000397546	0.001914		BM02717	89.0948	-3.64458	1.03328	-3.5272	0.000419974	0.00201293
																BM11968	182.849	1.86661	0.527082	3.54141	0.000397996	0.00191545		BM15546	1175.93	-2.54624	0.721966	-3.52682	0.00042059	0.00201513
																BM01341	83.3507	2.07245	0.585249	3.54115	0.000398393	0.00191593		BM13750	12.0794	-6.87206	1.94888	-3.52616	0.000421625	0.00201934
																BM19310	1307.57	1.41704	0.401738	3.52727	0.000419873	0.00201293		BM05253	668.722	-1.46704	0.416237	-3.52452	0.000424252	0.00203116
																BM14995	345.605	1.69095	0.479791	3.52434	0.000424533	0.00203175		BM19734	145.452	-4.14528	1.1766	-3.52309	0.000426541	0.0020406
																BM03025	20.6575	8.00911	2.27499	3.52051	0.000430717	0.00205828		BM01500	105.025	-4.51692	1.28229	-3.52253	0.00042745	0.00204419
																BM13418	594.246	1.35798	0.385805	3.51987	0.000431764	0.00206175		BM00421	182.354	-1.70582	0.484341	-3.52194	0.000428407	0.002048
																BM02056	22.3449	5.11424	1.45332	3.51901	0.00043316	0.00206765		BM04451	128.626	-2.68985	0.764105	-3.52027	0.000431115	0.00205941
																BM14557	45.6823	4.77903	1.35826	3.51848	0.000434027	0.00207102		BM17840	853.658	-7.53662	2.14314	-3.51662	0.000437078	0.0020848
																BM18985	75.1292	3.75654	1.0683	3.51638	0.000437478	0.00208516		BM05669	1594.07	-2.50186	0.711462	-3.51651	0.000437263	0.00208491
																BM14166	270.853	1.59663	0.454606	3.51212	0.000444546	0.00211571		BM09173	3167.13	-1.33607	0.380105	-3.51499	0.000439767	0.0020948
																BM01698	265.824	2.79458	0.796367	3.50916	0.000449525	0.00213624		BM09278	43.8668	-4.0738	1.15899	-3.51496	0.000439826	0.0020948
																BM14716	11.8357	7.20477	2.05519	3.50565	0.000455493	0.00216298		BM02632	1016.89	-1.65501	0.471211	-3.51225	0.000444335	0.00211549
																BM05381	1032.57	1.38358	0.394912	3.50352	0.000459159	0.00217799		BM00876	783.38	-1.6391	0.466777	-3.51153	0.000445528	0.0021196
																BM05883	625.132	1.33903	0.382264	3.50291	0.000460212	0.00218219		BM15691	92.0138	-2.94406	0.83847	-3.51123	0.000446046	0.00212128
																BM15174	215.745	1.61734	0.462008	3.50067	0.000464082	0.0021997		BM18528	291.911	-3.45452	0.984371	-3.50937	0.000449165	0.00213532
																BM04514	196.637	2.29998	0.657263	3.49934	0.000466418	0.00220754		BM13735	376.778	-2.46055	0.701736	-3.50637	0.00045426	0.00215795
																BM19368	1230.56	1.16282	0.332396	3.49829	0.000468255	0.00221379		BM08237	31.7611	-4.05327	1.15624	-3.50556	0.000455656	0.00216298
																BM10574	45845.9	1.46055	0.417565	3.49778	0.000469146	0.00221719		BM16454	15.6103	-6.26573	1.78771	-3.50489	0.000456798	0.0021676
																BM04881	572.959	1.83197	0.524247	3.49447	0.000475006	0.00224158		BM16836	35.9145	-4.05011	1.15698	-3.50058	0.000464248	0.0021997
																BM07565	37.4876	3.4146	0.978032	3.4913	0.000480685	0.00226408		BM13037	431.857	-1.62141	0.463216	-3.50034	0.000464665	0.00220087
																BM03583	379.127	1.5207	0.435726	3.49004	0.000482952	0.00227157		BM16510	219.876	-2.17886	0.622594	-3.49966	0.00046586	0.00220571
																BM18397	18.2136	5.99575	1.71833	3.4893	0.000484295	0.00227622		BM03497	611.016	-1.96432	0.561416	-3.49886	0.00046725	0.00221067
																BM17536	1179.66	1.42284	0.407819	3.48889	0.000485035	0.00227887		BM07165	287.113	-1.64268	0.469538	-3.49851	0.000467869	0.00221278
																BM16477	83.7277	2.70616	0.776151	3.48664	0.000489135	0.00229561		BM02555	66.8287	-3.39438	0.970553	-3.49737	0.00046987	0.00221901
																BM00709	112.825	3.9729	1.14022	3.48433	0.000493365	0.00231293		BM08512	1599.09	-1.76745	0.505367	-3.49737	0.000469877	0.00221901
																BM01349	924.327	1.644	0.471976	3.48323	0.000495407	0.00231992		BM00771	11.4892	-6.79826	1.94438	-3.49635	0.000471663	0.00222662
																BM02446	653.623	1.61463	0.463557	3.48314	0.000495578	0.00231992		BM01287	196.408	-1.96074	0.561407	-3.49254	0.000478453	0.00225619
																BM04532	46.7461	2.87093	0.824193	3.48333	0.000495222	0.00231992		BM16806	1547.01	-1.0942	0.313291	-3.4926	0.000478338	0.00225619
																BM06339	1898.88	1.28033	0.367907	3.48002	0.000501371	0.00234447		BM17920	24.0551	-4.98207	1.42666	-3.49213	0.000479184	0.00225881
																BM08011	82.1522	2.03725	0.585557	3.47917	0.000502973	0.00235111		BM12207	93.9082	-2.06073	0.590124	-3.49203	0.000479364	0.00225883
																BM04682	123.458	2.89895	0.833299	3.47888	0.000503519	0.00235281		BM03815	792.849	-1.6743	0.479588	-3.49112	0.000481007	0.00226408
																BM12103	80.1867	2.19507	0.631323	3.47693	0.000507182	0.0023682		BM06922	1068.43	-2.38834	0.684109	-3.49117	0.000480904	0.00226408
																BM11509	456.175	1.48756	0.42785	3.47683	0.000507387	0.0023683		BM14495	24.8683	-5.03066	1.44111	-3.49081	0.000481554	0.00226582
																BM13373	999.359	1.60995	0.463434	3.47395	0.000512865	0.00239213		BM15920	1549.36	-1.31515	0.376905	-3.48935	0.000484202	0.00227622
																BM05568	121.763	3.29037	0.947222	3.4737	0.000513334	0.00239345		BM17654	14.0591	-7.08928	2.03238	-3.48817	0.000486336	0.00228414
																BM01724	124.223	2.55587	0.736234	3.47155	0.000517471	0.00241186		BM17109	89.0026	-2.72665	0.781774	-3.48777	0.000487059	0.0022867
																BM01460	15263.1	1.78863	0.51558	3.46917	0.000522071	0.00243242		BM17113	208.513	-2.19283	0.628985	-3.4863	0.000489758	0.0022977
																BM14432	158.443	1.76369	0.508777	3.46653	0.000527216	0.00245136		BM15023	94.9747	-3.06839	0.880169	-3.48614	0.000490052	0.00229824
																BM01319	864.77	1.53387	0.442508	3.4663	0.000527668	0.00245227		BM15047	475.714	-1.59396	0.457591	-3.48338	0.000495123	0.00231992
																BM14665	74.8399	2.58534	0.746698	3.46236	0.000535454	0.00248307		BM08866	1868.79	-1.44011	0.413474	-3.48296	0.000495906	0.00232061
																BM11569	481.073	1.47713	0.426927	3.45991	0.000540353	0.00250218		BM02478	168.354	-2.07349	0.595727	-3.48061	0.000500271	0.00234018
																BM13862	268.774	1.68777	0.487802	3.45994	0.000540293	0.00250218		BM06409	386.265	-1.57578	0.453008	-3.47848	0.000504268	0.00235545
																BM05655	316.327	1.68787	0.488016	3.45863	0.000542928	0.00251229		BM17881	69.3391	-3.68458	1.06028	-3.47512	0.00051063	0.00238257
																BM17184	3528.88	1.26991	0.367171	3.45863	0.000542926	0.00251229		BM04552	195.44	-2.06876	0.596432	-3.46856	0.000523249	0.00243703
																BM14804	94.7274	2.29485	0.663688	3.45772	0.000544758	0.00251894		BM09468	266.122	-1.62797	0.469432	-3.46795	0.000524447	0.00244172
																BM03904	545.479	2.08263	0.602385	3.45731	0.000545595	0.002521		BM01982	859.502	-1.64495	0.474471	-3.46692	0.000526464	0.00245022
																BM11892	596.768	1.70808	0.494626	3.45328	0.000553824	0.00255534		BM06459	1516.23	-1.37201	0.395788	-3.46652	0.000527247	0.00245136
																BM17764	1931.05	1.51205	0.438123	3.4512	0.0005581	0.00257415		BM11897	12.7331	-6.9456	2.00363	-3.4665	0.000527281	0.00245136
																BM19052	1795.21	1.22812	0.355953	3.45023	0.000560104	0.00258247		BM15104	356.318	-1.81215	0.522824	-3.46608	0.000528112	0.00245345
																BM19732	163.836	2.24639	0.651106	3.45012	0.000560344	0.00258265		BM04555	12.8575	-6.96181	2.00899	-3.46533	0.000529586	0.00245941
																BM13553	108.165	3.78908	1.1002	3.44397	0.000573231	0.00263637		BM18634	568.449	-1.72901	0.498981	-3.46508	0.000530073	0.00246078
																BM05818	410.436	1.66685	0.484355	3.44138	0.00057875	0.002657		BM11773	397.122	-1.73376	0.500505	-3.46403	0.000532149	0.00246953
																BM19985	10.0084	6.96391	2.02384	3.44094	0.0005797	0.00266041		BM14732	1220.83	-1.4179	0.409486	-3.46263	0.000534918	0.00248148
																BM04879	138.406	3.53734	1.03001	3.43429	0.000594109	0.0027207		BM15208	11.4871	-6.798	1.96429	-3.4608	0.000538578	0.00249643
																BM07497	53.3638	4.52561	1.31808	3.43348	0.000595879	0.00272784		BM18966	526.588	-1.71291	0.494958	-3.46072	0.000538723	0.00249643
																BM02533	2004.69	1.53431	0.447192	3.43099	0.00060138	0.00275186		BM14562	102.508	-3.28591	0.95023	-3.45802	0.000544158	0.00251707
																BM16503	609.525	1.19372	0.347941	3.4308	0.0006018	0.00275201		BM16220	3159.32	-1.68027	0.485975	-3.45753	0.000545159	0.00251989
																BM12844	686.706	1.24644	0.363388	3.43004	0.000603491	0.00275582		BM06870	235.622	-1.85038	0.535302	-3.4567	0.000546829	0.00252579
																BM17433	28.6379	5.47272	1.59551	3.43009	0.000603388	0.00275582		BM18037	11.2398	-6.76776	1.95868	-3.45527	0.000549746	0.00253835
																BM01526	97.3892	2.44972	0.71471	3.42758	0.00060899	0.00277895		BM13724	11.2283	-6.76501	1.95895	-3.45339	0.000553582	0.00255515
																BM12544	48.1211	2.57793	0.752169	3.42733	0.000609548	0.00278051		BM06203	13.6031	-7.04351	2.04193	-3.44944	0.000561748	0.00258819
																BM00570	180.241	1.70162	0.496502	3.42722	0.000609801	0.00278067		BM15542	1079.92	-2.56731	0.74451	-3.44832	0.000564077	0.00259799
																BM13012	242.163	1.93795	0.565739	3.42552	0.000613627	0.00279614		BM18520	30.8099	-5.15462	1.49571	-3.44627	0.000568372	0.00261683
																BM08809	709.285	1.89804	0.554196	3.42485	0.000615146	0.00280207		BM03600	428.867	-1.56552	0.454322	-3.44583	0.000569308	0.0026202
																BM20205	573.653	1.512	0.441841	3.42205	0.000621517	0.00282908		BM13959	867.283	-1.58862	0.461249	-3.44417	0.000572806	0.00263536
																BM14739	12448.3	1.1556	0.337902	3.41992	0.000626398	0.00284827		BM07762	368.169	-1.78913	0.519664	-3.44285	0.000575621	0.00264641
																BM02311	329.383	1.8479	0.540527	3.41871	0.000629195	0.00285998		BM04700	46.5645	-4.60528	1.338	-3.44192	0.000577599	0.00265361
																BM04439	192.016	2.6072	0.762821	3.41784	0.000631193	0.00286703		BM05202	11.6232	-6.81585	1.98019	-3.44201	0.000577404	0.00265361
																BM00255	431.856	1.8568	0.543708	3.41507	0.00063765	0.00289329		BM07814	1637.47	-1.2642	0.367347	-3.44144	0.000578637	0.002657
																BM14724	9.81647	6.93678	2.03169	3.41429	0.00063949	0.00289959		BM07749	512.775	-2.25127	0.654404	-3.44019	0.000581313	0.00266686
																BM14737	52.0992	2.5035	0.733349	3.41379	0.000640665	0.0029035		BM03272	24.6765	-7.90076	2.29765	-3.43863	0.000584672	0.00268036
																BM15325	177.47	1.89717	0.555747	3.41373	0.000640804	0.0029035		BM13764	49.7865	-3.69261	1.07386	-3.43863	0.000584674	0.00268036
																BM12998	133.409	2.4407	0.715072	3.41323	0.000641986	0.00290681		BM14381	11.7199	-6.82639	1.98639	-3.43659	0.000589092	0.00269966
																BM15536	229.694	2.40644	0.705089	3.41295	0.00064263	0.0029087		BM06059	112.093	-3.22489	0.938777	-3.43521	0.000592103	0.00271249
																BM08820	879.795	1.45396	0.426186	3.41155	0.000645941	0.00292163		BM18624	11.9654	-6.85681	1.99854	-3.43091	0.000601553	0.00275186
																BM17717	234.384	1.82217	0.534423	3.40961	0.000650562	0.00293942		BM19204	13.0344	-6.98032	2.03474	-3.43057	0.000602305	0.00275333
																BM14183	1349.43	1.30876	0.384286	3.40568	0.000659985	0.00297781		BM11818	1805.92	-1.62138	0.47269	-3.43012	0.000603313	0.00275582
																BM07270	10.3834	7.01498	2.06004	3.40526	0.000661006	0.00298137		BM04781	11.8521	-6.84229	1.99623	-3.4276	0.000608936	0.00277895
																BM12595	17.9962	7.81253	2.30107	3.39518	0.000685838	0.00308687		BM15800	59.6441	-4.4503	1.29906	-3.42578	0.000613031	0.00279441
																BM13381	143.052	2.00304	0.590446	3.39241	0.000692798	0.00311601		BM05607	48.3893	-3.77017	1.10104	-3.4242	0.000616606	0.00280772
																BM19023	1043.9	2.28436	0.673981	3.38936	0.000700562	0.00314873		BM11919	97.209	-1.84281	0.538632	-3.42127	0.000623283	0.00283611
																BM11249	2017.34	1.5496	0.457214	3.38922	0.000700907	0.00314918		BM14742	164.33	-2.23679	0.653894	-3.42073	0.000624539	0.00284083
																BM02719	275.788	6.95085	2.05375	3.38446	0.000713187	0.00319542		BM01479	318.242	-2.52113	0.737625	-3.41791	0.000631046	0.00286703
																BM13765	453.332	2.00991	0.594213	3.38248	0.00071835	0.00321743		BM19321	24.0273	-4.00663	1.17244	-3.41734	0.000632365	0.00287134
																BM16185	3238.83	1.72935	0.511525	3.38078	0.000722808	0.00323627		BM17766	71.434	-2.62395	0.768174	-3.41582	0.000635895	0.00288635
																BM11754	17.6765	7.78695	2.30396	3.37981	0.000725362	0.00324544		BM09447	1819.97	-1.35831	0.397798	-3.41456	0.000638846	0.0028977
																BM00616	2012.23	2.05168	0.607222	3.37879	0.000728051	0.0032552		BM09684	19.2374	-5.53652	1.62192	-3.41356	0.0006412	0.00290427
																BM10257	11.447	7.15789	2.11845	3.37883	0.00072795	0.0032552		BM02253	1280.84	-2.13572	0.625993	-3.41172	0.000645535	0.00292082
																BM05242	56.5715	4.02117	1.19027	3.37837	0.00072917	0.00325907		BM01772	296.075	-1.84336	0.540545	-3.41019	0.000649176	0.00293523
																BM07618	10.0398	6.97081	2.06373	3.37778	0.00073074	0.00326495		BM19686	31.8434	-4.86266	1.42602	-3.40996	0.000649734	0.00293672
																BM19577	10232.7	1.16443	0.345481	3.37047	0.000750405	0.00334352		BM05368	357.084	-1.42937	0.419258	-3.40929	0.000651317	0.0029418
																BM10738	356.456	1.52778	0.453452	3.36921	0.000753835	0.00335763		BM08492	10158.9	-1.5842	0.464828	-3.40814	0.000654072	0.00295321
																BM08166	257.994	2.01992	0.600163	3.36562	0.000763731	0.00339818		BM13067	28.0507	-3.15656	0.926833	-3.40575	0.000659829	0.00297781
																BM01343	34.5533	4.30387	1.27991	3.36265	0.00077199	0.00343255		BM11891	266.5	-3.32807	0.977685	-3.40404	0.000663981	0.00299374
																BM13675	63.4648	2.30749	0.686372	3.36187	0.000774175	0.00343989		BM11991	140.335	-1.7193	0.505598	-3.40052	0.00067257	0.0030314
																BM01998	1704.82	1.38224	0.411305	3.36061	0.000777699	0.00345316		BM01246	60.0079	-2.63382	0.774599	-3.40024	0.000673277	0.00303352
																BM02055	10.2865	7.00495	2.08491	3.35983	0.000779897	0.00346052		BM07451	219.227	-2.20368	0.64834	-3.39896	0.000676434	0.00304668
																BM02105	9.59284	6.90209	2.0563	3.35655	0.000789218	0.00349826		BM14401	57.9764	-3.43561	1.01162	-3.39614	0.000683426	0.00307709
																BM16384	2883.03	1.20507	0.359169	3.35517	0.000793176	0.00351459		BM12705	53.3141	-4.06707	1.19833	-3.39393	0.000688969	0.00309988
																BM13460	101.805	2.7265	0.813031	3.3535	0.000797965	0.00353337		BM19205	11.3284	-6.7772	1.9984	-3.39131	0.000695604	0.00312754
																BM05458	111.007	2.36194	0.704351	3.35336	0.000798372	0.00353396		BM05135	3026.37	-2.19473	0.647678	-3.38862	0.000702457	0.00315504
																BM15895	1249.62	1.38193	0.412142	3.35305	0.000799277	0.00353609		BM08295	1324.47	-1.85021	0.546115	-3.38795	0.000704179	0.00316167
																BM16244	1380.83	1.24185	0.370369	3.353	0.000799403	0.00353609		BM15950	2615.15	-1.76458	0.520894	-3.3876	0.000705068	0.00316456
																BM10824	86.8513	2.23098	0.665504	3.35231	0.000801393	0.00354367		BM10589	353.044	-1.32454	0.391165	-3.38613	0.000708864	0.00318048
																BM01720	814.724	1.43863	0.429186	3.35199	0.000802329	0.00354659		BM02864	163.091	-2.84637	0.840644	-3.38594	0.000709354	0.00318099
																BM05277	9.4739	6.88472	2.05844	3.34463	0.000823922	0.00363454		BM16995	211.831	-2.79085	0.824258	-3.38589	0.000709472	0.00318099
																BM18468	122.859	1.93707	0.579405	3.3432	0.000828191	0.00364961		BM13941	48.0128	-4.56719	1.34896	-3.38572	0.000709921	0.00318189
																BM10434	1004.51	1.17746	0.352543	3.33991	0.000838054	0.00368675		BM16312	39.3731	-2.83902	0.839956	-3.37996	0.000724964	0.00324479
																BM14192	11.2562	7.13063	2.13905	3.33355	0.000857457	0.00376824		BM11784	513.933	-1.92875	0.571113	-3.37718	0.00073233	0.00327092
																BM16543	352.85	1.28705	0.38628	3.33191	0.000862512	0.00378915		BM05753	1805.96	-2.89946	0.858678	-3.37666	0.00073372	0.00327599
																BM16743	1132.72	1.44695	0.434337	3.33141	0.000864078	0.00379474		BM06508	944.279	-1.31895	0.390883	-3.37429	0.000740071	0.0033032
																BM09677	39.0724	3.95022	1.18635	3.32973	0.000869313	0.00381642		BM04704	1341.53	-1.26011	0.373721	-3.37179	0.000746819	0.00333216
																BM00621	40.9502	3.71047	1.11511	3.32744	0.000876487	0.00384529		BM03502	684.445	-1.51698	0.449949	-3.37145	0.000747734	0.00333508
																BM16277	17824.9	1.67646	0.504198	3.32501	0.000884158	0.0038763		BM07310	681.882	-2.06542	0.612678	-3.37113	0.000748602	0.0033378
																BM14806	1720.99	1.92339	0.578942	3.32225	0.000892936	0.00391211		BM17688	235.15	-1.41494	0.419762	-3.37081	0.000749479	0.00334055
																BM20124	67.8499	2.426	0.730288	3.32198	0.000893816	0.0039133		BM00321	235.204	-1.70674	0.506806	-3.36764	0.000758142	0.00337519
																BM02407	300.595	1.78903	0.538691	3.32108	0.000896697	0.00392191		BM04025	29.6068	-3.27553	0.972664	-3.36758	0.0007583	0.00337519
																BM09757	189.693	2.43428	0.733046	3.32078	0.000897671	0.00392483		BM03927	163.306	-3.53837	1.05222	-3.36277	0.000771633	0.00343215
																BM04957	244.497	1.46012	0.439923	3.31904	0.000903262	0.0039468		BM12006	190.403	-1.82477	0.542719	-3.36228	0.00077303	0.00343599
																BM18400	218.328	2.29144	0.690395	3.31903	0.000903312	0.0039468		BM17252	18071.3	-1.41281	0.420348	-3.36104	0.000776509	0.00344906
																BM13262	10.5056	7.03586	2.1201	3.31865	0.000904541	0.00395083		BM05996	202.651	-3.48893	1.03837	-3.36001	0.000779387	0.00345945
																BM16764	500.085	1.51607	0.456854	3.31851	0.000905005	0.00395152		BM14412	249.085	-1.47495	0.43901	-3.35971	0.000780236	0.00346083
																BM18450	60.8255	2.41052	0.726831	3.31648	0.000911601	0.00397761		BM16610	205.601	-2.24926	0.669555	-3.35934	0.000781287	0.0034643
																BM14969	426.668	1.47784	0.44578	3.31518	0.000915842	0.00399476		BM08436	27063.9	-1.58982	0.474041	-3.35375	0.000797234	0.00353135
																BM04438	10.9993	7.10054	2.14379	3.31215	0.000925825	0.00403557		BM07755	2194.45	-1.04034	0.310567	-3.34981	0.00080868	0.00357343
																BM08101	78.6898	3.1681	0.956857	3.31095	0.000929813	0.0040502		BM02247	12.269	-6.89178	2.0581	-3.34861	0.000812187	0.0035877
																BM07681	20.1615	7.97539	2.40958	3.30987	0.000933403	0.00406171		BM06986	207.623	-1.43058	0.427302	-3.34794	0.000814142	0.00359509
																BM03383	62.9343	3.18934	0.963712	3.30943	0.000934846	0.00406661		BM18073	32.8394	-4.90337	1.46535	-3.34622	0.000819221	0.00361628
																BM16541	7005.88	1.24529	0.376742	3.30543	0.000948322	0.00412384		BM14349	158.837	-2.32607	0.695357	-3.34515	0.000822388	0.00362901
																BM16468	111.985	3.88052	1.17423	3.30475	0.000950617	0.00413102		BM12044	266.018	-1.31902	0.394463	-3.34383	0.000826304	0.00364379
																BM13565	1808.97	1.48254	0.448841	3.30304	0.000956426	0.00415346		BM10632	972.585	-1.84112	0.550649	-3.34354	0.000827178	0.00364639
																BM06993	621.15	3.09797	0.938062	3.30252	0.000958206	0.00415978		BM11579	74.4796	-1.93672	0.579324	-3.34307	0.000828583	0.00365008
																BM11218	1666.86	1.25645	0.381346	3.29478	0.000984985	0.00427026		BM04852	21.0646	-5.20953	1.55872	-3.34219	0.000831195	0.00366033
																BM19026	17.199	7.74438	2.35132	3.29363	0.000989026	0.00428489		BM18034	625.19	-1.7033	0.509739	-3.34152	0.00083322	0.003668
																BM11810	92.6884	2.26171	0.686858	3.29284	0.000991809	0.00429405		BM11741	13.7748	-7.06008	2.11341	-3.34061	0.000835935	0.00367869
																BM03746	297.902	7.06345	2.14522	3.29264	0.000992515	0.00429566		BM12568	11.2178	-6.76495	2.02696	-3.33748	0.000845416	0.00371786
																BM16744	324.925	1.99268	0.605956	3.28849	0.00100727	0.00435071		BM19738	1169.06	-1.16775	0.350001	-3.33643	0.000848623	0.00373069
																BM00062	9.18628	6.83969	2.08253	3.28432	0.00102231	0.00440826		BM17344	60.5002	-3.58823	1.07788	-3.32896	0.000871722	0.00382569
																BM08092	85.641	2.37559	0.723402	3.28391	0.00102378	0.00441316		BM09979	232.509	-6.30229	1.8946	-3.32644	0.000879615	0.0038577
																BM00398	35.8963	2.8443	0.867549	3.27854	0.00104344	0.00448973		BM12489	190.889	-2.21883	0.667681	-3.32319	0.000889941	0.00390032
																BM19096	9.13133	6.83141	2.08371	3.27849	0.00104364	0.00448973		BM13936	43.6907	-3.64399	1.09692	-3.32202	0.000893671	0.0039133
																BM19614	104.593	2.31118	0.7051	3.27781	0.00104616	0.00449756		BM12116	327.974	-1.48437	0.446902	-3.32147	0.000895436	0.00391906
																BM18193	1752.8	1.3992	0.426955	3.27716	0.00104856	0.00450486		BM19330	138.713	-3.7104	1.11715	-3.32132	0.000895931	0.00391989
																BM02646	9.08994	6.8268	2.08328	3.27694	0.00104937	0.00450599		BM10837	63.4953	-2.53686	0.764704	-3.31744	0.000908464	0.00396527
																BM06729	200.16	1.70467	0.520208	3.2769	0.00104953	0.00450599		BM11176	74.7764	-2.41589	0.729347	-3.31241	0.000924962	0.00403317
																BM07873	344.904	1.30242	0.397717	3.27475	0.00105755	0.00453587		BM03097	219.477	-1.57788	0.476476	-3.31156	0.000927779	0.00404271
																BM08733	205.708	3.31678	1.01325	3.27342	0.00106256	0.00455434		BM17752	3401.84	-1.48981	0.450019	-3.31055	0.000931122	0.00405453
																BM14978	1100.18	2.01547	0.615846	3.27269	0.00106529	0.00456297		BM02987	64.1597	-4.29111	1.2963	-3.31027	0.000932057	0.00405722
																BM09237	247.485	1.84098	0.563049	3.26967	0.00107673	0.00460583		BM19600	30.115	-5.45032	1.64897	-3.30529	0.000948792	0.00412448
																BM18148	9031.35	1.39689	0.427216	3.26974	0.00107645	0.00460583		BM14061	59.8536	-2.52526	0.764498	-3.30317	0.000955994	0.00415298
																BM18992	16.3062	7.67028	2.34587	3.2697	0.0010766	0.00460583		BM12276	162.747	-2.15601	0.653534	-3.299	0.000970296	0.00421084
																BM11223	2170.22	1.18795	0.363659	3.26667	0.00108819	0.00464463		BM08828	332.99	-1.35235	0.410099	-3.29761	0.000975118	0.00423034
																BM13937	9.32284	6.86446	2.10159	3.26632	0.00108957	0.00464839		BM04944	103.069	-2.10396	0.638539	-3.29496	0.000984368	0.00426903
																BM11575	1404.91	1.18571	0.363023	3.26622	0.00108993	0.00464839		BM04402	344.713	-1.70424	0.517278	-3.29463	0.00098553	0.00427118
																BM08916	223.665	1.6679	0.510821	3.26515	0.00109407	0.00466451		BM13036	788.702	-1.44029	0.437373	-3.29304	0.000991091	0.00429239
																BM10669	145.626	1.58946	0.486882	3.26457	0.00109632	0.00467252		BM09303	122.428	-2.06701	0.627851	-3.2922	0.000994084	0.00429955
																BM03969	29.8277	3.82242	1.17099	3.26426	0.0010975	0.00467601		BM19412	12.5302	-6.9224	2.10378	-3.29045	0.00100026	0.00432481
																BM14066	26.5228	4.72913	1.45211	3.25672	0.00112707	0.00479248		BM04255	95.5699	-2.3629	0.718266	-3.28973	0.00100285	0.00433456
																BM03292	446.369	1.46111	0.448675	3.25649	0.00112798	0.00479474		BM05293	10.5231	-6.67182	2.02848	-3.28907	0.0010052	0.00434324
																BM00672	16.5118	7.68905	2.36122	3.25638	0.00112841	0.00479499		BM07344	336.882	-1.9344	0.588367	-3.28775	0.00100993	0.00436076
																BM14200	50.1802	2.84029	0.87247	3.25546	0.00113207	0.00480896		BM03100	133.966	-1.71337	0.521408	-3.28604	0.00101606	0.00438429
																BM13647	16.7332	7.7046	2.36711	3.25486	0.00113447	0.00481757		BM19704	173.283	-2.09907	0.638771	-3.2861	0.00101584	0.00438429
																BM16346	17.8135	7.79858	2.39684	3.25369	0.00113918	0.00483596		BM07977	24.564	-4.81494	1.46588	-3.28468	0.00102097	0.00440397
																BM15042	1695.15	1.55738	0.479035	3.25107	0.00114971	0.00487421		BM17508	10.2136	-6.6283	2.02038	-3.28071	0.00103545	0.00446195
																BM06124	219.643	2.4512	0.755695	3.24363	0.00118017	0.0049984		BM13696	257.79	-1.40777	0.429122	-3.28058	0.00103592	0.00446248
																BM12459	2575.83	1.18111	0.364154	3.24342	0.00118103	0.00500039		BM01848	272.502	-2.44976	0.746935	-3.27975	0.00103899	0.00447421
																BM19094	81.1501	2.37374	0.731995	3.24284	0.00118344	0.00500895		BM13035	385.415	-1.47877	0.45099	-3.27894	0.00104197	0.00448555
																BM18841	17.0444	7.73076	2.38673	3.23906	0.00119922	0.00507075		BM12675	56.4676	-2.49064	0.759756	-3.27821	0.00104468	0.00449267
																BM14119	318.98	2.16444	0.668553	3.2375	0.00120582	0.0050953		BM02465	210.024	-2.32848	0.710459	-3.27743	0.00104755	0.00450201
																BM03194	243.498	2.95164	0.91185	3.23698	0.00120802	0.00510291		BM08075	216.503	-2.08259	0.635674	-3.2762	0.00105214	0.00451571
																BM12774	251.779	1.78484	0.551705	3.23513	0.00121587	0.00513269		BM06288	12.7364	-6.94881	2.1217	-3.27511	0.00105619	0.00453158
																BM05392	450.598	1.58905	0.491739	3.23148	0.00123151	0.00518989		BM07487	374.173	-2.19214	0.669599	-3.27381	0.00106108	0.00454949
																BM07403	153.724	1.95172	0.603985	3.2314	0.00123184	0.00518989		BM05640	458.592	-1.89102	0.577758	-3.27304	0.00106398	0.00455891
																BM19329	104.167	2.76853	0.857019	3.23042	0.00123607	0.00520602		BM16171	74.2892	-2.00406	0.612544	-3.2717	0.00106904	0.00457754
																BM04125	17.209	7.74453	2.3978	3.22985	0.00123856	0.00521478		BM02829	97.3537	-2.09196	0.639943	-3.26897	0.00107938	0.00461566
																BM04066	22.8662	3.14309	0.973477	3.22873	0.00124343	0.00523357		BM09103	11.5586	-6.80655	2.08266	-3.2682	0.00108234	0.00462678
																BM00166	16.2753	7.66707	2.37682	3.22576	0.00125637	0.00528458		BM03008	481.99	-1.5061	0.46088	-3.26789	0.00108353	0.00463032
																BM01135	15.6439	7.61064	2.35958	3.22542	0.00125786	0.00528912		BM09978	13.4823	-7.03047	2.15198	-3.26698	0.00108702	0.00464368
																BM16451	1735.47	1.22188	0.378972	3.2242	0.00126324	0.00531		BM01910	11.7463	-6.83202	2.09132	-3.26685	0.00108753	0.0046443
																BM12683	357.543	1.50197	0.465888	3.22389	0.00126461	0.00531225		BM02152	136.038	-1.97606	0.604921	-3.26664	0.00108833	0.00464463
																BM18676	134.421	2.02938	0.629739	3.22257	0.00127047	0.00533516		BM00482	9.97379	-6.59531	2.02084	-3.26366	0.00109984	0.00468445
																BM01904	677.049	1.31708	0.408996	3.22028	0.00128063	0.00537431		BM19801	323.244	-1.85997	0.570125	-3.26239	0.00110476	0.00470385
																BM16881	936.778	1.33864	0.415947	3.21829	0.00128958	0.00540478		BM03110	651.53	-1.4371	0.440707	-3.26089	0.00111062	0.00472721
																BM13096	8.9717	6.80486	2.11523	3.21708	0.00129503	0.00542411		BM09789	421.357	-5.80434	1.78049	-3.25996	0.00111427	0.00474118
																BM13766	235.343	1.82763	0.568212	3.21645	0.00129785	0.00543415		BM07813	99.4865	-2.17345	0.667215	-3.2575	0.00112399	0.00478097
																BM18835	100.404	1.91074	0.594378	3.21469	0.00130585	0.00546228		BM18229	159.518	-1.70846	0.525205	-3.25295	0.00114215	0.00484698
																BM02052	49.9223	2.83469	0.882112	3.21352	0.00131118	0.00548279		BM09797	271.162	-2.18889	0.673214	-3.25141	0.00114834	0.00487163
																BM18116	20.8747	5.00478	1.55746	3.21342	0.00131165	0.005483		BM19281	121.285	-2.48001	0.76278	-3.25127	0.00114891	0.00487242
																BM09756	75.7022	3.27612	1.0197	3.21283	0.00131434	0.00549245		BM09196	334.453	-1.85783	0.571873	-3.24868	0.00115943	0.00491381
																BM11585	224.986	1.89785	0.591452	3.20879	0.00133295	0.0055684		BM03564	20.4447	-7.63071	2.35182	-3.24459	0.00117618	0.00498317
																BM17092	89.0688	2.07723	0.647478	3.20818	0.00133576	0.00557834		BM02658	11.6051	-6.81259	2.10266	-3.23999	0.00119536	0.00505773
																BM16727	77.3457	3.74355	1.16779	3.20568	0.00134746	0.00562439		BM19689	171.125	-1.58472	0.489192	-3.23947	0.00119753	0.00506525
																BM04394	32568.9	1.50801	0.470594	3.20448	0.00135308	0.00564331		BM17754	10.7388	-6.70012	2.06866	-3.23887	0.00120002	0.00507247
																BM02246	4209.35	1.21592	0.379549	3.20359	0.00135723	0.00565881		BM19040	221.882	-1.87452	0.57925	-3.23612	0.00121166	0.00511661
																BM07837	358.858	1.31372	0.410417	3.20093	0.00136984	0.00570228		BM16835	72.1963	-2.08361	0.644299	-3.23391	0.00122107	0.00515295
																BM17731	7634.37	1.48222	0.4632	3.19997	0.00137444	0.00571755		BM10425	1061.1	-1.25835	0.389125	-3.2338	0.00122153	0.0051532
																BM05513	37.0399	3.75159	1.17251	3.19963	0.00137603	0.0057223		BM06692	221.569	-1.42699	0.441447	-3.23253	0.00122699	0.00517453
																BM00279	51.3522	4.77838	1.49395	3.19847	0.00138157	0.00574351		BM10001	2142.65	-1.26726	0.392106	-3.23194	0.00122953	0.00518353
																BM01392	158.054	1.81398	0.567217	3.19804	0.00138367	0.00574853		BM03319	320.594	-2.94891	0.914117	-3.22597	0.00125546	0.00528247
																BM02785	25.3832	3.71503	1.16206	3.19694	0.00138895	0.00576672		BM01612	380.257	-1.33578	0.414324	-3.22399	0.00126418	0.00531221
																BM19520	122.216	1.52589	0.477325	3.19674	0.00138989	0.00576878		BM12004	683.211	-1.88186	0.584184	-3.22135	0.00127588	0.00535611
																BM17446	9.97252	6.95576	2.17752	3.19435	0.00140146	0.00581107		BM04922	138.218	-2.82049	0.876048	-3.21956	0.00128388	0.00538514
																BM00653	256.986	6.47724	2.02875	3.19272	0.00140938	0.00584022		BM17541	3317.49	-1.50773	0.468309	-3.21952	0.00128405	0.00538514
																BM07358	1894.54	1.16822	0.366082	3.19113	0.00141717	0.00587061		BM06263	76.1621	-2.0554	0.638561	-3.21881	0.00128725	0.0053968
																BM03253	10.0544	6.96881	2.1842	3.19056	0.00141999	0.00588041		BM18818	137.865	-3.28145	1.01969	-3.21807	0.00129055	0.00540711
																BM13267	15.0551	5.13	1.60797	3.19035	0.001421	0.00588268		BM00457	4198.13	-1.48652	0.462236	-3.21592	0.00130025	0.00544242
																BM05063	495	2.08551	0.653779	3.18993	0.00142309	0.00588754		BM18680	18.5867	-7.49241	2.33036	-3.21513	0.00130387	0.0054558
																BM02170	62.4756	3.45815	1.08509	3.18697	0.00143773	0.00594238		BM06048	19.4166	-7.55489	2.35675	-3.20563	0.00134767	0.00562439
																BM14993	121.026	3.71367	1.1655	3.18634	0.00144086	0.00594956		BM06813	226.376	-1.98977	0.620774	-3.20531	0.00134919	0.00562894
																BM09445	52.009	2.62166	0.822945	3.1857	0.00144404	0.00595888		BM15013	80.2738	-3.42806	1.0702	-3.20319	0.00135913	0.00566489
																BM19669	1824.12	1.10803	0.348044	3.18358	0.00145465	0.00600073		BM14516	670.646	-1.42039	0.443691	-3.2013	0.00136811	0.00570046
																BM14434	44.3903	3.39903	1.06912	3.17927	0.00147645	0.00608478		BM11280	821.355	-1.31109	0.409584	-3.20102	0.00136941	0.00570228
																BM19160	19.7464	4.76458	1.49928	3.1779	0.00148346	0.00610977		BM17472	261.375	-1.37629	0.429965	-3.20092	0.00136988	0.00570228
																BM18577	52.2589	2.67832	0.843248	3.1762	0.0014922	0.00614379		BM20052	136.979	-2.55567	0.798488	-3.20064	0.00137122	0.005706
																BM17206	4605.55	1.24802	0.392961	3.17595	0.00149349	0.00614712		BM04387	153.497	-1.72826	0.54039	-3.19817	0.00138302	0.00574768
																BM09128	87.9443	3.35998	1.05854	3.17418	0.00150261	0.00617889		BM02373	349.767	-2.46002	0.769403	-3.19732	0.00138713	0.00576103
																BM12847	923.443	1.28087	0.403908	3.17119	0.00151815	0.00623666		BM06977	620.741	-1.21192	0.379214	-3.19587	0.0013941	0.00578435
																BM16136	35.7812	2.6701	0.842107	3.17074	0.00152053	0.00624441		BM16830	219.013	-1.56879	0.49109	-3.1945	0.00140072	0.00580997
																BM19691	849.982	1.14851	0.362349	3.16964	0.0015263	0.00626613		BM08396	138.062	-2.24915	0.704123	-3.19426	0.00140189	0.00581107
																BM18210	271.18	1.74791	0.551532	3.16919	0.00152865	0.00627175		BM20135	106.542	-2.39739	0.751536	-3.18999	0.00142279	0.00588754
																BM13666	66.1448	3.18548	1.00619	3.16588	0.00154617	0.00633959		BM09281	21.7824	-7.72214	2.42147	-3.18902	0.00142754	0.00590406
																BM14154	15.7652	7.61858	2.40685	3.16538	0.00154882	0.00634845		BM07299	46.8977	-3.61402	1.13363	-3.188	0.00143263	0.00592319
																BM17592	1270.41	2.57856	0.814879	3.16434	0.00155433	0.006369		BM01721	1157.92	-5.48744	1.7219	-3.18685	0.0014383	0.00594281
																BM14505	843.78	1.18753	0.375345	3.16385	0.00155698	0.0063765		BM07979	22.9558	-4.71629	1.48004	-3.18659	0.00143961	0.00594631
																BM19723	163.087	1.70308	0.5383	3.16382	0.00155716	0.0063765		BM01754	320.739	-1.34863	0.423313	-3.1859	0.00144306	0.00595672
																BM02968	15.5754	7.60495	2.40471	3.16253	0.00156407	0.00640278		BM13394	243.843	-1.43151	0.449698	-3.18328	0.00145619	0.00600515
																BM08466	39.6734	3.68322	1.16491	3.1618	0.00156799	0.00641474		BM03804	381.289	-1.96575	0.617775	-3.18198	0.0014627	0.00603005
																BM17226	286.674	2.04279	0.646555	3.1595	0.00158038	0.00646091		BM09856	74.0593	-2.19396	0.690189	-3.17878	0.00147895	0.00609315
																BM11985	8.49163	6.72868	2.13216	3.1558	0.00160059	0.00653562		BM14340	606.635	-1.93292	0.608639	-3.1758	0.00149424	0.00614824
																BM04760	372.977	1.19618	0.37907	3.15557	0.00160185	0.00653867		BM15968	587.128	-1.15265	0.363136	-3.17415	0.00150277	0.00617889
																BM12866	119.798	1.69772	0.538398	3.15329	0.00161443	0.00658586		BM17402	1046.63	-2.32008	0.730946	-3.17408	0.00150313	0.00617889
																BM05414	154.106	1.93727	0.614656	3.15179	0.00162275	0.00661557		BM05161	98.0809	-1.76802	0.557241	-3.1728	0.00150974	0.00620409
																BM17895	16.172	7.65476	2.42999	3.15012	0.00163206	0.00664299		BM02461	42.1614	-2.66117	0.83965	-3.16938	0.00152767	0.00626973
																BM04572	58.7766	2.28162	0.724432	3.14953	0.00163534	0.00665426		BM13033	394.574	-1.44617	0.456545	-3.16765	0.00153676	0.00630302
																BM12858	28.12	4.59897	1.46084	3.14817	0.00164295	0.00667464		BM01822	131.798	-2.64822	0.837517	-3.16199	0.00156694	0.00641246
																BM08714	731.964	1.47298	0.468343	3.14509	0.00166037	0.00674327		BM17504	258.159	-1.40994	0.446194	-3.15992	0.00157811	0.00645407
																BM19433	2913.46	1.10303	0.350806	3.14428	0.00166496	0.00675765		BM01519	1201.49	-1.45024	0.45902	-3.15943	0.00158079	0.00646091
																BM02615	2026.48	1.30119	0.414039	3.14267	0.00167412	0.0067884		BM12220	9018.97	-1.64213	0.520192	-3.15678	0.0015952	0.00651773
																BM10708	8211.76	1.16441	0.370561	3.14228	0.00167638	0.00679328		BM03808	522.098	-6.86295	2.17449	-3.15612	0.00159883	0.0065305
																BM03142	3013.35	1.19042	0.378947	3.1414	0.00168143	0.0068075		BM03022	1005.45	-1.20151	0.380774	-3.15544	0.00160258	0.00653959
																BM19975	88.0552	3.19919	1.0185	3.14108	0.00168327	0.00681259		BM18925	237.443	-1.89944	0.602534	-3.15241	0.00161927	0.00660352
																BM14756	1102.04	1.02961	0.327911	3.13991	0.00169	0.00683552		BM10608	46.796	-2.6322	0.83517	-3.15169	0.00162327	0.00661562
																BM12768	2132.81	1.33023	0.423858	3.13839	0.00169879	0.00686892		BM14802	323.391	-6.49399	2.06072	-3.15132	0.00162534	0.00662197
																BM12225	90.4855	3.41778	1.08948	3.13706	0.0017065	0.00689577		BM04190	237.777	-2.13415	0.677259	-3.15115	0.00162626	0.0066236
																BM19107	448.365	7.089	2.26148	3.13467	0.0017205	0.00694796		BM08074	201.6	-1.94139	0.616288	-3.15013	0.00163196	0.00664299
																BM09793	9.58428	6.89831	2.20232	3.13229	0.00173449	0.00699568		BM13034	715.964	-1.4143	0.449124	-3.14901	0.00163823	0.00666391
																BM18475	49.9445	2.30243	0.735345	3.13109	0.00174157	0.00701761		BM14365	85.0319	-1.77892	0.564942	-3.14886	0.0016391	0.00666534
																BM16102	30.8181	3.59929	1.15021	3.12925	0.00175254	0.00705299		BM15796	36.8601	-4.34946	1.38141	-3.14857	0.00164073	0.00666986
																BM14912	451.641	1.61025	0.51495	3.12699	0.00176603	0.00710281		BM12525	9.5603	-6.53417	2.07551	-3.14822	0.00164268	0.00667464
																BM20213	15.0958	7.55865	2.41857	3.12525	0.00177652	0.00714276		BM03758	103.513	-2.04289	0.649638	-3.14466	0.00166279	0.00675097
																BM11565	30.9235	4.56435	1.46143	3.12321	0.00178891	0.00719034		BM03173	140.513	-1.62036	0.515415	-3.1438	0.00166769	0.00676658
																BM01895	110.862	1.57995	0.506396	3.12	0.00180854	0.00726015		BM12690	17.5111	-7.4067	2.3567	-3.14283	0.00167322	0.0067869
																BM05391	3716.57	2.29827	0.736754	3.11945	0.00181189	0.00727133		BM15340	38.3882	-3.55403	1.13098	-3.14243	0.00167551	0.00679188
																BM10954	64.8736	2.2562	0.723646	3.11782	0.00182192	0.00730929		BM19535	537.372	-1.41744	0.451121	-3.14204	0.00167775	0.00679669
																BM15062	8.65578	6.75738	2.16753	3.11755	0.0018236	0.00731375		BM16139	520.38	-1.57175	0.500337	-3.14139	0.00168148	0.0068075
																BM17081	9.68801	6.92129	2.22085	3.1165	0.00183011	0.00733528		BM02316	31.4682	-3.70476	1.17974	-3.14032	0.00168765	0.00682817
																BM02419	331.849	1.78803	0.573801	3.11612	0.0018325	0.00733888		BM08268	435.626	-1.62069	0.516533	-3.13764	0.00170317	0.00688445
																BM08142	9.55574	6.90069	2.21566	3.11451	0.00184253	0.00737356		BM15964	414.379	-1.8208	0.580476	-3.13673	0.00170844	0.00690143
																BM13769	507.183	1.48722	0.478004	3.11131	0.00186259	0.00745152		BM03621	581.399	-1.23713	0.394688	-3.13445	0.00172175	0.00694866
																BM10325	8.16738	6.67146	2.14458	3.11085	0.0018655	0.00746086		BM16746	1963.74	-1.22669	0.391353	-3.13448	0.00172156	0.00694866
																BM01994	3008.5	1.16944	0.376116	3.10925	0.00187565	0.00749912		BM11424	9.70987	-6.55462	2.09146	-3.13399	0.00172447	0.00695745
																BM08199	8.75165	6.77357	2.18394	3.10154	0.00192514	0.00767786		BM01448	10.314	-6.64184	2.12074	-3.13185	0.00173706	0.00700382
																BM18984	27.0329	3.73127	1.20444	3.09793	0.00194881	0.00776501		BM12996	308.318	-1.52287	0.486347	-3.13125	0.00174065	0.00701609
																BM00720	84.1083	2.06304	0.666234	3.09657	0.00195774	0.00779611		BM19537	527.447	-1.39521	0.445655	-3.13068	0.00174401	0.00702526
																BM05502	523.227	1.36925	0.442188	3.09655	0.0019579	0.00779611		BM10043	171.323	-1.59773	0.510375	-3.13049	0.00174514	0.0070276
																BM17727	9.21364	6.84535	2.2107	3.09646	0.00195843	0.00779611		BM13999	675.746	-1.55775	0.497795	-3.1293	0.00175223	0.00705299
																BM10168	1408.29	1.2655	0.408785	3.09576	0.00196308	0.00780856		BM06523	9.12503	-6.46643	2.0668	-3.12871	0.00175576	0.00706371
																BM12731	83.143	2.036	0.657752	3.09539	0.00196557	0.00781483		BM16883	995.869	-1.4339	0.459144	-3.12299	0.00179024	0.00719345
																BM06838	963.544	2.31989	0.750252	3.09215	0.00198715	0.00789576		BM08120	109.287	-1.77072	0.567284	-3.1214	0.00179994	0.00723013
																BM10447	195.382	6.302	2.04001	3.08919	0.002007	0.00797216		BM01465	10.3252	-6.643	2.12911	-3.12007	0.00180805	0.00726015
																BM13332	128.002	1.63232	0.528419	3.08907	0.00200784	0.00797305		BM13429	45.8758	-3.06691	0.983985	-3.11682	0.00182813	0.00732963
																BM07908	123.547	1.73717	0.562559	3.08799	0.00201516	0.00799468		BM02345	9.852	-6.57835	2.11106	-3.11613	0.00183238	0.00733888
																BM14691	497.139	1.37352	0.444865	3.08749	0.00201855	0.00800568		BM04342	1281.4	-1.02091	0.327628	-3.11608	0.00183272	0.00733888
																BM06495	60.9957	2.46557	0.798619	3.08729	0.00201991	0.00800858		BM13861	256.094	-1.3201	0.423779	-3.11507	0.00183904	0.00736188
																BM18429	2394.4	1.16265	0.377113	3.08303	0.00204905	0.00811315		BM02937	9.29296	-6.4937	2.08937	-3.10797	0.00188376	0.00752918
																BM14681	37.4951	5.8515	1.8987	3.08184	0.00205722	0.00814147		BM05462	84.7037	-2.01935	0.650187	-3.1058	0.00189763	0.00758227
																BM07506	352.74	1.53816	0.499346	3.08035	0.00206759	0.00817997		BM00008	88.9571	-2.08406	0.671211	-3.10492	0.0019033	0.00760257
																BM05279	485.301	1.14719	0.372668	3.07831	0.0020818	0.00823112		BM01843	10.1286	-6.61784	2.13231	-3.1036	0.00191184	0.0076343
																BM08031	139.318	2.10061	0.683131	3.07498	0.00210518	0.00831331		BM06567	458.737	-1.59573	0.514357	-3.10238	0.00191974	0.00766344
																BM14361	202.451	1.94019	0.631129	3.07416	0.00211096	0.00833101		BM14300	137.04	-1.93769	0.624622	-3.10218	0.00192098	0.00766602
																BM17238	261.758	1.61514	0.525555	3.07321	0.0021177	0.00835505		BM15776	94.5816	-2.07375	0.668598	-3.10165	0.00192448	0.00767762
																BM00015	15.7454	5.02226	1.63455	3.07257	0.00212225	0.00837044		BM10244	3440.21	-1.58863	0.512652	-3.09885	0.00194273	0.00774562
																BM06819	322.23	1.59143	0.518032	3.07207	0.00212582	0.00838197		BM06647	424.944	-1.52992	0.493849	-3.09795	0.00194865	0.00776501
																BM03050	14.2889	7.47711	2.43448	3.07134	0.002131	0.00839981		BM18453	460.995	-1.69578	0.547732	-3.09601	0.00196145	0.00780572
																BM08057	2175.7	1.30747	0.425788	3.0707	0.00213561	0.00841539		BM02257	787.336	-1.98099	0.639913	-3.09572	0.00196338	0.00780856
																BM18412	350.119	1.6051	0.522762	3.07041	0.00213763	0.00842078		BM16553	4719.89	-1.00288	0.324257	-3.09285	0.00198246	0.00787955
																BM08879	19.2243	5.31514	1.73195	3.06887	0.00214871	0.00845665		BM15582	621.305	-2.45389	0.79443	-3.08887	0.00200919	0.00797595
																BM06837	37.8951	4.30751	1.40437	3.06722	0.00216059	0.0084956		BM13818	9.40325	-6.51031	2.10813	-3.0882	0.00201373	0.00799147
																BM06796	318.499	1.40203	0.457459	3.06483	0.00217794	0.0085606		BM04710	9.05142	-6.45394	2.09126	-3.08614	0.00202772	0.00803709
																BM16160	220.264	6.81833	2.22611	3.06288	0.00219217	0.00860658		BM07940	121.988	-2.24294	0.727064	-3.08493	0.00203601	0.00806744
																BM15694	4662.18	1.29677	0.423504	3.062	0.00219861	0.00862828		BM11583	161.206	-2.46715	0.799786	-3.08477	0.0020371	0.00806927
																BM03599	38.3222	2.66315	0.870106	3.06072	0.00220808	0.00865848		BM18051	2270.39	-1.24587	0.404113	-3.08297	0.00204944	0.00811315
																BM09663	39.7008	3.07547	1.00508	3.05992	0.00221397	0.00867894		BM01293	508.361	-1.64286	0.534003	-3.0765	0.00209446	0.00827861
																BM17173	241.159	1.48086	0.484165	3.05859	0.00222379	0.00871211		BM13330	407.893	-1.49504	0.485975	-3.07637	0.0020954	0.0082798
																BM17347	14.1373	5.03615	1.64892	3.05421	0.00225653	0.00883228		BM20197	680.227	-1.51501	0.492604	-3.07552	0.00210134	0.00830072
																BM12603	106.69	1.85818	0.608563	3.0534	0.00226267	0.00885364		BM12882	321.571	-1.62567	0.528745	-3.07459	0.00210792	0.0083216
																BM10120	165.887	1.84374	0.603954	3.05278	0.00226732	0.00886372		BM19536	308.344	-1.41222	0.460045	-3.06974	0.00214244	0.00843714
																BM02674	323.8	2.0836	0.683062	3.05039	0.00228547	0.00892383		BM04907	52.7295	-2.06457	0.67273	-3.06894	0.00214819	0.00845665
																BM04501	244.203	1.67037	0.547842	3.049	0.00229607	0.00895431		BM19695	34.774	-2.5551	0.832679	-3.06853	0.00215116	0.00846368
																BM19349	161.666	1.7278	0.566857	3.04803	0.00230346	0.00897768		BM16522	180.575	-2.35013	0.766115	-3.06759	0.00215793	0.00848774
																BM02100	533.846	1.37657	0.451788	3.04695	0.00231178	0.00900192		BM10616	206.461	-1.50709	0.491747	-3.06476	0.00217846	0.0085606
																BM04593	385.14	1.53941	0.506543	3.03905	0.00237329	0.00921909		BM12513	223.7	-6.26233	2.04364	-3.0643	0.00218183	0.00857124
																BM13073	1078.75	1.4031	0.462018	3.03689	0.00239034	0.00927971		BM07353	337.146	-1.86703	0.609487	-3.06328	0.00218926	0.0085978
																BM16180	23.1857	3.9413	1.29807	3.03629	0.00239512	0.00928986		BM01777	138.203	-1.6536	0.540106	-3.06162	0.00220142	0.00863499
																BM00318	163.408	1.7921	0.59036	3.03561	0.00240047	0.00930059		BM13384	10.3804	-6.65287	2.17482	-3.05905	0.0022204	0.00870149
																BM06881	16.4009	7.67491	2.52829	3.03561	0.00240048	0.00930059		BM13032	677.597	-1.37807	0.45076	-3.05723	0.00223396	0.00874928
																BM18652	59.1178	2.08243	0.686009	3.03557	0.00240078	0.00930059		BM00553	9.36083	-6.50439	2.12951	-3.0544	0.00225509	0.00882935
																BM03928	363.974	1.656	0.545716	3.03455	0.00240896	0.00932383		BM07573	17.9242	-4.13398	1.35399	-3.05319	0.00226419	0.00885688
																BM09234	213.333	3.67055	1.21009	3.03327	0.00241917	0.00936053		BM06169	448.911	-1.14622	0.375445	-3.05298	0.00226583	0.00886059
																BM04121	95.8478	2.1918	0.722923	3.03186	0.00243049	0.00940142		BM18897	796.97	-1.19571	0.39184	-3.05153	0.0022768	0.00889807
																BM12869	243.707	1.28121	0.422607	3.03168	0.00243193	0.00940142		BM01989	2174.8	-2.02208	0.66274	-3.05108	0.00228017	0.00890585
																BM20181	33.4301	3.82258	1.26112	3.0311	0.00243664	0.00941678		BM19621	91.3792	-3.62923	1.18992	-3.04999	0.0022885	0.00893293
																BM11173	1301.77	1.48185	0.489073	3.02992	0.00244622	0.0094453		BM18271	61.596	-3.00361	0.984901	-3.04966	0.00229101	0.00894003
																BM03547	13.8	7.42699	2.45228	3.0286	0.00245687	0.00947788		BM10502	454.081	-1.35375	0.443964	-3.04923	0.00229427	0.00895003
																BM14175	994.646	1.52664	0.504416	3.02655	0.00247364	0.00953684		BM08745	223.883	-1.74032	0.570823	-3.0488	0.00229758	0.00895749
																BM04458	134.395	1.62217	0.536275	3.02488	0.00248728	0.00958654		BM13436	1667.24	-1.19458	0.39193	-3.04793	0.00230425	0.00897805
																BM07868	72.8321	1.83904	0.608175	3.02387	0.00249567	0.00961438		BM10047	360.414	-2.03884	0.669087	-3.0472	0.00230981	0.00899699
																BM15374	14.5036	4.50355	1.48935	3.02383	0.002496	0.00961438		BM12495	373.542	-1.64867	0.541549	-3.04435	0.0023318	0.00907714
																BM18871	51.243	3.45263	1.14262	3.02167	0.00251389	0.00967458		BM10334	55.4174	-3.74781	1.23112	-3.04423	0.00233279	0.00907824
																BM12605	50.2306	3.48224	1.15269	3.02096	0.00251975	0.00969425		BM02982	926.156	-1.33716	0.439452	-3.04278	0.00234401	0.00911912
																BM03021	241.098	2.41388	0.799752	3.01829	0.00254207	0.00976909		BM06734	722.899	-1.46785	0.48248	-3.04231	0.00234772	0.00913082
																BM11618	2966.96	1.2889	0.427045	3.01818	0.00254297	0.00976909		BM07980	9.26071	-6.48628	2.1324	-3.04178	0.00235187	0.00914417
																BM00281	8.62937	6.74717	2.23582	3.01776	0.00254652	0.00977675		BM01833	212.468	-3.57908	1.1767	-3.04163	0.002353	0.00914582
																BM19547	270.157	1.36362	0.45199	3.01693	0.00255345	0.00980042		BM02924	118.113	-1.5643	0.514517	-3.04033	0.00236322	0.00918274
																BM17023	2440.99	1.62682	0.53928	3.01665	0.00255589	0.00980685		BM15371	57.7182	-3.25097	1.07037	-3.03724	0.00238758	0.0092718
																BM11256	1004.34	1.19885	0.397632	3.01498	0.00256995	0.00985493		BM13778	44.245	-3.14731	1.03648	-3.03654	0.00239307	0.00928628
																BM11222	1854.37	1.61248	0.534985	3.01406	0.00257779	0.00988204		BM18958	52.623	-2.45104	0.807195	-3.03649	0.00239347	0.00928628
																BM10690	1848	1.70127	0.564821	3.01206	0.0025948	0.00993539		BM17293	42.0188	-2.35766	0.776629	-3.03577	0.00239926	0.00930059
																BM11835	105.688	1.94208	0.645106	3.01048	0.00260831	0.00998118		BM10205	374.783	-1.20923	0.398383	-3.03534	0.00240261	0.00930486
																BM12075	13.5264	7.39817	2.45778	3.01011	0.00261156	0.00999062		BM18888	86.1251	-1.90581	0.627894	-3.03524	0.00240347	0.00930537
																								BM05755	527.783	-2.38098	0.785363	-3.03169	0.00243188	0.00940142
																								BM12077	74.1341	-3.23195	1.06635	-3.03085	0.0024387	0.0094219
																								BM09562	15.5728	-7.2384	2.38953	-3.02922	0.00245186	0.00946188
																								BM06518	9.11079	-6.46271	2.13488	-3.0272	0.0024683	0.00951912
																								BM13694	436.025	-1.422	0.470427	-3.02278	0.00250461	0.00964468
																								BM12654	59.0851	-3.40805	1.12785	-3.02172	0.00251343	0.00967458
																								BM07781	102.432	-1.81729	0.601985	-3.01882	0.00253758	0.00975993
																								BM02572	9.57559	-6.5355	2.16538	-3.01818	0.002543	0.00976909
																								BM16059	68.3618	-2.32282	0.769554	-3.01839	0.00254118	0.00976909
																								BM15773	294.031	-2.05504	0.680925	-3.01801	0.00254442	0.0097716
																								BM00924	62.1222	-2.08056	0.690314	-3.01394	0.00257879	0.00988294
																								BM19269	11.1461	-6.75624	2.24261	-3.01267	0.00258958	0.00992132
																								BM14789	236.548	-1.63904	0.544096	-3.01241	0.0025918	0.00992685
																								BM11409	182.923	-1.94188	0.645037	-3.01049	0.0026083	0.00998118
																								BM00042	147.174	-1.51965	0.504898	-3.00981	0.00261413	0.00999749
