# Supplementary material for: Hierarchical chromatin features reveal the toxin production in Bungarus multicinctus
Source: Chin Med. 2021 Sep 17;16:90. doi: 10.1186/s13020-021-00502-6 (PMC8447776; doi:10.1186/s13020-021-00502-6)
Supplement: Supplementary file 2 — Additional file 2: Table S2. Statistical results after aligned of hic data. [file 13020_2021_502_MOESM2_ESM.xlsx]

## Sheet: Supplementary Table 2
Supplementary Table 2. Statistical results after aligned of Hi-C data
Venom gland(control)			Venom gland(3d)			Muscle
Sequenced Read Pairs	817343219		Sequenced Read Pairs	555788158		Sequenced Read Pairs	1028461894
Normal Paired	374,483,996 (45.82%)		Normal Paired	177,507,706 (31.94%)		Normal Paired	648,900,692 (63.09%)
Chimeric Paired	374,245,538 (45.79%)		Chimeric Paired	295,453,317 (53.16%)		Chimeric Paired	287,703,048 (27.97%)
Chimeric Ambiguous	59,171,100 (7.24%)		Chimeric Ambiguous	75,080,656 (13.51%)		Chimeric Ambiguous	56,112,740 (5.46%)
Unmapped	9,442,585 (1.16%)		Unmapped	7,746,479 (1.39%)		Unmapped	35,745,414 (3.48%)
Ligation Motif Present	428,550,716 (52.43%)		Ligation Motif Present	517,176,392 (93.05%)		Ligation Motif Present	493,429,276 (47.98%)
Alignable (Normal+Chimeric Paired)	748,729,534 (91.61%)		Alignable (Normal+Chimeric Paired)	472,961,023 (85.10%)		Alignable (Normal+Chimeric Paired)	936,603,740 (91.07%)
Unique Reads	544,729,060 (66.65%)		Unique Reads	381,471,982 (68.64%)		Unique Reads	200,069,956 (19.45%)
PCR Duplicates	198,930,113 (24.34%)		PCR Duplicates	89,858,931 (16.17%)		PCR Duplicates	734,711,423 (71.44%)
Optical Duplicates	5,070,361 (0.62%)		Optical Duplicates	1,630,110 (0.29%)		Optical Duplicates	1,822,361 (0.18%)
Library Complexity Estimate	1129141886		Library Complexity Estimate	1073434661		Library Complexity Estimate	202047718
Intra-fragment Reads	58,227,027 (7.12% / 10.69%)		Intra-fragment Reads	5,617,067 (1.01% / 1.47%)		Intra-fragment Reads	32,384,990 (3.15% / 16.19%)
Below MAPQ Threshold	74,034,320 (9.06% / 13.59%)		Below MAPQ Threshold	93,545,100 (16.83% / 24.52%)		Below MAPQ Threshold	67,643,465 (6.58% / 33.81%)
Hi-C Contacts	412,467,713 (50.46% / 75.72%)		Hi-C Contacts	282,309,815 (50.79% / 74.01%)		Hi-C Contacts	100,041,501 (9.73% / 50.00%)
Ligation Motif Present	164,816,698 (20.16% / 30.26%)		Ligation Motif Present	182,143,704 (32.77% / 47.75%)		Ligation Motif Present	42,558,448 (4.14% / 21.27%)
3' Bias (Long Range)	74% - 26%		3' Bias (Long Range)	78% - 22%		3' Bias (Long Range)	70% - 30%
Pair Type %(L-I-O-R)	25% - 25% - 25% - 25%		Pair Type %(L-I-O-R)	25% - 25% - 25% - 25%		Pair Type %(L-I-O-R)	25% - 25% - 25% - 25%
Inter-chromosomal	77,009,438 (9.42% / 14.14%)		Inter-chromosomal	70,286,943 (12.65% / 18.43%)		Inter-chromosomal	21,024,955 (2.04% / 10.51%)
Intra-chromosomal	335,458,275 (41.04% / 61.58%)		Intra-chromosomal	212,022,872 (38.15% / 55.58%)		Intra-chromosomal	79,016,546 (7.68% / 39.49%)
Short Range (<20Kb)	132,288,074 (16.19% / 24.29%)		Short Range (<20Kb)	81,718,054 (14.70% / 21.42%)		Short Range (<20Kb)	61,679,595 (6.00% / 30.83%)
Long Range (>20Kb)	203,170,009 (24.86% / 37.30%)		Long Range (>20Kb)	130,304,616 (23.45% / 34.16%)		Long Range (>20Kb)	17,336,139 (1.69% / 8.67%)
