# Supplementary material for: Hierarchical chromatin features reveal the toxin production in Bungarus multicinctus
Source: Chin Med. 2021 Sep 17;16:90. doi: 10.1186/s13020-021-00502-6 (PMC8447776; doi:10.1186/s13020-021-00502-6)
Supplement: Supplementary file 3 — Additional file 3: Table S3–S4. The relationship between gene functions and specific expressed genes in venom gland [file 13020_2021_502_MOESM3_ESM.xlsx]

## Sheet: Supplementary Table 3
Supplementary Table 3. The relationship between gene functions and specific expressed genes in venom gland.
Venom gland family(up)			Venom gland family(down)
GO:0000166	BM14027		GO:0001889	BM14358
GO:0001503	BM16362		GO:0001965	BM14358
GO:0001653	BM16362		GO:0001965	BM16064
GO:0002029	BM06659		GO:0001972	BM14358
GO:0003016	BM06192		GO:0002020	BM13171
GO:0003993	BM14501		GO:0002224	BM05966
GO:0004222	BM06192		GO:0003214	BM18732
GO:0004252	BM00523		GO:0003331	BM13869
GO:0004383	BM16362		GO:0004180	BM13869
GO:0004672	BM16362		GO:0004180	BM18732
GO:0004675	BM06659		GO:0004181	BM03723
GO:0004867	BM19207		GO:0004181	BM13869
GO:0004867	BM19210		GO:0004181	BM18732
GO:0004867	BM19215		GO:0004185	BM03723
GO:0004867	BM19233		GO:0004866	BM05293
GO:0005524	BM16362		GO:0004866	BM13171
GO:0005525	BM16362		GO:0004867	BM13171
GO:0005576	BM00523		GO:0004930	BM16064
GO:0005576	BM14501		GO:0005010	BM14358
GO:0005576	BM19207		GO:0005319	BM05966
GO:0005576	BM19210		GO:0005520	BM14358
GO:0005576	BM19215		GO:0005537	BM14358
GO:0005576	BM19233		GO:0005576	BM05966
GO:0005886	BM00523		GO:0005576	BM18528
GO:0005886	BM06659		GO:0005576	BM18732
GO:0005886	BM16362		GO:0005576	BM18779
GO:0005887	BM16362		GO:0005581	BM05966
GO:0006182	BM16362		GO:0005615	BM05293
GO:0007165	BM16362		GO:0005615	BM05966
GO:0007168	BM16362		GO:0005615	BM13171
GO:0007218	BM06192		GO:0005615	BM13869
GO:0008217	BM16362		GO:0005615	BM18732
GO:0008253	BM14027		GO:0005623	BM13869
GO:0009166	BM14027		GO:0005623	BM16064
GO:0009986	BM06659		GO:0005641	BM14358
GO:0010753	BM16362		GO:0005765	BM14358
GO:0016021	BM06192		GO:0005768	BM14358
GO:0016491	BM06400		GO:0005769	BM14358
GO:0016941	BM16362		GO:0005769	BM16064
GO:0017046	BM16362		GO:0005770	BM14358
GO:0019934	BM16362		GO:0005789	BM05966
GO:0022414	BM16362		GO:0005794	BM14358
GO:0030549	BM06659		GO:0005794	BM18732
GO:0031225	BM14027		GO:0005802	BM14358
GO:0033130	BM06659		GO:0005886	BM03723
GO:0035556	BM06192		GO:0005886	BM14358
GO:0042562	BM16362		GO:0005886	BM16064
GO:0042802	BM16362		GO:0005886	BM18779
GO:0042995	BM06659		GO:0005887	BM14358
GO:0045202	BM06659		GO:0005887	BM16064
GO:0046872	BM06192		GO:0005925	BM14358
GO:0046872	BM14501		GO:0006508	BM03723
GO:0046872	BM14027		GO:0006508	BM13869
GO:0051447	BM16362		GO:0006518	BM18732
GO:0060348	BM16362		GO:0006629	BM18779
GO:0090729	BM19207		GO:0006898	BM14358
GO:0090729	BM19210		GO:0006954	BM05293
GO:0090729	BM19233		GO:0006956	BM05293
GO:0095500	BM06659		GO:0007041	BM14358
GO:0097011	BM16362		GO:0007165	BM14358
GO:1900194	BM16362		GO:0007186	BM14358
GO:1903779	BM16362		GO:0007283	BM14358
GO:0005576	BM20246		GO:0007585	BM05966
GO:0009405	BM20246		GO:0007596	BM13869
GO:0090729	BM20246		GO:0007596	BM16064
			GO:0008081	BM18779
			GO:0008228	BM05966
			GO:0008233	BM18732
			GO:0008270	BM03723
			GO:0008270	BM13869
			GO:0008270	BM18732
			GO:0008889	BM18779
			GO:0009408	BM13869
			GO:0009791	BM14358
			GO:0009986	BM14358
			GO:0010757	BM13869
			GO:0015057	BM16064
			GO:0016020	BM14358
			GO:0016021	BM03723
			GO:0016042	BM18779
			GO:0016055	BM18732
			GO:0016485	BM18732
			GO:0019695	BM18779
			GO:0019899	BM14358
			GO:0019904	BM18732
			GO:0030070	BM18732
			GO:0030072	BM18732
			GO:0030118	BM14358
			GO:0030133	BM14358
			GO:0030139	BM14358
			GO:0030140	BM14358
			GO:0030141	BM18732
			GO:0030246	BM18528
			GO:0030425	BM18732
			GO:0030658	BM18732
			GO:0030665	BM14358
			GO:0030667	BM14358
			GO:0030667	BM18732
			GO:0031045	BM18732
			GO:0031100	BM14358
			GO:0031225	BM18779
			GO:0031681	BM16064
			GO:0031995	BM14358
			GO:0032502	BM05966
			GO:0032526	BM14358
			GO:0032588	BM14358
			GO:0033366	BM18732
			GO:0034230	BM18732
			GO:0035926	BM16064
			GO:0038023	BM14358
			GO:0042043	BM18732
			GO:0042493	BM13869
			GO:0042599	BM05966
			GO:0042730	BM13869
			GO:0042802	BM14358
			GO:0043025	BM18732
			GO:0043065	BM14358
			GO:0043171	BM18732
			GO:0043204	BM18732
			GO:0043312	BM14358
			GO:0044267	BM05966
			GO:0044794	BM14358
			GO:0045121	BM18732
			GO:0045217	BM16064
			GO:0045334	BM05966
			GO:0046872	BM05293
			GO:0046872	BM18528
			GO:0046872	BM18779
			GO:0047390	BM18779
			GO:0048029	BM05966
			GO:0048471	BM14358
			GO:0050839	BM18732
			GO:0050897	BM18732
			GO:0051219	BM14358
			GO:0051918	BM13869
			GO:0061024	BM14358
			GO:0070062	BM14358
			GO:0071333	BM13869
			GO:0072657	BM18732
			GO:0090195	BM16064
			GO:0090729	BM05293
			GO:0097060	BM18732
			GO:0097421	BM13869
			GO:2000173	BM18732
			GO:2000346	BM13869
			GO:1903659	BM20235
			GO:0030449	BM20235
			GO:0005615	BM20235
			GO:0031362	BM20235
			GO:0009986	BM20235
			GO:0042102	BM20235
			GO:0001848	BM20235
			GO:0043066	BM20235
			GO:0001971	BM20235
			GO:1903660	BM20235
			GO:0042383	BM20235
			GO:0005886	BM20235
			GO:0043218	BM20235
			GO:0045916	BM20235
			GO:0030550	BM20242
			GO:0009986	BM20242
			GO:0016020	BM20242
			GO:0005886	BM20242
			GO:0002320	BM20242
			GO:0031225	BM20242

## Sheet: Supplemrntary 4
Supplementary Table 4. The venom families in Bungarus multicinctus.
GeneID	Chromsome	Start	End	Direction	Family
BM06622	HiC_scaffold_1	27506147	27525618	-	3FTX
BM20238	HiC_scaffold_1	27551534	27562828	+	3FTX
BM06633	HiC_scaffold_1	27559100	27581979	+	3FTX
BM06659	HiC_scaffold_1	27815524	27817879	+	3FTX
BM20237	HiC_scaffold_1	28108729	28114488	+	3FTX
BM20163	HiC_scaffold_1	69711119	69714798	+	abhydrolase domain containing(ABHD)
BM09705	HiC_scaffold_1	69713209	69714798	+	abhydrolase domain containing(ABHD)
BM16303	HiC_scaffold_1	207022904	207027685	-	abhydrolase domain containing(ABHD)
BM15601	HiC_scaffold_1	8473300	8523902	-	complement C3
BM15599	HiC_scaffold_1	8756721	8830379	+	complement C3
BM13171	HiC_scaffold_1	17627929	17703465	+	complement C3
BM09889	HiC_scaffold_1	53545347	53594256	-	complement C3
BM10178	HiC_scaffold_1	110507823	110566056	+	complement C3
BM10039	HiC_scaffold_1	120879775	120889463	+	complement C3
BM05293	HiC_scaffold_1	162890881	162958971	-	complement C3
BM15113	HiC_scaffold_1	168299688	168342086	-	complement C3
BM16014	HiC_scaffold_1	242035265	242055500	-	creatine kinase(CK)
BM06824	HiC_scaffold_1	29440778	29454324	+	c-type lectin
BM06835	HiC_scaffold_1	29910523	29943842	+	c-type lectin
BM06836	HiC_scaffold_1	30003945	30058460	-	c-type lectin
BM06838	HiC_scaffold_1	30090436	30099125	-	c-type lectin
BM06840	HiC_scaffold_1	30135066	30138964	+	c-type lectin
BM10210	HiC_scaffold_1	108042435	108055595	-	c-type lectin
BM05379	HiC_scaffold_1	153992571	154000524	+	c-type lectin
BM15149	HiC_scaffold_1	170453636	170454323	+	Cystatin family
BM09679	HiC_scaffold_1	71957015	71967876	+	Glycosyl hydrolase 56 family（HYAL）
BM09678	HiC_scaffold_1	71989989	71997987	+	Glycosyl hydrolase 56 family（HYAL）
BM09676	HiC_scaffold_1	72021417	72037687	+	Glycosyl hydrolase 56 family（HYAL）
BM16944	HiC_scaffold_1	164281072	164298688	+	Histidine acid phosphatase family（ACP）
BM09724	HiC_scaffold_1	68702838	68720244	+	Hyaluronidase
BM05029	HiC_scaffold_1	175600216	175639963	+	insulin-like growth factor
BM05000	HiC_scaffold_1	175615327	175615846	+	insulin-like growth factor
BM04948	HiC_scaffold_1	179442830	179453136	+	insulin-like growth factor
BM04947	HiC_scaffold_1	179474737	179488336	+	insulin-like growth factor
BM06653	HiC_scaffold_1	31575884	31588518	+	LAAO
BM06663	HiC_scaffold_1	31976172	31994041	+	LAAO
BM06664	HiC_scaffold_1	32024768	32037624	+	LAAO
BM10433	HiC_scaffold_1	84427096	84430011	+	Metalloproteinase
BM05140	HiC_scaffold_1	190316846	190387821	+	Natriuretic peptide family
BM16196	HiC_scaffold_1	259081822	259103947	+	Natriuretic peptide family
BM16197	HiC_scaffold_1	259131762	259145728	+	Natriuretic peptide family
BM16361	HiC_scaffold_1	278014164	278014515	+	Natriuretic peptide family
BM16362	HiC_scaffold_1	278015069	278026750	-	Natriuretic peptide family
BM16363	HiC_scaffold_1	278037834	278041412	-	Natriuretic peptide family
BM09982	HiC_scaffold_1	123311655	123319193	+	Nucleotide pyrophosphatase/phosphodiesterase
BM06643	HiC_scaffold_1	31420856	31434059	+	Ohanin/vespryn family
BM05041	HiC_scaffold_1	175367844	175379672	-	Peptidase S1(Trypsin)
BM05040	HiC_scaffold_1	175389598	175396254	-	Peptidase S1(Trypsin)
BM05038	HiC_scaffold_1	175422807	175439476	+	Peptidase S1(Trypsin)
BM05037	HiC_scaffold_1	175447364	175455505	+	Peptidase S1(Trypsin)
BM05035	HiC_scaffold_1	175478672	175488290	+	Peptidase S1(Trypsin)
BM16064	HiC_scaffold_1	244877030	244882995	+	Peptidase S1(Trypsin)
BM09962	HiC_scaffold_1	135294133	135315669	-	Peptidase S10 family（carboxypeptidase）
BM14028	HiC_scaffold_2	112055863	112100470	-	5'-nucleotidase
BM14027	HiC_scaffold_2	112127280	112152924	+	5'-nucleotidase
BM04612	HiC_scaffold_2	22731371	22737070	-	abhydrolase domain containing(ABHD)
BM04677	HiC_scaffold_2	24921705	24933438	-	abhydrolase domain containing(ABHD)
BM10632	HiC_scaffold_2	161430183	161436535	+	abhydrolase domain containing(ABHD)
BM14318	HiC_scaffold_2	81964016	81970663	-	acidic residue methyltransferase 1(ARMT1)
BM20062	HiC_scaffold_2	156457191	156463883	-	CRISP
BM14358	HiC_scaffold_2	77899180	77979950	-	insulin-like growth factor
BM16502	HiC_scaffold_2	186208598	186210824	+	Metalloproteinase
BM11336	HiC_scaffold_2	40814613	40821772	+	Multicopper oxidase family
BM10589	HiC_scaffold_2	159519204	159527753	+	Nucleotide pyrophosphatase/phosphodiesterase
BM03723	HiC_scaffold_2	2782846	2830257	-	Peptidase S10 family（carboxypeptidase）
BM13869	HiC_scaffold_2	144809095	144819363	-	Peptidase S10 family（carboxypeptidase）
BM15680	HiC_scaffold_2	182032564	182050856	-	phospholipase B domain containing 2 (PLBD2)
BM12959	HiC_scaffold_2	55511814	55592491	-	phospholipase B1 (PLB1)
BM19392	HiC_scaffold_2	183637588	183669181	+	PLA2
BM09280	HiC_scaffold_2	183710471	183723899	-	PLA2
BM19393	HiC_scaffold_2	183739220	183742585	+	PLA2
BM19395	HiC_scaffold_2	183766503	183770094	+	PLA2
BM01341	HiC_scaffold_3	147759681	147789286	-	abhydrolase domain containing(ABHD)
BM01472	HiC_scaffold_3	156438113	156438431	+	abhydrolase domain containing(ABHD)
BM01457	HiC_scaffold_3	156445542	156452812	+	abhydrolase domain containing(ABHD)
BM13293	HiC_scaffold_3	174977442	174981528	+	abhydrolase domain containing(ABHD)
BM02236	HiC_scaffold_3	13651838	13681638	+	complement C3
BM01280	HiC_scaffold_3	153120278	153180110	-	complement C3
BM01459	HiC_scaffold_3	137737404	137749001	-	creatine kinase(CK)
BM02135	HiC_scaffold_3	25874408	25884792	+	c-type lectin
BM01614	HiC_scaffold_3	119361807	119363037	-	c-type lectin
BM12275	HiC_scaffold_3	99534640	99545719	-	Histidine acid phosphatase family（ACP）
BM12536	HiC_scaffold_3	68193525	68210002	-	insulin-like growth factor
BM18598	HiC_scaffold_3	103124899	103127059	-	Metalloproteinase
BM18597	HiC_scaffold_3	103132980	103135170	-	Metalloproteinase
BM18596	HiC_scaffold_3	103142444	103144127	-	Metalloproteinase
BM18594	HiC_scaffold_3	103146820	103156792	-	Metalloproteinase
BM18593	HiC_scaffold_3	103159745	103169719	-	Metalloproteinase
BM18592	HiC_scaffold_3	103177154	103180027	-	Metalloproteinase
BM18591	HiC_scaffold_3	103183827	103185804	-	Metalloproteinase
BM01281	HiC_scaffold_3	153113994	153118439	+	Multicopper oxidase family
BM12016	HiC_scaffold_3	54380976	54381480	+	PLA2
BM00850	HiC_scaffold_4	47699757	47709133	-	abhydrolase domain containing(ABHD)
BM09174	HiC_scaffold_4	136929409	136948668	+	abhydrolase domain containing(ABHD)
BM16977	HiC_scaffold_4	2957213	2957537	+	cathelicidin-related
BM16979	HiC_scaffold_4	2988985	2993930	-	cathelicidin-related
BM01114	HiC_scaffold_4	64820759	64839120	-	complement C3
BM00684	HiC_scaffold_4	122930247	122940811	+	complement C3
BM00020	HiC_scaffold_4	77748916	77769926	-	CRISP
BM00941	HiC_scaffold_4	53816881	53828134	-	c-type lectin
BM00463	HiC_scaffold_4	109807246	109808943	+	c-type lectin
BM08998	HiC_scaffold_4	127493760	127505216	-	c-type lectin
BM08999	HiC_scaffold_4	127539551	127544595	-	c-type lectin
BM04859	HiC_scaffold_4	147264953	147277261	+	c-type lectin
BM00523	HiC_scaffold_4	115440144	115455334	+	Glycosyl hydrolase 37 family
BM00536	HiC_scaffold_4	117209481	117239360	-	Glycosyl hydrolase 37 family
BM00549	HiC_scaffold_4	117881623	117887658	+	Glycosyl hydrolase 37 family
BM08321	HiC_scaffold_4	149372981	149373775	-	Glycosyl hydrolase 37 family
BM00069	HiC_scaffold_4	81748661	81751651	-	Histidine acid phosphatase family（ACP）
BM01241	HiC_scaffold_4	75071351	75086848	+	insulin-like growth factor
BM01242	HiC_scaffold_4	75123466	75124108	-	insulin-like growth factor
BM00198	HiC_scaffold_4	91090280	91154308	+	insulin-like growth factor
BM00375	HiC_scaffold_4	105317539	105317992	+	insulin-like growth factor
BM09186	HiC_scaffold_4	124091489	124093042	-	insulin-like growth factor
BM09244	HiC_scaffold_4	124741807	124763532	+	Metalloproteinase
BM13364	HiC_scaffold_5	128447950	128449486	-	abhydrolase domain containing(ABHD)
BM17860	HiC_scaffold_5	80653679	80680401	-	CRISP
BM12154	HiC_scaffold_5	43660852	43725976	-	Glycosyl hydrolase 13 family（alpha-amylase）
BM17692	HiC_scaffold_5	94836980	94837712	-	growthfactor
BM19225	HiC_scaffold_5	133652222	133653139	-	Kunitz
BM19223	HiC_scaffold_5	133665228	133665935	-	Kunitz
BM16626	HiC_scaffold_5	133691696	133699792	-	Kunitz
BM16627	HiC_scaffold_5	133709281	133712621	-	Kunitz
BM18582	HiC_scaffold_5	133724154	133731031	+	Kunitz
BM18580	HiC_scaffold_5	133739050	133739758	-	Kunitz
BM19218	HiC_scaffold_5	133750403	133751096	+	Kunitz
BM19215	HiC_scaffold_5	133812939	133813491	-	Kunitz
BM19214	HiC_scaffold_5	133894235	133895070	+	Kunitz
BM19210	HiC_scaffold_5	133999394	134000226	+	Kunitz
BM19233	HiC_scaffold_5	134008145	134008974	+	Kunitz
BM19207	HiC_scaffold_5	134033455	134034280	-	Kunitz
BM19206	HiC_scaffold_5	134067089	134067920	-	Kunitz
BM19203	HiC_scaffold_5	134139774	134140483	-	Kunitz
BM19202	HiC_scaffold_5	134166968	134170610	-	Kunitz
BM09285	HiC_scaffold_5	134487055	134487619	-	Kunitz
BM19175	HiC_scaffold_5	134683206	134693677	+	Kunitz
BM19174	HiC_scaffold_5	134699358	134702236	+	Kunitz
BM19173	HiC_scaffold_5	134706074	134706488	+	Kunitz
BM19150	HiC_scaffold_5	134897217	134903726	+	Metalloproteinase
BM12126	HiC_scaffold_5	46558022	46569062	-	Multicopper oxidase family
BM17691	HiC_scaffold_5	94873674	94874406	-	NGF
BM07741	HiC_scaffold_5	12925846	12936009	-	Nucleotide pyrophosphatase/phosphodiesterase
BM18027	HiC_scaffold_5	70832592	70860639	+	Peptidase S10 family（carboxypeptidase）
BM08037	HiC_scaffold_5	397055	398642	-	PLA2
BM20244	HiC_scaffold_6	14316393	14319165	+	3FTX
BM06201	HiC_scaffold_6	33246921	33273630	+	complement C3
BM06405	HiC_scaffold_6	48587496	48593518	+	complement C3
BM05966	HiC_scaffold_6	94589985	94600938	-	c-type lectin
BM06227	HiC_scaffold_6	5587226	5622653	+	Glycosyl hydrolase 37 family
BM06324	HiC_scaffold_6	44708709	44783466	+	insulin-like growth factor
BM06400	HiC_scaffold_6	48366122	48383029	+	LAAO
BM06134	HiC_scaffold_6	4914491	4919934	-	Natriuretic peptide family
BM06141	HiC_scaffold_6	4926163	4931880	+	Natriuretic peptide family
BM05823	HiC_scaffold_6	82131561	82141014	-	Peptidase S1(Trypsin)
BM02052	HiC_scaffold_6	335828	337274	+	Peptidase S10 family（carboxypeptidase）
BM06175	HiC_scaffold_6	30364918	30383436	-	Peptidase S10 family（carboxypeptidase）
BM06176	HiC_scaffold_6	30419464	30441831	-	Peptidase S10 family（carboxypeptidase）
BM06387	HiC_scaffold_6	47900760	47915332	+	Peptidase S10 family（carboxypeptidase）
BM06192	HiC_scaffold_6	5283802	5336269	-	Peptidase_M13
BM06057	HiC_scaffold_6	18320920	18347444	+	Type-B carboxylesterase/lipase family
BM05772	HiC_scaffold_6	76435714	76452072	-	Type-B carboxylesterase/lipase family
BM05773	HiC_scaffold_6	76508982	76539981	-	Type-B carboxylesterase/lipase family
BM05786	HiC_scaffold_6	76952315	76998654	+	Type-B carboxylesterase/lipase family
BM20243	HiC_scaffold_7	92565841	92567531	-	3FTX
BM20157	HiC_scaffold_7	94252983	94253313	+	3FTX
BM02010	HiC_scaffold_7	94348046	94351205	+	3FTX
BM20240	HiC_scaffold_7	94411199	94427144	-	3FTX
BM20242	HiC_scaffold_7	94452271	94458279	-	3FTX
BM02015	HiC_scaffold_7	94492855	94500093	-	3FTX
BM20245	HiC_scaffold_7	94629444	94631441	-	3FTX
BM02014	HiC_scaffold_7	94686965	94689033	-	3FTX
BM20246	HiC_scaffold_7	94748473	94751787	+	3FTX
BM02013	HiC_scaffold_7	94872797	94874822	-	3FTX
BM20233	HiC_scaffold_7	94939931	94941947	+	3FTX
BM20234	HiC_scaffold_7	95117689	95120310	+	3FTX
BM19133	HiC_scaffold_7	95234445	95236466	+	3FTX
BM19132	HiC_scaffold_7	95264128	95266144	+	3FTX
BM19127	HiC_scaffold_7	95301642	95305302	+	3FTX
BM19125	HiC_scaffold_7	95357958	95359305	-	3FTX
BM11570	HiC_scaffold_7	48273534	48292688	-	abhydrolase domain containing(ABHD)
BM03044	HiC_scaffold_7	63327620	63354938	+	CRISP
BM03411	HiC_scaffold_7	6429565	6431386	-	c-type lectin
BM03412	HiC_scaffold_7	6459447	6466331	-	Cystatin family
BM03120	HiC_scaffold_7	71073033	71091575	+	Peptidase S10 family（carboxypeptidase）
BM02843	HiC_scaffold_8	39376287	39409247	+	CRISP
BM18528	HiC_scaffold_8	83027249	83071141	+	c-type lectin
BM18530	HiC_scaffold_8	83086309	83111004	+	c-type lectin
BM03716	HiC_scaffold_8	83275180	83278649	-	c-type lectin
BM16853	HiC_scaffold_8	83505684	83521677	-	c-type lectin
BM10888	HiC_scaffold_8	83606532	83635232	-	c-type lectin
BM11406	HiC_scaffold_8	83698625	83714396	+	c-type lectin
BM16968	HiC_scaffold_8	83967382	83978637	+	c-type lectin
BM15393	HiC_scaffold_8	84107381	84118589	+	c-type lectin
BM05181	HiC_scaffold_8	84176646	84198598	+	c-type lectin
BM11103	HiC_scaffold_8	84216838	84249445	+	c-type lectin
BM11102	HiC_scaffold_8	84293252	84301333	-	c-type lectin
BM11100	HiC_scaffold_8	84388467	84399049	+	c-type lectin
BM11099	HiC_scaffold_8	84407052	84431534	-	c-type lectin
BM11087	HiC_scaffold_8	84901431	84908606	-	c-type lectin
BM11086	HiC_scaffold_8	84929848	84935447	+	c-type lectin
BM11084	HiC_scaffold_8	84955386	84960710	+	c-type lectin
BM11083	HiC_scaffold_8	84964771	84986371	-	c-type lectin
BM11081	HiC_scaffold_8	85013730	85043124	-	c-type lectin
BM02563	HiC_scaffold_8	9500062	9517045	+	Hyaluronidase
BM02564	HiC_scaffold_8	9530382	9531033	+	Hyaluronidase
BM04195	HiC_scaffold_8	60138944	60192527	+	insulin-like growth factor
BM02813	HiC_scaffold_8	37018219	37038672	-	Peptidase S10 family（carboxypeptidase）
BM04372	HiC_scaffold_8	49391041	49413313	-	Peptidase S10 family（carboxypeptidase）
BM18494	HiC_scaffold_8	81751532	81770049	-	Peptidase S10 family（carboxypeptidase）
BM18495	HiC_scaffold_8	81780154	81785186	-	Peptidase S10 family（carboxypeptidase）
BM18496	HiC_scaffold_8	81788704	81802384	-	Peptidase S10 family（carboxypeptidase）
BM20241	HiC_scaffold_9	76212541	76214590	-	3FTX
BM18829	HiC_scaffold_9	68593847	68600200	-	complement C3
BM16816	HiC_scaffold_9	5125756	5132057	-	c-type lectin
BM16819	HiC_scaffold_9	5153315	5181391	-	c-type lectin
BM16823	HiC_scaffold_9	5345653	5362128	-	c-type lectin
BM16827	HiC_scaffold_9	5626813	5689349	-	c-type lectin
BM18779	HiC_scaffold_9	46103603	46130864	+	Nucleotide pyrophosphatase/phosphodiesterase
BM16836	HiC_scaffold_9	4873142	4903670	-	Peptidase S10 family（carboxypeptidase）
BM18678	HiC_scaffold_9	55909757	55938588	+	Peptidase S10 family（carboxypeptidase）
BM18732	HiC_scaffold_9	69920280	69986691	-	Peptidase S10 family（carboxypeptidase）
BM16750	HiC_scaffold_10	995955	1001846	+	complement C3
BM19889	HiC_scaffold_10	48204932	48234751	+	c-type lectin
BM19842	HiC_scaffold_10	41542976	41551329	-	Histidine acid phosphatase family（ACP）
BM19598	HiC_scaffold_10	17230201	17249799	-	Metalloproteinase
BM20010	HiC_scaffold_10	13095799	13099623	+	Multicopper oxidase family
BM19731	HiC_scaffold_10	31089871	31097122	-	PLA2
BM09372	HiC_scaffold_11	53501233	53513931	-	c-type lectin
BM09292	HiC_scaffold_11	54437010	54444528	-	TCTP family
BM14522	HiC_scaffold_12	527316	531190	-	creatine kinase(CK)
BM06933	HiC_scaffold_12	9692791	9694678	+	Glycosyl hydrolase 37 family
BM14501	HiC_scaffold_12	717823	722761	+	Histidine acid phosphatase family（ACP）
BM14500	HiC_scaffold_12	722767	723013	-	Histidine acid phosphatase family（ACP）
BM06974	HiC_scaffold_12	11254816	11259237	+	Peptidase S1(Trypsin)
BM16427	HiC_scaffold_12	11267812	11274071	+	Peptidase S1(Trypsin)
BM11138	HiC_scaffold_13	4707872	4713881	-	complement C3
BM08398	HiC_scaffold_13	24953496	24973112	+	c-type lectin
BM08490	HiC_scaffold_13	27049758	27054823	+	Glycosyl hydrolase 37 family
BM08514	HiC_scaffold_13	13664024	13679660	-	Metalloproteinase
BM08466	HiC_scaffold_13	18631182	18643560	-	Metalloproteinase
BM08465	HiC_scaffold_13	18662195	18662801	-	Metalloproteinase
BM07350	HiC_scaffold_14	2895752	2914384	-	CRISP
BM07426	HiC_scaffold_14	15961331	15965069	+	c-type lectin
BM07422	HiC_scaffold_14	15757674	15782793	-	Metalloproteinase
BM10896	HiC_scaffold_15	22455	59224	-	Multicopper oxidase family
BM10796	HiC_scaffold_15	12645513	12709054	-	Multicopper oxidase family
BM08776	HiC_scaffold_16	11478785	11506255	+	abhydrolase domain containing(ABHD)
BM08791	HiC_scaffold_16	12453629	12466358	+	abhydrolase domain containing(ABHD)
BM08700	HiC_scaffold_16	326022	335183	-	creatine kinase(CK)
BM08716	HiC_scaffold_16	4310569	4311112	+	insulin-like growth factor
BM08765	HiC_scaffold_16	9965216	9990094	+	Peptidase S10 family（carboxypeptidase）
BM18383	HiC_scaffold_17	10418952	10457373	-	complement C3
BM18384	HiC_scaffold_17	10458249	10468303	-	complement C3
BM12790	HiC_scaffold_17	2145017	2150471	+	Natriuretic peptide family
BM12786	HiC_scaffold_17	2196522	2200675	+	Natriuretic peptide family
BM17096	HiC_scaffold_17	9619221	9620707	-	Peptidase S1(Trypsin)
BM12844	HiC_scaffold_17	512882	528066	-	Peptidase_M13
BM12915	HiC_scaffold_17	5414759	5419730	+	PLA2
BM17086	HiC_scaffold_17	9545757	9546673	-	PLA2
BM02406	HiC_scaffold_17	12331317	12343812	-	Type-B carboxylesterase/lipase family
BM12789	HiC_scaffold_17	2175062	2176278	+	vnp
BM12788	HiC_scaffold_17	2182080	2183125	+	vnp
BM12787	HiC_scaffold_17	2186913	2191223	+	vnp
BM14765	HiC_scaffold_18	3520313	3523317	-	Cystatin family
BM14732	HiC_scaffold_18	3861317	3871220	+	Cystatin family
BM14971	HiC_scaffold_18	10361762	10390842	+	Natriuretic peptide family
