# Supplementary material for: Hierarchical chromatin features reveal the toxin production in Bungarus multicinctus
Source: Chin Med. 2021 Sep 17;16:90. doi: 10.1186/s13020-021-00502-6 (PMC8447776; doi:10.1186/s13020-021-00502-6)
Supplement: Supplementary file 4 — Additional file 4: Table S5–S8. A table listing the features of TADs and TAD boundaries between time- and tissue-dependent group. [file 13020_2021_502_MOESM4_ESM.xlsx]

## Sheet: Supplementary Table 5
Supplementary Table 5. TADs distribution in chromosomes.
Venom Gland(3d)				Venom Gland(control)				Muscle
Chromsome ID	Start	End		Chromsome ID	Start	End		ChromsomeID	Start	end
HIC_SCAFFOLD_1	2700000	3800000		HIC_SCAFFOLD_1	2650000	3900000		HIC_SCAFFOLD_1	12050000	15600000
HIC_SCAFFOLD_1	5250000	6350000		HIC_SCAFFOLD_1	5300000	6350000		HIC_SCAFFOLD_1	15850000	22350000
HIC_SCAFFOLD_1	6400000	7250000		HIC_SCAFFOLD_1	12050000	13100000		HIC_SCAFFOLD_1	41800000	42750000
HIC_SCAFFOLD_1	14100000	15650000		HIC_SCAFFOLD_1	14100000	15650000		HIC_SCAFFOLD_1	59500000	60250000
HIC_SCAFFOLD_1	14150000	15150000		HIC_SCAFFOLD_1	14300000	15150000		HIC_SCAFFOLD_1	94550000	95450000
HIC_SCAFFOLD_1	15850000	18750000		HIC_SCAFFOLD_1	15850000	18750000		HIC_SCAFFOLD_1	127700000	128700000
HIC_SCAFFOLD_1	15850000	17750000		HIC_SCAFFOLD_1	15950000	17550000		HIC_SCAFFOLD_1	134650000	135300000
HIC_SCAFFOLD_1	18900000	21350000		HIC_SCAFFOLD_1	19150000	20600000		HIC_SCAFFOLD_1	185550000	186300000
HIC_SCAFFOLD_1	18900000	20300000		HIC_SCAFFOLD_1	24100000	25750000		HIC_SCAFFOLD_1	199950000	203150000
HIC_SCAFFOLD_1	22500000	23150000		HIC_SCAFFOLD_1	25050000	25750000		HIC_SCAFFOLD_1	219400000	220700000
HIC_SCAFFOLD_1	24650000	25750000		HIC_SCAFFOLD_1	28500000	30550000		HIC_SCAFFOLD_1	246300000	247100000
HIC_SCAFFOLD_1	27700000	28450000		HIC_SCAFFOLD_1	29100000	30050000		HIC_SCAFFOLD_1	260500000	261250000
HIC_SCAFFOLD_1	28550000	30450000		HIC_SCAFFOLD_1	30850000	32050000		HIC_SCAFFOLD_1	262100000	263100000
HIC_SCAFFOLD_1	30850000	32050000		HIC_SCAFFOLD_1	32250000	34650000		HIC_SCAFFOLD_10	47050000	47650000
HIC_SCAFFOLD_1	32300000	34600000		HIC_SCAFFOLD_1	32300000	33500000		HIC_SCAFFOLD_10	50950000	51700000
HIC_SCAFFOLD_1	32300000	33500000		HIC_SCAFFOLD_1	33650000	34500000		HIC_SCAFFOLD_11	28150000	28800000
HIC_SCAFFOLD_1	33700000	34500000		HIC_SCAFFOLD_1	34650000	35250000		HIC_SCAFFOLD_2	13050000	16300000
HIC_SCAFFOLD_1	35750000	38200000		HIC_SCAFFOLD_1	35750000	38200000		HIC_SCAFFOLD_2	98700000	99400000
HIC_SCAFFOLD_1	38300000	40900000		HIC_SCAFFOLD_1	38300000	40900000		HIC_SCAFFOLD_2	113400000	114100000
HIC_SCAFFOLD_1	39450000	40750000		HIC_SCAFFOLD_1	39350000	40750000		HIC_SCAFFOLD_2	150900000	151800000
HIC_SCAFFOLD_1	40850000	41550000		HIC_SCAFFOLD_1	40850000	41550000		HIC_SCAFFOLD_2	158700000	159450000
HIC_SCAFFOLD_1	41550000	43550000		HIC_SCAFFOLD_1	41500000	43550000		HIC_SCAFFOLD_3	23150000	24050000
HIC_SCAFFOLD_1	41600000	42800000		HIC_SCAFFOLD_1	41600000	42750000		HIC_SCAFFOLD_3	78050000	78900000
HIC_SCAFFOLD_1	42850000	43550000		HIC_SCAFFOLD_1	42800000	43550000		HIC_SCAFFOLD_3	148500000	152500000
HIC_SCAFFOLD_1	44000000	47150000		HIC_SCAFFOLD_1	44000000	44750000		HIC_SCAFFOLD_4	15900000	16650000
HIC_SCAFFOLD_1	44000000	44700000		HIC_SCAFFOLD_1	44000000	47150000		HIC_SCAFFOLD_4	39850000	40650000
HIC_SCAFFOLD_1	44750000	47450000		HIC_SCAFFOLD_1	45400000	47150000		HIC_SCAFFOLD_4	99000000	99750000
HIC_SCAFFOLD_1	45350000	47150000		HIC_SCAFFOLD_1	45600000	46450000		HIC_SCAFFOLD_4	104250000	105150000
HIC_SCAFFOLD_1	47750000	48350000		HIC_SCAFFOLD_1	47750000	48350000		HIC_SCAFFOLD_5	52200000	52950000
HIC_SCAFFOLD_1	48400000	50250000		HIC_SCAFFOLD_1	48400000	49200000		HIC_SCAFFOLD_5	64700000	65450000
HIC_SCAFFOLD_1	48400000	49200000		HIC_SCAFFOLD_1	48400000	50400000		HIC_SCAFFOLD_5	76550000	77250000
HIC_SCAFFOLD_1	49250000	50250000		HIC_SCAFFOLD_1	49250000	50250000		HIC_SCAFFOLD_6	46650000	47250000
HIC_SCAFFOLD_1	50450000	51350000		HIC_SCAFFOLD_1	50500000	51350000		HIC_SCAFFOLD_6	59950000	60650000
HIC_SCAFFOLD_1	51450000	53650000		HIC_SCAFFOLD_1	51450000	53700000		HIC_SCAFFOLD_6	77850000	78700000
HIC_SCAFFOLD_1	51550000	52600000		HIC_SCAFFOLD_1	51550000	52600000		HIC_SCAFFOLD_7	11600000	12450000
HIC_SCAFFOLD_1	52650000	53650000		HIC_SCAFFOLD_1	52650000	53650000		HIC_SCAFFOLD_7	45000000	45600000
HIC_SCAFFOLD_1	53750000	57350000		HIC_SCAFFOLD_1	54250000	56100000		HIC_SCAFFOLD_7	71550000	72300000
HIC_SCAFFOLD_1	54250000	56100000		HIC_SCAFFOLD_1	56650000	57400000		HIC_SCAFFOLD_7	79250000	80000000
HIC_SCAFFOLD_1	56700000	57400000		HIC_SCAFFOLD_1	57450000	58650000		HIC_SCAFFOLD_9	13800000	14450000
HIC_SCAFFOLD_1	57450000	58700000		HIC_SCAFFOLD_1	59200000	60800000		HIC_SCAFFOLD_9	33400000	34100000
HIC_SCAFFOLD_1	59200000	60800000		HIC_SCAFFOLD_1	64450000	65700000		HIC_SCAFFOLD_9	59050000	62400000
HIC_SCAFFOLD_1	64400000	65700000		HIC_SCAFFOLD_1	64450000	66250000
HIC_SCAFFOLD_1	68000000	68750000		HIC_SCAFFOLD_1	70350000	71750000
HIC_SCAFFOLD_1	68850000	71750000		HIC_SCAFFOLD_1	70900000	71700000
HIC_SCAFFOLD_1	70350000	71750000		HIC_SCAFFOLD_1	72100000	73750000
HIC_SCAFFOLD_1	70900000	71700000		HIC_SCAFFOLD_1	74050000	75350000
HIC_SCAFFOLD_1	72100000	73800000		HIC_SCAFFOLD_1	77800000	78600000
HIC_SCAFFOLD_1	74050000	75400000		HIC_SCAFFOLD_1	78800000	79850000
HIC_SCAFFOLD_1	75550000	76150000		HIC_SCAFFOLD_1	80500000	81750000
HIC_SCAFFOLD_1	75650000	77050000		HIC_SCAFFOLD_1	82900000	83550000
HIC_SCAFFOLD_1	76250000	77050000		HIC_SCAFFOLD_1	84250000	85550000
HIC_SCAFFOLD_1	77550000	78600000		HIC_SCAFFOLD_1	84950000	85550000
HIC_SCAFFOLD_1	78850000	79850000		HIC_SCAFFOLD_1	85850000	87650000
HIC_SCAFFOLD_1	80500000	81750000		HIC_SCAFFOLD_1	85950000	87100000
HIC_SCAFFOLD_1	82500000	85550000		HIC_SCAFFOLD_1	88200000	89050000
HIC_SCAFFOLD_1	82900000	83500000		HIC_SCAFFOLD_1	89100000	90150000
HIC_SCAFFOLD_1	85850000	87650000		HIC_SCAFFOLD_1	92750000	93700000
HIC_SCAFFOLD_1	85950000	87000000		HIC_SCAFFOLD_1	92750000	94250000
HIC_SCAFFOLD_1	88200000	89050000		HIC_SCAFFOLD_1	94550000	96000000
HIC_SCAFFOLD_1	89100000	90150000		HIC_SCAFFOLD_1	96300000	98300000
HIC_SCAFFOLD_1	91250000	92700000		HIC_SCAFFOLD_1	96350000	97750000
HIC_SCAFFOLD_1	91350000	91950000		HIC_SCAFFOLD_1	98350000	100050000
HIC_SCAFFOLD_1	92100000	92700000		HIC_SCAFFOLD_1	100150000	100900000
HIC_SCAFFOLD_1	92750000	93650000		HIC_SCAFFOLD_1	100150000	104200000
HIC_SCAFFOLD_1	94600000	96000000		HIC_SCAFFOLD_1	101000000	101800000
HIC_SCAFFOLD_1	96350000	98000000		HIC_SCAFFOLD_1	101900000	104200000
HIC_SCAFFOLD_1	98400000	100050000		HIC_SCAFFOLD_1	103400000	104200000
HIC_SCAFFOLD_1	100100000	100900000		HIC_SCAFFOLD_1	104300000	105800000
HIC_SCAFFOLD_1	100950000	105800000		HIC_SCAFFOLD_1	106000000	107150000
HIC_SCAFFOLD_1	100950000	104200000		HIC_SCAFFOLD_1	106400000	108700000
HIC_SCAFFOLD_1	101000000	101850000		HIC_SCAFFOLD_1	109000000	109900000
HIC_SCAFFOLD_1	101900000	104200000		HIC_SCAFFOLD_1	110000000	110900000
HIC_SCAFFOLD_1	102600000	104150000		HIC_SCAFFOLD_1	110950000	114150000
HIC_SCAFFOLD_1	104250000	105800000		HIC_SCAFFOLD_1	111050000	112650000
HIC_SCAFFOLD_1	106000000	107150000		HIC_SCAFFOLD_1	114250000	114950000
HIC_SCAFFOLD_1	106350000	108850000		HIC_SCAFFOLD_1	118850000	119750000
HIC_SCAFFOLD_1	109000000	109850000		HIC_SCAFFOLD_1	120000000	120700000
HIC_SCAFFOLD_1	110000000	110900000		HIC_SCAFFOLD_1	121850000	122550000
HIC_SCAFFOLD_1	111050000	112650000		HIC_SCAFFOLD_1	122700000	123300000
HIC_SCAFFOLD_1	114250000	116050000		HIC_SCAFFOLD_1	123600000	124500000
HIC_SCAFFOLD_1	119000000	119800000		HIC_SCAFFOLD_1	125900000	127000000
HIC_SCAFFOLD_1	121850000	122550000		HIC_SCAFFOLD_1	125900000	129550000
HIC_SCAFFOLD_1	122700000	123300000		HIC_SCAFFOLD_1	125900000	130150000
HIC_SCAFFOLD_1	123600000	124500000		HIC_SCAFFOLD_1	129550000	130200000
HIC_SCAFFOLD_1	124800000	125700000		HIC_SCAFFOLD_1	130300000	131850000
HIC_SCAFFOLD_1	125900000	129550000		HIC_SCAFFOLD_1	132200000	133550000
HIC_SCAFFOLD_1	125900000	127050000		HIC_SCAFFOLD_1	133750000	134550000
HIC_SCAFFOLD_1	128800000	129500000		HIC_SCAFFOLD_1	134650000	135300000
HIC_SCAFFOLD_1	130450000	131550000		HIC_SCAFFOLD_1	135400000	136200000
HIC_SCAFFOLD_1	132150000	133600000		HIC_SCAFFOLD_1	136450000	138500000
HIC_SCAFFOLD_1	133750000	134550000		HIC_SCAFFOLD_1	136650000	137650000
HIC_SCAFFOLD_1	134650000	135300000		HIC_SCAFFOLD_1	140650000	141500000
HIC_SCAFFOLD_1	135350000	136200000		HIC_SCAFFOLD_1	141600000	142700000
HIC_SCAFFOLD_1	136600000	138400000		HIC_SCAFFOLD_1	145150000	145750000
HIC_SCAFFOLD_1	140600000	141500000		HIC_SCAFFOLD_1	146000000	147800000
HIC_SCAFFOLD_1	141600000	142700000		HIC_SCAFFOLD_1	149500000	150550000
HIC_SCAFFOLD_1	145100000	145900000		HIC_SCAFFOLD_1	153250000	154200000
HIC_SCAFFOLD_1	145950000	147850000		HIC_SCAFFOLD_1	154900000	156250000
HIC_SCAFFOLD_1	153300000	154150000		HIC_SCAFFOLD_1	155450000	156200000
HIC_SCAFFOLD_1	154800000	156200000		HIC_SCAFFOLD_1	157400000	158200000
HIC_SCAFFOLD_1	157300000	158200000		HIC_SCAFFOLD_1	158250000	159200000
HIC_SCAFFOLD_1	158250000	159200000		HIC_SCAFFOLD_1	160300000	162150000
HIC_SCAFFOLD_1	163650000	164300000		HIC_SCAFFOLD_1	160650000	161650000
HIC_SCAFFOLD_1	164450000	165550000		HIC_SCAFFOLD_1	164450000	165550000
HIC_SCAFFOLD_1	165700000	166800000		HIC_SCAFFOLD_1	165650000	166850000
HIC_SCAFFOLD_1	167150000	168350000		HIC_SCAFFOLD_1	169100000	170100000
HIC_SCAFFOLD_1	168400000	169000000		HIC_SCAFFOLD_1	171600000	172250000
HIC_SCAFFOLD_1	169150000	170450000		HIC_SCAFFOLD_1	173200000	174100000
HIC_SCAFFOLD_1	171550000	172250000		HIC_SCAFFOLD_1	174800000	175400000
HIC_SCAFFOLD_1	173200000	174150000		HIC_SCAFFOLD_1	178550000	179600000
HIC_SCAFFOLD_1	174250000	175500000		HIC_SCAFFOLD_1	180200000	182050000
HIC_SCAFFOLD_1	174800000	175400000		HIC_SCAFFOLD_1	180350000	180950000
HIC_SCAFFOLD_1	178550000	179550000		HIC_SCAFFOLD_1	182800000	184500000
HIC_SCAFFOLD_1	180150000	182050000		HIC_SCAFFOLD_1	184650000	187800000
HIC_SCAFFOLD_1	182800000	184500000		HIC_SCAFFOLD_1	185300000	187850000
HIC_SCAFFOLD_1	184650000	187650000		HIC_SCAFFOLD_1	185500000	186300000
HIC_SCAFFOLD_1	184650000	185450000		HIC_SCAFFOLD_1	186350000	187000000
HIC_SCAFFOLD_1	185400000	187750000		HIC_SCAFFOLD_1	187050000	187800000
HIC_SCAFFOLD_1	185450000	187050000		HIC_SCAFFOLD_1	188100000	189650000
HIC_SCAFFOLD_1	185500000	186300000		HIC_SCAFFOLD_1	189700000	190500000
HIC_SCAFFOLD_1	186350000	187000000		HIC_SCAFFOLD_1	190650000	193250000
HIC_SCAFFOLD_1	187050000	187800000		HIC_SCAFFOLD_1	191800000	192600000
HIC_SCAFFOLD_1	188050000	190550000		HIC_SCAFFOLD_1	193700000	195900000
HIC_SCAFFOLD_1	188100000	189200000		HIC_SCAFFOLD_1	194550000	195150000
HIC_SCAFFOLD_1	189700000	190600000		HIC_SCAFFOLD_1	197100000	197750000
HIC_SCAFFOLD_1	190650000	193100000		HIC_SCAFFOLD_1	197850000	199100000
HIC_SCAFFOLD_1	193700000	195850000		HIC_SCAFFOLD_1	200000000	203400000
HIC_SCAFFOLD_1	196400000	197000000		HIC_SCAFFOLD_1	200200000	201600000
HIC_SCAFFOLD_1	197100000	199050000		HIC_SCAFFOLD_1	201650000	203400000
HIC_SCAFFOLD_1	197100000	197800000		HIC_SCAFFOLD_1	203750000	204600000
HIC_SCAFFOLD_1	197850000	198800000		HIC_SCAFFOLD_1	206300000	208600000
HIC_SCAFFOLD_1	199150000	199950000		HIC_SCAFFOLD_1	207500000	208200000
HIC_SCAFFOLD_1	200000000	203400000		HIC_SCAFFOLD_1	209300000	211500000
HIC_SCAFFOLD_1	200250000	201550000		HIC_SCAFFOLD_1	209550000	210350000
HIC_SCAFFOLD_1	201650000	203200000		HIC_SCAFFOLD_1	210450000	211350000
HIC_SCAFFOLD_1	203600000	204600000		HIC_SCAFFOLD_1	211650000	212400000
HIC_SCAFFOLD_1	205000000	206050000		HIC_SCAFFOLD_1	211650000	213050000
HIC_SCAFFOLD_1	206450000	208250000		HIC_SCAFFOLD_1	211650000	213700000
HIC_SCAFFOLD_1	207450000	208200000		HIC_SCAFFOLD_1	213100000	213800000
HIC_SCAFFOLD_1	209450000	211500000		HIC_SCAFFOLD_1	213900000	215800000
HIC_SCAFFOLD_1	209650000	210350000		HIC_SCAFFOLD_1	217600000	218400000
HIC_SCAFFOLD_1	210450000	211350000		HIC_SCAFFOLD_1	219350000	220700000
HIC_SCAFFOLD_1	213900000	215800000		HIC_SCAFFOLD_1	221350000	224450000
HIC_SCAFFOLD_1	217700000	218350000		HIC_SCAFFOLD_1	221350000	225200000
HIC_SCAFFOLD_1	219350000	220700000		HIC_SCAFFOLD_1	221550000	222650000
HIC_SCAFFOLD_1	221350000	225200000		HIC_SCAFFOLD_1	222800000	225200000
HIC_SCAFFOLD_1	221350000	224450000		HIC_SCAFFOLD_1	222900000	224300000
HIC_SCAFFOLD_1	221550000	222650000		HIC_SCAFFOLD_1	226150000	227000000
HIC_SCAFFOLD_1	222900000	224300000		HIC_SCAFFOLD_1	226200000	229500000
HIC_SCAFFOLD_1	226100000	227000000		HIC_SCAFFOLD_1	227100000	229500000
HIC_SCAFFOLD_1	227150000	229500000		HIC_SCAFFOLD_1	227200000	228100000
HIC_SCAFFOLD_1	227250000	228250000		HIC_SCAFFOLD_1	228550000	229450000
HIC_SCAFFOLD_1	228400000	229400000		HIC_SCAFFOLD_1	230150000	231300000
HIC_SCAFFOLD_1	229550000	232000000		HIC_SCAFFOLD_1	230150000	232000000
HIC_SCAFFOLD_1	230100000	232000000		HIC_SCAFFOLD_1	231350000	232000000
HIC_SCAFFOLD_1	230100000	231250000		HIC_SCAFFOLD_1	232750000	234350000
HIC_SCAFFOLD_1	231350000	231950000		HIC_SCAFFOLD_1	240900000	242350000
HIC_SCAFFOLD_1	232750000	234350000		HIC_SCAFFOLD_1	241500000	242300000
HIC_SCAFFOLD_1	240900000	242350000		HIC_SCAFFOLD_1	245000000	246000000
HIC_SCAFFOLD_1	241500000	242300000		HIC_SCAFFOLD_1	246250000	247400000
HIC_SCAFFOLD_1	245000000	246000000		HIC_SCAFFOLD_1	247700000	248800000
HIC_SCAFFOLD_1	246200000	247400000		HIC_SCAFFOLD_1	248850000	249550000
HIC_SCAFFOLD_1	247700000	248800000		HIC_SCAFFOLD_1	251750000	252550000
HIC_SCAFFOLD_1	248850000	249550000		HIC_SCAFFOLD_1	252700000	253550000
HIC_SCAFFOLD_1	251750000	252600000		HIC_SCAFFOLD_1	253850000	254700000
HIC_SCAFFOLD_1	252700000	253550000		HIC_SCAFFOLD_1	257600000	260300000
HIC_SCAFFOLD_1	253850000	254700000		HIC_SCAFFOLD_1	260400000	261250000
HIC_SCAFFOLD_1	260350000	261250000		HIC_SCAFFOLD_1	261350000	262000000
HIC_SCAFFOLD_1	261350000	265450000		HIC_SCAFFOLD_1	261400000	263250000
HIC_SCAFFOLD_1	261350000	262000000		HIC_SCAFFOLD_1	262050000	263150000
HIC_SCAFFOLD_1	262050000	263150000		HIC_SCAFFOLD_1	263500000	265450000
HIC_SCAFFOLD_1	263550000	265400000		HIC_SCAFFOLD_1	263550000	264250000
HIC_SCAFFOLD_1	263550000	264250000		HIC_SCAFFOLD_1	265600000	267150000
HIC_SCAFFOLD_1	265600000	267150000		HIC_SCAFFOLD_1	269100000	270000000
HIC_SCAFFOLD_1	265650000	266350000		HIC_SCAFFOLD_1	270150000	271050000
HIC_SCAFFOLD_1	269050000	270000000		HIC_SCAFFOLD_1	271200000	274300000
HIC_SCAFFOLD_1	270150000	271050000		HIC_SCAFFOLD_1	276150000	277300000
HIC_SCAFFOLD_1	271200000	274400000		HIC_SCAFFOLD_10	1850000	2650000
HIC_SCAFFOLD_1	274900000	276100000		HIC_SCAFFOLD_10	5500000	8300000
HIC_SCAFFOLD_1	276150000	277250000		HIC_SCAFFOLD_10	5750000	7200000
HIC_SCAFFOLD_10	5750000	8450000		HIC_SCAFFOLD_10	8950000	9850000
HIC_SCAFFOLD_10	5750000	7400000		HIC_SCAFFOLD_10	9900000	10800000
HIC_SCAFFOLD_10	8950000	9800000		HIC_SCAFFOLD_10	10900000	12450000
HIC_SCAFFOLD_10	9900000	10800000		HIC_SCAFFOLD_10	13150000	14050000
HIC_SCAFFOLD_10	10900000	12450000		HIC_SCAFFOLD_10	17500000	19700000
HIC_SCAFFOLD_10	12900000	14100000		HIC_SCAFFOLD_10	17550000	18750000
HIC_SCAFFOLD_10	16200000	17250000		HIC_SCAFFOLD_10	18850000	19750000
HIC_SCAFFOLD_10	17500000	19700000		HIC_SCAFFOLD_10	19900000	21000000
HIC_SCAFFOLD_10	17550000	18700000		HIC_SCAFFOLD_10	21750000	22700000
HIC_SCAFFOLD_10	18850000	19700000		HIC_SCAFFOLD_10	23300000	24550000
HIC_SCAFFOLD_10	19900000	21000000		HIC_SCAFFOLD_10	25550000	26650000
HIC_SCAFFOLD_10	21750000	22750000		HIC_SCAFFOLD_10	26700000	30250000
HIC_SCAFFOLD_10	23300000	24550000		HIC_SCAFFOLD_10	26750000	27600000
HIC_SCAFFOLD_10	25550000	26650000		HIC_SCAFFOLD_10	27800000	29300000
HIC_SCAFFOLD_10	26750000	27700000		HIC_SCAFFOLD_10	29300000	30000000
HIC_SCAFFOLD_10	27900000	29300000		HIC_SCAFFOLD_10	30200000	31100000
HIC_SCAFFOLD_10	29350000	29950000		HIC_SCAFFOLD_10	34500000	35550000
HIC_SCAFFOLD_10	30100000	31100000		HIC_SCAFFOLD_10	37150000	39850000
HIC_SCAFFOLD_10	37650000	38450000		HIC_SCAFFOLD_10	37600000	38500000
HIC_SCAFFOLD_10	38650000	39800000		HIC_SCAFFOLD_10	38700000	39800000
HIC_SCAFFOLD_10	40050000	41600000		HIC_SCAFFOLD_10	40400000	41500000
HIC_SCAFFOLD_10	40600000	41500000		HIC_SCAFFOLD_10	42050000	45400000
HIC_SCAFFOLD_10	42200000	45400000		HIC_SCAFFOLD_10	42200000	43250000
HIC_SCAFFOLD_10	42200000	43250000		HIC_SCAFFOLD_10	43500000	44850000
HIC_SCAFFOLD_10	43450000	44900000		HIC_SCAFFOLD_10	45550000	46850000
HIC_SCAFFOLD_10	45500000	46800000		HIC_SCAFFOLD_10	46950000	47650000
HIC_SCAFFOLD_10	46950000	48150000		HIC_SCAFFOLD_10	47000000	48150000
HIC_SCAFFOLD_10	48200000	50650000		HIC_SCAFFOLD_10	48200000	50650000
HIC_SCAFFOLD_10	48300000	49400000		HIC_SCAFFOLD_10	48250000	49400000
HIC_SCAFFOLD_10	49650000	50650000		HIC_SCAFFOLD_10	49600000	50650000
HIC_SCAFFOLD_10	50900000	51700000		HIC_SCAFFOLD_10	50900000	51700000
HIC_SCAFFOLD_10	51800000	52400000		HIC_SCAFFOLD_10	51750000	52600000
HIC_SCAFFOLD_10	53100000	54500000		HIC_SCAFFOLD_10	52800000	54500000
HIC_SCAFFOLD_10	57650000	58600000		HIC_SCAFFOLD_10	63150000	64250000
HIC_SCAFFOLD_10	61500000	62200000		HIC_SCAFFOLD_11	2600000	4800000
HIC_SCAFFOLD_10	62300000	63050000		HIC_SCAFFOLD_11	5100000	8050000
HIC_SCAFFOLD_11	2700000	4800000		HIC_SCAFFOLD_11	5200000	6550000
HIC_SCAFFOLD_11	5100000	8050000		HIC_SCAFFOLD_11	7000000	8000000
HIC_SCAFFOLD_11	5200000	6500000		HIC_SCAFFOLD_11	12550000	13300000
HIC_SCAFFOLD_11	6850000	8000000		HIC_SCAFFOLD_11	13350000	14000000
HIC_SCAFFOLD_11	12550000	13300000		HIC_SCAFFOLD_11	16800000	17500000
HIC_SCAFFOLD_11	16750000	17500000		HIC_SCAFFOLD_11	17550000	18150000
HIC_SCAFFOLD_11	17550000	18150000		HIC_SCAFFOLD_11	18850000	19650000
HIC_SCAFFOLD_11	18850000	19650000		HIC_SCAFFOLD_11	21150000	22200000
HIC_SCAFFOLD_11	21200000	22150000		HIC_SCAFFOLD_11	22500000	24850000
HIC_SCAFFOLD_11	22550000	24850000		HIC_SCAFFOLD_11	22750000	23750000
HIC_SCAFFOLD_11	22750000	23750000		HIC_SCAFFOLD_11	23900000	24850000
HIC_SCAFFOLD_11	23900000	24900000		HIC_SCAFFOLD_11	24950000	25900000
HIC_SCAFFOLD_11	24950000	25900000		HIC_SCAFFOLD_11	26450000	27250000
HIC_SCAFFOLD_11	26450000	27150000		HIC_SCAFFOLD_11	27900000	30050000
HIC_SCAFFOLD_11	27900000	30050000		HIC_SCAFFOLD_11	28000000	29050000
HIC_SCAFFOLD_11	28000000	29050000		HIC_SCAFFOLD_11	30700000	32950000
HIC_SCAFFOLD_11	30250000	31450000		HIC_SCAFFOLD_11	30750000	31450000
HIC_SCAFFOLD_11	30750000	31500000		HIC_SCAFFOLD_11	31500000	32300000
HIC_SCAFFOLD_11	30750000	33000000		HIC_SCAFFOLD_11	33650000	35300000
HIC_SCAFFOLD_11	31500000	32950000		HIC_SCAFFOLD_11	35450000	37850000
HIC_SCAFFOLD_11	31500000	32300000		HIC_SCAFFOLD_11	36950000	37800000
HIC_SCAFFOLD_11	33650000	35300000		HIC_SCAFFOLD_11	37900000	38700000
HIC_SCAFFOLD_11	35400000	41950000		HIC_SCAFFOLD_11	38750000	40600000
HIC_SCAFFOLD_11	35400000	40700000		HIC_SCAFFOLD_11	39700000	40600000
HIC_SCAFFOLD_11	35450000	37850000		HIC_SCAFFOLD_11	41300000	42000000
HIC_SCAFFOLD_11	36950000	37800000		HIC_SCAFFOLD_11	42150000	43600000
HIC_SCAFFOLD_11	37900000	38700000		HIC_SCAFFOLD_11	43700000	44600000
HIC_SCAFFOLD_11	38800000	40600000		HIC_SCAFFOLD_11	45950000	48100000
HIC_SCAFFOLD_11	40700000	42000000		HIC_SCAFFOLD_11	48250000	49000000
HIC_SCAFFOLD_11	41250000	42000000		HIC_SCAFFOLD_11	49100000	52400000
HIC_SCAFFOLD_11	42100000	43600000		HIC_SCAFFOLD_11	49200000	50700000
HIC_SCAFFOLD_11	42650000	43600000		HIC_SCAFFOLD_11	51150000	52200000
HIC_SCAFFOLD_11	43700000	44600000		HIC_SCAFFOLD_11	52750000	56300000
HIC_SCAFFOLD_11	45950000	48100000		HIC_SCAFFOLD_12	2400000	3800000
HIC_SCAFFOLD_11	48250000	48950000		HIC_SCAFFOLD_12	6750000	7600000
HIC_SCAFFOLD_11	49100000	52300000		HIC_SCAFFOLD_12	7700000	11000000
HIC_SCAFFOLD_11	52750000	56300000		HIC_SCAFFOLD_12	7900000	8600000
HIC_SCAFFOLD_11	53400000	54100000		HIC_SCAFFOLD_12	7900000	9150000
HIC_SCAFFOLD_12	2400000	3700000		HIC_SCAFFOLD_12	9800000	10950000
HIC_SCAFFOLD_12	4700000	5600000		HIC_SCAFFOLD_12	11050000	11750000
HIC_SCAFFOLD_12	6750000	7600000		HIC_SCAFFOLD_12	12000000	13200000
HIC_SCAFFOLD_12	7850000	9550000		HIC_SCAFFOLD_12	12000000	14650000
HIC_SCAFFOLD_12	9850000	10950000		HIC_SCAFFOLD_12	13400000	14400000
HIC_SCAFFOLD_12	11050000	11850000		HIC_SCAFFOLD_12	14800000	15800000
HIC_SCAFFOLD_12	12000000	14650000		HIC_SCAFFOLD_12	15850000	17300000
HIC_SCAFFOLD_12	13350000	14400000		HIC_SCAFFOLD_12	16000000	16750000
HIC_SCAFFOLD_12	14800000	15800000		HIC_SCAFFOLD_12	18000000	19850000
HIC_SCAFFOLD_12	16000000	17250000		HIC_SCAFFOLD_12	21450000	23800000
HIC_SCAFFOLD_12	18050000	19850000		HIC_SCAFFOLD_12	24200000	25600000
HIC_SCAFFOLD_12	21500000	23750000		HIC_SCAFFOLD_12	26300000	27300000
HIC_SCAFFOLD_12	22750000	23650000		HIC_SCAFFOLD_12	27450000	28650000
HIC_SCAFFOLD_12	24300000	25600000		HIC_SCAFFOLD_13	2100000	2800000
HIC_SCAFFOLD_12	24350000	25050000		HIC_SCAFFOLD_13	3050000	3900000
HIC_SCAFFOLD_12	26300000	27300000		HIC_SCAFFOLD_13	3050000	5450000
HIC_SCAFFOLD_12	27400000	28650000		HIC_SCAFFOLD_13	4000000	4800000
HIC_SCAFFOLD_13	2050000	2850000		HIC_SCAFFOLD_13	6200000	7650000
HIC_SCAFFOLD_13	3150000	3950000		HIC_SCAFFOLD_13	8150000	8750000
HIC_SCAFFOLD_13	4000000	4800000		HIC_SCAFFOLD_13	10250000	10900000
HIC_SCAFFOLD_13	6250000	7500000		HIC_SCAFFOLD_13	10900000	12600000
HIC_SCAFFOLD_13	10250000	12600000		HIC_SCAFFOLD_13	10950000	11900000
HIC_SCAFFOLD_13	10300000	10900000		HIC_SCAFFOLD_13	16000000	17200000
HIC_SCAFFOLD_13	10900000	12600000		HIC_SCAFFOLD_13	17300000	18400000
HIC_SCAFFOLD_13	16050000	17150000		HIC_SCAFFOLD_13	19000000	22000000
HIC_SCAFFOLD_13	17250000	18350000		HIC_SCAFFOLD_13	19050000	21100000
HIC_SCAFFOLD_13	19000000	22000000		HIC_SCAFFOLD_13	23050000	24450000
HIC_SCAFFOLD_13	19250000	21200000		HIC_SCAFFOLD_13	23750000	24450000
HIC_SCAFFOLD_13	21200000	22100000		HIC_SCAFFOLD_14	2250000	3000000
HIC_SCAFFOLD_13	23000000	24450000		HIC_SCAFFOLD_14	2250000	5100000
HIC_SCAFFOLD_13	23750000	24450000		HIC_SCAFFOLD_14	3050000	5100000
HIC_SCAFFOLD_14	2250000	3050000		HIC_SCAFFOLD_14	3100000	3950000
HIC_SCAFFOLD_14	2350000	5100000		HIC_SCAFFOLD_14	4050000	5100000
HIC_SCAFFOLD_14	3050000	5100000		HIC_SCAFFOLD_14	8050000	8900000
HIC_SCAFFOLD_14	3100000	3950000		HIC_SCAFFOLD_14	9750000	10600000
HIC_SCAFFOLD_14	4050000	5100000		HIC_SCAFFOLD_14	10700000	11500000
HIC_SCAFFOLD_14	5200000	6950000		HIC_SCAFFOLD_14	10750000	12300000
HIC_SCAFFOLD_14	5750000	6950000		HIC_SCAFFOLD_14	12500000	15800000
HIC_SCAFFOLD_14	8050000	8900000		HIC_SCAFFOLD_14	12550000	13900000
HIC_SCAFFOLD_14	9750000	10600000		HIC_SCAFFOLD_14	12600000	13300000
HIC_SCAFFOLD_14	10700000	11800000		HIC_SCAFFOLD_14	14150000	15650000
HIC_SCAFFOLD_14	10750000	12350000		HIC_SCAFFOLD_14	15950000	17550000
HIC_SCAFFOLD_14	12450000	17600000		HIC_SCAFFOLD_14	17700000	18600000
HIC_SCAFFOLD_14	12550000	15800000		HIC_SCAFFOLD_14	18700000	19550000
HIC_SCAFFOLD_14	12550000	13950000		HIC_SCAFFOLD_14	21050000	21750000
HIC_SCAFFOLD_14	14050000	15650000		HIC_SCAFFOLD_14	22650000	23800000
HIC_SCAFFOLD_14	15950000	17500000		HIC_SCAFFOLD_15	1350000	2400000
HIC_SCAFFOLD_14	17700000	18650000		HIC_SCAFFOLD_15	2850000	3850000
HIC_SCAFFOLD_14	18700000	19500000		HIC_SCAFFOLD_15	4100000	5050000
HIC_SCAFFOLD_14	20100000	21000000		HIC_SCAFFOLD_15	5200000	6150000
HIC_SCAFFOLD_14	21050000	22150000		HIC_SCAFFOLD_15	6400000	7350000
HIC_SCAFFOLD_14	22700000	23800000		HIC_SCAFFOLD_15	7450000	9150000
HIC_SCAFFOLD_15	1350000	2450000		HIC_SCAFFOLD_15	9200000	9900000
HIC_SCAFFOLD_15	2850000	3900000		HIC_SCAFFOLD_15	9950000	12100000
HIC_SCAFFOLD_15	4100000	5050000		HIC_SCAFFOLD_15	12550000	13500000
HIC_SCAFFOLD_15	5200000	6150000		HIC_SCAFFOLD_15	14200000	15950000
HIC_SCAFFOLD_15	6600000	7400000		HIC_SCAFFOLD_15	14250000	15200000
HIC_SCAFFOLD_15	7450000	9150000		HIC_SCAFFOLD_15	16200000	18300000
HIC_SCAFFOLD_15	9200000	9900000		HIC_SCAFFOLD_15	16300000	17200000
HIC_SCAFFOLD_15	10100000	12050000		HIC_SCAFFOLD_15	17500000	18250000
HIC_SCAFFOLD_15	12500000	14100000		HIC_SCAFFOLD_15	19400000	20300000
HIC_SCAFFOLD_15	12550000	13500000		HIC_SCAFFOLD_15	20850000	22750000
HIC_SCAFFOLD_15	14200000	15900000		HIC_SCAFFOLD_15	21250000	22200000
HIC_SCAFFOLD_15	16150000	18250000		HIC_SCAFFOLD_15	23100000	24050000
HIC_SCAFFOLD_15	16250000	17200000		HIC_SCAFFOLD_16	2050000	3000000
HIC_SCAFFOLD_15	19400000	20250000		HIC_SCAFFOLD_16	3150000	3850000
HIC_SCAFFOLD_15	21250000	22750000		HIC_SCAFFOLD_16	3900000	4700000
HIC_SCAFFOLD_15	23300000	24100000		HIC_SCAFFOLD_16	4750000	6600000
HIC_SCAFFOLD_16	1000000	1650000		HIC_SCAFFOLD_16	7150000	8650000
HIC_SCAFFOLD_16	1900000	3000000		HIC_SCAFFOLD_16	9700000	11000000
HIC_SCAFFOLD_16	3150000	3800000		HIC_SCAFFOLD_16	14200000	16450000
HIC_SCAFFOLD_16	3900000	4600000		HIC_SCAFFOLD_16	14800000	15750000
HIC_SCAFFOLD_16	4750000	6650000		HIC_SCAFFOLD_16	17200000	18650000
HIC_SCAFFOLD_16	7100000	8650000		HIC_SCAFFOLD_16	18700000	19500000
HIC_SCAFFOLD_16	8850000	9650000		HIC_SCAFFOLD_16	19850000	20600000
HIC_SCAFFOLD_16	9700000	11800000		HIC_SCAFFOLD_16	19850000	21100000
HIC_SCAFFOLD_16	9750000	11000000		HIC_SCAFFOLD_17	950000	1600000
HIC_SCAFFOLD_16	12300000	14000000		HIC_SCAFFOLD_17	1700000	2550000
HIC_SCAFFOLD_16	14200000	16050000		HIC_SCAFFOLD_17	2650000	3350000
HIC_SCAFFOLD_16	14800000	15750000		HIC_SCAFFOLD_17	3800000	5200000
HIC_SCAFFOLD_16	17200000	18650000		HIC_SCAFFOLD_17	7450000	8400000
HIC_SCAFFOLD_16	18700000	19500000		HIC_SCAFFOLD_17	8450000	9350000
HIC_SCAFFOLD_16	19850000	20600000		HIC_SCAFFOLD_17	9750000	10450000
HIC_SCAFFOLD_17	850000	1550000		HIC_SCAFFOLD_17	9750000	13800000
HIC_SCAFFOLD_17	2650000	3450000		HIC_SCAFFOLD_17	10500000	11500000
HIC_SCAFFOLD_17	3800000	5200000		HIC_SCAFFOLD_17	10500000	13700000
HIC_SCAFFOLD_17	7450000	8400000		HIC_SCAFFOLD_17	12050000	13700000
HIC_SCAFFOLD_17	8450000	9350000		HIC_SCAFFOLD_17	12650000	13600000
HIC_SCAFFOLD_17	9750000	14900000		HIC_SCAFFOLD_17	13800000	14950000
HIC_SCAFFOLD_17	9750000	13800000		HIC_SCAFFOLD_17	15450000	17700000
HIC_SCAFFOLD_17	9800000	11500000		HIC_SCAFFOLD_17	16250000	17450000
HIC_SCAFFOLD_17	12450000	13550000		HIC_SCAFFOLD_17	18600000	20600000
HIC_SCAFFOLD_17	15700000	17700000		HIC_SCAFFOLD_18	5700000	7750000
HIC_SCAFFOLD_17	17500000	18550000		HIC_SCAFFOLD_18	5850000	6900000
HIC_SCAFFOLD_17	18650000	20600000		HIC_SCAFFOLD_18	8000000	10150000
HIC_SCAFFOLD_17	18700000	20050000		HIC_SCAFFOLD_18	9150000	9950000
HIC_SCAFFOLD_18	4350000	5100000		HIC_SCAFFOLD_18	10550000	11450000
HIC_SCAFFOLD_18	5800000	7750000		HIC_SCAFFOLD_2	1200000	2600000
HIC_SCAFFOLD_18	5850000	6850000		HIC_SCAFFOLD_2	3500000	4450000
HIC_SCAFFOLD_18	8000000	10100000		HIC_SCAFFOLD_2	5450000	7250000
HIC_SCAFFOLD_18	9150000	9950000		HIC_SCAFFOLD_2	6100000	7100000
HIC_SCAFFOLD_18	10550000	11350000		HIC_SCAFFOLD_2	7200000	8200000
HIC_SCAFFOLD_2	5450000	7400000		HIC_SCAFFOLD_2	8350000	9300000
HIC_SCAFFOLD_2	6100000	7100000		HIC_SCAFFOLD_2	10200000	11050000
HIC_SCAFFOLD_2	7200000	8200000		HIC_SCAFFOLD_2	11250000	12400000
HIC_SCAFFOLD_2	8350000	9250000		HIC_SCAFFOLD_2	12600000	16350000
HIC_SCAFFOLD_2	10000000	12450000		HIC_SCAFFOLD_2	12900000	13700000
HIC_SCAFFOLD_2	10200000	11050000		HIC_SCAFFOLD_2	14900000	16350000
HIC_SCAFFOLD_2	11550000	12500000		HIC_SCAFFOLD_2	15550000	16350000
HIC_SCAFFOLD_2	12600000	16400000		HIC_SCAFFOLD_2	16550000	17450000
HIC_SCAFFOLD_2	12850000	13750000		HIC_SCAFFOLD_2	17650000	18650000
HIC_SCAFFOLD_2	13800000	16350000		HIC_SCAFFOLD_2	18750000	19400000
HIC_SCAFFOLD_2	14350000	16350000		HIC_SCAFFOLD_2	19450000	20400000
HIC_SCAFFOLD_2	14900000	16350000		HIC_SCAFFOLD_2	20650000	22050000
HIC_SCAFFOLD_2	15550000	16300000		HIC_SCAFFOLD_2	23150000	25650000
HIC_SCAFFOLD_2	16550000	17450000		HIC_SCAFFOLD_2	26150000	27200000
HIC_SCAFFOLD_2	17650000	18650000		HIC_SCAFFOLD_2	27500000	28750000
HIC_SCAFFOLD_2	18750000	19400000		HIC_SCAFFOLD_2	30250000	31300000
HIC_SCAFFOLD_2	19450000	20450000		HIC_SCAFFOLD_2	35450000	36400000
HIC_SCAFFOLD_2	20650000	22050000		HIC_SCAFFOLD_2	36500000	38100000
HIC_SCAFFOLD_2	20650000	21250000		HIC_SCAFFOLD_2	36500000	39150000
HIC_SCAFFOLD_2	23100000	25700000		HIC_SCAFFOLD_2	36600000	37500000
HIC_SCAFFOLD_2	23300000	24400000		HIC_SCAFFOLD_2	38150000	39150000
HIC_SCAFFOLD_2	27500000	28750000		HIC_SCAFFOLD_2	39200000	40300000
HIC_SCAFFOLD_2	29400000	31350000		HIC_SCAFFOLD_2	41300000	45200000
HIC_SCAFFOLD_2	30200000	31300000		HIC_SCAFFOLD_2	41600000	42900000
HIC_SCAFFOLD_2	35400000	36400000		HIC_SCAFFOLD_2	43000000	43950000
HIC_SCAFFOLD_2	36500000	38100000		HIC_SCAFFOLD_2	43000000	45150000
HIC_SCAFFOLD_2	36500000	39150000		HIC_SCAFFOLD_2	44250000	45150000
HIC_SCAFFOLD_2	38150000	39150000		HIC_SCAFFOLD_2	46900000	48250000
HIC_SCAFFOLD_2	39200000	40300000		HIC_SCAFFOLD_2	46900000	50350000
HIC_SCAFFOLD_2	40350000	45200000		HIC_SCAFFOLD_2	46950000	47600000
HIC_SCAFFOLD_2	41600000	42750000		HIC_SCAFFOLD_2	46950000	49750000
HIC_SCAFFOLD_2	43000000	43950000		HIC_SCAFFOLD_2	48300000	49700000
HIC_SCAFFOLD_2	44250000	45150000		HIC_SCAFFOLD_2	50400000	52650000
HIC_SCAFFOLD_2	46950000	50300000		HIC_SCAFFOLD_2	50450000	51650000
HIC_SCAFFOLD_2	46950000	48250000		HIC_SCAFFOLD_2	52750000	53400000
HIC_SCAFFOLD_2	48300000	49700000		HIC_SCAFFOLD_2	53450000	55250000
HIC_SCAFFOLD_2	50400000	52700000		HIC_SCAFFOLD_2	54400000	55150000
HIC_SCAFFOLD_2	50450000	51700000		HIC_SCAFFOLD_2	55450000	56100000
HIC_SCAFFOLD_2	52750000	53400000		HIC_SCAFFOLD_2	56200000	57600000
HIC_SCAFFOLD_2	53500000	55250000		HIC_SCAFFOLD_2	56200000	58500000
HIC_SCAFFOLD_2	54400000	55250000		HIC_SCAFFOLD_2	58550000	60050000
HIC_SCAFFOLD_2	55300000	56100000		HIC_SCAFFOLD_2	60300000	62500000
HIC_SCAFFOLD_2	56150000	59950000		HIC_SCAFFOLD_2	60600000	61600000
HIC_SCAFFOLD_2	56150000	58500000		HIC_SCAFFOLD_2	61800000	62500000
HIC_SCAFFOLD_2	56200000	57600000		HIC_SCAFFOLD_2	62550000	63200000
HIC_SCAFFOLD_2	58550000	60000000		HIC_SCAFFOLD_2	63250000	64900000
HIC_SCAFFOLD_2	59150000	59950000		HIC_SCAFFOLD_2	67600000	69000000
HIC_SCAFFOLD_2	60300000	62500000		HIC_SCAFFOLD_2	69400000	72400000
HIC_SCAFFOLD_2	60650000	61550000		HIC_SCAFFOLD_2	69450000	70350000
HIC_SCAFFOLD_2	62550000	63200000		HIC_SCAFFOLD_2	70400000	71350000
HIC_SCAFFOLD_2	63250000	64900000		HIC_SCAFFOLD_2	73650000	74750000
HIC_SCAFFOLD_2	67950000	69050000		HIC_SCAFFOLD_2	75200000	77600000
HIC_SCAFFOLD_2	69650000	70350000		HIC_SCAFFOLD_2	75700000	76750000
HIC_SCAFFOLD_2	70400000	71350000		HIC_SCAFFOLD_2	76750000	77500000
HIC_SCAFFOLD_2	73650000	74900000		HIC_SCAFFOLD_2	79100000	80150000
HIC_SCAFFOLD_2	75500000	77500000		HIC_SCAFFOLD_2	80400000	81300000
HIC_SCAFFOLD_2	78150000	81300000		HIC_SCAFFOLD_2	82250000	83000000
HIC_SCAFFOLD_2	79050000	81300000		HIC_SCAFFOLD_2	83050000	83700000
HIC_SCAFFOLD_2	79100000	80100000		HIC_SCAFFOLD_2	85200000	85900000
HIC_SCAFFOLD_2	80400000	81300000		HIC_SCAFFOLD_2	86000000	87200000
HIC_SCAFFOLD_2	82200000	83050000		HIC_SCAFFOLD_2	87500000	88250000
HIC_SCAFFOLD_2	85200000	85900000		HIC_SCAFFOLD_2	91500000	92650000
HIC_SCAFFOLD_2	86050000	87200000		HIC_SCAFFOLD_2	92050000	92650000
HIC_SCAFFOLD_2	87500000	88200000		HIC_SCAFFOLD_2	93700000	94550000
HIC_SCAFFOLD_2	88350000	89600000		HIC_SCAFFOLD_2	97700000	99650000
HIC_SCAFFOLD_2	88350000	89000000		HIC_SCAFFOLD_2	97750000	98650000
HIC_SCAFFOLD_2	91550000	92650000		HIC_SCAFFOLD_2	98750000	99600000
HIC_SCAFFOLD_2	92800000	93650000		HIC_SCAFFOLD_2	100150000	101550000
HIC_SCAFFOLD_2	93700000	94750000		HIC_SCAFFOLD_2	100350000	100950000
HIC_SCAFFOLD_2	97350000	99650000		HIC_SCAFFOLD_2	102200000	103000000
HIC_SCAFFOLD_2	97800000	98650000		HIC_SCAFFOLD_2	103050000	105450000
HIC_SCAFFOLD_2	98750000	99550000		HIC_SCAFFOLD_2	105750000	106950000
HIC_SCAFFOLD_2	99700000	101600000		HIC_SCAFFOLD_2	107750000	109950000
HIC_SCAFFOLD_2	102100000	103000000		HIC_SCAFFOLD_2	108250000	109100000
HIC_SCAFFOLD_2	103050000	107600000		HIC_SCAFFOLD_2	109150000	109900000
HIC_SCAFFOLD_2	103100000	104950000		HIC_SCAFFOLD_2	110600000	111950000
HIC_SCAFFOLD_2	105750000	106950000		HIC_SCAFFOLD_2	113350000	114150000
HIC_SCAFFOLD_2	107000000	107600000		HIC_SCAFFOLD_2	114650000	115500000
HIC_SCAFFOLD_2	107750000	109900000		HIC_SCAFFOLD_2	115600000	116400000
HIC_SCAFFOLD_2	110600000	111950000		HIC_SCAFFOLD_2	117050000	117850000
HIC_SCAFFOLD_2	112150000	112950000		HIC_SCAFFOLD_2	117950000	118600000
HIC_SCAFFOLD_2	113300000	114200000		HIC_SCAFFOLD_2	117950000	121250000
HIC_SCAFFOLD_2	114650000	115500000		HIC_SCAFFOLD_2	118850000	119600000
HIC_SCAFFOLD_2	115600000	116450000		HIC_SCAFFOLD_2	120300000	121200000
HIC_SCAFFOLD_2	117100000	117900000		HIC_SCAFFOLD_2	121500000	122600000
HIC_SCAFFOLD_2	117900000	122650000		HIC_SCAFFOLD_2	123800000	124500000
HIC_SCAFFOLD_2	117950000	118600000		HIC_SCAFFOLD_2	124650000	127000000
HIC_SCAFFOLD_2	118600000	121250000		HIC_SCAFFOLD_2	125150000	125850000
HIC_SCAFFOLD_2	120250000	121200000		HIC_SCAFFOLD_2	126250000	126950000
HIC_SCAFFOLD_2	121450000	122600000		HIC_SCAFFOLD_2	127350000	129600000
HIC_SCAFFOLD_2	123750000	124500000		HIC_SCAFFOLD_2	128400000	129600000
HIC_SCAFFOLD_2	124650000	127050000		HIC_SCAFFOLD_2	129700000	132750000
HIC_SCAFFOLD_2	125950000	126950000		HIC_SCAFFOLD_2	130350000	131650000
HIC_SCAFFOLD_2	128550000	129650000		HIC_SCAFFOLD_2	131750000	132750000
HIC_SCAFFOLD_2	130400000	131650000		HIC_SCAFFOLD_2	133150000	134050000
HIC_SCAFFOLD_2	131750000	132700000		HIC_SCAFFOLD_2	134300000	135050000
HIC_SCAFFOLD_2	133100000	134050000		HIC_SCAFFOLD_2	135100000	136200000
HIC_SCAFFOLD_2	134250000	135050000		HIC_SCAFFOLD_2	139150000	140200000
HIC_SCAFFOLD_2	135100000	136200000		HIC_SCAFFOLD_2	140450000	141100000
HIC_SCAFFOLD_2	139200000	140200000		HIC_SCAFFOLD_2	144000000	144800000
HIC_SCAFFOLD_2	144050000	144850000		HIC_SCAFFOLD_2	144900000	145600000
HIC_SCAFFOLD_2	147000000	147750000		HIC_SCAFFOLD_2	144900000	146700000
HIC_SCAFFOLD_2	147000000	148500000		HIC_SCAFFOLD_2	145650000	146550000
HIC_SCAFFOLD_2	149000000	149800000		HIC_SCAFFOLD_2	147000000	147750000
HIC_SCAFFOLD_2	150350000	152200000		HIC_SCAFFOLD_2	147000000	148500000
HIC_SCAFFOLD_2	150950000	151850000		HIC_SCAFFOLD_2	148800000	149800000
HIC_SCAFFOLD_2	152850000	154450000		HIC_SCAFFOLD_2	150950000	152100000
HIC_SCAFFOLD_2	154600000	156300000		HIC_SCAFFOLD_2	152850000	154500000
HIC_SCAFFOLD_2	154600000	155400000		HIC_SCAFFOLD_2	154700000	156300000
HIC_SCAFFOLD_2	155500000	156300000		HIC_SCAFFOLD_2	155500000	156300000
HIC_SCAFFOLD_2	156550000	157550000		HIC_SCAFFOLD_2	156850000	157550000
HIC_SCAFFOLD_2	157550000	160250000		HIC_SCAFFOLD_2	157600000	160200000
HIC_SCAFFOLD_2	157650000	158550000		HIC_SCAFFOLD_2	157650000	158550000
HIC_SCAFFOLD_2	158600000	159500000		HIC_SCAFFOLD_2	158600000	159550000
HIC_SCAFFOLD_2	159650000	160300000		HIC_SCAFFOLD_2	160350000	161500000
HIC_SCAFFOLD_2	160450000	161500000		HIC_SCAFFOLD_2	161700000	162650000
HIC_SCAFFOLD_2	161650000	163050000		HIC_SCAFFOLD_2	163450000	164500000
HIC_SCAFFOLD_2	161700000	162400000		HIC_SCAFFOLD_2	164700000	166800000
HIC_SCAFFOLD_2	163450000	164250000		HIC_SCAFFOLD_2	167700000	168950000
HIC_SCAFFOLD_2	164600000	166800000		HIC_SCAFFOLD_2	169050000	171650000
HIC_SCAFFOLD_2	167700000	168950000		HIC_SCAFFOLD_2	169450000	170950000
HIC_SCAFFOLD_2	168100000	171650000		HIC_SCAFFOLD_2	170000000	170700000
HIC_SCAFFOLD_2	169000000	171650000		HIC_SCAFFOLD_2	172850000	173600000
HIC_SCAFFOLD_2	169950000	170750000		HIC_SCAFFOLD_2	174250000	175250000
HIC_SCAFFOLD_2	172850000	173550000		HIC_SCAFFOLD_2	175350000	176150000
HIC_SCAFFOLD_2	174300000	175250000		HIC_SCAFFOLD_2	176650000	177500000
HIC_SCAFFOLD_2	175350000	176250000		HIC_SCAFFOLD_2	177650000	178500000
HIC_SCAFFOLD_2	176600000	177500000		HIC_SCAFFOLD_2	178750000	179450000
HIC_SCAFFOLD_2	177650000	178500000		HIC_SCAFFOLD_2	179550000	180200000
HIC_SCAFFOLD_2	178700000	179450000		HIC_SCAFFOLD_2	180300000	181950000
HIC_SCAFFOLD_2	179500000	180200000		HIC_SCAFFOLD_2	181100000	181950000
HIC_SCAFFOLD_2	180300000	181950000		HIC_SCAFFOLD_2	183000000	183750000
HIC_SCAFFOLD_2	181100000	181800000		HIC_SCAFFOLD_3	2100000	2950000
HIC_SCAFFOLD_2	184800000	187200000		HIC_SCAFFOLD_3	3000000	4000000
HIC_SCAFFOLD_2	185400000	186200000		HIC_SCAFFOLD_3	4200000	5000000
HIC_SCAFFOLD_2	186250000	187200000		HIC_SCAFFOLD_3	5050000	7700000
HIC_SCAFFOLD_3	2100000	2950000		HIC_SCAFFOLD_3	5450000	6200000
HIC_SCAFFOLD_3	3050000	3900000		HIC_SCAFFOLD_3	6350000	7100000
HIC_SCAFFOLD_3	4150000	5000000		HIC_SCAFFOLD_3	9100000	10200000
HIC_SCAFFOLD_3	5050000	7700000		HIC_SCAFFOLD_3	13550000	14600000
HIC_SCAFFOLD_3	6200000	7450000		HIC_SCAFFOLD_3	16050000	17600000
HIC_SCAFFOLD_3	8950000	10250000		HIC_SCAFFOLD_3	17900000	19350000
HIC_SCAFFOLD_3	13500000	15550000		HIC_SCAFFOLD_3	20500000	21300000
HIC_SCAFFOLD_3	13550000	14650000		HIC_SCAFFOLD_3	20500000	22250000
HIC_SCAFFOLD_3	14800000	15600000		HIC_SCAFFOLD_3	21400000	22150000
HIC_SCAFFOLD_3	16100000	17600000		HIC_SCAFFOLD_3	22700000	24400000
HIC_SCAFFOLD_3	17750000	19250000		HIC_SCAFFOLD_3	25150000	26100000
HIC_SCAFFOLD_3	20500000	21300000		HIC_SCAFFOLD_3	26250000	27050000
HIC_SCAFFOLD_3	21400000	22100000		HIC_SCAFFOLD_3	27200000	29650000
HIC_SCAFFOLD_3	22800000	24150000		HIC_SCAFFOLD_3	27900000	29150000
HIC_SCAFFOLD_3	25100000	26100000		HIC_SCAFFOLD_3	29850000	31950000
HIC_SCAFFOLD_3	26250000	27050000		HIC_SCAFFOLD_3	29900000	30850000
HIC_SCAFFOLD_3	27250000	29700000		HIC_SCAFFOLD_3	31100000	31950000
HIC_SCAFFOLD_3	27250000	27850000		HIC_SCAFFOLD_3	32300000	34350000
HIC_SCAFFOLD_3	29900000	32000000		HIC_SCAFFOLD_3	32950000	33550000
HIC_SCAFFOLD_3	29950000	30850000		HIC_SCAFFOLD_3	34650000	37900000
HIC_SCAFFOLD_3	31050000	31950000		HIC_SCAFFOLD_3	34750000	36700000
HIC_SCAFFOLD_3	32300000	34350000		HIC_SCAFFOLD_3	35000000	35850000
HIC_SCAFFOLD_3	34700000	36700000		HIC_SCAFFOLD_3	35950000	36550000
HIC_SCAFFOLD_3	37200000	37900000		HIC_SCAFFOLD_3	37200000	37900000
HIC_SCAFFOLD_3	38700000	40000000		HIC_SCAFFOLD_3	38700000	40000000
HIC_SCAFFOLD_3	40100000	42400000		HIC_SCAFFOLD_3	38700000	42450000
HIC_SCAFFOLD_3	40400000	41500000		HIC_SCAFFOLD_3	40150000	42400000
HIC_SCAFFOLD_3	41600000	42400000		HIC_SCAFFOLD_3	40400000	41500000
HIC_SCAFFOLD_3	44100000	45850000		HIC_SCAFFOLD_3	41600000	42400000
HIC_SCAFFOLD_3	46400000	47350000		HIC_SCAFFOLD_3	44100000	45800000
HIC_SCAFFOLD_3	47250000	51150000		HIC_SCAFFOLD_3	46050000	47200000
HIC_SCAFFOLD_3	47400000	49500000		HIC_SCAFFOLD_3	47400000	49550000
HIC_SCAFFOLD_3	50250000	51150000		HIC_SCAFFOLD_3	50250000	51150000
HIC_SCAFFOLD_3	51250000	52050000		HIC_SCAFFOLD_3	51250000	52050000
HIC_SCAFFOLD_3	52150000	54650000		HIC_SCAFFOLD_3	52100000	54700000
HIC_SCAFFOLD_3	52250000	53050000		HIC_SCAFFOLD_3	52150000	53050000
HIC_SCAFFOLD_3	53300000	54200000		HIC_SCAFFOLD_3	53150000	54750000
HIC_SCAFFOLD_3	55600000	56500000		HIC_SCAFFOLD_3	53250000	54250000
HIC_SCAFFOLD_3	60600000	63100000		HIC_SCAFFOLD_3	58500000	59300000
HIC_SCAFFOLD_3	60750000	62000000		HIC_SCAFFOLD_3	60500000	63150000
HIC_SCAFFOLD_3	63250000	64200000		HIC_SCAFFOLD_3	61000000	62000000
HIC_SCAFFOLD_3	65050000	66900000		HIC_SCAFFOLD_3	63250000	64400000
HIC_SCAFFOLD_3	65100000	65950000		HIC_SCAFFOLD_3	65000000	66950000
HIC_SCAFFOLD_3	66150000	66900000		HIC_SCAFFOLD_3	65100000	65950000
HIC_SCAFFOLD_3	67050000	69600000		HIC_SCAFFOLD_3	66100000	66900000
HIC_SCAFFOLD_3	67250000	68450000		HIC_SCAFFOLD_3	67200000	69450000
HIC_SCAFFOLD_3	68500000	69450000		HIC_SCAFFOLD_3	67250000	68450000
HIC_SCAFFOLD_3	70350000	72350000		HIC_SCAFFOLD_3	68500000	69450000
HIC_SCAFFOLD_3	73000000	73600000		HIC_SCAFFOLD_3	70350000	72350000
HIC_SCAFFOLD_3	75600000	76400000		HIC_SCAFFOLD_3	73000000	73600000
HIC_SCAFFOLD_3	76500000	77350000		HIC_SCAFFOLD_3	75750000	76400000
HIC_SCAFFOLD_3	78050000	78900000		HIC_SCAFFOLD_3	76500000	77400000
HIC_SCAFFOLD_3	79700000	80450000		HIC_SCAFFOLD_3	77750000	79050000
HIC_SCAFFOLD_3	81600000	82300000		HIC_SCAFFOLD_3	79550000	81100000
HIC_SCAFFOLD_3	83000000	84000000		HIC_SCAFFOLD_3	79650000	80500000
HIC_SCAFFOLD_3	84200000	85600000		HIC_SCAFFOLD_3	81700000	82300000
HIC_SCAFFOLD_3	85700000	86500000		HIC_SCAFFOLD_3	82950000	84000000
HIC_SCAFFOLD_3	86550000	88250000		HIC_SCAFFOLD_3	84250000	85600000
HIC_SCAFFOLD_3	86650000	87300000		HIC_SCAFFOLD_3	85700000	86500000
HIC_SCAFFOLD_3	88950000	90350000		HIC_SCAFFOLD_3	86550000	88250000
HIC_SCAFFOLD_3	94300000	95150000		HIC_SCAFFOLD_3	86650000	87300000
HIC_SCAFFOLD_3	95850000	97850000		HIC_SCAFFOLD_3	89000000	90350000
HIC_SCAFFOLD_3	97150000	97800000		HIC_SCAFFOLD_3	94300000	95200000
HIC_SCAFFOLD_3	98900000	103350000		HIC_SCAFFOLD_3	95850000	97050000
HIC_SCAFFOLD_3	99100000	101050000		HIC_SCAFFOLD_3	95900000	97850000
HIC_SCAFFOLD_3	100050000	101050000		HIC_SCAFFOLD_3	97100000	97800000
HIC_SCAFFOLD_3	101200000	102050000		HIC_SCAFFOLD_3	99050000	101050000
HIC_SCAFFOLD_3	104450000	105350000		HIC_SCAFFOLD_3	100050000	101050000
HIC_SCAFFOLD_3	105700000	107050000		HIC_SCAFFOLD_3	101200000	102050000
HIC_SCAFFOLD_3	108350000	109800000		HIC_SCAFFOLD_3	102150000	103250000
HIC_SCAFFOLD_3	108700000	112150000		HIC_SCAFFOLD_3	104450000	105350000
HIC_SCAFFOLD_3	110350000	112000000		HIC_SCAFFOLD_3	105450000	107650000
HIC_SCAFFOLD_3	112550000	114400000		HIC_SCAFFOLD_3	105550000	107050000
HIC_SCAFFOLD_3	114450000	115350000		HIC_SCAFFOLD_3	110350000	112050000
HIC_SCAFFOLD_3	116200000	117450000		HIC_SCAFFOLD_3	112550000	114450000
HIC_SCAFFOLD_3	118000000	119550000		HIC_SCAFFOLD_3	113400000	114200000
HIC_SCAFFOLD_3	119800000	120650000		HIC_SCAFFOLD_3	115500000	117550000
HIC_SCAFFOLD_3	121750000	122500000		HIC_SCAFFOLD_3	116200000	117450000
HIC_SCAFFOLD_3	122550000	123300000		HIC_SCAFFOLD_3	118000000	119600000
HIC_SCAFFOLD_3	123250000	128150000		HIC_SCAFFOLD_3	119800000	120700000
HIC_SCAFFOLD_3	123350000	124750000		HIC_SCAFFOLD_3	122550000	123300000
HIC_SCAFFOLD_3	123400000	124150000		HIC_SCAFFOLD_3	123350000	124750000
HIC_SCAFFOLD_3	124950000	128100000		HIC_SCAFFOLD_3	124950000	128150000
HIC_SCAFFOLD_3	128400000	129400000		HIC_SCAFFOLD_3	126300000	127100000
HIC_SCAFFOLD_3	131050000	132150000		HIC_SCAFFOLD_3	128450000	129400000
HIC_SCAFFOLD_3	132500000	134300000		HIC_SCAFFOLD_3	131050000	132150000
HIC_SCAFFOLD_3	136400000	137200000		HIC_SCAFFOLD_3	132500000	134300000
HIC_SCAFFOLD_3	137350000	138100000		HIC_SCAFFOLD_3	134600000	136250000
HIC_SCAFFOLD_3	138200000	139500000		HIC_SCAFFOLD_3	136350000	137850000
HIC_SCAFFOLD_3	139800000	141550000		HIC_SCAFFOLD_3	136400000	137250000
HIC_SCAFFOLD_3	140600000	141300000		HIC_SCAFFOLD_3	138150000	139600000
HIC_SCAFFOLD_3	142700000	143700000		HIC_SCAFFOLD_3	139850000	141450000
HIC_SCAFFOLD_3	144800000	145650000		HIC_SCAFFOLD_3	140650000	141350000
HIC_SCAFFOLD_3	146050000	147800000		HIC_SCAFFOLD_3	141900000	143750000
HIC_SCAFFOLD_3	146050000	147300000		HIC_SCAFFOLD_3	142050000	142650000
HIC_SCAFFOLD_3	148450000	149150000		HIC_SCAFFOLD_3	142750000	143650000
HIC_SCAFFOLD_3	148450000	152550000		HIC_SCAFFOLD_3	144600000	145850000
HIC_SCAFFOLD_3	148450000	150250000		HIC_SCAFFOLD_3	146100000	147300000
HIC_SCAFFOLD_3	150450000	152550000		HIC_SCAFFOLD_3	148450000	149050000
HIC_SCAFFOLD_3	150850000	151550000		HIC_SCAFFOLD_3	148450000	150300000
HIC_SCAFFOLD_3	151700000	152450000		HIC_SCAFFOLD_3	148450000	152550000
HIC_SCAFFOLD_3	152750000	153750000		HIC_SCAFFOLD_3	150450000	152550000
HIC_SCAFFOLD_3	153900000	155150000		HIC_SCAFFOLD_3	150550000	151550000
HIC_SCAFFOLD_3	155600000	157150000		HIC_SCAFFOLD_3	151750000	152500000
HIC_SCAFFOLD_3	157200000	157900000		HIC_SCAFFOLD_3	152800000	153800000
HIC_SCAFFOLD_3	158100000	159500000		HIC_SCAFFOLD_3	153900000	155150000
HIC_SCAFFOLD_3	159750000	160450000		HIC_SCAFFOLD_3	155550000	157200000
HIC_SCAFFOLD_3	160500000	162300000		HIC_SCAFFOLD_3	157900000	159600000
HIC_SCAFFOLD_3	161400000	162200000		HIC_SCAFFOLD_3	159750000	160450000
HIC_SCAFFOLD_3	162250000	163500000		HIC_SCAFFOLD_3	160500000	162150000
HIC_SCAFFOLD_3	162750000	163500000		HIC_SCAFFOLD_3	160550000	161350000
HIC_SCAFFOLD_3	163600000	164700000		HIC_SCAFFOLD_3	162250000	163500000
HIC_SCAFFOLD_3	165700000	166500000		HIC_SCAFFOLD_3	162750000	163550000
HIC_SCAFFOLD_3	167500000	170950000		HIC_SCAFFOLD_3	163600000	164700000
HIC_SCAFFOLD_4	5150000	5850000		HIC_SCAFFOLD_3	165650000	166650000
HIC_SCAFFOLD_4	6300000	7300000		HIC_SCAFFOLD_4	3400000	5900000
HIC_SCAFFOLD_4	7350000	8000000		HIC_SCAFFOLD_4	6300000	7250000
HIC_SCAFFOLD_4	8650000	9400000		HIC_SCAFFOLD_4	7300000	8600000
HIC_SCAFFOLD_4	11800000	12650000		HIC_SCAFFOLD_4	7350000	8000000
HIC_SCAFFOLD_4	12750000	13800000		HIC_SCAFFOLD_4	8650000	9400000
HIC_SCAFFOLD_4	13900000	14800000		HIC_SCAFFOLD_4	11800000	12650000
HIC_SCAFFOLD_4	13900000	15350000		HIC_SCAFFOLD_4	13100000	13800000
HIC_SCAFFOLD_4	15450000	19550000		HIC_SCAFFOLD_4	13900000	15350000
HIC_SCAFFOLD_4	15500000	17650000		HIC_SCAFFOLD_4	15500000	17650000
HIC_SCAFFOLD_4	15500000	16850000		HIC_SCAFFOLD_4	15550000	16850000
HIC_SCAFFOLD_4	16900000	17650000		HIC_SCAFFOLD_4	16900000	17650000
HIC_SCAFFOLD_4	18300000	19200000		HIC_SCAFFOLD_4	17750000	19550000
HIC_SCAFFOLD_4	19750000	21150000		HIC_SCAFFOLD_4	19800000	21150000
HIC_SCAFFOLD_4	19850000	21650000		HIC_SCAFFOLD_4	21900000	23150000
HIC_SCAFFOLD_4	21900000	23200000		HIC_SCAFFOLD_4	21900000	25150000
HIC_SCAFFOLD_4	23300000	24950000		HIC_SCAFFOLD_4	23500000	25000000
HIC_SCAFFOLD_4	24000000	24900000		HIC_SCAFFOLD_4	24000000	24900000
HIC_SCAFFOLD_4	25700000	28350000		HIC_SCAFFOLD_4	26000000	27100000
HIC_SCAFFOLD_4	25900000	27200000		HIC_SCAFFOLD_4	27500000	28300000
HIC_SCAFFOLD_4	27450000	28300000		HIC_SCAFFOLD_4	28400000	29300000
HIC_SCAFFOLD_4	28400000	29300000		HIC_SCAFFOLD_4	35100000	36150000
HIC_SCAFFOLD_4	34950000	35950000		HIC_SCAFFOLD_4	37100000	38000000
HIC_SCAFFOLD_4	36200000	36950000		HIC_SCAFFOLD_4	38550000	39300000
HIC_SCAFFOLD_4	37100000	38000000		HIC_SCAFFOLD_4	39750000	40750000
HIC_SCAFFOLD_4	38400000	39300000		HIC_SCAFFOLD_4	42900000	44000000
HIC_SCAFFOLD_4	39550000	40750000		HIC_SCAFFOLD_4	44000000	47150000
HIC_SCAFFOLD_4	42850000	47200000		HIC_SCAFFOLD_4	44100000	44850000
HIC_SCAFFOLD_4	42950000	44000000		HIC_SCAFFOLD_4	44700000	47150000
HIC_SCAFFOLD_4	44100000	47150000		HIC_SCAFFOLD_4	44900000	45900000
HIC_SCAFFOLD_4	44100000	44850000		HIC_SCAFFOLD_4	49200000	49900000
HIC_SCAFFOLD_4	44950000	45850000		HIC_SCAFFOLD_4	49950000	50900000
HIC_SCAFFOLD_4	46050000	47100000		HIC_SCAFFOLD_4	51250000	52650000
HIC_SCAFFOLD_4	47350000	48500000		HIC_SCAFFOLD_4	53000000	54100000
HIC_SCAFFOLD_4	49150000	49900000		HIC_SCAFFOLD_4	54200000	55000000
HIC_SCAFFOLD_4	51200000	52300000		HIC_SCAFFOLD_4	55150000	56000000
HIC_SCAFFOLD_4	52800000	55000000		HIC_SCAFFOLD_4	56100000	56950000
HIC_SCAFFOLD_4	52950000	54100000		HIC_SCAFFOLD_4	57000000	57800000
HIC_SCAFFOLD_4	55100000	56000000		HIC_SCAFFOLD_4	61200000	62100000
HIC_SCAFFOLD_4	56100000	56950000		HIC_SCAFFOLD_4	62400000	63150000
HIC_SCAFFOLD_4	56100000	58650000		HIC_SCAFFOLD_4	64350000	65850000
HIC_SCAFFOLD_4	57000000	57750000		HIC_SCAFFOLD_4	64450000	65250000
HIC_SCAFFOLD_4	59650000	60250000		HIC_SCAFFOLD_4	66850000	69700000
HIC_SCAFFOLD_4	60300000	61000000		HIC_SCAFFOLD_4	66950000	68150000
HIC_SCAFFOLD_4	61200000	62100000		HIC_SCAFFOLD_4	68250000	69650000
HIC_SCAFFOLD_4	62400000	63150000		HIC_SCAFFOLD_4	69750000	70800000
HIC_SCAFFOLD_4	63800000	65850000		HIC_SCAFFOLD_4	69750000	72850000
HIC_SCAFFOLD_4	64300000	65850000		HIC_SCAFFOLD_4	70850000	72750000
HIC_SCAFFOLD_4	64350000	65350000		HIC_SCAFFOLD_4	74400000	76100000
HIC_SCAFFOLD_4	66450000	69400000		HIC_SCAFFOLD_4	74900000	76100000
HIC_SCAFFOLD_4	66950000	69350000		HIC_SCAFFOLD_4	74950000	75550000
HIC_SCAFFOLD_4	66950000	68150000		HIC_SCAFFOLD_4	76650000	78600000
HIC_SCAFFOLD_4	68250000	69350000		HIC_SCAFFOLD_4	78950000	81500000
HIC_SCAFFOLD_4	69750000	70800000		HIC_SCAFFOLD_4	79500000	80200000
HIC_SCAFFOLD_4	71450000	72750000		HIC_SCAFFOLD_4	80300000	81000000
HIC_SCAFFOLD_4	73450000	76250000		HIC_SCAFFOLD_4	81800000	82550000
HIC_SCAFFOLD_4	74850000	76050000		HIC_SCAFFOLD_4	83550000	84350000
HIC_SCAFFOLD_4	76400000	78400000		HIC_SCAFFOLD_4	85050000	85800000
HIC_SCAFFOLD_4	79100000	81600000		HIC_SCAFFOLD_4	85050000	87250000
HIC_SCAFFOLD_4	79500000	80200000		HIC_SCAFFOLD_4	88450000	90000000
HIC_SCAFFOLD_4	80300000	81000000		HIC_SCAFFOLD_4	91600000	92250000
HIC_SCAFFOLD_4	81800000	83050000		HIC_SCAFFOLD_4	92300000	93100000
HIC_SCAFFOLD_4	83350000	84400000		HIC_SCAFFOLD_4	94050000	94700000
HIC_SCAFFOLD_4	85050000	87300000		HIC_SCAFFOLD_4	94850000	95550000
HIC_SCAFFOLD_4	85050000	85800000		HIC_SCAFFOLD_4	96550000	98150000
HIC_SCAFFOLD_4	88450000	89950000		HIC_SCAFFOLD_4	98500000	99900000
HIC_SCAFFOLD_4	89050000	89850000		HIC_SCAFFOLD_4	99000000	99750000
HIC_SCAFFOLD_4	91600000	92200000		HIC_SCAFFOLD_4	100150000	101750000
HIC_SCAFFOLD_4	92300000	93100000		HIC_SCAFFOLD_4	100200000	100900000
HIC_SCAFFOLD_4	94300000	96500000		HIC_SCAFFOLD_4	101050000	101700000
HIC_SCAFFOLD_4	94800000	96500000		HIC_SCAFFOLD_4	104050000	105100000
HIC_SCAFFOLD_4	94850000	95500000		HIC_SCAFFOLD_4	107900000	109350000
HIC_SCAFFOLD_4	96550000	98150000		HIC_SCAFFOLD_4	111300000	113300000
HIC_SCAFFOLD_4	99000000	99750000		HIC_SCAFFOLD_4	111350000	112300000
HIC_SCAFFOLD_4	100150000	101750000		HIC_SCAFFOLD_4	113750000	114600000
HIC_SCAFFOLD_4	100150000	100900000		HIC_SCAFFOLD_4	115850000	117150000
HIC_SCAFFOLD_4	101800000	102500000		HIC_SCAFFOLD_4	120400000	122450000
HIC_SCAFFOLD_4	103300000	104000000		HIC_SCAFFOLD_4	123050000	125900000
HIC_SCAFFOLD_4	104050000	105350000		HIC_SCAFFOLD_4	123550000	124150000
HIC_SCAFFOLD_4	107850000	108900000		HIC_SCAFFOLD_4	123550000	125000000
HIC_SCAFFOLD_4	110050000	110800000		HIC_SCAFFOLD_4	128100000	128850000
HIC_SCAFFOLD_4	111300000	113150000		HIC_SCAFFOLD_4	134550000	135450000
HIC_SCAFFOLD_4	113800000	114600000		HIC_SCAFFOLD_4	135550000	136350000
HIC_SCAFFOLD_4	114650000	115550000		HIC_SCAFFOLD_4	137300000	142200000
HIC_SCAFFOLD_4	115700000	117150000		HIC_SCAFFOLD_4	142800000	143650000
HIC_SCAFFOLD_4	117150000	117850000		HIC_SCAFFOLD_5	1800000	2700000
HIC_SCAFFOLD_4	119150000	120000000		HIC_SCAFFOLD_5	2750000	3800000
HIC_SCAFFOLD_4	120150000	122500000		HIC_SCAFFOLD_5	3900000	4650000
HIC_SCAFFOLD_4	123100000	125850000		HIC_SCAFFOLD_5	4750000	5850000
HIC_SCAFFOLD_4	125050000	125850000		HIC_SCAFFOLD_5	6600000	7350000
HIC_SCAFFOLD_4	127700000	129600000		HIC_SCAFFOLD_5	8500000	9400000
HIC_SCAFFOLD_4	127800000	128750000		HIC_SCAFFOLD_5	9750000	10500000
HIC_SCAFFOLD_4	130050000	134150000		HIC_SCAFFOLD_5	10600000	11500000
HIC_SCAFFOLD_4	134450000	135450000		HIC_SCAFFOLD_5	11700000	12850000
HIC_SCAFFOLD_4	136500000	137100000		HIC_SCAFFOLD_5	12950000	14150000
HIC_SCAFFOLD_4	137150000	142200000		HIC_SCAFFOLD_5	12950000	15950000
HIC_SCAFFOLD_5	1800000	2700000		HIC_SCAFFOLD_5	14200000	15900000
HIC_SCAFFOLD_5	2850000	3750000		HIC_SCAFFOLD_5	16000000	17050000
HIC_SCAFFOLD_5	3900000	4700000		HIC_SCAFFOLD_5	19050000	20450000
HIC_SCAFFOLD_5	4800000	5850000		HIC_SCAFFOLD_5	20900000	23700000
HIC_SCAFFOLD_5	6600000	7350000		HIC_SCAFFOLD_5	21000000	22000000
HIC_SCAFFOLD_5	8500000	9400000		HIC_SCAFFOLD_5	22650000	23600000
HIC_SCAFFOLD_5	9750000	10500000		HIC_SCAFFOLD_5	23750000	25600000
HIC_SCAFFOLD_5	10600000	11500000		HIC_SCAFFOLD_5	24000000	24850000
HIC_SCAFFOLD_5	11700000	12850000		HIC_SCAFFOLD_5	26750000	27500000
HIC_SCAFFOLD_5	12950000	15950000		HIC_SCAFFOLD_5	26750000	28500000
HIC_SCAFFOLD_5	13000000	14150000		HIC_SCAFFOLD_5	27700000	28450000
HIC_SCAFFOLD_5	14250000	15900000		HIC_SCAFFOLD_5	29650000	32550000
HIC_SCAFFOLD_5	16050000	17750000		HIC_SCAFFOLD_5	29700000	31350000
HIC_SCAFFOLD_5	16050000	17050000		HIC_SCAFFOLD_5	31450000	32600000
HIC_SCAFFOLD_5	17800000	18450000		HIC_SCAFFOLD_5	33450000	35600000
HIC_SCAFFOLD_5	18950000	20450000		HIC_SCAFFOLD_5	35950000	38200000
HIC_SCAFFOLD_5	20900000	23650000		HIC_SCAFFOLD_5	36800000	37900000
HIC_SCAFFOLD_5	22700000	23400000		HIC_SCAFFOLD_5	39150000	40000000
HIC_SCAFFOLD_5	23850000	25600000		HIC_SCAFFOLD_5	43850000	45100000
HIC_SCAFFOLD_5	23900000	24900000		HIC_SCAFFOLD_5	45600000	46800000
HIC_SCAFFOLD_5	24950000	25650000		HIC_SCAFFOLD_5	46900000	47900000
HIC_SCAFFOLD_5	26850000	28500000		HIC_SCAFFOLD_5	48100000	48850000
HIC_SCAFFOLD_5	26850000	27600000		HIC_SCAFFOLD_5	50100000	50800000
HIC_SCAFFOLD_5	27650000	28450000		HIC_SCAFFOLD_5	51950000	52950000
HIC_SCAFFOLD_5	29750000	31350000		HIC_SCAFFOLD_5	53300000	54350000
HIC_SCAFFOLD_5	31450000	32550000		HIC_SCAFFOLD_5	54450000	55200000
HIC_SCAFFOLD_5	33450000	35500000		HIC_SCAFFOLD_5	54450000	57750000
HIC_SCAFFOLD_5	36750000	38050000		HIC_SCAFFOLD_5	55500000	56300000
HIC_SCAFFOLD_5	39150000	40000000		HIC_SCAFFOLD_5	56850000	57700000
HIC_SCAFFOLD_5	41000000	41650000		HIC_SCAFFOLD_5	57850000	59100000
HIC_SCAFFOLD_5	43950000	45050000		HIC_SCAFFOLD_5	59550000	61350000
HIC_SCAFFOLD_5	45550000	46800000		HIC_SCAFFOLD_5	64550000	68200000
HIC_SCAFFOLD_5	50100000	50800000		HIC_SCAFFOLD_5	64650000	65550000
HIC_SCAFFOLD_5	51950000	52950000		HIC_SCAFFOLD_5	66150000	67800000
HIC_SCAFFOLD_5	53300000	54400000		HIC_SCAFFOLD_5	66200000	67150000
HIC_SCAFFOLD_5	53850000	58250000		HIC_SCAFFOLD_5	67200000	67800000
HIC_SCAFFOLD_5	54400000	57750000		HIC_SCAFFOLD_5	67950000	68650000
HIC_SCAFFOLD_5	54550000	56450000		HIC_SCAFFOLD_5	68700000	69900000
HIC_SCAFFOLD_5	55500000	56300000		HIC_SCAFFOLD_5	70300000	72600000
HIC_SCAFFOLD_5	56750000	57750000		HIC_SCAFFOLD_5	70450000	71750000
HIC_SCAFFOLD_5	57850000	59100000		HIC_SCAFFOLD_5	71800000	72600000
HIC_SCAFFOLD_5	59150000	62100000		HIC_SCAFFOLD_5	74250000	75050000
HIC_SCAFFOLD_5	59550000	61350000		HIC_SCAFFOLD_5	75100000	77500000
HIC_SCAFFOLD_5	64550000	68000000		HIC_SCAFFOLD_5	75150000	76150000
HIC_SCAFFOLD_5	64650000	65550000		HIC_SCAFFOLD_5	76550000	77300000
HIC_SCAFFOLD_5	66250000	67150000		HIC_SCAFFOLD_5	78850000	79450000
HIC_SCAFFOLD_5	67900000	68650000		HIC_SCAFFOLD_5	81450000	82200000
HIC_SCAFFOLD_5	70350000	72600000		HIC_SCAFFOLD_5	82850000	85200000
HIC_SCAFFOLD_5	70450000	71700000		HIC_SCAFFOLD_5	83000000	83850000
HIC_SCAFFOLD_5	71800000	72600000		HIC_SCAFFOLD_5	84050000	85100000
HIC_SCAFFOLD_5	74250000	75050000		HIC_SCAFFOLD_5	85550000	87050000
HIC_SCAFFOLD_5	75150000	76150000		HIC_SCAFFOLD_5	87300000	88500000
HIC_SCAFFOLD_5	76550000	77300000		HIC_SCAFFOLD_5	88950000	90550000
HIC_SCAFFOLD_5	80300000	80900000		HIC_SCAFFOLD_5	89000000	89800000
HIC_SCAFFOLD_5	81200000	82200000		HIC_SCAFFOLD_5	89950000	90550000
HIC_SCAFFOLD_5	82800000	85150000		HIC_SCAFFOLD_5	90600000	91300000
HIC_SCAFFOLD_5	82950000	83850000		HIC_SCAFFOLD_5	94500000	95250000
HIC_SCAFFOLD_5	85600000	87000000		HIC_SCAFFOLD_5	95300000	96450000
HIC_SCAFFOLD_5	87300000	88500000		HIC_SCAFFOLD_5	97050000	98000000
HIC_SCAFFOLD_5	88950000	90550000		HIC_SCAFFOLD_5	102600000	103500000
HIC_SCAFFOLD_5	89050000	89800000		HIC_SCAFFOLD_5	102600000	104600000
HIC_SCAFFOLD_5	90600000	91300000		HIC_SCAFFOLD_5	102600000	105200000
HIC_SCAFFOLD_5	91350000	92000000		HIC_SCAFFOLD_5	103550000	105150000
HIC_SCAFFOLD_5	94500000	95250000		HIC_SCAFFOLD_5	105550000	107150000
HIC_SCAFFOLD_5	95350000	96450000		HIC_SCAFFOLD_5	109550000	110900000
HIC_SCAFFOLD_5	101900000	102500000		HIC_SCAFFOLD_5	110050000	110850000
HIC_SCAFFOLD_5	102600000	103500000		HIC_SCAFFOLD_5	111000000	111850000
HIC_SCAFFOLD_5	103600000	105150000		HIC_SCAFFOLD_5	111950000	112850000
HIC_SCAFFOLD_5	103600000	104350000		HIC_SCAFFOLD_5	114050000	115100000
HIC_SCAFFOLD_5	105550000	107100000		HIC_SCAFFOLD_5	115450000	116550000
HIC_SCAFFOLD_5	108650000	109500000		HIC_SCAFFOLD_5	116600000	117500000
HIC_SCAFFOLD_5	110050000	110800000		HIC_SCAFFOLD_5	117700000	118600000
HIC_SCAFFOLD_5	111000000	111850000		HIC_SCAFFOLD_5	120250000	122550000
HIC_SCAFFOLD_5	111950000	112850000		HIC_SCAFFOLD_5	121250000	122500000
HIC_SCAFFOLD_5	114050000	115150000		HIC_SCAFFOLD_5	122700000	123450000
HIC_SCAFFOLD_5	115450000	116500000		HIC_SCAFFOLD_5	124850000	126200000
HIC_SCAFFOLD_5	116600000	117500000		HIC_SCAFFOLD_5	126300000	127750000
HIC_SCAFFOLD_5	117550000	119350000		HIC_SCAFFOLD_5	129150000	129950000
HIC_SCAFFOLD_5	117700000	118600000		HIC_SCAFFOLD_5	132500000	133600000
HIC_SCAFFOLD_5	120250000	122500000		HIC_SCAFFOLD_6	2100000	2850000
HIC_SCAFFOLD_5	121200000	122450000		HIC_SCAFFOLD_6	3200000	4150000
HIC_SCAFFOLD_5	122700000	123400000		HIC_SCAFFOLD_6	8350000	9500000
HIC_SCAFFOLD_5	124900000	125700000		HIC_SCAFFOLD_6	8850000	9500000
HIC_SCAFFOLD_5	126300000	127750000		HIC_SCAFFOLD_6	9550000	11200000
HIC_SCAFFOLD_5	129200000	129950000		HIC_SCAFFOLD_6	9600000	10250000
HIC_SCAFFOLD_5	132450000	133600000		HIC_SCAFFOLD_6	10300000	11100000
HIC_SCAFFOLD_6	3200000	4850000		HIC_SCAFFOLD_6	12150000	13050000
HIC_SCAFFOLD_6	4900000	6350000		HIC_SCAFFOLD_6	14150000	15550000
HIC_SCAFFOLD_6	6700000	8250000		HIC_SCAFFOLD_6	14150000	18150000
HIC_SCAFFOLD_6	8300000	9500000		HIC_SCAFFOLD_6	14700000	15500000
HIC_SCAFFOLD_6	9550000	11250000		HIC_SCAFFOLD_6	15500000	17300000
HIC_SCAFFOLD_6	12150000	13100000		HIC_SCAFFOLD_6	15550000	18050000
HIC_SCAFFOLD_6	14150000	15550000		HIC_SCAFFOLD_6	15800000	16800000
HIC_SCAFFOLD_6	14150000	18150000		HIC_SCAFFOLD_6	18300000	19550000
HIC_SCAFFOLD_6	14700000	15450000		HIC_SCAFFOLD_6	20100000	20800000
HIC_SCAFFOLD_6	15550000	18100000		HIC_SCAFFOLD_6	20850000	21650000
HIC_SCAFFOLD_6	16000000	16750000		HIC_SCAFFOLD_6	20850000	24350000
HIC_SCAFFOLD_6	18250000	19550000		HIC_SCAFFOLD_6	21750000	22550000
HIC_SCAFFOLD_6	20150000	20800000		HIC_SCAFFOLD_6	22600000	24300000
HIC_SCAFFOLD_6	20200000	24300000		HIC_SCAFFOLD_6	25100000	26500000
HIC_SCAFFOLD_6	20850000	21650000		HIC_SCAFFOLD_6	28100000	29650000
HIC_SCAFFOLD_6	21650000	24300000		HIC_SCAFFOLD_6	30300000	33350000
HIC_SCAFFOLD_6	21800000	22600000		HIC_SCAFFOLD_6	30350000	31500000
HIC_SCAFFOLD_6	22550000	24300000		HIC_SCAFFOLD_6	31550000	33100000
HIC_SCAFFOLD_6	22650000	23400000		HIC_SCAFFOLD_6	33700000	34550000
HIC_SCAFFOLD_6	24450000	25100000		HIC_SCAFFOLD_6	34600000	36150000
HIC_SCAFFOLD_6	25150000	26450000		HIC_SCAFFOLD_6	34650000	35300000
HIC_SCAFFOLD_6	28050000	29600000		HIC_SCAFFOLD_6	35500000	36300000
HIC_SCAFFOLD_6	28550000	29500000		HIC_SCAFFOLD_6	36550000	38000000
HIC_SCAFFOLD_6	30350000	33300000		HIC_SCAFFOLD_6	36600000	37300000
HIC_SCAFFOLD_6	30350000	31500000		HIC_SCAFFOLD_6	38200000	39350000
HIC_SCAFFOLD_6	31550000	33050000		HIC_SCAFFOLD_6	40100000	40900000
HIC_SCAFFOLD_6	33400000	34550000		HIC_SCAFFOLD_6	41250000	41950000
HIC_SCAFFOLD_6	34600000	36200000		HIC_SCAFFOLD_6	42300000	43900000
HIC_SCAFFOLD_6	34650000	35250000		HIC_SCAFFOLD_6	45000000	46150000
HIC_SCAFFOLD_6	35400000	36150000		HIC_SCAFFOLD_6	46500000	47600000
HIC_SCAFFOLD_6	36550000	37950000		HIC_SCAFFOLD_6	47950000	49600000
HIC_SCAFFOLD_6	36600000	37300000		HIC_SCAFFOLD_6	49650000	50450000
HIC_SCAFFOLD_6	38100000	39350000		HIC_SCAFFOLD_6	50650000	51500000
HIC_SCAFFOLD_6	40150000	40900000		HIC_SCAFFOLD_6	52400000	53850000
HIC_SCAFFOLD_6	41300000	41900000		HIC_SCAFFOLD_6	52400000	54900000
HIC_SCAFFOLD_6	42300000	44050000		HIC_SCAFFOLD_6	53950000	54900000
HIC_SCAFFOLD_6	44900000	46200000		HIC_SCAFFOLD_6	55650000	56350000
HIC_SCAFFOLD_6	46550000	47350000		HIC_SCAFFOLD_6	56400000	57350000
HIC_SCAFFOLD_6	48350000	49600000		HIC_SCAFFOLD_6	57400000	58200000
HIC_SCAFFOLD_6	49750000	50450000		HIC_SCAFFOLD_6	58350000	59250000
HIC_SCAFFOLD_6	50550000	51550000		HIC_SCAFFOLD_6	59750000	60650000
HIC_SCAFFOLD_6	51700000	54900000		HIC_SCAFFOLD_6	62200000	63150000
HIC_SCAFFOLD_6	52400000	54800000		HIC_SCAFFOLD_6	63250000	66750000
HIC_SCAFFOLD_6	52450000	53850000		HIC_SCAFFOLD_6	63300000	64550000
HIC_SCAFFOLD_6	53950000	54850000		HIC_SCAFFOLD_6	64600000	65600000
HIC_SCAFFOLD_6	55450000	57350000		HIC_SCAFFOLD_6	65650000	66750000
HIC_SCAFFOLD_6	55650000	56350000		HIC_SCAFFOLD_6	67150000	67850000
HIC_SCAFFOLD_6	56400000	57300000		HIC_SCAFFOLD_6	67150000	68800000
HIC_SCAFFOLD_6	57450000	59550000		HIC_SCAFFOLD_6	67150000	70550000
HIC_SCAFFOLD_6	57450000	58250000		HIC_SCAFFOLD_6	67900000	68800000
HIC_SCAFFOLD_6	58350000	59250000		HIC_SCAFFOLD_6	68900000	70450000
HIC_SCAFFOLD_6	59850000	60650000		HIC_SCAFFOLD_6	70650000	71350000
HIC_SCAFFOLD_6	62200000	63100000		HIC_SCAFFOLD_6	70650000	73200000
HIC_SCAFFOLD_6	63250000	66700000		HIC_SCAFFOLD_6	71400000	72100000
HIC_SCAFFOLD_6	63250000	65650000		HIC_SCAFFOLD_6	72150000	73100000
HIC_SCAFFOLD_6	63300000	64550000		HIC_SCAFFOLD_6	73750000	74650000
HIC_SCAFFOLD_6	64850000	65600000		HIC_SCAFFOLD_6	74850000	75800000
HIC_SCAFFOLD_6	65700000	66800000		HIC_SCAFFOLD_6	77750000	78850000
HIC_SCAFFOLD_6	67150000	70600000		HIC_SCAFFOLD_6	79400000	80850000
HIC_SCAFFOLD_6	67150000	68800000		HIC_SCAFFOLD_6	80950000	82150000
HIC_SCAFFOLD_6	67200000	67850000		HIC_SCAFFOLD_6	82400000	84500000
HIC_SCAFFOLD_6	67900000	68800000		HIC_SCAFFOLD_6	82450000	83750000
HIC_SCAFFOLD_6	68900000	70500000		HIC_SCAFFOLD_6	85300000	86100000
HIC_SCAFFOLD_6	70650000	71350000		HIC_SCAFFOLD_6	86150000	87500000
HIC_SCAFFOLD_6	71400000	72100000		HIC_SCAFFOLD_6	88450000	89700000
HIC_SCAFFOLD_6	72150000	73100000		HIC_SCAFFOLD_6	88500000	89100000
HIC_SCAFFOLD_6	73200000	73800000		HIC_SCAFFOLD_6	89800000	91300000
HIC_SCAFFOLD_6	77800000	78850000		HIC_SCAFFOLD_6	91600000	92550000
HIC_SCAFFOLD_6	79400000	80850000		HIC_SCAFFOLD_6	92800000	94350000
HIC_SCAFFOLD_6	80950000	82150000		HIC_SCAFFOLD_6	96000000	97100000
HIC_SCAFFOLD_6	81000000	81600000		HIC_SCAFFOLD_6	97400000	99000000
HIC_SCAFFOLD_6	82850000	84450000		HIC_SCAFFOLD_6	99900000	102850000
HIC_SCAFFOLD_6	85300000	86100000		HIC_SCAFFOLD_6	99950000	100800000
HIC_SCAFFOLD_6	86150000	87800000		HIC_SCAFFOLD_6	100850000	102850000
HIC_SCAFFOLD_6	88450000	89600000		HIC_SCAFFOLD_6	100950000	102200000
HIC_SCAFFOLD_6	89800000	91350000		HIC_SCAFFOLD_7	4300000	5100000
HIC_SCAFFOLD_6	91600000	92600000		HIC_SCAFFOLD_7	5300000	6000000
HIC_SCAFFOLD_6	92800000	94300000		HIC_SCAFFOLD_7	6150000	7450000
HIC_SCAFFOLD_6	96000000	97100000		HIC_SCAFFOLD_7	7750000	9200000
HIC_SCAFFOLD_6	97400000	98900000		HIC_SCAFFOLD_7	9550000	10750000
HIC_SCAFFOLD_6	98000000	98900000		HIC_SCAFFOLD_7	11000000	12500000
HIC_SCAFFOLD_6	99900000	102800000		HIC_SCAFFOLD_7	11650000	12450000
HIC_SCAFFOLD_6	100000000	100800000		HIC_SCAFFOLD_7	14100000	17300000
HIC_SCAFFOLD_6	100850000	102850000		HIC_SCAFFOLD_7	17450000	20100000
HIC_SCAFFOLD_6	100950000	102300000		HIC_SCAFFOLD_7	17550000	18750000
HIC_SCAFFOLD_7	3000000	5100000		HIC_SCAFFOLD_7	18850000	20050000
HIC_SCAFFOLD_7	4300000	5100000		HIC_SCAFFOLD_7	20200000	21600000
HIC_SCAFFOLD_7	5250000	6100000		HIC_SCAFFOLD_7	20850000	21600000
HIC_SCAFFOLD_7	6150000	7450000		HIC_SCAFFOLD_7	21800000	22700000
HIC_SCAFFOLD_7	7800000	9200000		HIC_SCAFFOLD_7	22750000	23400000
HIC_SCAFFOLD_7	9550000	10650000		HIC_SCAFFOLD_7	24100000	25300000
HIC_SCAFFOLD_7	10900000	11550000		HIC_SCAFFOLD_7	25850000	26950000
HIC_SCAFFOLD_7	11000000	12500000		HIC_SCAFFOLD_7	27350000	29600000
HIC_SCAFFOLD_7	11600000	12450000		HIC_SCAFFOLD_7	27600000	28700000
HIC_SCAFFOLD_7	14400000	17350000		HIC_SCAFFOLD_7	30550000	31600000
HIC_SCAFFOLD_7	16200000	17350000		HIC_SCAFFOLD_7	31650000	32450000
HIC_SCAFFOLD_7	17500000	20000000		HIC_SCAFFOLD_7	32500000	33750000
HIC_SCAFFOLD_7	17600000	18850000		HIC_SCAFFOLD_7	35150000	36100000
HIC_SCAFFOLD_7	20250000	21600000		HIC_SCAFFOLD_7	36600000	37950000
HIC_SCAFFOLD_7	20750000	21600000		HIC_SCAFFOLD_7	38750000	39450000
HIC_SCAFFOLD_7	21800000	22550000		HIC_SCAFFOLD_7	40250000	41200000
HIC_SCAFFOLD_7	22750000	23350000		HIC_SCAFFOLD_7	41400000	42900000
HIC_SCAFFOLD_7	25800000	27300000		HIC_SCAFFOLD_7	44950000	45700000
HIC_SCAFFOLD_7	27600000	28700000		HIC_SCAFFOLD_7	45950000	46700000
HIC_SCAFFOLD_7	30150000	31600000		HIC_SCAFFOLD_7	47000000	47900000
HIC_SCAFFOLD_7	31700000	32450000		HIC_SCAFFOLD_7	50900000	52350000
HIC_SCAFFOLD_7	32500000	33750000		HIC_SCAFFOLD_7	55950000	57300000
HIC_SCAFFOLD_7	35250000	36500000		HIC_SCAFFOLD_7	58000000	58600000
HIC_SCAFFOLD_7	36800000	37950000		HIC_SCAFFOLD_7	59200000	60500000
HIC_SCAFFOLD_7	38800000	39450000		HIC_SCAFFOLD_7	61600000	62300000
HIC_SCAFFOLD_7	40200000	41200000		HIC_SCAFFOLD_7	63500000	65050000
HIC_SCAFFOLD_7	41400000	42900000		HIC_SCAFFOLD_7	66050000	66800000
HIC_SCAFFOLD_7	42950000	43750000		HIC_SCAFFOLD_7	67400000	68350000
HIC_SCAFFOLD_7	45000000	45700000		HIC_SCAFFOLD_7	68850000	70000000
HIC_SCAFFOLD_7	45800000	46650000		HIC_SCAFFOLD_7	71450000	72500000
HIC_SCAFFOLD_7	47100000	47900000		HIC_SCAFFOLD_7	71450000	73100000
HIC_SCAFFOLD_7	50950000	52350000		HIC_SCAFFOLD_7	72600000	73200000
HIC_SCAFFOLD_7	52450000	53150000		HIC_SCAFFOLD_7	73350000	74300000
HIC_SCAFFOLD_7	55850000	57300000		HIC_SCAFFOLD_7	75950000	76750000
HIC_SCAFFOLD_7	57950000	59150000		HIC_SCAFFOLD_7	78100000	79100000
HIC_SCAFFOLD_7	58000000	58600000		HIC_SCAFFOLD_7	79200000	80100000
HIC_SCAFFOLD_7	59250000	60350000		HIC_SCAFFOLD_7	80600000	81900000
HIC_SCAFFOLD_7	62400000	63150000		HIC_SCAFFOLD_7	82800000	85300000
HIC_SCAFFOLD_7	63500000	65050000		HIC_SCAFFOLD_7	82850000	83800000
HIC_SCAFFOLD_7	65100000	65900000		HIC_SCAFFOLD_7	83850000	85250000
HIC_SCAFFOLD_7	66050000	66800000		HIC_SCAFFOLD_7	86550000	87700000
HIC_SCAFFOLD_7	67400000	68350000		HIC_SCAFFOLD_7	87800000	89450000
HIC_SCAFFOLD_7	68800000	69800000		HIC_SCAFFOLD_7	87850000	88600000
HIC_SCAFFOLD_7	71450000	73200000		HIC_SCAFFOLD_7	89700000	90700000
HIC_SCAFFOLD_7	71450000	72500000		HIC_SCAFFOLD_7	91250000	92150000
HIC_SCAFFOLD_7	72550000	73200000		HIC_SCAFFOLD_7	92200000	94150000
HIC_SCAFFOLD_7	73350000	74350000		HIC_SCAFFOLD_7	94400000	95400000
HIC_SCAFFOLD_7	75250000	75850000		HIC_SCAFFOLD_7	95600000	96600000
HIC_SCAFFOLD_7	75950000	76700000		HIC_SCAFFOLD_7	96750000	98450000
HIC_SCAFFOLD_7	78100000	79100000		HIC_SCAFFOLD_7	96900000	97600000
HIC_SCAFFOLD_7	79250000	80250000		HIC_SCAFFOLD_8	1350000	2150000
HIC_SCAFFOLD_7	80650000	81900000		HIC_SCAFFOLD_8	2950000	4000000
HIC_SCAFFOLD_7	81150000	81850000		HIC_SCAFFOLD_8	4100000	5500000
HIC_SCAFFOLD_7	82800000	85400000		HIC_SCAFFOLD_8	5600000	6800000
HIC_SCAFFOLD_7	82850000	83800000		HIC_SCAFFOLD_8	7050000	7950000
HIC_SCAFFOLD_7	83850000	85250000		HIC_SCAFFOLD_8	8500000	9550000
HIC_SCAFFOLD_7	86550000	87700000		HIC_SCAFFOLD_8	9850000	11200000
HIC_SCAFFOLD_7	87800000	89400000		HIC_SCAFFOLD_8	11300000	12000000
HIC_SCAFFOLD_7	90000000	90650000		HIC_SCAFFOLD_8	12500000	13700000
HIC_SCAFFOLD_7	91200000	92150000		HIC_SCAFFOLD_8	13800000	14900000
HIC_SCAFFOLD_7	92200000	94150000		HIC_SCAFFOLD_8	13800000	16250000
HIC_SCAFFOLD_7	94450000	95400000		HIC_SCAFFOLD_8	14950000	15750000
HIC_SCAFFOLD_7	95500000	96550000		HIC_SCAFFOLD_8	16350000	17100000
HIC_SCAFFOLD_7	96800000	98450000		HIC_SCAFFOLD_8	17500000	18200000
HIC_SCAFFOLD_8	1350000	2150000		HIC_SCAFFOLD_8	18250000	19850000
HIC_SCAFFOLD_8	2950000	4000000		HIC_SCAFFOLD_8	20000000	20900000
HIC_SCAFFOLD_8	4100000	5450000		HIC_SCAFFOLD_8	24600000	25350000
HIC_SCAFFOLD_8	7000000	7950000		HIC_SCAFFOLD_8	25450000	26350000
HIC_SCAFFOLD_8	8600000	9600000		HIC_SCAFFOLD_8	26850000	29300000
HIC_SCAFFOLD_8	9800000	11200000		HIC_SCAFFOLD_8	27100000	27850000
HIC_SCAFFOLD_8	11300000	12250000		HIC_SCAFFOLD_8	27900000	29300000
HIC_SCAFFOLD_8	12500000	13700000		HIC_SCAFFOLD_8	28000000	28600000
HIC_SCAFFOLD_8	13800000	16400000		HIC_SCAFFOLD_8	29500000	30600000
HIC_SCAFFOLD_8	13850000	14850000		HIC_SCAFFOLD_8	31200000	31900000
HIC_SCAFFOLD_8	17500000	18250000		HIC_SCAFFOLD_8	33050000	34200000
HIC_SCAFFOLD_8	18300000	19750000		HIC_SCAFFOLD_8	34300000	35050000
HIC_SCAFFOLD_8	18900000	19650000		HIC_SCAFFOLD_8	38000000	39250000
HIC_SCAFFOLD_8	24600000	25350000		HIC_SCAFFOLD_8	40350000	41500000
HIC_SCAFFOLD_8	25450000	26350000		HIC_SCAFFOLD_8	41550000	44350000
HIC_SCAFFOLD_8	26800000	29300000		HIC_SCAFFOLD_8	42000000	43100000
HIC_SCAFFOLD_8	27100000	27900000		HIC_SCAFFOLD_8	43250000	44350000
HIC_SCAFFOLD_8	27950000	29300000		HIC_SCAFFOLD_8	44450000	46450000
HIC_SCAFFOLD_8	27950000	28600000		HIC_SCAFFOLD_8	45300000	46000000
HIC_SCAFFOLD_8	28700000	29300000		HIC_SCAFFOLD_8	47350000	48100000
HIC_SCAFFOLD_8	29500000	30600000		HIC_SCAFFOLD_8	49600000	50800000
HIC_SCAFFOLD_8	30700000	31950000		HIC_SCAFFOLD_8	51250000	52200000
HIC_SCAFFOLD_8	31200000	31900000		HIC_SCAFFOLD_8	53500000	54400000
HIC_SCAFFOLD_8	33100000	34200000		HIC_SCAFFOLD_8	54550000	55800000
HIC_SCAFFOLD_8	34300000	35050000		HIC_SCAFFOLD_8	56550000	57800000
HIC_SCAFFOLD_8	38000000	39200000		HIC_SCAFFOLD_8	58050000	59050000
HIC_SCAFFOLD_8	40300000	41600000		HIC_SCAFFOLD_8	62850000	64000000
HIC_SCAFFOLD_8	41500000	44350000		HIC_SCAFFOLD_8	64550000	65300000
HIC_SCAFFOLD_8	41900000	43100000		HIC_SCAFFOLD_8	65450000	66350000
HIC_SCAFFOLD_8	43250000	44350000		HIC_SCAFFOLD_8	67300000	68000000
HIC_SCAFFOLD_8	44800000	46550000		HIC_SCAFFOLD_8	69800000	70900000
HIC_SCAFFOLD_8	45300000	46000000		HIC_SCAFFOLD_8	71650000	72500000
HIC_SCAFFOLD_8	47300000	48100000		HIC_SCAFFOLD_8	72650000	74150000
HIC_SCAFFOLD_8	48150000	48950000		HIC_SCAFFOLD_8	75050000	76250000
HIC_SCAFFOLD_8	49650000	50800000		HIC_SCAFFOLD_8	76300000	77100000
HIC_SCAFFOLD_8	51250000	52250000		HIC_SCAFFOLD_8	78950000	80700000
HIC_SCAFFOLD_8	52450000	53300000		HIC_SCAFFOLD_8	79000000	79900000
HIC_SCAFFOLD_8	53500000	54400000		HIC_SCAFFOLD_8	79950000	80700000
HIC_SCAFFOLD_8	54550000	55800000		HIC_SCAFFOLD_8	82550000	85900000
HIC_SCAFFOLD_8	55200000	55800000		HIC_SCAFFOLD_9	1400000	2300000
HIC_SCAFFOLD_8	55850000	56450000		HIC_SCAFFOLD_9	6400000	7700000
HIC_SCAFFOLD_8	56550000	57800000		HIC_SCAFFOLD_9	9200000	10050000
HIC_SCAFFOLD_8	58050000	59050000		HIC_SCAFFOLD_9	10100000	12500000
HIC_SCAFFOLD_8	62850000	64000000		HIC_SCAFFOLD_9	10800000	11550000
HIC_SCAFFOLD_8	64550000	65300000		HIC_SCAFFOLD_9	11600000	12500000
HIC_SCAFFOLD_8	65400000	66300000		HIC_SCAFFOLD_9	13150000	14950000
HIC_SCAFFOLD_8	66500000	67200000		HIC_SCAFFOLD_9	13700000	15450000
HIC_SCAFFOLD_8	69800000	70950000		HIC_SCAFFOLD_9	13800000	14900000
HIC_SCAFFOLD_8	71600000	72500000		HIC_SCAFFOLD_9	16250000	18900000
HIC_SCAFFOLD_8	72650000	74100000		HIC_SCAFFOLD_9	16800000	17600000
HIC_SCAFFOLD_8	75050000	76250000		HIC_SCAFFOLD_9	19600000	21200000
HIC_SCAFFOLD_8	76350000	77100000		HIC_SCAFFOLD_9	21800000	22750000
HIC_SCAFFOLD_8	79000000	80800000		HIC_SCAFFOLD_9	23200000	24300000
HIC_SCAFFOLD_8	79000000	79800000		HIC_SCAFFOLD_9	26400000	27150000
HIC_SCAFFOLD_8	80000000	80700000		HIC_SCAFFOLD_9	28450000	29200000
HIC_SCAFFOLD_8	81050000	82500000		HIC_SCAFFOLD_9	29250000	31350000
HIC_SCAFFOLD_8	82550000	86150000		HIC_SCAFFOLD_9	29600000	30400000
HIC_SCAFFOLD_9	1500000	2300000		HIC_SCAFFOLD_9	31700000	32550000
HIC_SCAFFOLD_9	2950000	5150000		HIC_SCAFFOLD_9	32600000	33200000
HIC_SCAFFOLD_9	5900000	8000000		HIC_SCAFFOLD_9	33350000	34100000
HIC_SCAFFOLD_9	6400000	7150000		HIC_SCAFFOLD_9	33350000	37550000
HIC_SCAFFOLD_9	8450000	10050000		HIC_SCAFFOLD_9	35050000	36550000
HIC_SCAFFOLD_9	9250000	10050000		HIC_SCAFFOLD_9	38050000	40100000
HIC_SCAFFOLD_9	10100000	12500000		HIC_SCAFFOLD_9	38250000	39000000
HIC_SCAFFOLD_9	10800000	11550000		HIC_SCAFFOLD_9	39200000	40050000
HIC_SCAFFOLD_9	11600000	12500000		HIC_SCAFFOLD_9	40300000	41300000
HIC_SCAFFOLD_9	13150000	15550000		HIC_SCAFFOLD_9	41450000	42900000
HIC_SCAFFOLD_9	13150000	14950000		HIC_SCAFFOLD_9	43550000	45200000
HIC_SCAFFOLD_9	13750000	14650000		HIC_SCAFFOLD_9	45250000	46350000
HIC_SCAFFOLD_9	16750000	18900000		HIC_SCAFFOLD_9	46450000	47550000
HIC_SCAFFOLD_9	17800000	18700000		HIC_SCAFFOLD_9	46450000	50050000
HIC_SCAFFOLD_9	19600000	21200000		HIC_SCAFFOLD_9	47900000	49250000
HIC_SCAFFOLD_9	21300000	22850000		HIC_SCAFFOLD_9	50150000	50950000
HIC_SCAFFOLD_9	21800000	22600000		HIC_SCAFFOLD_9	50250000	52200000
HIC_SCAFFOLD_9	23200000	24300000		HIC_SCAFFOLD_9	51150000	52150000
HIC_SCAFFOLD_9	26400000	27150000		HIC_SCAFFOLD_9	54650000	55450000
HIC_SCAFFOLD_9	27500000	28200000		HIC_SCAFFOLD_9	57500000	58550000
HIC_SCAFFOLD_9	29600000	30400000		HIC_SCAFFOLD_9	58700000	63050000
HIC_SCAFFOLD_9	29600000	31250000		HIC_SCAFFOLD_9	59150000	59950000
HIC_SCAFFOLD_9	30450000	31200000		HIC_SCAFFOLD_9	60350000	61600000
HIC_SCAFFOLD_9	31450000	32550000		HIC_SCAFFOLD_9	61750000	63050000
HIC_SCAFFOLD_9	33350000	34100000		HIC_SCAFFOLD_9	64100000	65050000
HIC_SCAFFOLD_9	33350000	37500000		HIC_SCAFFOLD_9	66950000	68700000
HIC_SCAFFOLD_9	35000000	37350000		HIC_SCAFFOLD_9	67800000	68500000
HIC_SCAFFOLD_9	35100000	36300000		HIC_SCAFFOLD_9	70150000	71100000
HIC_SCAFFOLD_9	38050000	40100000		HIC_SCAFFOLD_9	71300000	72200000
HIC_SCAFFOLD_9	38250000	39050000		HIC_SCAFFOLD_9	72300000	74100000
HIC_SCAFFOLD_9	39250000	40050000		HIC_SCAFFOLD_9	72800000	73600000
HIC_SCAFFOLD_9	40300000	41300000		HIC_SCAFFOLD_9	74500000	75600000
HIC_SCAFFOLD_9	41450000	42900000
HIC_SCAFFOLD_9	43550000	45150000
HIC_SCAFFOLD_9	45250000	46350000
HIC_SCAFFOLD_9	46450000	50050000
HIC_SCAFFOLD_9	46500000	47550000
HIC_SCAFFOLD_9	48350000	49150000
HIC_SCAFFOLD_9	51150000	52150000
HIC_SCAFFOLD_9	54600000	55400000
HIC_SCAFFOLD_9	57500000	58550000
HIC_SCAFFOLD_9	58750000	63000000
HIC_SCAFFOLD_9	60450000	61600000
HIC_SCAFFOLD_9	61800000	62850000
HIC_SCAFFOLD_9	64050000	65050000
HIC_SCAFFOLD_9	66950000	68700000
HIC_SCAFFOLD_9	70200000	71100000
HIC_SCAFFOLD_9	71250000	72150000
HIC_SCAFFOLD_9	72300000	74150000
HIC_SCAFFOLD_9	72850000	73600000

## Sheet: Supplementary Table 6
Supplementary Table 6. Specific-TADs in chromosomes.
Venom Gland(control)				Venom Gland(3d)
Chromsome ID	Start	End		Chromsome ID	Start	End
HIC_SCAFFOLD_1	12050000	13100000		HIC_SCAFFOLD_1	22500000	23150000
HIC_SCAFFOLD_1	34650000	35250000		HIC_SCAFFOLD_1	27700000	28450000
HIC_SCAFFOLD_1	120000000	120700000		HIC_SCAFFOLD_1	68000000	68750000
HIC_SCAFFOLD_1	129550000	130200000		HIC_SCAFFOLD_1	75550000	76150000
HIC_SCAFFOLD_1	149500000	150550000		HIC_SCAFFOLD_1	75650000	77050000
HIC_SCAFFOLD_1	160300000	162150000		HIC_SCAFFOLD_1	76250000	77050000
HIC_SCAFFOLD_1	160650000	161650000		HIC_SCAFFOLD_1	91250000	92700000
HIC_SCAFFOLD_1	211650000	212400000		HIC_SCAFFOLD_1	91350000	91950000
HIC_SCAFFOLD_1	211650000	213050000		HIC_SCAFFOLD_1	92100000	92700000
HIC_SCAFFOLD_1	211650000	213700000		HIC_SCAFFOLD_1	124800000	125700000
HIC_SCAFFOLD_1	213100000	213800000		HIC_SCAFFOLD_1	163650000	164300000
HIC_SCAFFOLD_1	257600000	260300000		HIC_SCAFFOLD_1	167150000	168350000
HIC_SCAFFOLD_2	1200000	2600000		HIC_SCAFFOLD_1	168400000	169000000
HIC_SCAFFOLD_2	3500000	4450000		HIC_SCAFFOLD_1	196400000	197000000
HIC_SCAFFOLD_2	26150000	27200000		HIC_SCAFFOLD_1	199150000	199950000
HIC_SCAFFOLD_2	83050000	83700000		HIC_SCAFFOLD_1	205000000	206050000
HIC_SCAFFOLD_2	140450000	141100000		HIC_SCAFFOLD_1	274900000	276100000
HIC_SCAFFOLD_2	144900000	145600000		HIC_SCAFFOLD_2	88350000	89000000
HIC_SCAFFOLD_2	144900000	146700000		HIC_SCAFFOLD_2	88350000	89600000
HIC_SCAFFOLD_2	145650000	146550000		HIC_SCAFFOLD_2	92800000	93650000
HIC_SCAFFOLD_2	183000000	183750000		HIC_SCAFFOLD_2	107000000	107600000
HIC_SCAFFOLD_3	58500000	59300000		HIC_SCAFFOLD_2	112150000	112950000
HIC_SCAFFOLD_3	134600000	136250000		HIC_SCAFFOLD_2	184800000	187200000
HIC_SCAFFOLD_3	142050000	142650000		HIC_SCAFFOLD_2	185400000	186200000
HIC_SCAFFOLD_4	49950000	50900000		HIC_SCAFFOLD_2	186250000	187200000
HIC_SCAFFOLD_4	135550000	136350000		HIC_SCAFFOLD_3	14800000	15600000
HIC_SCAFFOLD_4	142800000	143650000		HIC_SCAFFOLD_3	55600000	56500000
HIC_SCAFFOLD_5	46900000	47900000		HIC_SCAFFOLD_3	108350000	109800000
HIC_SCAFFOLD_5	48100000	48850000		HIC_SCAFFOLD_3	114450000	115350000
HIC_SCAFFOLD_5	68700000	69900000		HIC_SCAFFOLD_3	121750000	122500000
HIC_SCAFFOLD_5	78850000	79450000		HIC_SCAFFOLD_3	157200000	157900000
HIC_SCAFFOLD_5	97050000	98000000		HIC_SCAFFOLD_3	167500000	170950000
HIC_SCAFFOLD_6	2100000	2850000		HIC_SCAFFOLD_4	36200000	36950000
HIC_SCAFFOLD_6	74850000	75800000		HIC_SCAFFOLD_4	47350000	48500000
HIC_SCAFFOLD_7	24100000	25300000		HIC_SCAFFOLD_4	59650000	60250000
HIC_SCAFFOLD_7	61600000	62300000		HIC_SCAFFOLD_4	60300000	61000000
HIC_SCAFFOLD_8	5600000	6800000		HIC_SCAFFOLD_4	101800000	102500000
HIC_SCAFFOLD_8	20000000	20900000		HIC_SCAFFOLD_4	103300000	104000000
HIC_SCAFFOLD_8	67300000	68000000		HIC_SCAFFOLD_4	110050000	110800000
HIC_SCAFFOLD_9	28450000	29200000		HIC_SCAFFOLD_4	114650000	115550000
HIC_SCAFFOLD_9	32600000	33200000		HIC_SCAFFOLD_4	117150000	117850000
HIC_SCAFFOLD_9	50150000	50950000		HIC_SCAFFOLD_4	119150000	120000000
HIC_SCAFFOLD_9	74500000	75600000		HIC_SCAFFOLD_4	130050000	134150000
HIC_SCAFFOLD_10	1850000	2650000		HIC_SCAFFOLD_4	136500000	137100000
HIC_SCAFFOLD_10	34500000	35550000		HIC_SCAFFOLD_5	17800000	18450000
HIC_SCAFFOLD_10	63150000	64250000		HIC_SCAFFOLD_5	41000000	41650000
HIC_SCAFFOLD_11	13350000	14000000		HIC_SCAFFOLD_5	80300000	80900000
HIC_SCAFFOLD_13	8150000	8750000		HIC_SCAFFOLD_5	91350000	92000000
HIC_SCAFFOLD_17	1700000	2550000		HIC_SCAFFOLD_5	101900000	102500000
				HIC_SCAFFOLD_5	108650000	109500000
				HIC_SCAFFOLD_6	4900000	6350000
				HIC_SCAFFOLD_6	6700000	8250000
				HIC_SCAFFOLD_6	24450000	25100000
				HIC_SCAFFOLD_7	42950000	43750000
				HIC_SCAFFOLD_7	52450000	53150000
				HIC_SCAFFOLD_7	62400000	63150000
				HIC_SCAFFOLD_7	65100000	65900000
				HIC_SCAFFOLD_7	75250000	75850000
				HIC_SCAFFOLD_8	48150000	48950000
				HIC_SCAFFOLD_8	52450000	53300000
				HIC_SCAFFOLD_8	55850000	56450000
				HIC_SCAFFOLD_8	66500000	67200000
				HIC_SCAFFOLD_8	81050000	82500000
				HIC_SCAFFOLD_9	2950000	5150000
				HIC_SCAFFOLD_9	27500000	28200000
				HIC_SCAFFOLD_10	16200000	17250000
				HIC_SCAFFOLD_10	57650000	58600000
				HIC_SCAFFOLD_10	61500000	62200000
				HIC_SCAFFOLD_10	62300000	63050000
				HIC_SCAFFOLD_12	4700000	5600000
				HIC_SCAFFOLD_14	5200000	6950000
				HIC_SCAFFOLD_14	5750000	6950000
				HIC_SCAFFOLD_14	20100000	21000000
				HIC_SCAFFOLD_16	1000000	1650000
				HIC_SCAFFOLD_16	8850000	9650000
				HIC_SCAFFOLD_16	12300000	14000000
				HIC_SCAFFOLD_18	4350000	5100000

## Sheet: Supplementary Table 7
Supplementary Table 7. The overlapping area with TAD boundaries and gene regions.
Venom Gland(control)					Venom Gland(3d)					Muscle
Chromsome ID	Start	End	GeneID		Chromsome ID	Start	End	GeneID		Chromsome ID	Start	End	GeneID
HiC_scaffold_1	978469	978763	BM08648		HiC_scaffold_1	930000	932334	BM13132		HiC_scaffold_1	830000	847497	BM01998
HiC_scaffold_1	993158	1015364	BM08647		HiC_scaffold_1	933046	933616	BM13131		HiC_scaffold_1	847891	854488	BM01999
HiC_scaffold_1	1019724	1019991	BM15491		HiC_scaffold_1	933178	933616	BM17192		HiC_scaffold_1	856829	886116	BM02000
HiC_scaffold_1	1047968	1048415	BM15493		HiC_scaffold_1	933689	933938	BM13130		HiC_scaffold_1	890188	893297	BM02001
HiC_scaffold_1	1682282	1683096	BM11515		HiC_scaffold_1	933689	933938	BM17191		HiC_scaffold_1	893364	893745	BM02002
HiC_scaffold_1	1698414	1700625	BM11516		HiC_scaffold_1	978469	978763	BM08648		HiC_scaffold_1	917958	920000	BM13133
HiC_scaffold_1	1703515	1717960	BM11517		HiC_scaffold_1	993158	1015364	BM08647		HiC_scaffold_1	1310000	1335103	BM15490
HiC_scaffold_1	1720831	1723083	BM11518		HiC_scaffold_1	1019724	1019991	BM15491		HiC_scaffold_1	1359025	1359529	BM07648
HiC_scaffold_1	1726133	1727436	BM11519		HiC_scaffold_1	1590096	1590435	BM15161		HiC_scaffold_1	1359025	1359500	BM15162
HiC_scaffold_1	2591562	2592057	BM17299		HiC_scaffold_1	1602160	1602586	BM15160		HiC_scaffold_1	1381934	1382729	BM20104
HiC_scaffold_1	2594205	2595710	BM17304		HiC_scaffold_1	1603894	1611121	BM15159		HiC_scaffold_1	1682282	1683096	BM11515
HiC_scaffold_1	3930000	3930139	BM17324		HiC_scaffold_1	1613891	1615711	BM15158		HiC_scaffold_1	1698414	1700625	BM11516
HiC_scaffold_1	3983790	3995681	BM17325		HiC_scaffold_1	1623394	1624741	BM19280		HiC_scaffold_1	1703515	1717960	BM11517
HiC_scaffold_1	4002545	4002872	BM17326		HiC_scaffold_1	1633839	1634286	BM19281		HiC_scaffold_1	1720831	1723083	BM11518
HiC_scaffold_1	4008556	4009072	BM17327		HiC_scaffold_1	1638586	1639131	BM19282		HiC_scaffold_1	1726133	1727436	BM11519
HiC_scaffold_1	4011190	4020000	BM17328		HiC_scaffold_1	1643516	1650155	BM16855		HiC_scaffold_1	1977760	1977994	BM13708
HiC_scaffold_1	5060920	5065965	BM17338		HiC_scaffold_1	1651600	1657909	BM16854		HiC_scaffold_1	2007997	2008435	BM04025
HiC_scaffold_1	6494983	6520000	BM05165		HiC_scaffold_1	2591562	2592057	BM17299		HiC_scaffold_1	2015737	2016040	BM04026
HiC_scaffold_1	6520000	6528690	BM05165		HiC_scaffold_1	2594205	2595710	BM17304		HiC_scaffold_1	2591562	2592057	BM17299
HiC_scaffold_1	6545334	6566785	BM05164		HiC_scaffold_1	3983790	3995681	BM17325		HiC_scaffold_1	2594205	2595710	BM17304
HiC_scaffold_1	6545334	6566785	BM05164		HiC_scaffold_1	4002545	4002872	BM17326		HiC_scaffold_1	3573617	3573995	BM17310
HiC_scaffold_1	7346430	7352269	BM18080		HiC_scaffold_1	4008556	4009072	BM17327		HiC_scaffold_1	3579176	3579596	BM17311
HiC_scaffold_1	7778137	7783413	BM18103		HiC_scaffold_1	4011190	4031355	BM17328		HiC_scaffold_1	3605319	3615107	BM17312
HiC_scaffold_1	7784027	7789668	BM18093		HiC_scaffold_1	4370945	4394859	BM17334		HiC_scaffold_1	3618594	3619047	BM17313
HiC_scaffold_1	7800891	7827391	BM18086		HiC_scaffold_1	5060920	5065965	BM17338		HiC_scaffold_1	3620938	3629285	BM17314
HiC_scaffold_1	7836909	7837425	BM18078		HiC_scaffold_1	5944602	5948302	BM18102		HiC_scaffold_1	3646690	3650000	BM17315
HiC_scaffold_1	8256202	8260898	BM02944		HiC_scaffold_1	5959737	5960115	BM18101		HiC_scaffold_1	3880000	3881920	BM17322
HiC_scaffold_1	8291607	8307019	BM02937		HiC_scaffold_1	5962709	6002806	BM18100		HiC_scaffold_1	3889149	3908300	BM17323
HiC_scaffold_1	8313898	8330000	BM02938		HiC_scaffold_1	7346430	7352269	BM18080		HiC_scaffold_1	3912246	3930139	BM17324
HiC_scaffold_1	8756721	8820000	BM15599		HiC_scaffold_1	8225341	8225782	BM02936		HiC_scaffold_1	5944602	5948302	BM18102
HiC_scaffold_1	8958266	8958605	BM01233		HiC_scaffold_1	8233806	8236235	BM02941		HiC_scaffold_1	5959737	5960115	BM18101
HiC_scaffold_1	8958266	8958605	BM14231		HiC_scaffold_1	8256202	8260898	BM02944		HiC_scaffold_1	5962709	6002806	BM18100
HiC_scaffold_1	8958266	8958605	BM18696		HiC_scaffold_1	8291607	8307019	BM02937		HiC_scaffold_1	6018006	6020000	BM18099
HiC_scaffold_1	8958266	8958605	BM19129		HiC_scaffold_1	9610000	9622206	BM15586		HiC_scaffold_1	6699384	6745116	BM18084
HiC_scaffold_1	9620000	9622206	BM15586		HiC_scaffold_1	9623650	9664623	BM15585		HiC_scaffold_1	6960000	6983048	BM18083
HiC_scaffold_1	9623650	9664623	BM15585		HiC_scaffold_1	9672066	9698863	BM15584		HiC_scaffold_1	7346430	7352269	BM18080
HiC_scaffold_1	9672066	9698863	BM15584		HiC_scaffold_1	10870000	10873913	BM01836		HiC_scaffold_1	7780000	7783413	BM18103
HiC_scaffold_1	9704330	9710000	BM15583		HiC_scaffold_1	10881403	10881980	BM01846		HiC_scaffold_1	7784027	7789668	BM18093
HiC_scaffold_1	10900000	10905691	BM01847		HiC_scaffold_1	10885254	10905691	BM01847		HiC_scaffold_1	7800891	7827391	BM18086
HiC_scaffold_1	10908687	10909074	BM01848		HiC_scaffold_1	10908687	10909074	BM01848		HiC_scaffold_1	7836909	7837425	BM18078
HiC_scaffold_1	10916544	10917096	BM01849		HiC_scaffold_1	10916544	10917096	BM01849		HiC_scaffold_1	7910451	7915977	BM19269
HiC_scaffold_1	10917183	10917492	BM01850		HiC_scaffold_1	10917183	10917492	BM01850		HiC_scaffold_1	7950135	7950684	BM13749
HiC_scaffold_1	10982003	10986503	BM01821		HiC_scaffold_1	11901073	11907868	BM01844		HiC_scaffold_1	7952110	7952806	BM15623
HiC_scaffold_1	10987816	10990000	BM01822		HiC_scaffold_1	11914860	11950000	BM01845		HiC_scaffold_1	8291607	8307019	BM02937
HiC_scaffold_1	11090567	11092007	BM01826		HiC_scaffold_1	15221409	15221856	BM18312		HiC_scaffold_1	8313898	8332933	BM02938
HiC_scaffold_1	11118596	11122369	BM01827		HiC_scaffold_1	15260089	15262185	BM18311		HiC_scaffold_1	8339718	8370000	BM02939
HiC_scaffold_1	11161786	11163191	BM01828		HiC_scaffold_1	16200000	16212669	BM01811		HiC_scaffold_1	9170686	9171046	BM15597
HiC_scaffold_1	11179031	11180000	BM01829		HiC_scaffold_1	16240260	16247415	BM01810		HiC_scaffold_1	9170686	9171046	BM18318
HiC_scaffold_1	11901073	11907868	BM01844		HiC_scaffold_1	16266516	16266959	BM01809		HiC_scaffold_1	9175388	9187078	BM15596
HiC_scaffold_1	11914860	11951087	BM01845		HiC_scaffold_1	17562392	17569603	BM13170		HiC_scaffold_1	9189225	9194797	BM15594
HiC_scaffold_1	16240260	16247415	BM01810		HiC_scaffold_1	17627929	17650000	BM13171		HiC_scaffold_1	9199944	9217194	BM15593
HiC_scaffold_1	16266516	16266959	BM01809		HiC_scaffold_1	17969950	17973251	BM13173		HiC_scaffold_1	9590000	9622206	BM15586
HiC_scaffold_1	17296153	17306117	BM13160		HiC_scaffold_1	17984622	18000000	BM13174		HiC_scaffold_1	9623650	9664623	BM15585
HiC_scaffold_1	17307315	17307606	BM13161		HiC_scaffold_1	18210000	18212120	BM13180		HiC_scaffold_1	9672066	9680000	BM15584
HiC_scaffold_1	17310460	17311261	BM13162		HiC_scaffold_1	18732351	18750000	BM13183		HiC_scaffold_1	11118596	11122369	BM01827
HiC_scaffold_1	17321589	17324908	BM13163		HiC_scaffold_1	20311520	20311880	BM13201		HiC_scaffold_1	11161786	11163191	BM01828
HiC_scaffold_1	17327191	17327959	BM13164		HiC_scaffold_1	20846911	20853161	BM13206		HiC_scaffold_1	11179031	11190000	BM01829
HiC_scaffold_1	17330117	17350297	BM13166		HiC_scaffold_1	21390000	21392410	BM13136		HiC_scaffold_1	11901073	11907868	BM01844
HiC_scaffold_1	17353932	17366829	BM13167		HiC_scaffold_1	21470660	21471110	BM13137		HiC_scaffold_1	11914860	11951087	BM01845
HiC_scaffold_1	17379442	17380000	BM13168		HiC_scaffold_1	22340073	22390000	BM13146		HiC_scaffold_1	13446879	13459617	BM20143
HiC_scaffold_1	17969950	17973251	BM13173		HiC_scaffold_1	24093110	24111042	BM15541		HiC_scaffold_1	13804304	13837352	BM03309
HiC_scaffold_1	17984622	18020000	BM13174		HiC_scaffold_1	24130343	24131297	BM15540		HiC_scaffold_1	13821980	13837352	BM13412
HiC_scaffold_1	18158760	18212120	BM13180		HiC_scaffold_1	24533264	24534299	BM15532		HiC_scaffold_1	13843205	13850986	BM03310
HiC_scaffold_1	18190000	18212120	BM13180		HiC_scaffold_1	24535379	24545438	BM15531		HiC_scaffold_1	14659019	14668636	BM18304
HiC_scaffold_1	18732351	18750000	BM13183		HiC_scaffold_1	24564353	24589666	BM15530		HiC_scaffold_1	14663201	14663543	BM17455
HiC_scaffold_1	20846911	20853161	BM13206		HiC_scaffold_1	24595196	24620000	BM15528		HiC_scaffold_1	14671886	14672567	BM18303
HiC_scaffold_1	20866562	20870000	BM13207		HiC_scaffold_1	24750000	24786914	BM15525		HiC_scaffold_1	16317095	16327732	BM01808
HiC_scaffold_1	21380000	21392410	BM13136		HiC_scaffold_1	24798691	24820861	BM15524		HiC_scaffold_1	16352394	16353126	BM01807
HiC_scaffold_1	22340073	22395500	BM13146		HiC_scaffold_1	24821277	24840000	BM15523		HiC_scaffold_1	17340000	17350297	BM13166
HiC_scaffold_1	22396900	22397227	BM13147		HiC_scaffold_1	25100448	25130406	BM15513		HiC_scaffold_1	17353932	17366829	BM13167
HiC_scaffold_1	22396900	22397227	BM13148		HiC_scaffold_1	25791710	25799908	BM15496		HiC_scaffold_1	17379442	17396411	BM13168
HiC_scaffold_1	22396900	22397227	BM13149		HiC_scaffold_1	25805420	25816607	BM15495		HiC_scaffold_1	17407142	17412588	BM13169
HiC_scaffold_1	23272219	23288508	BM15557		HiC_scaffold_1	25826813	25827948	BM15494		HiC_scaffold_1	17562392	17569603	BM13170
HiC_scaffold_1	24020000	24059766	BM15542		HiC_scaffold_1	26570000	26572906	BM02381		HiC_scaffold_1	17627929	17640000	BM13171
HiC_scaffold_1	24022681	24041693	BM16898		HiC_scaffold_1	26593346	26597805	BM02380		HiC_scaffold_1	17969950	17973251	BM13173
HiC_scaffold_1	24093110	24110000	BM15541		HiC_scaffold_1	27350390	27350663	BM06771		HiC_scaffold_1	17984622	17990000	BM13174
HiC_scaffold_1	24520000	24527995	BM15533		HiC_scaffold_1	27355370	27355745	BM06811		HiC_scaffold_1	18210000	18212120	BM13180
HiC_scaffold_1	24533264	24534299	BM15532		HiC_scaffold_1	27678101	27678641	BM06640		HiC_scaffold_1	18732351	18787158	BM13183
HiC_scaffold_1	24535379	24545438	BM15531		HiC_scaffold_1	28438755	28460000	BM06772		HiC_scaffold_1	20311520	20311880	BM13201
HiC_scaffold_1	24564353	24589666	BM15530		HiC_scaffold_1	28850000	28865190	BM06817		HiC_scaffold_1	21370000	21371942	BM13135
HiC_scaffold_1	24595196	24610000	BM15528		HiC_scaffold_1	28882781	28913213	BM06818		HiC_scaffold_1	21375002	21392410	BM13136
HiC_scaffold_1	24770000	24786914	BM15525		HiC_scaffold_1	29050416	29092045	BM06819		HiC_scaffold_1	22340073	22395500	BM13146
HiC_scaffold_1	24798691	24820861	BM15524		HiC_scaffold_1	29103019	29112889	BM06820		HiC_scaffold_1	22396900	22397227	BM13147
HiC_scaffold_1	24821277	24860000	BM15523		HiC_scaffold_1	29874426	29875536	BM06834		HiC_scaffold_1	22396900	22397227	BM13148
HiC_scaffold_1	25070000	25079869	BM15514		HiC_scaffold_1	29910523	29930000	BM06835		HiC_scaffold_1	22396900	22397227	BM13149
HiC_scaffold_1	25100448	25130406	BM15513		HiC_scaffold_1	30290000	30308054	BM06845		HiC_scaffold_1	23272219	23288508	BM15557
HiC_scaffold_1	25760000	25764128	BM15497		HiC_scaffold_1	30540000	30548427	BM06848		HiC_scaffold_1	23668988	23671526	BM13026
HiC_scaffold_1	25791710	25799908	BM15496		HiC_scaffold_1	30558416	30559175	BM06850		HiC_scaffold_1	23674326	23676966	BM15552
HiC_scaffold_1	25805420	25816607	BM15495		HiC_scaffold_1	30590421	30597986	BM06851		HiC_scaffold_1	23691159	23714733	BM15551
HiC_scaffold_1	25826813	25827948	BM15494		HiC_scaffold_1	30970000	30996172	BM06630		HiC_scaffold_1	23723773	23739872	BM15550
HiC_scaffold_1	26593346	26597805	BM02380		HiC_scaffold_1	31004433	31004778	BM06631		HiC_scaffold_1	24093110	24111042	BM15541
HiC_scaffold_1	26889486	26906521	BM04837		HiC_scaffold_1	31005070	31007949	BM06632		HiC_scaffold_1	24130343	24131297	BM15540
HiC_scaffold_1	26910233	26923636	BM04838		HiC_scaffold_1	31008731	31009040	BM06634		HiC_scaffold_1	24760000	24786914	BM15525
HiC_scaffold_1	27678101	27678641	BM06640		HiC_scaffold_1	31012829	31027909	BM06635		HiC_scaffold_1	24798691	24820861	BM15524
HiC_scaffold_1	28344379	28349147	BM06766		HiC_scaffold_1	32024768	32037624	BM06664		HiC_scaffold_1	24821277	24850000	BM15523
HiC_scaffold_1	28835063	28865190	BM06817		HiC_scaffold_1	32044926	32045376	BM06665		HiC_scaffold_1	25100448	25130406	BM15513
HiC_scaffold_1	28835063	28865190	BM06817		HiC_scaffold_1	32047098	32047494	BM06666		HiC_scaffold_1	25743124	25764128	BM15497
HiC_scaffold_1	28882781	28900000	BM06818		HiC_scaffold_1	32051695	32051911	BM06667		HiC_scaffold_1	25791710	25799908	BM15496
HiC_scaffold_1	29060000	29092045	BM06819		HiC_scaffold_1	32055863	32056313	BM06668		HiC_scaffold_1	25805420	25816607	BM15495
HiC_scaffold_1	29103019	29112889	BM06820		HiC_scaffold_1	32063480	32074790	BM06669		HiC_scaffold_1	25826813	25827948	BM15494
HiC_scaffold_1	29147436	29150000	BM06821		HiC_scaffold_1	32078482	32084530	BM06671		HiC_scaffold_1	26890000	26906521	BM04837
HiC_scaffold_1	29325668	29353316	BM06823		HiC_scaffold_1	32240000	32275517	BM06676		HiC_scaffold_1	26910233	26923636	BM04838
HiC_scaffold_1	29874426	29875536	BM06834		HiC_scaffold_1	32324119	32330000	BM06678		HiC_scaffold_1	28450000	28463467	BM06772
HiC_scaffold_1	29910523	29943842	BM06835		HiC_scaffold_1	32790000	32793868	BM06689		HiC_scaffold_1	28438755	28460000	BM06772
HiC_scaffold_1	30590421	30597986	BM06851		HiC_scaffold_1	32837627	32838678	BM06691		HiC_scaffold_1	28485335	28511580	BM06786
HiC_scaffold_1	30636122	30670000	BM06852		HiC_scaffold_1	32846096	32860827	BM06692		HiC_scaffold_1	28485335	28511580	BM06786
HiC_scaffold_1	30966527	30968351	BM06629		HiC_scaffold_1	33622131	33634624	BM06705		HiC_scaffold_1	28520113	28526037	BM06792
HiC_scaffold_1	30969394	30996172	BM06630		HiC_scaffold_1	34524903	34526196	BM06724		HiC_scaffold_1	28520113	28526037	BM06792
HiC_scaffold_1	31004433	31004778	BM06631		HiC_scaffold_1	35570000	35576991	BM06748		HiC_scaffold_1	28531422	28540000	BM06807
HiC_scaffold_1	31005070	31007949	BM06632		HiC_scaffold_1	35609834	35610440	BM06749		HiC_scaffold_1	28531422	28560087	BM06807
HiC_scaffold_1	31008731	31009040	BM06634		HiC_scaffold_1	39476397	39476706	BM06763		HiC_scaffold_1	28835063	28865190	BM06817
HiC_scaffold_1	31012829	31027909	BM06635		HiC_scaffold_1	42819318	42843817	BM06777		HiC_scaffold_1	28882781	28913213	BM06818
HiC_scaffold_1	32024768	32037624	BM06664		HiC_scaffold_1	42867029	42867767	BM06778		HiC_scaffold_1	29050416	29092045	BM06819
HiC_scaffold_1	32044926	32045376	BM06665		HiC_scaffold_1	42867818	42868973	BM06779		HiC_scaffold_1	29103019	29112889	BM06820
HiC_scaffold_1	32047098	32047494	BM06666		HiC_scaffold_1	47205903	47212555	BM06795		HiC_scaffold_1	29830000	29830220	BM06833
HiC_scaffold_1	32051695	32051911	BM06667		HiC_scaffold_1	47221291	47230000	BM06796		HiC_scaffold_1	29874426	29875536	BM06834
HiC_scaffold_1	32055863	32056313	BM06668		HiC_scaffold_1	47778334	47778601	BM06799		HiC_scaffold_1	29910523	29920000	BM06835
HiC_scaffold_1	32063480	32074790	BM06669		HiC_scaffold_1	47794006	47800000	BM06800		HiC_scaffold_1	30484954	30485347	BM06846
HiC_scaffold_1	32078482	32084530	BM06671		HiC_scaffold_1	48370000	48388642	BM06806		HiC_scaffold_1	30506283	30515224	BM06847
HiC_scaffold_1	32160251	32186059	BM06674		HiC_scaffold_1	49300145	49300898	BM09933		HiC_scaffold_1	30526520	30548427	BM06848
HiC_scaffold_1	32186477	32188511	BM06675		HiC_scaffold_1	50375463	50400068	BM09926		HiC_scaffold_1	30558416	30559175	BM06850
HiC_scaffold_1	32235558	32250000	BM06676		HiC_scaffold_1	50400000	50400068	BM09926		HiC_scaffold_1	30966527	30968351	BM06629
HiC_scaffold_1	32235558	32275517	BM06676		HiC_scaffold_1	50427650	50460000	BM09925		HiC_scaffold_1	30969394	30996172	BM06630
HiC_scaffold_1	32790000	32793868	BM06689		HiC_scaffold_1	50427650	50472802	BM09925		HiC_scaffold_1	31004433	31004778	BM06631
HiC_scaffold_1	32837627	32838678	BM06691		HiC_scaffold_1	50483306	50490000	BM09924		HiC_scaffold_1	31005070	31007949	BM06632
HiC_scaffold_1	32846096	32860827	BM06692		HiC_scaffold_1	51460242	51460893	BM09917		HiC_scaffold_1	31008731	31009040	BM06634
HiC_scaffold_1	33622131	33634624	BM06705		HiC_scaffold_1	51460994	51471814	BM09916		HiC_scaffold_1	31012829	31027909	BM06635
HiC_scaffold_1	34440000	34453387	BM06723		HiC_scaffold_1	51480366	51488054	BM09915		HiC_scaffold_1	32030000	32037624	BM06664
HiC_scaffold_1	34524903	34526196	BM06724		HiC_scaffold_1	51490492	51513676	BM09914		HiC_scaffold_1	32044926	32045376	BM06665
HiC_scaffold_1	34599647	34612617	BM06725		HiC_scaffold_1	51515699	51517631	BM09913		HiC_scaffold_1	32047098	32047494	BM06666
HiC_scaffold_1	34599647	34612617	BM06725		HiC_scaffold_1	51525713	51550000	BM09912		HiC_scaffold_1	32051695	32051911	BM06667
HiC_scaffold_1	34624816	34625869	BM06726		HiC_scaffold_1	51863058	51864699	BM09907		HiC_scaffold_1	32055863	32056313	BM06668
HiC_scaffold_1	34624816	34625869	BM06726		HiC_scaffold_1	52403671	52424451	BM09900		HiC_scaffold_1	32063480	32074790	BM06669
HiC_scaffold_1	35550000	35559683	BM06747		HiC_scaffold_1	52620000	52631767	BM09899		HiC_scaffold_1	32078482	32084530	BM06671
HiC_scaffold_1	35559898	35576991	BM06748		HiC_scaffold_1	52637582	52649227	BM09898		HiC_scaffold_1	32113495	32120000	BM06672
HiC_scaffold_1	35609834	35610440	BM06749		HiC_scaffold_1	53684042	53698460	BM09888		HiC_scaffold_1	32235558	32275517	BM06676
HiC_scaffold_1	42819318	42843817	BM06777		HiC_scaffold_1	56177131	56186604	BM09877		HiC_scaffold_1	32790000	32793868	BM06689
HiC_scaffold_1	42867029	42867767	BM06778		HiC_scaffold_1	56670265	56691670	BM09868		HiC_scaffold_1	32837627	32838678	BM06691
HiC_scaffold_1	42867818	42868973	BM06779		HiC_scaffold_1	56697616	56710000	BM09867		HiC_scaffold_1	32846096	32860827	BM06692
HiC_scaffold_1	43560521	43560827	BM06784		HiC_scaffold_1	57402444	57414774	BM09861		HiC_scaffold_1	33116848	33127109	BM06695
HiC_scaffold_1	47205903	47212555	BM06795		HiC_scaffold_1	57440858	57446331	BM09860		HiC_scaffold_1	33141295	33150262	BM06696
HiC_scaffold_1	47221291	47252171	BM06796		HiC_scaffold_1	57466612	57467278	BM09858		HiC_scaffold_1	33181912	33190000	BM06697
HiC_scaffold_1	47778334	47778601	BM06799		HiC_scaffold_1	58356356	58359502	BM09846		HiC_scaffold_1	33560000	33561851	BM06704
HiC_scaffold_1	47794006	47800000	BM06800		HiC_scaffold_1	58380829	58383632	BM09845		HiC_scaffold_1	33622131	33634624	BM06705
HiC_scaffold_1	48370000	48388642	BM06806		HiC_scaffold_1	58389965	58430000	BM09844		HiC_scaffold_1	34424456	34453387	BM06723
HiC_scaffold_1	49229219	49235187	BM09935		HiC_scaffold_1	59180000	59197662	BM09834		HiC_scaffold_1	35609834	35610440	BM06749
HiC_scaffold_1	49260827	49261595	BM09934		HiC_scaffold_1	59247554	59248250	BM09833		HiC_scaffold_1	35676530	35690000	BM06751
HiC_scaffold_1	50440000	50472802	BM09925		HiC_scaffold_1	60410000	60416917	BM09824		HiC_scaffold_1	39476397	39476706	BM06763
HiC_scaffold_1	50483306	50511893	BM09924		HiC_scaffold_1	61139294	61147234	BM09816		HiC_scaffold_1	42819318	42843817	BM06777
HiC_scaffold_1	51460242	51460893	BM09917		HiC_scaffold_1	61197463	61200000	BM09815		HiC_scaffold_1	42867029	42867767	BM06778
HiC_scaffold_1	51460994	51471814	BM09916		HiC_scaffold_1	62629545	62647673	BM09798		HiC_scaffold_1	42867818	42868973	BM06779
HiC_scaffold_1	51480366	51488054	BM09915		HiC_scaffold_1	64353796	64359767	BM09779		HiC_scaffold_1	47210000	47212555	BM06795
HiC_scaffold_1	51490492	51513676	BM09914		HiC_scaffold_1	64376576	64393216	BM09778		HiC_scaffold_1	47221291	47252171	BM06796
HiC_scaffold_1	51515699	51517631	BM09913		HiC_scaffold_1	64402045	64402567	BM09777		HiC_scaffold_1	47778334	47778601	BM06799
HiC_scaffold_1	51525713	51540000	BM09912		HiC_scaffold_1	64406649	64407843	BM09776		HiC_scaffold_1	47794006	47800000	BM06800
HiC_scaffold_1	51863058	51864699	BM09907		HiC_scaffold_1	64412401	64412752	BM09775		HiC_scaffold_1	48380000	48388642	BM06806
HiC_scaffold_1	52620000	52631767	BM09899		HiC_scaffold_1	64415067	64430000	BM09774		HiC_scaffold_1	49229219	49235187	BM09935
HiC_scaffold_1	52637582	52649227	BM09898		HiC_scaffold_1	64601114	64615526	BM09771		HiC_scaffold_1	49260827	49261595	BM09934
HiC_scaffold_1	53580000	53594256	BM09889		HiC_scaffold_1	64617508	64617865	BM09770		HiC_scaffold_1	50560000	50587063	BM09923
HiC_scaffold_1	56177131	56186604	BM09877		HiC_scaffold_1	64627565	64642556	BM09769		HiC_scaffold_1	51392210	51410848	BM09921
HiC_scaffold_1	56193904	56200000	BM09876		HiC_scaffold_1	64689865	64690000	BM09768		HiC_scaffold_1	51419337	51419622	BM09920
HiC_scaffold_1	56670265	56691670	BM09868		HiC_scaffold_1	64866130	64930000	BM09767		HiC_scaffold_1	51434105	51448483	BM09918
HiC_scaffold_1	56697616	56710000	BM09867		HiC_scaffold_1	66972931	67010526	BM09745		HiC_scaffold_1	51460242	51460893	BM09917
HiC_scaffold_1	57402444	57414774	BM09861		HiC_scaffold_1	67750152	67766403	BM09735		HiC_scaffold_1	51460994	51471814	BM09916
HiC_scaffold_1	57440858	57446331	BM09860		HiC_scaffold_1	67775002	67823712	BM09734		HiC_scaffold_1	52618752	52631767	BM09899
HiC_scaffold_1	57466612	57467278	BM09858		HiC_scaffold_1	67980000	67996060	BM09729		HiC_scaffold_1	52637582	52649227	BM09898
HiC_scaffold_1	57476310	57476691	BM09857		HiC_scaffold_1	68050487	68063201	BM09728		HiC_scaffold_1	53500000	53508716	BM09893
HiC_scaffold_1	57945429	58000129	BM09851		HiC_scaffold_1	68800000	68817445	BM09720		HiC_scaffold_1	53510201	53511214	BM09892
HiC_scaffold_1	57960000	58000129	BM09851		HiC_scaffold_1	68821555	68841358	BM09719		HiC_scaffold_1	53516294	53524797	BM09891
HiC_scaffold_1	58043881	58044482	BM09850		HiC_scaffold_1	68852777	68865550	BM09717		HiC_scaffold_1	53528254	53539872	BM09890
HiC_scaffold_1	58703023	58709698	BM09838		HiC_scaffold_1	68866630	68867206	BM09716		HiC_scaffold_1	53545347	53590000	BM09889
HiC_scaffold_1	59180000	59197662	BM09834		HiC_scaffold_1	68866630	68867206	BM20174		HiC_scaffold_1	56177131	56186604	BM09877
HiC_scaffold_1	59247554	59248250	BM09833		HiC_scaffold_1	69389052	69392895	BM09711		HiC_scaffold_1	56193904	56200000	BM09876
HiC_scaffold_1	60390000	60416917	BM09824		HiC_scaffold_1	69396600	69419853	BM09710		HiC_scaffold_1	56670265	56691670	BM09868
HiC_scaffold_1	61139294	61147234	BM09816		HiC_scaffold_1	69649162	69672037	BM09707		HiC_scaffold_1	56697616	56710000	BM09867
HiC_scaffold_1	61197463	61200000	BM09815		HiC_scaffold_1	69682098	69694316	BM09706		HiC_scaffold_1	57402444	57414774	BM09861
HiC_scaffold_1	64353796	64359767	BM09779		HiC_scaffold_1	69711119	69714798	BM20163		HiC_scaffold_1	57440858	57446331	BM09860
HiC_scaffold_1	64376576	64393216	BM09778		HiC_scaffold_1	69713209	69714798	BM09705		HiC_scaffold_1	57466612	57467278	BM09858
HiC_scaffold_1	64402045	64402567	BM09777		HiC_scaffold_1	69727478	69730000	BM09704		HiC_scaffold_1	58356356	58359502	BM09846
HiC_scaffold_1	64406649	64407843	BM09776		HiC_scaffold_1	70320311	70354555	BM09697		HiC_scaffold_1	58380829	58383632	BM09845
HiC_scaffold_1	64412401	64412752	BM09775		HiC_scaffold_1	70373563	70376347	BM09696		HiC_scaffold_1	58389965	58420000	BM09844
HiC_scaffold_1	64415067	64440000	BM09774		HiC_scaffold_1	70378434	70380000	BM09695		HiC_scaffold_1	58690000	58698637	BM09839
HiC_scaffold_1	64590000	64593729	BM09772		HiC_scaffold_1	71773530	71788363	BM09686		HiC_scaffold_1	58703023	58709698	BM09838
HiC_scaffold_1	64601114	64615526	BM09771		HiC_scaffold_1	71788541	71793204	BM09685		HiC_scaffold_1	59180000	59197662	BM09834
HiC_scaffold_1	64617508	64617865	BM09770		HiC_scaffold_1	71808159	71808651	BM09684		HiC_scaffold_1	59247554	59248250	BM09833
HiC_scaffold_1	64627565	64642556	BM09769		HiC_scaffold_1	72060000	72062147	BM09675		HiC_scaffold_1	61139294	61147234	BM09816
HiC_scaffold_1	66387849	66388590	BM09761		HiC_scaffold_1	72064672	72064999	BM09674		HiC_scaffold_1	61197463	61220000	BM09815
HiC_scaffold_1	66972931	67010526	BM09745		HiC_scaffold_1	72075373	72102567	BM09672		HiC_scaffold_1	62533886	62557081	BM09800
HiC_scaffold_1	68050487	68063201	BM09728		HiC_scaffold_1	72107988	72130571	BM09671		HiC_scaffold_1	64310000	64317698	BM09780
HiC_scaffold_1	68800000	68817445	BM09720		HiC_scaffold_1	72134258	72144435	BM09670		HiC_scaffold_1	64353796	64359767	BM09779
HiC_scaffold_1	68821555	68841358	BM09719		HiC_scaffold_1	72760000	72783018	BM09660		HiC_scaffold_1	64376576	64393216	BM09778
HiC_scaffold_1	68852777	68865550	BM09717		HiC_scaffold_1	72798137	72810627	BM09659		HiC_scaffold_1	64627565	64642556	BM09769
HiC_scaffold_1	68866630	68867206	BM09716		HiC_scaffold_1	73290000	73291210	BM09658		HiC_scaffold_1	64689865	64710000	BM09768
HiC_scaffold_1	68866630	68867206	BM20174		HiC_scaffold_1	73296521	73321138	BM09656		HiC_scaffold_1	64866130	64940000	BM09767
HiC_scaffold_1	69389052	69392895	BM09711		HiC_scaffold_1	73335880	73355355	BM09655		HiC_scaffold_1	65546928	65566651	BM09763
HiC_scaffold_1	69396600	69419853	BM09710		HiC_scaffold_1	73847742	73848045	BM09651		HiC_scaffold_1	66841950	66876433	BM09747
HiC_scaffold_1	69650000	69672037	BM09707		HiC_scaffold_1	73848864	73850461	BM09649		HiC_scaffold_1	66913322	66913610	BM09746
HiC_scaffold_1	69682098	69694316	BM09706		HiC_scaffold_1	73909851	73912769	BM09648		HiC_scaffold_1	67670000	67691146	BM09738
HiC_scaffold_1	69711119	69714798	BM20163		HiC_scaffold_1	73916440	73920000	BM09647		HiC_scaffold_1	67696333	67721451	BM09737
HiC_scaffold_1	69713209	69714798	BM09705		HiC_scaffold_1	74530000	74546621	BM09628		HiC_scaffold_1	67724962	67730026	BM09736
HiC_scaffold_1	69727478	69740000	BM09704		HiC_scaffold_1	74618725	74620000	BM09627		HiC_scaffold_1	67750152	67760000	BM09735
HiC_scaffold_1	70320311	70354555	BM09697		HiC_scaffold_1	74930000	74939959	BM09617		HiC_scaffold_1	67970000	67996060	BM09729
HiC_scaffold_1	70373563	70376347	BM09696		HiC_scaffold_1	74959667	74963725	BM09615		HiC_scaffold_1	68050487	68060000	BM09728
HiC_scaffold_1	70378434	70384485	BM09695		HiC_scaffold_1	74976243	74990127	BM09614		HiC_scaffold_1	68800000	68817445	BM09720
HiC_scaffold_1	70387983	70388304	BM09694		HiC_scaffold_1	74998735	75020000	BM09613		HiC_scaffold_1	68821555	68841358	BM09719
HiC_scaffold_1	71773530	71788363	BM09686		HiC_scaffold_1	75460000	75467692	BM09597		HiC_scaffold_1	68852777	68865550	BM09717
HiC_scaffold_1	71788541	71793204	BM09685		HiC_scaffold_1	75543626	75544586	BM09596		HiC_scaffold_1	68866630	68867206	BM09716
HiC_scaffold_1	71808159	71808651	BM09684		HiC_scaffold_1	75544628	75545162	BM09595		HiC_scaffold_1	68866630	68867206	BM20174
HiC_scaffold_1	72060000	72062147	BM09675		HiC_scaffold_1	76219286	76260445	BM09586		HiC_scaffold_1	69389052	69392895	BM09711
HiC_scaffold_1	72064672	72064999	BM09674		HiC_scaffold_1	77491892	77496780	BM10507		HiC_scaffold_1	69396600	69419853	BM09710
HiC_scaffold_1	72075373	72102567	BM09672		HiC_scaffold_1	77514484	77528436	BM10506		HiC_scaffold_1	69650000	69672037	BM09707
HiC_scaffold_1	72107988	72130571	BM09671		HiC_scaffold_1	77534672	77535533	BM10505		HiC_scaffold_1	69682098	69694316	BM09706
HiC_scaffold_1	72134258	72144435	BM09670		HiC_scaffold_1	78630000	78639431	BM10501		HiC_scaffold_1	69711119	69714798	BM20163
HiC_scaffold_1	73280000	73291210	BM09658		HiC_scaffold_1	78640229	78656048	BM10500		HiC_scaffold_1	69713209	69714798	BM09705
HiC_scaffold_1	73296521	73321138	BM09656		HiC_scaffold_1	78668899	78720000	BM10499		HiC_scaffold_1	69727478	69740000	BM09704
HiC_scaffold_1	73335880	73355355	BM09655		HiC_scaffold_1	79855232	79862165	BM10489		HiC_scaffold_1	70320311	70354555	BM09697
HiC_scaffold_1	73850000	73850461	BM09649		HiC_scaffold_1	79866048	79866806	BM10488		HiC_scaffold_1	70373563	70376347	BM09696
HiC_scaffold_1	73909851	73912769	BM09648		HiC_scaffold_1	79866950	79900095	BM10487		HiC_scaffold_1	70378434	70384485	BM09695
HiC_scaffold_1	73916440	73929197	BM09647		HiC_scaffold_1	79900570	79904963	BM10486		HiC_scaffold_1	70387983	70388304	BM09694
HiC_scaffold_1	74530000	74546621	BM09628		HiC_scaffold_1	80490000	80510130	BM10476		HiC_scaffold_1	70396457	70400000	BM09693
HiC_scaffold_1	74618725	74620000	BM09627		HiC_scaffold_1	81826586	81834207	BM10467		HiC_scaffold_1	71773530	71788363	BM09686
HiC_scaffold_1	74926224	74939959	BM09617		HiC_scaffold_1	81834248	81834632	BM10466		HiC_scaffold_1	71788541	71790000	BM09685
HiC_scaffold_1	74959667	74963725	BM09615		HiC_scaffold_1	81835933	81843760	BM10465		HiC_scaffold_1	72050000	72062147	BM09675
HiC_scaffold_1	74976243	74990127	BM09614		HiC_scaffold_1	81867677	81868367	BM10464		HiC_scaffold_1	72064672	72064999	BM09674
HiC_scaffold_1	74998735	75000000	BM09613		HiC_scaffold_1	81888720	81889056	BM10463		HiC_scaffold_1	72075373	72102567	BM09672
HiC_scaffold_1	75450000	75454826	BM09600		HiC_scaffold_1	82461837	82492874	BM10453		HiC_scaffold_1	72107988	72130571	BM09671
HiC_scaffold_1	75455739	75458561	BM09599		HiC_scaffold_1	82852934	82873325	BM10450		HiC_scaffold_1	72134258	72140000	BM09670
HiC_scaffold_1	75458740	75458992	BM09598		HiC_scaffold_1	82899752	82935901	BM10449		HiC_scaffold_1	72798137	72810627	BM09659
HiC_scaffold_1	75459757	75467692	BM09597		HiC_scaffold_1	83586240	83611885	BM10443		HiC_scaffold_1	73290000	73291210	BM09658
HiC_scaffold_1	76219286	76260445	BM09586		HiC_scaffold_1	83631475	83632108	BM10442		HiC_scaffold_1	73296521	73321138	BM09656
HiC_scaffold_1	76571339	76576676	BM09575		HiC_scaffold_1	83658518	83659544	BM10441		HiC_scaffold_1	73335880	73355355	BM09655
HiC_scaffold_1	76578039	76578603	BM09574		HiC_scaffold_1	84280000	84293672	BM10434		HiC_scaffold_1	73847742	73848045	BM09651
HiC_scaffold_1	76581113	76581572	BM09573		HiC_scaffold_1	84741561	84742524	BM10429		HiC_scaffold_1	73848864	73850461	BM09649
HiC_scaffold_1	76585716	76594804	BM09572		HiC_scaffold_1	84768521	84800000	BM10428		HiC_scaffold_1	73909851	73912769	BM09648
HiC_scaffold_1	76597132	76621675	BM09571		HiC_scaffold_1	85620023	85634114	BM10427		HiC_scaffold_1	73916440	73920000	BM09647
HiC_scaffold_1	76643521	76649967	BM09570		HiC_scaffold_1	85654178	85659851	BM10426		HiC_scaffold_1	74618725	74630500	BM09627
HiC_scaffold_1	77491892	77496780	BM10507		HiC_scaffold_1	85920480	85920732	BM10418		HiC_scaffold_1	74632093	74650000	BM09625
HiC_scaffold_1	77514484	77528436	BM10506		HiC_scaffold_1	85920832	85921768	BM10417		HiC_scaffold_1	74926224	74939959	BM09617
HiC_scaffold_1	77534672	77535533	BM10505		HiC_scaffold_1	87127979	87128216	BM10414		HiC_scaffold_1	74959667	74963725	BM09615
HiC_scaffold_1	78650000	78656048	BM10500		HiC_scaffold_1	87128306	87128669	BM10413		HiC_scaffold_1	74976243	74990127	BM09614
HiC_scaffold_1	78668899	78729700	BM10499		HiC_scaffold_1	87746596	87746974	BM10405		HiC_scaffold_1	74998735	75000000	BM09613
HiC_scaffold_1	78737779	78740000	BM10498		HiC_scaffold_1	87755513	87783955	BM10404		HiC_scaffold_1	75543626	75544586	BM09596
HiC_scaffold_1	78822206	78857996	BM10495		HiC_scaffold_1	88186388	88201735	BM10401		HiC_scaffold_1	75544628	75545162	BM09595
HiC_scaffold_1	78866773	78867466	BM10494		HiC_scaffold_1	88196775	88201422	BM10400		HiC_scaffold_1	76219286	76260445	BM09586
HiC_scaffold_1	78884876	78893656	BM10492		HiC_scaffold_1	88210437	88211004	BM10399		HiC_scaffold_1	77292872	77293862	BM09564
HiC_scaffold_1	79860000	79862165	BM10489		HiC_scaffold_1	89070000	89084260	BM10391		HiC_scaffold_1	78800000	78807427	BM10496
HiC_scaffold_1	79866048	79866806	BM10488		HiC_scaffold_1	89096474	89106261	BM10389		HiC_scaffold_1	78822206	78857996	BM10495
HiC_scaffold_1	79866950	79900095	BM10487		HiC_scaffold_1	90710112	90769060	BM10383		HiC_scaffold_1	78866773	78867466	BM10494
HiC_scaffold_1	79900570	79904963	BM10486		HiC_scaffold_1	91010000	91022881	BM10381		HiC_scaffold_1	78884876	78890000	BM10492
HiC_scaffold_1	80480000	80483149	BM10477		HiC_scaffold_1	91085015	91100000	BM10380		HiC_scaffold_1	79855232	79862165	BM10489
HiC_scaffold_1	80484048	80510130	BM10476		HiC_scaffold_1	91280000	91296591	BM10378		HiC_scaffold_1	79866048	79866806	BM10488
HiC_scaffold_1	81381149	81381476	BM10471		HiC_scaffold_1	91358527	91370000	BM10377		HiC_scaffold_1	79866950	79900095	BM10487
HiC_scaffold_1	81826586	81834207	BM10467		HiC_scaffold_1	91620000	91631623	BM10369		HiC_scaffold_1	79900570	79904963	BM10486
HiC_scaffold_1	81834248	81834632	BM10466		HiC_scaffold_1	91666112	91666775	BM10368		HiC_scaffold_1	80500000	80510130	BM10476
HiC_scaffold_1	81835933	81843760	BM10465		HiC_scaffold_1	91690118	91710000	BM10367		HiC_scaffold_1	81760000	81788738	BM10468
HiC_scaffold_1	81867677	81868367	BM10464		HiC_scaffold_1	92758107	92766125	BM10356		HiC_scaffold_1	81763234	81763555	BM10469
HiC_scaffold_1	81888720	81889056	BM10463		HiC_scaffold_1	93517960	93540000	BM10352		HiC_scaffold_1	81826586	81834207	BM10467
HiC_scaffold_1	82360000	82376101	BM10455		HiC_scaffold_1	93874953	93913162	BM10345		HiC_scaffold_1	81834248	81834632	BM10466
HiC_scaffold_1	82379162	82388736	BM10454		HiC_scaffold_1	93917436	93918675	BM10344		HiC_scaffold_1	81835933	81843760	BM10465
HiC_scaffold_1	82394493	82394832	BM13354		HiC_scaffold_1	93956764	93960000	BM10343		HiC_scaffold_1	82103651	82125652	BM10459
HiC_scaffold_1	82394493	82394832	BM13354		HiC_scaffold_1	94388113	94420000	BM10340		HiC_scaffold_1	82461837	82492874	BM10453
HiC_scaffold_1	82461837	82480000	BM10453		HiC_scaffold_1	94570692	94593472	BM10336		HiC_scaffold_1	82870000	82873325	BM10450
HiC_scaffold_1	82860000	82873325	BM10450		HiC_scaffold_1	94601262	94611747	BM10335		HiC_scaffold_1	82899752	82935901	BM10449
HiC_scaffold_1	82899752	82935901	BM10449		HiC_scaffold_1	96062877	96073857	BM10327		HiC_scaffold_1	83600000	83611885	BM10443
HiC_scaffold_1	83586240	83611885	BM10443		HiC_scaffold_1	96320000	96321955	BM10325		HiC_scaffold_1	83631475	83632108	BM10442
HiC_scaffold_1	83631475	83632108	BM10442		HiC_scaffold_1	96322079	96364769	BM10324		HiC_scaffold_1	83658518	83659544	BM10441
HiC_scaffold_1	83658518	83659544	BM10441		HiC_scaffold_1	96373656	96385177	BM10323		HiC_scaffold_1	84280000	84293672	BM10434
HiC_scaffold_1	83967357	83970000	BM10440		HiC_scaffold_1	96396539	96396752	BM10322		HiC_scaffold_1	84741561	84742524	BM10429
HiC_scaffold_1	84272244	84293672	BM10434		HiC_scaffold_1	97090000	97090778	BM10314		HiC_scaffold_1	84768521	84802132	BM10428
HiC_scaffold_1	84768521	84802132	BM10428		HiC_scaffold_1	97124357	97124999	BM10313		HiC_scaffold_1	85620023	85634114	BM10427
HiC_scaffold_1	85620023	85634114	BM10427		HiC_scaffold_1	97480000	97503671	BM10311		HiC_scaffold_1	85920480	85920732	BM10418
HiC_scaffold_1	85654178	85659851	BM10426		HiC_scaffold_1	97752766	97800170	BM10310		HiC_scaffold_1	85920832	85921768	BM10417
HiC_scaffold_1	85920480	85920732	BM10418		HiC_scaffold_1	97807625	97816275	BM10308		HiC_scaffold_1	87127979	87128216	BM10414
HiC_scaffold_1	85920832	85921768	BM10417		HiC_scaffold_1	97819830	97835817	BM10307		HiC_scaffold_1	87128306	87128669	BM10413
HiC_scaffold_1	87127979	87128216	BM10414		HiC_scaffold_1	98001784	98020960	BM10305		HiC_scaffold_1	88186388	88201735	BM10401
HiC_scaffold_1	87128306	87128669	BM10413		HiC_scaffold_1	98037176	98071322	BM10304		HiC_scaffold_1	88196775	88201422	BM10400
HiC_scaffold_1	87746596	87746974	BM10405		HiC_scaffold_1	98420514	98423224	BM10301		HiC_scaffold_1	88210437	88211004	BM10399
HiC_scaffold_1	87755513	87783955	BM10404		HiC_scaffold_1	98847917	98874648	BM10294		HiC_scaffold_1	88850000	88888203	BM10393
HiC_scaffold_1	88186388	88201735	BM10401		HiC_scaffold_1	99540139	99586290	BM10292		HiC_scaffold_1	89070000	89084260	BM10391
HiC_scaffold_1	88196775	88201422	BM10400		HiC_scaffold_1	104190298	104190715	BM10276		HiC_scaffold_1	89096474	89106261	BM10389
HiC_scaffold_1	88210437	88211004	BM10399		HiC_scaffold_1	104209777	104262144	BM10275		HiC_scaffold_1	90710112	90760000	BM10383
HiC_scaffold_1	88870000	88888203	BM10393		HiC_scaffold_1	104263322	104266677	BM10274		HiC_scaffold_1	91085015	91117256	BM10380
HiC_scaffold_1	88860000	88888203	BM10393		HiC_scaffold_1	105875106	105879873	BM10264		HiC_scaffold_1	91270000	91296591	BM10378
HiC_scaffold_1	89069408	89084260	BM10391		HiC_scaffold_1	105883137	105897658	BM10263		HiC_scaffold_1	91358527	91360000	BM10377
HiC_scaffold_1	89096474	89106261	BM10389		HiC_scaffold_1	105916584	105917184	BM10262		HiC_scaffold_1	91601646	91631623	BM10369
HiC_scaffold_1	90710112	90760000	BM10383		HiC_scaffold_1	105928657	105943404	BM10261		HiC_scaffold_1	91666112	91666775	BM10368
HiC_scaffold_1	91085015	91117256	BM10380		HiC_scaffold_1	106363180	106369840	BM10241		HiC_scaffold_1	92758107	92766125	BM10356
HiC_scaffold_1	91270000	91296591	BM10378		HiC_scaffold_1	106397235	106412480	BM10240		HiC_scaffold_1	93880000	93913162	BM10345
HiC_scaffold_1	91358527	91360000	BM10377		HiC_scaffold_1	106413009	106440866	BM10239		HiC_scaffold_1	93917436	93918675	BM10344
HiC_scaffold_1	91666112	91666775	BM10368		HiC_scaffold_1	107150000	107159854	BM10225		HiC_scaffold_1	93956764	93960188	BM10343
HiC_scaffold_1	91690118	91718628	BM10367		HiC_scaffold_1	107206156	107212028	BM10224		HiC_scaffold_1	94388113	94400000	BM10340
HiC_scaffold_1	92758107	92766125	BM10356		HiC_scaffold_1	107908609	107931599	BM10216		HiC_scaffold_1	96062877	96073857	BM10327
HiC_scaffold_1	93874953	93913162	BM10345		HiC_scaffold_1	107943678	107943972	BM10214		HiC_scaffold_1	96330000	96364769	BM10324
HiC_scaffold_1	93917436	93918675	BM10344		HiC_scaffold_1	107944303	107955983	BM10213		HiC_scaffold_1	96373656	96385177	BM10323
HiC_scaffold_1	94388113	94420000	BM10340		HiC_scaffold_1	108420000	108422686	BM10206		HiC_scaffold_1	96396539	96396752	BM10322
HiC_scaffold_1	94532073	94532517	BM10337		HiC_scaffold_1	108983729	109013152	BM10193		HiC_scaffold_1	97124357	97124999	BM10313
HiC_scaffold_1	94570692	94593472	BM10336		HiC_scaffold_1	109024075	109039379	BM10192		HiC_scaffold_1	97490000	97503671	BM10311
HiC_scaffold_1	94570692	94593472	BM10336		HiC_scaffold_1	109040524	109040851	BM10191		HiC_scaffold_1	97752766	97800170	BM10310
HiC_scaffold_1	94601262	94610000	BM10335		HiC_scaffold_1	109042882	109063733	BM10190		HiC_scaffold_1	97807625	97816275	BM10308
HiC_scaffold_1	94601262	94611747	BM10335		HiC_scaffold_1	109925540	109925975	BM10185		HiC_scaffold_1	97819830	97830000	BM10307
HiC_scaffold_1	96062877	96073857	BM10327		HiC_scaffold_1	109945637	109946114	BM10184		HiC_scaffold_1	98001784	98020960	BM10305
HiC_scaffold_1	96330000	96364769	BM10324		HiC_scaffold_1	110293351	110298543	BM10181		HiC_scaffold_1	98037176	98070000	BM10304
HiC_scaffold_1	96373656	96385177	BM10323		HiC_scaffold_1	110293351	110298543	BM10181		HiC_scaffold_1	98420514	98423224	BM10301
HiC_scaffold_1	96396539	96396752	BM10322		HiC_scaffold_1	111046469	111090000	BM10176		HiC_scaffold_1	98850000	98874648	BM10294
HiC_scaffold_1	97090000	97090778	BM10314		HiC_scaffold_1	112728724	112730000	BM10162		HiC_scaffold_1	100040000	100049081	BM10289
HiC_scaffold_1	97124357	97124999	BM10313		HiC_scaffold_1	113255669	113259357	BM10156		HiC_scaffold_1	102950476	102950950	BM10285
HiC_scaffold_1	97480000	97503671	BM10311		HiC_scaffold_1	113310653	113317994	BM10155		HiC_scaffold_1	104220000	104262144	BM10275
HiC_scaffold_1	97752766	97800170	BM10310		HiC_scaffold_1	113676684	113677059	BM10153		HiC_scaffold_1	104263322	104266677	BM10274
HiC_scaffold_1	97807625	97816275	BM10308		HiC_scaffold_1	113682851	113686035	BM10152		HiC_scaffold_1	104274652	104279576	BM10273
HiC_scaffold_1	97819830	97835817	BM10307		HiC_scaffold_1	113688909	113689209	BM10151		HiC_scaffold_1	105875106	105879873	BM10264
HiC_scaffold_1	97970000	97978394	BM10306		HiC_scaffold_1	113689025	113730000	BM10150		HiC_scaffold_1	105883137	105897658	BM10263
HiC_scaffold_1	98001784	98020960	BM10305		HiC_scaffold_1	114220000	114223865	BM10143		HiC_scaffold_1	105916584	105917184	BM10262
HiC_scaffold_1	98037176	98060000	BM10304		HiC_scaffold_1	114225936	114237944	BM10142		HiC_scaffold_1	106397235	106412480	BM10240
HiC_scaffold_1	98420514	98423224	BM10301		HiC_scaffold_1	114241019	114257358	BM10141		HiC_scaffold_1	106413009	106440866	BM10239
HiC_scaffold_1	98770000	98785102	BM10295		HiC_scaffold_1	114257478	114279490	BM10140		HiC_scaffold_1	107206156	107212028	BM10224
HiC_scaffold_1	98847917	98860000	BM10294		HiC_scaffold_1	116078488	116099658	BM10132		HiC_scaffold_1	107244991	107249417	BM10223
HiC_scaffold_1	99540139	99586290	BM10292		HiC_scaffold_1	116100514	116100880	BM10131		HiC_scaffold_1	107908609	107931599	BM10216
HiC_scaffold_1	104190298	104190715	BM10276		HiC_scaffold_1	116103773	116109176	BM10130		HiC_scaffold_1	107943678	107943972	BM10214
HiC_scaffold_1	104209777	104262144	BM10275		HiC_scaffold_1	116110352	116120786	BM10129		HiC_scaffold_1	107944303	107955983	BM10213
HiC_scaffold_1	104263322	104266677	BM10274		HiC_scaffold_1	116655651	116659951	BM10121		HiC_scaffold_1	108390000	108422686	BM10206
HiC_scaffold_1	104274652	104279576	BM10273		HiC_scaffold_1	117117451	117120000	BM10116		HiC_scaffold_1	108990000	109013152	BM10193
HiC_scaffold_1	105883137	105897658	BM10263		HiC_scaffold_1	117368894	117389242	BM10110		HiC_scaffold_1	109024075	109039379	BM10192
HiC_scaffold_1	105916584	105917184	BM10262		HiC_scaffold_1	117910000	117950901	BM10098		HiC_scaffold_1	109040524	109040851	BM10191
HiC_scaffold_1	105928657	105943404	BM10261		HiC_scaffold_1	117957728	117973236	BM10097		HiC_scaffold_1	109042882	109063733	BM10190
HiC_scaffold_1	105955128	105960956	BM10260		HiC_scaffold_1	118120000	118143481	BM10094		HiC_scaffold_1	110293351	110298543	BM10181
HiC_scaffold_1	106363180	106369840	BM10241		HiC_scaffold_1	118150486	118163423	BM10093		HiC_scaffold_1	111046469	111080000	BM10176
HiC_scaffold_1	106397235	106412480	BM10240		HiC_scaffold_1	118533860	118544075	BM10090		HiC_scaffold_1	112728724	112730000	BM10162
HiC_scaffold_1	106413009	106440866	BM10239		HiC_scaffold_1	118544332	118557897	BM10089		HiC_scaffold_1	113255669	113259357	BM10156
HiC_scaffold_1	107130000	107159854	BM10225		HiC_scaffold_1	118564067	118568412	BM10088		HiC_scaffold_1	113676684	113677059	BM10153
HiC_scaffold_1	107206156	107212028	BM10224		HiC_scaffold_1	118571706	118599638	BM10086		HiC_scaffold_1	113682851	113686035	BM10152
HiC_scaffold_1	107684608	107700000	BM10221		HiC_scaffold_1	118602072	118620000	BM10085		HiC_scaffold_1	113688909	113689209	BM10151
HiC_scaffold_1	107908609	107931599	BM10216		HiC_scaffold_1	118834182	118857746	BM10072		HiC_scaffold_1	113689025	113730000	BM10150
HiC_scaffold_1	107943678	107943972	BM10214		HiC_scaffold_1	118859651	118870266	BM10071		HiC_scaffold_1	114241019	114257358	BM10141
HiC_scaffold_1	107944303	107955983	BM10213		HiC_scaffold_1	118884644	118900865	BM10070		HiC_scaffold_1	114257478	114279490	BM10140
HiC_scaffold_1	108972087	108976894	BM10194		HiC_scaffold_1	118905595	118912554	BM10069		HiC_scaffold_1	114316279	114317362	BM10139
HiC_scaffold_1	108983729	109013152	BM10193		HiC_scaffold_1	119440000	119442248	BM10061		HiC_scaffold_1	116078488	116099658	BM10132
HiC_scaffold_1	109024075	109039379	BM10192		HiC_scaffold_1	119482762	119483389	BM10060		HiC_scaffold_1	116100514	116100880	BM10131
HiC_scaffold_1	109040524	109040851	BM10191		HiC_scaffold_1	119483828	119484290	BM10059		HiC_scaffold_1	116103773	116109176	BM10130
HiC_scaffold_1	109042882	109060000	BM10190		HiC_scaffold_1	119499618	119530000	BM10058		HiC_scaffold_1	116110352	116120786	BM10129
HiC_scaffold_1	109925540	109925975	BM10185		HiC_scaffold_1	119802059	119809257	BM10051		HiC_scaffold_1	116655651	116659951	BM10121
HiC_scaffold_1	111046469	111080000	BM10176		HiC_scaffold_1	119811573	119822762	BM10050		HiC_scaffold_1	116790000	116796472	BM10120
HiC_scaffold_1	112728724	112740000	BM10162		HiC_scaffold_1	120015807	120016143	BM10048		HiC_scaffold_1	116822952	116841249	BM10119
HiC_scaffold_1	113255669	113259357	BM10156		HiC_scaffold_1	120789372	120790000	BM10042		HiC_scaffold_1	116853701	116880000	BM10118
HiC_scaffold_1	113310653	113317994	BM10155		HiC_scaffold_1	121189565	121189946	BM10036		HiC_scaffold_1	117910000	117950901	BM10098
HiC_scaffold_1	113676684	113677059	BM10153		HiC_scaffold_1	121197702	121205379	BM10035		HiC_scaffold_1	117957728	117973236	BM10097
HiC_scaffold_1	113682851	113686035	BM10152		HiC_scaffold_1	121211851	121250000	BM10033		HiC_scaffold_1	118820000	118822616	BM10074
HiC_scaffold_1	113688909	113689209	BM10151		HiC_scaffold_1	121780000	121786810	BM10016		HiC_scaffold_1	118822755	118823064	BM10073
HiC_scaffold_1	113689025	113710000	BM10150		HiC_scaffold_1	121795427	121805904	BM10015		HiC_scaffold_1	118834182	118857746	BM10072
HiC_scaffold_1	114230000	114237944	BM10142		HiC_scaffold_1	121807188	121832235	BM10014		HiC_scaffold_1	118859651	118870266	BM10071
HiC_scaffold_1	114241019	114257358	BM10141		HiC_scaffold_1	121851683	121853155	BM10013		HiC_scaffold_1	118884644	118900865	BM10070
HiC_scaffold_1	114257478	114279490	BM10140		HiC_scaffold_1	121858394	121858730	BM10012		HiC_scaffold_1	118905595	118910000	BM10069
HiC_scaffold_1	114316279	114317362	BM10139		HiC_scaffold_1	121860975	121870000	BM10011		HiC_scaffold_1	119499618	119530095	BM10058
HiC_scaffold_1	116078488	116099658	BM10132		HiC_scaffold_1	122640000	122646796	BM09988		HiC_scaffold_1	119540793	119541183	BM07361
HiC_scaffold_1	116100514	116100880	BM10131		HiC_scaffold_1	122694781	122704745	BM09987		HiC_scaffold_1	119544144	119544471	BM01052
HiC_scaffold_1	116103773	116109176	BM10130		HiC_scaffold_1	122726632	122730000	BM09986		HiC_scaffold_1	119544144	119544717	BM01093
HiC_scaffold_1	116110352	116120786	BM10129		HiC_scaffold_1	123311655	123319193	BM09982		HiC_scaffold_1	119544144	119544678	BM03475
HiC_scaffold_1	116655651	116659951	BM10121		HiC_scaffold_1	123590000	123621128	BM09979		HiC_scaffold_1	119544144	119544717	BM10057
HiC_scaffold_1	117117451	117120000	BM10116		HiC_scaffold_1	123642572	123642992	BM09978		HiC_scaffold_1	119544144	119544471	BM11556
HiC_scaffold_1	117370000	117389242	BM10110		HiC_scaffold_1	123648248	123676705	BM09977		HiC_scaffold_1	119544144	119544717	BM17349
HiC_scaffold_1	117930000	117950901	BM10098		HiC_scaffold_1	124521901	124542145	BM09969		HiC_scaffold_1	119544144	119544678	BM19180
HiC_scaffold_1	117957728	117973236	BM10097		HiC_scaffold_1	124800000	124803996	BM09968		HiC_scaffold_1	119571755	119573048	BM10056
HiC_scaffold_1	118160000	118163423	BM10093		HiC_scaffold_1	124856734	124870185	BM09966		HiC_scaffold_1	119802059	119809257	BM10051
HiC_scaffold_1	118214555	118215569	BM10092		HiC_scaffold_1	130215415	130240000	BM09830		HiC_scaffold_1	119811573	119822762	BM10050
HiC_scaffold_1	118550000	118557897	BM10089		HiC_scaffold_1	130489828	130534792	BM09764		HiC_scaffold_1	120789372	120803618	BM10042
HiC_scaffold_1	118564067	118568412	BM10088		HiC_scaffold_1	130542591	130547208	BM09759		HiC_scaffold_1	120806284	120824177	BM10041
HiC_scaffold_1	118571706	118599638	BM10086		HiC_scaffold_1	131160000	131180588	BM09709		HiC_scaffold_1	120831203	120840000	BM10040
HiC_scaffold_1	118602072	118620862	BM10085		HiC_scaffold_1	131504046	131519446	BM09657		HiC_scaffold_1	121189565	121189946	BM10036
HiC_scaffold_1	118810000	118822616	BM10074		HiC_scaffold_1	131578378	131578687	BM09650		HiC_scaffold_1	121197702	121205379	BM10035
HiC_scaffold_1	118822755	118823064	BM10073		HiC_scaffold_1	131827598	131870000	BM09610		HiC_scaffold_1	121211851	121267481	BM10033
HiC_scaffold_1	118834182	118857746	BM10072		HiC_scaffold_1	132150000	132164139	BM09579		HiC_scaffold_1	121268412	121270000	BM10032
HiC_scaffold_1	118859651	118870266	BM10071		HiC_scaffold_1	132770000	132779015	BM10415		HiC_scaffold_1	121508731	121524459	BM10030
HiC_scaffold_1	118884644	118900000	BM10070		HiC_scaffold_1	133009686	133017787	BM10373		HiC_scaffold_1	121533115	121540000	BM10029
HiC_scaffold_1	119802059	119809257	BM10051		HiC_scaffold_1	133020714	133021110	BM10363		HiC_scaffold_1	121800000	121805904	BM10015
HiC_scaffold_1	119811573	119822762	BM10050		HiC_scaffold_1	133021223	133021511	BM10360		HiC_scaffold_1	121807188	121832235	BM10014
HiC_scaffold_1	120015807	120016143	BM10048		HiC_scaffold_1	133030383	133043208	BM10353		HiC_scaffold_1	121851683	121853155	BM10013
HiC_scaffold_1	120789372	120803618	BM10042		HiC_scaffold_1	133057100	133057490	BM10346		HiC_scaffold_1	121858394	121858730	BM10012
HiC_scaffold_1	120806284	120810000	BM10041		HiC_scaffold_1	133063210	133072344	BM10341		HiC_scaffold_1	121860975	121872158	BM10011
HiC_scaffold_1	121150000	121159779	BM10037		HiC_scaffold_1	133740168	133752694	BM10204		HiC_scaffold_1	121880165	121883721	BM10010
HiC_scaffold_1	121189565	121189946	BM10036		HiC_scaffold_1	133777145	133785471	BM10189		HiC_scaffold_1	122080000	122082978	BM10003
HiC_scaffold_1	121197702	121205379	BM10035		HiC_scaffold_1	134621944	134648975	BM10034		HiC_scaffold_1	122085806	122113252	BM10002
HiC_scaffold_1	121211851	121240000	BM10033		HiC_scaffold_1	134650057	134673285	BM10026		HiC_scaffold_1	122132286	122136193	BM10001
HiC_scaffold_1	121780000	121786810	BM10016		HiC_scaffold_1	135340325	135365621	BM09859		HiC_scaffold_1	122139391	122143172	BM09999
HiC_scaffold_1	121795427	121805904	BM10015		HiC_scaffold_1	135376225	135383981	BM09788		HiC_scaffold_1	122144800	122170000	BM09998
HiC_scaffold_1	121807188	121832235	BM10014		HiC_scaffold_1	135388095	135404827	BM09708		HiC_scaffold_1	122640000	122646796	BM09988
HiC_scaffold_1	121851683	121853155	BM10013		HiC_scaffold_1	136570000	136605733	BM05640		HiC_scaffold_1	122694781	122704745	BM09987
HiC_scaffold_1	121858394	121858730	BM10012		HiC_scaffold_1	138995659	139005387	BM05623		HiC_scaffold_1	122726632	122730000	BM09986
HiC_scaffold_1	121860975	121870000	BM10011		HiC_scaffold_1	139016035	139048456	BM05622		HiC_scaffold_1	123311655	123319193	BM09982
HiC_scaffold_1	122070000	122074590	BM10004		HiC_scaffold_1	139280000	139294962	BM05621		HiC_scaffold_1	123642572	123642992	BM09978
HiC_scaffold_1	122075668	122082978	BM10003		HiC_scaffold_1	139300170	139315456	BM05620		HiC_scaffold_1	123648248	123676705	BM09977
HiC_scaffold_1	122085806	122113252	BM10002		HiC_scaffold_1	139618787	139619558	BM05611		HiC_scaffold_1	124521901	124542145	BM09969
HiC_scaffold_1	122132286	122136193	BM10001		HiC_scaffold_1	140063742	140077733	BM05608		HiC_scaffold_1	124800000	124803996	BM09968
HiC_scaffold_1	122139391	122143172	BM09999		HiC_scaffold_1	140118648	140119536	BM05607		HiC_scaffold_1	124856734	124870185	BM09966
HiC_scaffold_1	122144800	122160000	BM09998		HiC_scaffold_1	140274794	140275619	BM05606		HiC_scaffold_1	125600000	125611719	BM09958
HiC_scaffold_1	122630000	122646796	BM09988		HiC_scaffold_1	140296409	140303576	BM05605		HiC_scaffold_1	125612411	125614512	BM09957
HiC_scaffold_1	122694781	122704745	BM09987		HiC_scaffold_1	140296409	140300000	BM05605		HiC_scaffold_1	130215415	130230000	BM09830
HiC_scaffold_1	123311655	123319193	BM09982		HiC_scaffold_1	140635728	140640370	BM05602		HiC_scaffold_1	130489828	130534792	BM09764
HiC_scaffold_1	123642572	123642992	BM09978		HiC_scaffold_1	140642619	140648884	BM05601		HiC_scaffold_1	130542591	130547208	BM09759
HiC_scaffold_1	123648248	123676705	BM09977		HiC_scaffold_1	140703421	140720000	BM05599		HiC_scaffold_1	131150000	131180588	BM09709
HiC_scaffold_1	124521901	124542145	BM09969		HiC_scaffold_1	140995614	140996691	BM05594		HiC_scaffold_1	131504046	131519446	BM09657
HiC_scaffold_1	124856734	124870185	BM09966		HiC_scaffold_1	141567529	141583081	BM05581		HiC_scaffold_1	131830000	131881210	BM09610
HiC_scaffold_1	130215415	130243074	BM09830		HiC_scaffold_1	141590572	141596725	BM05580		HiC_scaffold_1	131892931	131893411	BM09602
HiC_scaffold_1	130248817	130260000	BM09823		HiC_scaffold_1	141637985	141638261	BM05579		HiC_scaffold_1	132140169	132164139	BM09579
HiC_scaffold_1	130489828	130534792	BM09764		HiC_scaffold_1	142690000	142698629	BM05557		HiC_scaffold_1	133020714	133021110	BM10363
HiC_scaffold_1	130542591	130547208	BM09759		HiC_scaffold_1	142753523	142770935	BM05556		HiC_scaffold_1	133021223	133021511	BM10360
HiC_scaffold_1	131150000	131180588	BM09709		HiC_scaffold_1	143137698	143152720	BM05547		HiC_scaffold_1	133030383	133043208	BM10353
HiC_scaffold_1	131504046	131519446	BM09657		HiC_scaffold_1	143153201	143157723	BM05546		HiC_scaffold_1	133057100	133057490	BM10346
HiC_scaffold_1	131830000	131881210	BM09610		HiC_scaffold_1	143164456	143170000	BM05545		HiC_scaffold_1	133063210	133072344	BM10341
HiC_scaffold_1	131892931	131893411	BM09602		HiC_scaffold_1	143426491	143440087	BM05540		HiC_scaffold_1	133107592	133110000	BM10329
HiC_scaffold_1	132150000	132164139	BM09579		HiC_scaffold_1	143449259	143454778	BM05539		HiC_scaffold_1	133740168	133752694	BM10204
HiC_scaffold_1	133009686	133017787	BM10373		HiC_scaffold_1	143810000	143836430	BM05531		HiC_scaffold_1	133777145	133785471	BM10189
HiC_scaffold_1	133020714	133021110	BM10363		HiC_scaffold_1	143841028	143850154	BM05530		HiC_scaffold_1	133792461	133800000	BM10183
HiC_scaffold_1	133021223	133021511	BM10360		HiC_scaffold_1	143884770	143899865	BM05529		HiC_scaffold_1	134568095	134575511	BM10047
HiC_scaffold_1	133030383	133043208	BM10353		HiC_scaffold_1	144350000	144353106	BM05525		HiC_scaffold_1	134583578	134618936	BM10043
HiC_scaffold_1	133057100	133057490	BM10346		HiC_scaffold_1	144355838	144359976	BM05524		HiC_scaffold_1	134621944	134648975	BM10034
HiC_scaffold_1	133063210	133072344	BM10341		HiC_scaffold_1	144396197	144411148	BM05523		HiC_scaffold_1	135350000	135365621	BM09859
HiC_scaffold_1	133594456	133600000	BM10236		HiC_scaffold_1	144426664	144440000	BM05522		HiC_scaffold_1	135376225	135383981	BM09788
HiC_scaffold_1	133594456	133610000	BM10236		HiC_scaffold_1	144790000	144799364	BM05516		HiC_scaffold_1	135388095	135404827	BM09708
HiC_scaffold_1	133690000	133691094	BM10215		HiC_scaffold_1	144807404	144813703	BM05515		HiC_scaffold_1	135923786	135925056	BM10309
HiC_scaffold_1	133740168	133752694	BM10204		HiC_scaffold_1	144818847	144824912	BM05514		HiC_scaffold_1	135989947	136000000	BM10235
HiC_scaffold_1	133777145	133780000	BM10189		HiC_scaffold_1	145060000	145085784	BM05510		HiC_scaffold_1	136325783	136345702	BM05643
HiC_scaffold_1	134621944	134648975	BM10034		HiC_scaffold_1	145089341	145094487	BM05509		HiC_scaffold_1	138995659	139005387	BM05623
HiC_scaffold_1	134650057	134673285	BM10026		HiC_scaffold_1	146043903	146044398	BM02935		HiC_scaffold_1	139016035	139048456	BM05622
HiC_scaffold_1	135333808	135334471	BM09949		HiC_scaffold_1	147042960	147059892	BM05485		HiC_scaffold_1	139253783	139294962	BM05621
HiC_scaffold_1	135337774	135338194	BM09940		HiC_scaffold_1	147399087	147400239	BM05478		HiC_scaffold_1	139253783	139270000	BM05621
HiC_scaffold_1	135338283	135338727	BM09931		HiC_scaffold_1	148643390	148678285	BM05456		HiC_scaffold_1	139300170	139310000	BM05620
HiC_scaffold_1	135340325	135365621	BM09859		HiC_scaffold_1	149330000	149340225	BM05442		HiC_scaffold_1	139618787	139619558	BM05611
HiC_scaffold_1	135376225	135383981	BM09788		HiC_scaffold_1	149410583	149420000	BM05441		HiC_scaffold_1	140063742	140077733	BM05608
HiC_scaffold_1	135388095	135404827	BM09708		HiC_scaffold_1	149921004	149925864	BM05429		HiC_scaffold_1	140447336	140475218	BM05604
HiC_scaffold_1	136570000	136605733	BM05640		HiC_scaffold_1	149953498	149970503	BM05428		HiC_scaffold_1	140635728	140640370	BM05602
HiC_scaffold_1	138995659	139005387	BM05623		HiC_scaffold_1	150492910	150493249	BM05426		HiC_scaffold_1	140642619	140648884	BM05601
HiC_scaffold_1	139016035	139048456	BM05622		HiC_scaffold_1	151020000	151023008	BM05421		HiC_scaffold_1	141567529	141583081	BM05581
HiC_scaffold_1	139270000	139294962	BM05621		HiC_scaffold_1	151077077	151089132	BM05420		HiC_scaffold_1	141590572	141596725	BM05580
HiC_scaffold_1	139300170	139315456	BM05620		HiC_scaffold_1	151103121	151110000	BM05419		HiC_scaffold_1	141637985	141638261	BM05579
HiC_scaffold_1	139618787	139619558	BM05611		HiC_scaffold_1	151354595	151379634	BM05416		HiC_scaffold_1	142753523	142770935	BM05556
HiC_scaffold_1	140063742	140077733	BM05608		HiC_scaffold_1	151400694	151408445	BM05415		HiC_scaffold_1	143426491	143440087	BM05540
HiC_scaffold_1	140635728	140640370	BM05602		HiC_scaffold_1	151790903	151845508	BM05411		HiC_scaffold_1	143449259	143454778	BM05539
HiC_scaffold_1	140642619	140648884	BM05601		HiC_scaffold_1	151846162	151846737	BM01663		HiC_scaffold_1	143493335	143500693	BM05538
HiC_scaffold_1	140703421	140710000	BM05599		HiC_scaffold_1	151846162	151846737	BM02361		HiC_scaffold_1	143502253	143508756	BM05537
HiC_scaffold_1	141567529	141583081	BM05581		HiC_scaffold_1	151846162	151846737	BM05795		HiC_scaffold_1	143810000	143836430	BM05531
HiC_scaffold_1	141590572	141596725	BM05580		HiC_scaffold_1	151846162	151846737	BM11065		HiC_scaffold_1	143841028	143850154	BM05530
HiC_scaffold_1	141637985	141638261	BM05579		HiC_scaffold_1	152590000	152606919	BM05406		HiC_scaffold_1	143884770	143899865	BM05529
HiC_scaffold_1	142753523	142770935	BM05556		HiC_scaffold_1	152632075	152652810	BM05405		HiC_scaffold_1	144396197	144411148	BM05523
HiC_scaffold_1	143137698	143152720	BM05547		HiC_scaffold_1	152660971	152680000	BM05404		HiC_scaffold_1	144426664	144441903	BM05522
HiC_scaffold_1	143153201	143157723	BM05546		HiC_scaffold_1	153223506	153283949	BM05388		HiC_scaffold_1	144469781	144480000	BM05521
HiC_scaffold_1	143164456	143187441	BM05545		HiC_scaffold_1	154768754	154777514	BM05360		HiC_scaffold_1	144756845	144757238	BM05518
HiC_scaffold_1	143426491	143440087	BM05540		HiC_scaffold_1	154786861	154787329	BM05359		HiC_scaffold_1	144776750	144785155	BM05517
HiC_scaffold_1	143449259	143454778	BM05539		HiC_scaffold_1	154802874	154808209	BM05004		HiC_scaffold_1	144786970	144799364	BM05516
HiC_scaffold_1	143493335	143500000	BM05538		HiC_scaffold_1	154848609	154850000	BM05358		HiC_scaffold_1	144807404	144813703	BM05515
HiC_scaffold_1	143800000	143836430	BM05531		HiC_scaffold_1	154850000	154870519	BM05358		HiC_scaffold_1	144818847	144824912	BM05514
HiC_scaffold_1	143841028	143850154	BM05530		HiC_scaffold_1	154894705	154896098	BM05357		HiC_scaffold_1	145080000	145085784	BM05510
HiC_scaffold_1	143884770	143890000	BM05529		HiC_scaffold_1	154905587	154924758	BM05356		HiC_scaffold_1	145089341	145094487	BM05509
HiC_scaffold_1	144396197	144411148	BM05523		HiC_scaffold_1	154925902	154932600	BM05355		HiC_scaffold_1	146043903	146044398	BM02935
HiC_scaffold_1	144426664	144441903	BM05522		HiC_scaffold_1	154938243	154940000	BM05353		HiC_scaffold_1	147042960	147059892	BM05485
HiC_scaffold_1	145050000	145085784	BM05510		HiC_scaffold_1	155468404	155470897	BM05333		HiC_scaffold_1	147399087	147400239	BM05478
HiC_scaffold_1	145089341	145094487	BM05509		HiC_scaffold_1	155523839	155549739	BM05332		HiC_scaffold_1	147439891	147450000	BM05477
HiC_scaffold_1	146043903	146044398	BM02935		HiC_scaffold_1	156283451	156314454	BM05308		HiC_scaffold_1	148631563	148638257	BM05457
HiC_scaffold_1	147042960	147059892	BM05485		HiC_scaffold_1	156343098	156350765	BM05307		HiC_scaffold_1	148643390	148678285	BM05456
HiC_scaffold_1	148631563	148638257	BM05457		HiC_scaffold_1	156640000	156653306	BM05298		HiC_scaffold_1	149450000	149452216	BM05438
HiC_scaffold_1	148643390	148678285	BM05456		HiC_scaffold_1	156665980	156708094	BM05297		HiC_scaffold_1	149462824	149463295	BM05437
HiC_scaffold_1	149410583	149429756	BM05441		HiC_scaffold_1	156709833	156724761	BM05296		HiC_scaffold_1	149468696	149471104	BM05436
HiC_scaffold_1	149433533	149445399	BM05440		HiC_scaffold_1	157250874	157256562	BM05278		HiC_scaffold_1	149471667	149497257	BM05435
HiC_scaffold_1	149448250	149452216	BM05438		HiC_scaffold_1	157265675	157291401	BM05277		HiC_scaffold_1	149720209	149723017	BM05433
HiC_scaffold_1	149921004	149925864	BM05429		HiC_scaffold_1	157295567	157320868	BM05276		HiC_scaffold_1	149723324	149724342	BM05432
HiC_scaffold_1	149953498	149970503	BM05428		HiC_scaffold_1	157334078	157340000	BM05275		HiC_scaffold_1	149921004	149925864	BM05429
HiC_scaffold_1	150492910	150493249	BM05426		HiC_scaffold_1	157564717	157576288	BM05267		HiC_scaffold_1	149953498	149970503	BM05428
HiC_scaffold_1	151010000	151023008	BM05421		HiC_scaffold_1	157577959	157596397	BM05266		HiC_scaffold_1	150492910	150493249	BM05426
HiC_scaffold_1	151077077	151089132	BM05420		HiC_scaffold_1	158242073	158262180	BM05245		HiC_scaffold_1	150943435	150960240	BM05423
HiC_scaffold_1	151370000	151379634	BM05416		HiC_scaffold_1	159190000	159190313	BM05226		HiC_scaffold_1	150943435	150960240	BM05423
HiC_scaffold_1	151400694	151408445	BM05415		HiC_scaffold_1	159190471	159228142	BM05225		HiC_scaffold_1	150969215	150970000	BM05422
HiC_scaffold_1	151790903	151840000	BM05411		HiC_scaffold_1	159236774	159241132	BM05224		HiC_scaffold_1	150969215	150990000	BM05422
HiC_scaffold_1	152580412	152606919	BM05406		HiC_scaffold_1	159241595	159254102	BM05223		HiC_scaffold_1	151077077	151089132	BM05420
HiC_scaffold_1	152632075	152640000	BM05405		HiC_scaffold_1	159256015	159271132	BM05222		HiC_scaffold_1	151103121	151111815	BM05419
HiC_scaffold_1	153223506	153283949	BM05388		HiC_scaffold_1	159274781	159280000	BM05221		HiC_scaffold_1	151354595	151379634	BM05416
HiC_scaffold_1	154120772	154133891	BM05377		HiC_scaffold_1	159590000	159590031	BM05208		HiC_scaffold_1	151400694	151408445	BM05415
HiC_scaffold_1	154199078	154206939	BM05376		HiC_scaffold_1	159593720	159594095	BM05207		HiC_scaffold_1	151810000	151845508	BM05411
HiC_scaffold_1	154199078	154200000	BM05376		HiC_scaffold_1	159596140	159617828	BM05206		HiC_scaffold_1	151846162	151846737	BM01663
HiC_scaffold_1	154221458	154240000	BM05375		HiC_scaffold_1	159623712	159629568	BM05205		HiC_scaffold_1	151846162	151846737	BM02361
HiC_scaffold_1	154768754	154777514	BM05360		HiC_scaffold_1	159630556	159646012	BM05204		HiC_scaffold_1	151846162	151846737	BM05795
HiC_scaffold_1	154786861	154787329	BM05359		HiC_scaffold_1	159649580	159650255	BM05203		HiC_scaffold_1	151846162	151846737	BM11065
HiC_scaffold_1	154802874	154808209	BM05004		HiC_scaffold_1	159664147	159680000	BM05202		HiC_scaffold_1	152055238	152103994	BM05410
HiC_scaffold_1	154905587	154924758	BM05356		HiC_scaffold_1	159910000	159913180	BM05195		HiC_scaffold_1	152580412	152606919	BM05406
HiC_scaffold_1	154925902	154932600	BM05355		HiC_scaffold_1	159917404	159924510	BM05194		HiC_scaffold_1	153270000	153283949	BM05388
HiC_scaffold_1	154938243	154952809	BM05353		HiC_scaffold_1	159932048	159942943	BM05193		HiC_scaffold_1	153324137	153324578	BM05387
HiC_scaffold_1	154989912	154990000	BM05352		HiC_scaffold_1	159943710	159971729	BM05192		HiC_scaffold_1	153326014	153326830	BM05386
HiC_scaffold_1	155450000	155453025	BM05334		HiC_scaffold_1	159992123	159992849	BM05190		HiC_scaffold_1	153950000	153968682	BM05381
HiC_scaffold_1	155468404	155470897	BM05333		HiC_scaffold_1	160351464	160352316	BM05660		HiC_scaffold_1	153969994	153982052	BM05380
HiC_scaffold_1	155523839	155540000	BM05332		HiC_scaffold_1	160361224	160388637	BM05659		HiC_scaffold_1	153992571	154000524	BM05379
HiC_scaffold_1	156310000	156314454	BM05308		HiC_scaffold_1	160389784	160403714	BM05658		HiC_scaffold_1	154768754	154777514	BM05360
HiC_scaffold_1	156343098	156350765	BM05307		HiC_scaffold_1	160411659	160412151	BM05657		HiC_scaffold_1	154786861	154787329	BM05359
HiC_scaffold_1	156372626	156400000	BM05306		HiC_scaffold_1	160415719	160430334	BM05656		HiC_scaffold_1	154802874	154808209	BM05004
HiC_scaffold_1	157250874	157256562	BM05278		HiC_scaffold_1	160840000	160853703	BM05650		HiC_scaffold_1	155523839	155549739	BM05332
HiC_scaffold_1	157265675	157291401	BM05277		HiC_scaffold_1	160859499	160866702	BM05649		HiC_scaffold_1	155560113	155570000	BM05331
HiC_scaffold_1	157295567	157320868	BM05276		HiC_scaffold_1	160911481	160930000	BM05647		HiC_scaffold_1	156087417	156099801	BM05318
HiC_scaffold_1	157564717	157576288	BM05267		HiC_scaffold_1	161464760	161470000	BM05639		HiC_scaffold_1	156100737	156103987	BM05317
HiC_scaffold_1	157577959	157596397	BM05266		HiC_scaffold_1	161670000	161682598	BM05600		HiC_scaffold_1	156117315	156121337	BM05316
HiC_scaffold_1	158242073	158262180	BM05245		HiC_scaffold_1	161692305	161693640	BM05592		HiC_scaffold_1	156136915	156139277	BM05315
HiC_scaffold_1	159190000	159190313	BM05226		HiC_scaffold_1	161693870	161694203	BM05585		HiC_scaffold_1	156380000	156413136	BM05306
HiC_scaffold_1	159190471	159228142	BM05225		HiC_scaffold_1	161715717	161716794	BM05568		HiC_scaffold_1	156419397	156420771	BM07646
HiC_scaffold_1	159236774	159241132	BM05224		HiC_scaffold_1	161732104	161748528	BM05559		HiC_scaffold_1	156456720	156461968	BM07645
HiC_scaffold_1	159241595	159254102	BM05223		HiC_scaffold_1	161752711	161760000	BM05553		HiC_scaffold_1	156469376	156470000	BM07644
HiC_scaffold_1	159256015	159271132	BM05222		HiC_scaffold_1	162160000	162176827	BM05480		HiC_scaffold_1	157290000	157291401	BM05277
HiC_scaffold_1	159274781	159280000	BM05221		HiC_scaffold_1	162202255	162226619	BM05469		HiC_scaffold_1	157295567	157320868	BM05276
HiC_scaffold_1	159623712	159629568	BM05205		HiC_scaffold_1	162237986	162250000	BM05462		HiC_scaffold_1	157334078	157357002	BM05275
HiC_scaffold_1	159630556	159646012	BM05204		HiC_scaffold_1	162432542	162432911	BM05403		HiC_scaffold_1	157379904	157380000	BM05274
HiC_scaffold_1	159649580	159650255	BM05203		HiC_scaffold_1	162433032	162433353	BM05396		HiC_scaffold_1	157590000	157596397	BM05266
HiC_scaffold_1	159664147	159684325	BM05202		HiC_scaffold_1	162439415	162472024	BM05385		HiC_scaffold_1	157679582	157680000	BM05265
HiC_scaffold_1	159894754	159895867	BM05196		HiC_scaffold_1	162472767	162473181	BM05378		HiC_scaffold_1	158242073	158262180	BM05245
HiC_scaffold_1	159908778	159913180	BM05195		HiC_scaffold_1	162480187	162480631	BM05370		HiC_scaffold_1	159190000	159190313	BM05226
HiC_scaffold_1	159917404	159924510	BM05194		HiC_scaffold_1	163181360	163190000	BM05273		HiC_scaffold_1	159190471	159228142	BM05225
HiC_scaffold_1	159932048	159942943	BM05193		HiC_scaffold_1	163612002	163623594	BM05655		HiC_scaffold_1	159236774	159241132	BM05224
HiC_scaffold_1	159943710	159970000	BM05192		HiC_scaffold_1	163634864	163635566	BM05648		HiC_scaffold_1	159241595	159254102	BM05223
HiC_scaffold_1	160390000	160403714	BM05658		HiC_scaffold_1	163644498	163673920	BM05625		HiC_scaffold_1	159256015	159271132	BM05222
HiC_scaffold_1	160411659	160412151	BM05657		HiC_scaffold_1	163680149	163682261	BM05552		HiC_scaffold_1	159274781	159280000	BM05221
HiC_scaffold_1	160415719	160430334	BM05656		HiC_scaffold_1	164414287	164414881	BM16905		HiC_scaffold_1	159560998	159562263	BM05210
HiC_scaffold_1	160820000	160837650	BM05651		HiC_scaffold_1	164415778	164416306	BM16906		HiC_scaffold_1	159570147	159584541	BM05209
HiC_scaffold_1	160839588	160853703	BM05650		HiC_scaffold_1	164428244	164445490	BM16907		HiC_scaffold_1	159589743	159590031	BM05208
HiC_scaffold_1	160859499	160866702	BM05649		HiC_scaffold_1	164462276	164476817	BM16908		HiC_scaffold_1	159593720	159594095	BM05207
HiC_scaffold_1	161660000	161682598	BM05600		HiC_scaffold_1	164483060	164483522	BM16909		HiC_scaffold_1	159596140	159600000	BM05206
HiC_scaffold_1	161692305	161693640	BM05592		HiC_scaffold_1	165653470	165672828	BM16930		HiC_scaffold_1	159910000	159913180	BM05195
HiC_scaffold_1	161693870	161694203	BM05585		HiC_scaffold_1	165714149	165730000	BM16931		HiC_scaffold_1	159917404	159924510	BM05194
HiC_scaffold_1	161715717	161716794	BM05568		HiC_scaffold_1	166536855	166550524	BM16953		HiC_scaffold_1	159932048	159942943	BM05193
HiC_scaffold_1	161732104	161748528	BM05559		HiC_scaffold_1	168340000	168342086	BM15113		HiC_scaffold_1	159943710	159971729	BM05192
HiC_scaffold_1	162432542	162432911	BM05403		HiC_scaffold_1	168380921	168385731	BM15114		HiC_scaffold_1	159992123	159992849	BM05190
HiC_scaffold_1	162433032	162433353	BM05396		HiC_scaffold_1	168407507	168408339	BM15115		HiC_scaffold_1	160351464	160352316	BM05660
HiC_scaffold_1	162439415	162472024	BM05385		HiC_scaffold_1	168408835	168419121	BM15116		HiC_scaffold_1	160361224	160388637	BM05659
HiC_scaffold_1	162472767	162473181	BM05378		HiC_scaffold_1	169040000	169046121	BM15122		HiC_scaffold_1	160389784	160403714	BM05658
HiC_scaffold_1	162480187	162480631	BM05370		HiC_scaffold_1	169047337	169070657	BM15123		HiC_scaffold_1	160411659	160412151	BM05657
HiC_scaffold_1	163181360	163190000	BM05273		HiC_scaffold_1	169074340	169074637	BM15124		HiC_scaffold_1	160415719	160430334	BM05656
HiC_scaffold_1	163620000	163623594	BM05655		HiC_scaffold_1	169081968	169100087	BM15125		HiC_scaffold_1	160812145	160837650	BM05651
HiC_scaffold_1	163634864	163635566	BM05648		HiC_scaffold_1	169104920	169128603	BM15126		HiC_scaffold_1	160839588	160853703	BM05650
HiC_scaffold_1	163644498	163673920	BM05625		HiC_scaffold_1	169670000	169674020	BM15133		HiC_scaffold_1	160859499	160866702	BM05649
HiC_scaffold_1	163680149	163682261	BM05552		HiC_scaffold_1	169717577	169757571	BM15134		HiC_scaffold_1	161670000	161682598	BM05600
HiC_scaffold_1	164390000	164399249	BM16904		HiC_scaffold_1	170701439	170701892	BM05108		HiC_scaffold_1	161692305	161693640	BM05592
HiC_scaffold_1	164414287	164414881	BM16905		HiC_scaffold_1	170701439	170701892	BM15155		HiC_scaffold_1	161693870	161694203	BM05585
HiC_scaffold_1	164415778	164416306	BM16906		HiC_scaffold_1	172390000	172422945	BM05100		HiC_scaffold_1	161715717	161716794	BM05568
HiC_scaffold_1	164428244	164445490	BM16907		HiC_scaffold_1	172425047	172425854	BM05099		HiC_scaffold_1	161732104	161748528	BM05559
HiC_scaffold_1	164462276	164476817	BM16908		HiC_scaffold_1	172434004	172480000	BM05098		HiC_scaffold_1	161752711	161760000	BM05553
HiC_scaffold_1	165653470	165672828	BM16930		HiC_scaffold_1	172927324	172965227	BM05092		HiC_scaffold_1	162432542	162432911	BM05403
HiC_scaffold_1	166536855	166550524	BM16953		HiC_scaffold_1	173166350	173176284	BM05086		HiC_scaffold_1	162433032	162433353	BM05396
HiC_scaffold_1	168380921	168385731	BM15114		HiC_scaffold_1	173180670	173220000	BM05085		HiC_scaffold_1	162439415	162472024	BM05385
HiC_scaffold_1	168407507	168408339	BM15115		HiC_scaffold_1	173460000	173515776	BM05077		HiC_scaffold_1	162472767	162473181	BM05378
HiC_scaffold_1	168408835	168419121	BM15116		HiC_scaffold_1	173516629	173521971	BM05076		HiC_scaffold_1	162480187	162480631	BM05370
HiC_scaffold_1	169030000	169046121	BM15122		HiC_scaffold_1	173525852	173532190	BM05075		HiC_scaffold_1	163181360	163190000	BM05273
HiC_scaffold_1	169047337	169070657	BM15123		HiC_scaffold_1	173922499	173934443	BM05067		HiC_scaffold_1	163340000	163386760	BM05249
HiC_scaffold_1	169074340	169074637	BM15124		HiC_scaffold_1	173930000	173934443	BM05067		HiC_scaffold_1	163421220	163421457	BM05243
HiC_scaffold_1	169081968	169100087	BM15125		HiC_scaffold_1	174004142	174005279	BM05066		HiC_scaffold_1	163423134	163430000	BM05236
HiC_scaffold_1	169104920	169120000	BM15126		HiC_scaffold_1	174168297	174180406	BM05060		HiC_scaffold_1	163601027	163609318	BM05182
HiC_scaffold_1	170671349	170677393	BM15154		HiC_scaffold_1	174180773	174181088	BM05059		HiC_scaffold_1	163612002	163623594	BM05655
HiC_scaffold_1	170701439	170701892	BM05108		HiC_scaffold_1	174182182	174182557	BM05058		HiC_scaffold_1	163634864	163635566	BM05648
HiC_scaffold_1	170701439	170701892	BM15155		HiC_scaffold_1	174186286	174202216	BM05057		HiC_scaffold_1	163644498	163673920	BM05625
HiC_scaffold_1	172372087	172422945	BM05100		HiC_scaffold_1	174750000	174760877	BM05047		HiC_scaffold_1	163680149	163682261	BM05552
HiC_scaffold_1	172425047	172425854	BM05099		HiC_scaffold_1	175771282	175774780	BM05021		HiC_scaffold_1	164414287	164414881	BM16905
HiC_scaffold_1	172434004	172460000	BM05098		HiC_scaffold_1	175776811	175816252	BM05020		HiC_scaffold_1	164415778	164416306	BM16906
HiC_scaffold_1	172927324	172965227	BM05092		HiC_scaffold_1	175822161	175826091	BM05019		HiC_scaffold_1	164428244	164445490	BM16907
HiC_scaffold_1	173166350	173176284	BM05086		HiC_scaffold_1	177004145	177008079	BM04995		HiC_scaffold_1	164462276	164476817	BM16908
HiC_scaffold_1	173180670	173222354	BM05085		HiC_scaffold_1	177470000	177517317	BM04984		HiC_scaffold_1	164483060	164483522	BM16909
HiC_scaffold_1	173224128	173230000	BM05083		HiC_scaffold_1	177533572	177533956	BM04983		HiC_scaffold_1	165653470	165670000	BM16930
HiC_scaffold_1	173470000	173515776	BM05077		HiC_scaffold_1	177645717	177656699	BM04981		HiC_scaffold_1	166625233	166625510	BM16954
HiC_scaffold_1	173516629	173521971	BM05076		HiC_scaffold_1	177669107	177676799	BM04980		HiC_scaffold_1	166633266	166633677	BM16955
HiC_scaffold_1	173525852	173532190	BM05075		HiC_scaffold_1	178690000	178700743	BM04951		HiC_scaffold_1	166652608	166664400	BM16956
HiC_scaffold_1	173554837	173560000	BM05073		HiC_scaffold_1	179474737	179488336	BM04947		HiC_scaffold_1	166680121	166700000	BM16957
HiC_scaffold_1	174168297	174180406	BM05060		HiC_scaffold_1	179490249	179494530	BM04946		HiC_scaffold_1	167298197	167298473	BM15128
HiC_scaffold_1	174180773	174181088	BM05059		HiC_scaffold_1	179552102	179560000	BM04945		HiC_scaffold_1	168300000	168342086	BM15113
HiC_scaffold_1	174182182	174182557	BM05058		HiC_scaffold_1	179700000	179715616	BM04938		HiC_scaffold_1	168380921	168385731	BM15114
HiC_scaffold_1	174186286	174202216	BM05057		HiC_scaffold_1	179723699	179742203	BM04937		HiC_scaffold_1	169060000	169070657	BM15123
HiC_scaffold_1	174740000	174760877	BM05047		HiC_scaffold_1	179753022	179755299	BM04936		HiC_scaffold_1	169074340	169074637	BM15124
HiC_scaffold_1	175867300	175867582	BM05018		HiC_scaffold_1	179757756	179768887	BM04935		HiC_scaffold_1	169081968	169100087	BM15125
HiC_scaffold_1	175910177	175915134	BM05017		HiC_scaffold_1	180375736	180409497	BM04932		HiC_scaffold_1	169104920	169128603	BM15126
HiC_scaffold_1	176711133	176727558	BM05003		HiC_scaffold_1	183100000	183105199	BM04914		HiC_scaffold_1	169660000	169674020	BM15133
HiC_scaffold_1	176729802	176737757	BM05002		HiC_scaffold_1	183173756	183190000	BM04913		HiC_scaffold_1	169717577	169750000	BM15134
HiC_scaffold_1	177092274	177097229	BM04994		HiC_scaffold_1	183480000	183483079	BM04902		HiC_scaffold_1	170701439	170701892	BM05108
HiC_scaffold_1	177133404	177148526	BM04993		HiC_scaffold_1	183502320	183502686	BM04900		HiC_scaffold_1	170701439	170701892	BM15155
HiC_scaffold_1	177171025	177180000	BM04992		HiC_scaffold_1	184555269	184555509	BM04896		HiC_scaffold_1	172380000	172422945	BM05100
HiC_scaffold_1	177410000	177418749	BM04986		HiC_scaffold_1	184572061	184573363	BM04895		HiC_scaffold_1	172425047	172425854	BM05099
HiC_scaffold_1	177467739	177500000	BM04984		HiC_scaffold_1	184593740	184594997	BM04893		HiC_scaffold_1	172434004	172470000	BM05098
HiC_scaffold_1	177645717	177650000	BM04981		HiC_scaffold_1	184595057	184595423	BM04892		HiC_scaffold_1	172940000	172965227	BM05092
HiC_scaffold_1	178481215	178507374	BM04957		HiC_scaffold_1	184613867	184614224	BM04891		HiC_scaffold_1	172992896	173015753	BM05091
HiC_scaffold_1	178516860	178538644	BM04956		HiC_scaffold_1	185472307	185472661	BM04882		HiC_scaffold_1	173018089	173019892	BM05090
HiC_scaffold_1	178555497	178555878	BM04955		HiC_scaffold_1	185488750	185538228	BM04881		HiC_scaffold_1	173166350	173176284	BM05086
HiC_scaffold_1	178559496	178570000	BM04954		HiC_scaffold_1	187001926	187004126	BM04877		HiC_scaffold_1	173180670	173222354	BM05085
HiC_scaffold_1	178680142	178700743	BM04951		HiC_scaffold_1	187012094	187013453	BM04876		HiC_scaffold_1	173224128	173240000	BM05083
HiC_scaffold_1	179474737	179488336	BM04947		HiC_scaffold_1	187013540	187024853	BM04875		HiC_scaffold_1	173470000	173515776	BM05077
HiC_scaffold_1	179490249	179494530	BM04946		HiC_scaffold_1	187063336	187064044	BM04874		HiC_scaffold_1	173516629	173521971	BM05076
HiC_scaffold_1	179552102	179560000	BM04945		HiC_scaffold_1	188028612	188038374	BM04870		HiC_scaffold_1	173525852	173532190	BM05075
HiC_scaffold_1	179723699	179742203	BM04937		HiC_scaffold_1	189153992	189175188	BM05151		HiC_scaffold_1	173554837	173560000	BM05073
HiC_scaffold_1	179753022	179755299	BM04936		HiC_scaffold_1	189630000	189684943	BM05147		HiC_scaffold_1	174168297	174180406	BM05060
HiC_scaffold_1	179757756	179768887	BM04935		HiC_scaffold_1	189689846	189713467	BM05146		HiC_scaffold_1	174180773	174181088	BM05059
HiC_scaffold_1	180375736	180380000	BM04932		HiC_scaffold_1	193690000	193708356	BM05124		HiC_scaffold_1	174182182	174182557	BM05058
HiC_scaffold_1	182780000	182844534	BM04915		HiC_scaffold_1	193715934	193716354	BM05123		HiC_scaffold_1	174186286	174202216	BM05057
HiC_scaffold_1	183173756	183193088	BM04913		HiC_scaffold_1	193744366	193749499	BM05122		HiC_scaffold_1	175867300	175867582	BM05018
HiC_scaffold_1	183204984	183220000	BM04911		HiC_scaffold_1	195271967	195290000	BM05120		HiC_scaffold_1	175910177	175915134	BM05017
HiC_scaffold_1	183450000	183461355	BM04903		HiC_scaffold_1	195953428	195956854	BM05119		HiC_scaffold_1	176269860	176270175	BM04985
HiC_scaffold_1	183469192	183483079	BM04902		HiC_scaffold_1	196328566	196328968	BM05101		HiC_scaffold_1	176269860	176270175	BM05010
HiC_scaffold_1	183502320	183502686	BM04900		HiC_scaffold_1	196359338	196369937	BM05084		HiC_scaffold_1	176490000	176493526	BM05007
HiC_scaffold_1	184555269	184555509	BM04896		HiC_scaffold_1	196386800	196387250	BM05069		HiC_scaffold_1	176824922	176844557	BM04999
HiC_scaffold_1	184572061	184573363	BM04895		HiC_scaffold_1	196386800	196387250	BM05074		HiC_scaffold_1	176846963	176847968	BM04997
HiC_scaffold_1	184593740	184594997	BM04893		HiC_scaffold_1	197066454	197086001	BM04963		HiC_scaffold_1	177645717	177656699	BM04981
HiC_scaffold_1	184595057	184595423	BM04892		HiC_scaffold_1	197093272	197120000	BM04953		HiC_scaffold_1	177669107	177676799	BM04980
HiC_scaffold_1	184613867	184614224	BM04891		HiC_scaffold_1	199110000	199119564	BM04860		HiC_scaffold_1	178516860	178538644	BM04956
HiC_scaffold_1	184961862	184990000	BM04888		HiC_scaffold_1	199152871	199187120	BM15820		HiC_scaffold_1	178555497	178555878	BM04955
HiC_scaffold_1	185472307	185472661	BM04882		HiC_scaffold_1	199197603	199200000	BM15890		HiC_scaffold_1	178559496	178576923	BM04954
HiC_scaffold_1	185488750	185538228	BM04881		HiC_scaffold_1	200193904	200210263	BM15797		HiC_scaffold_1	178680142	178700743	BM04951
HiC_scaffold_1	187001926	187004126	BM04877		HiC_scaffold_1	202317992	202318328	BM15836		HiC_scaffold_1	179442830	179453136	BM04948
HiC_scaffold_1	187012094	187013453	BM04876		HiC_scaffold_1	203413849	203459319	BM15883		HiC_scaffold_1	179474737	179488336	BM04947
HiC_scaffold_1	187013540	187024853	BM04875		HiC_scaffold_1	203463397	203463766	BM15891		HiC_scaffold_1	179490249	179494530	BM04946
HiC_scaffold_1	187063336	187064044	BM04874		HiC_scaffold_1	203464011	203464290	BM15898		HiC_scaffold_1	179740000	179742203	BM04937
HiC_scaffold_1	188028612	188038374	BM04870		HiC_scaffold_1	205610000	205610543	BM16201		HiC_scaffold_1	179753022	179755299	BM04936
HiC_scaffold_1	189153992	189175188	BM05151		HiC_scaffold_1	205613104	205613419	BM16208		HiC_scaffold_1	179757756	179768887	BM04935
HiC_scaffold_1	189640000	189684943	BM05147		HiC_scaffold_1	205620041	205675606	BM16216		HiC_scaffold_1	180375736	180409497	BM04932
HiC_scaffold_1	189689846	189713467	BM05146		HiC_scaffold_1	205679533	205700000	BM16225		HiC_scaffold_1	183173756	183193088	BM04913
HiC_scaffold_1	190620000	190628218	BM05134		HiC_scaffold_1	206400000	206403702	BM16299		HiC_scaffold_1	183204984	183220000	BM04911
HiC_scaffold_1	193690000	193708356	BM05124		HiC_scaffold_1	206403838	206404177	BM16300		HiC_scaffold_1	184555269	184555509	BM04896
HiC_scaffold_1	193715934	193716354	BM05123		HiC_scaffold_1	207471768	207485113	BM15760		HiC_scaffold_1	184572061	184573363	BM04895
HiC_scaffold_1	193744366	193749499	BM05122		HiC_scaffold_1	208220000	208229461	BM15761		HiC_scaffold_1	184961862	185003169	BM04888
HiC_scaffold_1	195271967	195280000	BM05120		HiC_scaffold_1	208248858	208249305	BM15762		HiC_scaffold_1	185500000	185538228	BM04881
HiC_scaffold_1	195953428	195956854	BM05119		HiC_scaffold_1	208254165	208270574	BM15763		HiC_scaffold_1	187001926	187004126	BM04877
HiC_scaffold_1	196359338	196369937	BM05084		HiC_scaffold_1	208272217	208281670	BM15764		HiC_scaffold_1	187012094	187013453	BM04876
HiC_scaffold_1	196386800	196387250	BM05069		HiC_scaffold_1	208287954	208310000	BM15765		HiC_scaffold_1	187013540	187024853	BM04875
HiC_scaffold_1	196386800	196387250	BM05074		HiC_scaffold_1	211408218	211443521	BM15777		HiC_scaffold_1	187063336	187064044	BM04874
HiC_scaffold_1	196411571	196420000	BM05061		HiC_scaffold_1	211673346	211704603	BM15781		HiC_scaffold_1	188028612	188038374	BM04870
HiC_scaffold_1	197066454	197086001	BM04963		HiC_scaffold_1	211709012	211718905	BM15782		HiC_scaffold_1	188095661	188100000	BM04869
HiC_scaffold_1	197093272	197110000	BM04953		HiC_scaffold_1	211718985	211720850	BM15783		HiC_scaffold_1	189170000	189175188	BM05151
HiC_scaffold_1	199100000	199119564	BM04860		HiC_scaffold_1	211722067	211723750	BM15784		HiC_scaffold_1	189660000	189684943	BM05147
HiC_scaffold_1	199152871	199187120	BM15820		HiC_scaffold_1	212398644	212411387	BM15789		HiC_scaffold_1	189689846	189713467	BM05146
HiC_scaffold_1	200193904	200210263	BM15797		HiC_scaffold_1	212434571	212435102	BM02345		HiC_scaffold_1	189738738	189750000	BM05145
HiC_scaffold_1	202317992	202318328	BM15836		HiC_scaffold_1	212444017	212448064	BM15790		HiC_scaffold_1	193715934	193716354	BM05123
HiC_scaffold_1	203420000	203459319	BM15883		HiC_scaffold_1	213035335	213050216	BM15793		HiC_scaffold_1	193744366	193749499	BM05122
HiC_scaffold_1	203463397	203463766	BM15891		HiC_scaffold_1	213060049	213077960	BM15794		HiC_scaffold_1	195953428	195956854	BM05119
HiC_scaffold_1	203464011	203464290	BM15898		HiC_scaffold_1	213086043	213103827	BM15795		HiC_scaffold_1	196328566	196328968	BM05101
HiC_scaffold_1	203502374	203510000	BM15906		HiC_scaffold_1	213315975	213359395	BM15796		HiC_scaffold_1	196359338	196369937	BM05084
HiC_scaffold_1	205313672	205314635	BM16145		HiC_scaffold_1	213830000	213855122	BM15803		HiC_scaffold_1	196386800	196387250	BM05069
HiC_scaffold_1	205326387	205326903	BM16161		HiC_scaffold_1	213877050	213883101	BM15805		HiC_scaffold_1	196386800	196387250	BM05074
HiC_scaffold_1	205389452	205390000	BM16179		HiC_scaffold_1	213889456	213890146	BM15806		HiC_scaffold_1	197066454	197086001	BM04963
HiC_scaffold_1	205600000	205610543	BM16201		HiC_scaffold_1	213895655	213895940	BM15807		HiC_scaffold_1	197093272	197130000	BM04953
HiC_scaffold_1	205613104	205613419	BM16208		HiC_scaffold_1	215847053	215884636	BM15818		HiC_scaffold_1	197750000	197768818	BM04901
HiC_scaffold_1	205620041	205675606	BM16216		HiC_scaffold_1	216248546	216249680	BM15826		HiC_scaffold_1	197769174	197769486	BM04894
HiC_scaffold_1	205679533	205690000	BM16225		HiC_scaffold_1	216257074	216299614	BM15827		HiC_scaffold_1	199110000	199119564	BM04860
HiC_scaffold_1	206100000	206112816	BM16281		HiC_scaffold_1	216987018	216987618	BM15833		HiC_scaffold_1	199152871	199187120	BM15820
HiC_scaffold_1	206182347	206190000	BM16290		HiC_scaffold_1	217683673	217710000	BM15842		HiC_scaffold_1	199197603	199200000	BM15890
HiC_scaffold_1	206379939	206403702	BM16299		HiC_scaffold_1	218948433	219030000	BM15852		HiC_scaffold_1	203413849	203459319	BM15883
HiC_scaffold_1	206403838	206404177	BM16300		HiC_scaffold_1	219330000	219358806	BM15856		HiC_scaffold_1	203463397	203463766	BM15891
HiC_scaffold_1	207471768	207485113	BM15760		HiC_scaffold_1	220764558	220806318	BM15862		HiC_scaffold_1	203464011	203464290	BM15898
HiC_scaffold_1	208220000	208229461	BM15761		HiC_scaffold_1	221528328	221551902	BM15869		HiC_scaffold_1	203960000	203973415	BM16002
HiC_scaffold_1	208248858	208249305	BM15762		HiC_scaffold_1	224326775	224328973	BM15885		HiC_scaffold_1	203980656	203993836	BM16007
HiC_scaffold_1	208254165	208270574	BM15763		HiC_scaffold_1	224660000	224662637	BM15896		HiC_scaffold_1	204001312	204010932	BM16012
HiC_scaffold_1	208272217	208281670	BM15764		HiC_scaffold_1	224677333	224726530	BM15897		HiC_scaffold_1	204012338	204048727	BM16020
HiC_scaffold_1	208287954	208310000	BM15765		HiC_scaffold_1	225770000	225806006	BM15909		HiC_scaffold_1	205273822	205279197	BM16127
HiC_scaffold_1	209300000	209309187	BM15773		HiC_scaffold_1	226153452	226166721	BM15914		HiC_scaffold_1	205282295	205282613	BM16138
HiC_scaffold_1	211408218	211443521	BM15777		HiC_scaffold_1	226177878	226210000	BM15915		HiC_scaffold_1	205313672	205314635	BM16145
HiC_scaffold_1	211673346	211704603	BM15781		HiC_scaffold_1	227051164	227061344	BM15924		HiC_scaffold_1	205326387	205326903	BM16161
HiC_scaffold_1	211709012	211718905	BM15782		HiC_scaffold_1	229544936	229562731	BM15936		HiC_scaffold_1	205584498	205610543	BM16201
HiC_scaffold_1	211718985	211720850	BM15783		HiC_scaffold_1	229571736	229573218	BM15938		HiC_scaffold_1	205613104	205613419	BM16208
HiC_scaffold_1	211722067	211723750	BM15784		HiC_scaffold_1	231353512	231360000	BM15945		HiC_scaffold_1	205620041	205670000	BM16216
HiC_scaffold_1	212398644	212411387	BM15789		HiC_scaffold_1	231970000	232004550	BM15949		HiC_scaffold_1	206080000	206112816	BM16281
HiC_scaffold_1	212434571	212435102	BM02345		HiC_scaffold_1	232690000	232723455	BM15957		HiC_scaffold_1	206850000	206878970	BM16302
HiC_scaffold_1	212444017	212448064	BM15790		HiC_scaffold_1	234810000	234826261	BM15970		HiC_scaffold_1	207360000	207364599	BM15757
HiC_scaffold_1	213035335	213050216	BM15793		HiC_scaffold_1	235885784	235886633	BM15977		HiC_scaffold_1	207398842	207406880	BM15758
HiC_scaffold_1	213060049	213077960	BM15794		HiC_scaffold_1	235885784	235886633	BM15991		HiC_scaffold_1	207413653	207426944	BM15759
HiC_scaffold_1	213086043	213100000	BM15795		HiC_scaffold_1	235886653	235899385	BM15978		HiC_scaffold_1	208248858	208249305	BM15762
HiC_scaffold_1	213315975	213359395	BM15796		HiC_scaffold_1	235909136	235909754	BM15979		HiC_scaffold_1	208254165	208270574	BM15763
HiC_scaffold_1	213830000	213855122	BM15803		HiC_scaffold_1	235909136	235909754	BM15993		HiC_scaffold_1	208272217	208281670	BM15764
HiC_scaffold_1	213877050	213883101	BM15805		HiC_scaffold_1	235919651	235919945	BM15980		HiC_scaffold_1	208287954	208316170	BM15765
HiC_scaffold_1	213889456	213890146	BM15806		HiC_scaffold_1	235919651	235919945	BM15994		HiC_scaffold_1	208666842	208671687	BM15767
HiC_scaffold_1	213895655	213895940	BM15807		HiC_scaffold_1	235924696	235927972	BM15981		HiC_scaffold_1	208711990	208713277	BM15768
HiC_scaffold_1	214581549	214581864	BM15812		HiC_scaffold_1	235924696	235927972	BM15995		HiC_scaffold_1	211408218	211410000	BM15777
HiC_scaffold_1	215847053	215884636	BM15818		HiC_scaffold_1	236451457	236464547	BM15983		HiC_scaffold_1	211690000	211704603	BM15781
HiC_scaffold_1	216248546	216249680	BM15826		HiC_scaffold_1	236485556	236524659	BM15984		HiC_scaffold_1	211709012	211718905	BM15782
HiC_scaffold_1	216257074	216299614	BM15827		HiC_scaffold_1	236530863	236531597	BM15985		HiC_scaffold_1	211718985	211720850	BM15783
HiC_scaffold_1	217570000	217579113	BM15841		HiC_scaffold_1	238749887	238762623	BM15992		HiC_scaffold_1	211722067	211723750	BM15784
HiC_scaffold_1	218184073	218189483	BM15848		HiC_scaffold_1	240865378	240865804	BM16003		HiC_scaffold_1	212340000	212364339	BM15788
HiC_scaffold_1	218403914	218417735	BM15849		HiC_scaffold_1	240899252	240899618	BM16004		HiC_scaffold_1	212398644	212411387	BM15789
HiC_scaffold_1	218948433	219030000	BM15852		HiC_scaffold_1	241517063	241548953	BM16009		HiC_scaffold_1	213035335	213050216	BM15793
HiC_scaffold_1	219330000	219358806	BM15856		HiC_scaffold_1	241549521	241550000	BM16010		HiC_scaffold_1	213060049	213077960	BM15794
HiC_scaffold_1	220764558	220806318	BM15862		HiC_scaffold_1	242270000	242272424	BM16016		HiC_scaffold_1	213086043	213103827	BM15795
HiC_scaffold_1	221528328	221551902	BM15869		HiC_scaffold_1	242274569	242275073	BM16017		HiC_scaffold_1	213315975	213359395	BM15796
HiC_scaffold_1	222687266	222690000	BM15879		HiC_scaffold_1	242313643	242315152	BM16018		HiC_scaffold_1	213850000	213855122	BM15803
HiC_scaffold_1	224326775	224328973	BM15885		HiC_scaffold_1	242321583	242328139	BM16019		HiC_scaffold_1	213877050	213883101	BM15805
HiC_scaffold_1	224640313	224662637	BM15896		HiC_scaffold_1	242333798	242336149	BM16021		HiC_scaffold_1	213889456	213890146	BM15806
HiC_scaffold_1	224677333	224720000	BM15897		HiC_scaffold_1	242550000	242553958	BM16029		HiC_scaffold_1	213895655	213895940	BM15807
HiC_scaffold_1	225780000	225806006	BM15909		HiC_scaffold_1	242609638	242640000	BM16030		HiC_scaffold_1	215847053	215860000	BM15818
HiC_scaffold_1	225800000	225806006	BM15909		HiC_scaffold_1	243194372	243195988	BM16037		HiC_scaffold_1	216270000	216299614	BM15827
HiC_scaffold_1	225863379	225863730	BM15910		HiC_scaffold_1	243400000	243409170	BM16041		HiC_scaffold_1	217542179	217579113	BM15841
HiC_scaffold_1	225863379	225863730	BM15910		HiC_scaffold_1	243413229	243425709	BM16042		HiC_scaffold_1	217690000	217727958	BM15842
HiC_scaffold_1	225863740	225863980	BM15911		HiC_scaffold_1	244060000	244060037	BM16048		HiC_scaffold_1	217728875	217732365	BM15843
HiC_scaffold_1	225863740	225863980	BM15911		HiC_scaffold_1	244064231	244080145	BM16049		HiC_scaffold_1	218184073	218189483	BM15848
HiC_scaffold_1	226153452	226166721	BM15914		HiC_scaffold_1	244143492	244144836	BM16051		HiC_scaffold_1	218410000	218417735	BM15849
HiC_scaffold_1	226177878	226220000	BM15915		HiC_scaffold_1	244275571	244275862	BM16054		HiC_scaffold_1	218948433	219020000	BM15852
HiC_scaffold_1	227051164	227061344	BM15924		HiC_scaffold_1	244279247	244296695	BM16055		HiC_scaffold_1	219320000	219322126	BM15855
HiC_scaffold_1	229544936	229562731	BM15936		HiC_scaffold_1	244966255	244985997	BM16066		HiC_scaffold_1	219324664	219358806	BM15856
HiC_scaffold_1	229571736	229573218	BM15938		HiC_scaffold_1	245015349	245040000	BM16067		HiC_scaffold_1	220764558	220806318	BM15862
HiC_scaffold_1	231353512	231370000	BM15945		HiC_scaffold_1	245559147	245560000	BM16071		HiC_scaffold_1	221340000	221370433	BM15867
HiC_scaffold_1	231980000	232004550	BM15949		HiC_scaffold_1	245933474	245976157	BM16082		HiC_scaffold_1	221421717	221426237	BM15868
HiC_scaffold_1	232680000	232723455	BM15957		HiC_scaffold_1	245992849	246010000	BM16083		HiC_scaffold_1	221722277	221727015	BM15871
HiC_scaffold_1	233309747	233316115	BM15961		HiC_scaffold_1	246294477	246313083	BM16087		HiC_scaffold_1	222687266	222699115	BM15879
HiC_scaffold_1	233309747	233316115	BM15961		HiC_scaffold_1	247425116	247453701	BM16093		HiC_scaffold_1	224326775	224328973	BM15885
HiC_scaffold_1	233318570	233319146	BM15962		HiC_scaffold_1	247660338	247680841	BM16097		HiC_scaffold_1	224650000	224662637	BM15896
HiC_scaffold_1	233318570	233319146	BM15962		HiC_scaffold_1	247692236	247705732	BM16098		HiC_scaffold_1	224677333	224726530	BM15897
HiC_scaffold_1	234790000	234797246	BM15968		HiC_scaffold_1	247712076	247729635	BM16099		HiC_scaffold_1	225741347	225806006	BM15909
HiC_scaffold_1	234804918	234805452	BM15969		HiC_scaffold_1	247730478	247739344	BM16100		HiC_scaffold_1	226153452	226166721	BM15914
HiC_scaffold_1	234807521	234826261	BM15970		HiC_scaffold_1	248059112	248116120	BM16102		HiC_scaffold_1	226177878	226230277	BM15915
HiC_scaffold_1	235885784	235886633	BM15977		HiC_scaffold_1	248116274	248116736	BM16103		HiC_scaffold_1	228697377	228697914	BM15931
HiC_scaffold_1	235885784	235886633	BM15991		HiC_scaffold_1	248790000	248845643	BM16108		HiC_scaffold_1	228741291	228741774	BM15932
HiC_scaffold_1	235886653	235899385	BM15978		HiC_scaffold_1	249570000	249573082	BM16113		HiC_scaffold_1	229544936	229560000	BM15936
HiC_scaffold_1	236451457	236464547	BM15983		HiC_scaffold_1	251003982	251014719	BM16120		HiC_scaffold_1	231980000	232004550	BM15949
HiC_scaffold_1	236485556	236510000	BM15984		HiC_scaffold_1	251472721	251486835	BM16125		HiC_scaffold_1	232674554	232723455	BM15957
HiC_scaffold_1	238093982	238094243	BM12158		HiC_scaffold_1	251680000	251704356	BM16129		HiC_scaffold_1	235885784	235886633	BM15977
HiC_scaffold_1	238093982	238094243	BM15989		HiC_scaffold_1	251712024	251716130	BM16130		HiC_scaffold_1	235885784	235886633	BM15991
HiC_scaffold_1	238749887	238762623	BM15992		HiC_scaffold_1	251720658	251724512	BM16131		HiC_scaffold_1	235886653	235899385	BM15978
HiC_scaffold_1	239446468	239463426	BM15999		HiC_scaffold_1	251728533	251731397	BM16132		HiC_scaffold_1	235909136	235909754	BM15979
HiC_scaffold_1	240865378	240865804	BM16003		HiC_scaffold_1	251746129	251754773	BM16133		HiC_scaffold_1	235909136	235909754	BM15993
HiC_scaffold_1	241517063	241548953	BM16009		HiC_scaffold_1	251769530	251770000	BM16134		HiC_scaffold_1	235919651	235919945	BM15980
HiC_scaffold_1	241549521	241550000	BM16010		HiC_scaffold_1	251900000	251904331	BM16137		HiC_scaffold_1	235919651	235919945	BM15994
HiC_scaffold_1	242260000	242272424	BM16016		HiC_scaffold_1	251975130	251992052	BM16139		HiC_scaffold_1	235924696	235927972	BM15981
HiC_scaffold_1	242274569	242275073	BM16017		HiC_scaffold_1	251975130	251990000	BM16139		HiC_scaffold_1	235924696	235927972	BM15995
HiC_scaffold_1	242313643	242315152	BM16018		HiC_scaffold_1	252026372	252026687	BM16140		HiC_scaffold_1	236724048	236724402	BM15987
HiC_scaffold_1	242321583	242328139	BM16019		HiC_scaffold_1	252658696	252662460	BM16144		HiC_scaffold_1	236724618	236725029	BM15988
HiC_scaffold_1	242333798	242336149	BM16021		HiC_scaffold_1	252662628	252662916	BM16146		HiC_scaffold_1	238093982	238094243	BM12158
HiC_scaffold_1	242550000	242553958	BM16029		HiC_scaffold_1	254720000	254731096	BM16153		HiC_scaffold_1	238093982	238094243	BM15989
HiC_scaffold_1	242609638	242640000	BM16030		HiC_scaffold_1	254744674	254771671	BM16154		HiC_scaffold_1	241517063	241520000	BM16009
HiC_scaffold_1	243194372	243195988	BM16037		HiC_scaffold_1	254896172	254909999	BM16156		HiC_scaffold_1	242609638	242641868	BM16030
HiC_scaffold_1	243390000	243390654	BM16039		HiC_scaffold_1	254914334	254918773	BM16157		HiC_scaffold_1	242649245	242650000	BM16031
HiC_scaffold_1	243390839	243396225	BM16040		HiC_scaffold_1	254934108	254950311	BM16158		HiC_scaffold_1	243194372	243195988	BM16037
HiC_scaffold_1	243399874	243409170	BM16041		HiC_scaffold_1	254950529	254950865	BM16159		HiC_scaffold_1	243382476	243390654	BM16039
HiC_scaffold_1	243413229	243425709	BM16042		HiC_scaffold_1	255244537	255264300	BM16164		HiC_scaffold_1	243390839	243396225	BM16040
HiC_scaffold_1	244060000	244060037	BM16048		HiC_scaffold_1	255266104	255274691	BM16165		HiC_scaffold_1	243399874	243409170	BM16041
HiC_scaffold_1	244064231	244080145	BM16049		HiC_scaffold_1	255281526	255281883	BM16166		HiC_scaffold_1	243413229	243425709	BM16042
HiC_scaffold_1	244143492	244144836	BM16051		HiC_scaffold_1	255305708	255320000	BM16167		HiC_scaffold_1	244060000	244060037	BM16048
HiC_scaffold_1	244275571	244275862	BM16054		HiC_scaffold_1	255714568	255718705	BM16168		HiC_scaffold_1	244064231	244080145	BM16049
HiC_scaffold_1	244279247	244296695	BM16055		HiC_scaffold_1	255725460	255740000	BM16169		HiC_scaffold_1	244143492	244144836	BM16051
HiC_scaffold_1	244966255	244985997	BM16066		HiC_scaffold_1	256408823	256460185	BM16174		HiC_scaffold_1	244275571	244275862	BM16054
HiC_scaffold_1	245015349	245040000	BM16067		HiC_scaffold_1	256470691	256490000	BM16175		HiC_scaffold_1	244279247	244296695	BM16055
HiC_scaffold_1	245559147	245569993	BM16071		HiC_scaffold_1	257920000	257937425	BM16180		HiC_scaffold_1	244966255	244985997	BM16066
HiC_scaffold_1	245900000	245907595	BM16080		HiC_scaffold_1	257951828	257978960	BM16181		HiC_scaffold_1	245015349	245030000	BM16067
HiC_scaffold_1	245908009	245917461	BM16081		HiC_scaffold_1	257989574	258008824	BM16182		HiC_scaffold_1	245559147	245569993	BM16071
HiC_scaffold_1	245933474	245976157	BM16082		HiC_scaffold_1	258410000	258436416	BM16185		HiC_scaffold_1	245850000	245858672	BM16076
HiC_scaffold_1	246294477	246313083	BM16087		HiC_scaffold_1	258439947	258462705	BM16186		HiC_scaffold_1	245859893	245875129	BM16077
HiC_scaffold_1	246325002	246345040	BM16089		HiC_scaffold_1	258464696	258473464	BM16187		HiC_scaffold_1	245883777	245884845	BM16078
HiC_scaffold_1	247425116	247453701	BM16093		HiC_scaffold_1	258474802	258478746	BM16188		HiC_scaffold_1	245893013	245907595	BM16080
HiC_scaffold_1	247650000	247655661	BM16096		HiC_scaffold_1	258482954	258492577	BM16189		HiC_scaffold_1	245908009	245917461	BM16081
HiC_scaffold_1	247660338	247680841	BM16097		HiC_scaffold_1	258705440	258721590	BM16191		HiC_scaffold_1	245933474	245940000	BM16082
HiC_scaffold_1	247692236	247705732	BM16098		HiC_scaffold_1	258765572	258790000	BM16192		HiC_scaffold_1	246300000	246313083	BM16087
HiC_scaffold_1	247712076	247729635	BM16099		HiC_scaffold_1	258980000	259016689	BM16194		HiC_scaffold_1	246325002	246345040	BM16089
HiC_scaffold_1	247730478	247739344	BM16100		HiC_scaffold_1	259024593	259054651	BM16195		HiC_scaffold_1	247425116	247453701	BM16093
HiC_scaffold_1	248070000	248116120	BM16102		HiC_scaffold_1	259347654	259368313	BM16198		HiC_scaffold_1	247670000	247680841	BM16097
HiC_scaffold_1	248116274	248116736	BM16103		HiC_scaffold_1	260335859	260352705	BM16211		HiC_scaffold_1	247692236	247705732	BM16098
HiC_scaffold_1	248810000	248845643	BM16108		HiC_scaffold_1	260357109	260357697	BM16212		HiC_scaffold_1	247712076	247729635	BM16099
HiC_scaffold_1	249560000	249573082	BM16113		HiC_scaffold_1	260379032	260379359	BM16213		HiC_scaffold_1	247730478	247739344	BM16100
HiC_scaffold_1	251003982	251014719	BM16120		HiC_scaffold_1	261290000	261306863	BM16221		HiC_scaffold_1	248100000	248116120	BM16102
HiC_scaffold_1	251472721	251486835	BM16125		HiC_scaffold_1	261374765	261380000	BM16222		HiC_scaffold_1	248116274	248116736	BM16103
HiC_scaffold_1	251690000	251704356	BM16129		HiC_scaffold_1	262081817	262103239	BM16226		HiC_scaffold_1	248751406	248755959	BM16107
HiC_scaffold_1	251712024	251716130	BM16130		HiC_scaffold_1	263500000	263519338	BM16236		HiC_scaffold_1	248765248	248830000	BM16108
HiC_scaffold_1	251720658	251724512	BM16131		HiC_scaffold_1	266382914	266401435	BM16260		HiC_scaffold_1	249570000	249573082	BM16113
HiC_scaffold_1	251728533	251731397	BM16132		HiC_scaffold_1	266441001	266470000	BM16261		HiC_scaffold_1	251472721	251486835	BM16125
HiC_scaffold_1	251746129	251754773	BM16133		HiC_scaffold_1	267433436	267434663	BM16263		HiC_scaffold_1	251690000	251704356	BM16129
HiC_scaffold_1	251769530	251771650	BM16134		HiC_scaffold_1	267444263	267444872	BM16264		HiC_scaffold_1	251712024	251716130	BM16130
HiC_scaffold_1	252658696	252662460	BM16144		HiC_scaffold_1	267495701	267500000	BM16265		HiC_scaffold_1	251720658	251724512	BM16131
HiC_scaffold_1	252662628	252662916	BM16146		HiC_scaffold_1	268210697	268259386	BM16270		HiC_scaffold_1	251728533	251731397	BM16132
HiC_scaffold_1	254720000	254731096	BM16153		HiC_scaffold_1	268930000	268951732	BM16278		HiC_scaffold_1	251746129	251754773	BM16133
HiC_scaffold_1	254744674	254771671	BM16154		HiC_scaffold_1	271190000	271199214	BM16289		HiC_scaffold_1	251769530	251771650	BM16134
HiC_scaffold_1	254914334	254918773	BM16157		HiC_scaffold_1	274710000	274742838	BM01940		HiC_scaffold_1	254750000	254771671	BM16154
HiC_scaffold_1	254934108	254950311	BM16158		HiC_scaffold_1	274794447	274800000	BM01939		HiC_scaffold_1	254834955	254835402	BM16155
HiC_scaffold_1	254950529	254950865	BM16159		HiC_scaffold_1	277041756	277064499	BM16407		HiC_scaffold_1	255260000	255264300	BM16164
HiC_scaffold_1	254984649	254998543	BM16160		HiC_scaffold_1	277275695	277287359	BM16410		HiC_scaffold_1	255266104	255274691	BM16165
HiC_scaffold_1	255220000	255224159	BM16163		HiC_scaffold_1	277295438	277308683	BM16411		HiC_scaffold_1	255281526	255281883	BM16166
HiC_scaffold_1	255244537	255264300	BM16164		HiC_scaffold_2	1090000	1091715	BM01951		HiC_scaffold_1	255305708	255333780	BM16167
HiC_scaffold_1	255266104	255274691	BM16165		HiC_scaffold_2	1105605	1105920	BM01958		HiC_scaffold_1	255714568	255718705	BM16168
HiC_scaffold_1	255281526	255281883	BM16166		HiC_scaffold_2	1110694	1120685	BM01962		HiC_scaffold_1	255725460	255740000	BM16169
HiC_scaffold_1	255305708	255310000	BM16167		HiC_scaffold_2	1126591	1139541	BM01963		HiC_scaffold_1	256408823	256460185	BM16174
HiC_scaffold_1	255714568	255718705	BM16168		HiC_scaffold_2	1141057	1144346	BM01964		HiC_scaffold_1	256470691	256480000	BM16175
HiC_scaffold_1	255725460	255750000	BM16169		HiC_scaffold_2	1155028	1168147	BM01965		HiC_scaffold_1	257989574	258008824	BM16182
HiC_scaffold_1	256345146	256367488	BM16172		HiC_scaffold_2	1174815	1180000	BM01966		HiC_scaffold_1	258370000	258381217	BM16184
HiC_scaffold_1	256408823	256430000	BM16174		HiC_scaffold_2	1852424	1856440	BM01959		HiC_scaffold_1	258403381	258436416	BM16185
HiC_scaffold_1	257920000	257937425	BM16180		HiC_scaffold_2	1865187	1865484	BM01960		HiC_scaffold_1	258439947	258460000	BM16186
HiC_scaffold_1	257951828	257978960	BM16181		HiC_scaffold_2	1865728	1866160	BM01961		HiC_scaffold_1	258765572	258795046	BM16192
HiC_scaffold_1	257989574	258008824	BM16182		HiC_scaffold_2	2634019	2661538	BM08334		HiC_scaffold_1	258808089	258809451	BM16193
HiC_scaffold_1	258420000	258436416	BM16185		HiC_scaffold_2	2679500	2679950	BM19340		HiC_scaffold_1	259010000	259016689	BM16194
HiC_scaffold_1	258439947	258462705	BM16186		HiC_scaffold_2	2890000	2907271	BM02907		HiC_scaffold_1	259024593	259054651	BM16195
HiC_scaffold_1	258464696	258473464	BM16187		HiC_scaffold_2	2929119	2961992	BM02906		HiC_scaffold_1	259081822	259100000	BM16196
HiC_scaffold_1	258474802	258478746	BM16188		HiC_scaffold_2	2979284	2980000	BM02905		HiC_scaffold_1	259347654	259368313	BM16198
HiC_scaffold_1	258482954	258492577	BM16189		HiC_scaffold_2	3470000	3473643	BM01037		HiC_scaffold_1	259424735	259430000	BM16199
HiC_scaffold_1	258710000	258721590	BM16191		HiC_scaffold_2	3540327	3560000	BM01035		HiC_scaffold_1	260335859	260352705	BM16211
HiC_scaffold_1	258765572	258795046	BM16192		HiC_scaffold_2	3766204	3778488	BM02910		HiC_scaffold_1	260357109	260357697	BM16212
HiC_scaffold_1	258980000	259016689	BM16194		HiC_scaffold_2	3770000	3778488	BM02910		HiC_scaffold_1	260379032	260379359	BM16213
HiC_scaffold_1	259024593	259054651	BM16195		HiC_scaffold_2	3794557	3817304	BM02917		HiC_scaffold_1	261374765	261447829	BM16222
HiC_scaffold_1	259347654	259368313	BM16198		HiC_scaffold_2	3794557	3817304	BM02917		HiC_scaffold_1	262081817	262103239	BM16226
HiC_scaffold_1	259424735	259430000	BM16199		HiC_scaffold_2	4370000	4374851	BM02391		HiC_scaffold_1	263600919	263608884	BM16237
HiC_scaffold_1	260340000	260352705	BM16211		HiC_scaffold_2	4440170	4457074	BM02390		HiC_scaffold_1	263608967	263609345	BM16238
HiC_scaffold_1	260357109	260357697	BM16212		HiC_scaffold_2	4710000	4742147	BM02385		HiC_scaffold_1	266382914	266401435	BM16260
HiC_scaffold_1	260379032	260379359	BM16213		HiC_scaffold_2	4763323	4800000	BM04471		HiC_scaffold_1	266441001	266470000	BM16261
HiC_scaffold_1	260422640	260430000	BM16214		HiC_scaffold_2	5030701	5084669	BM04822		HiC_scaffold_1	268030000	268032854	BM16267
HiC_scaffold_1	261290000	261306863	BM16221		HiC_scaffold_2	5098883	5116481	BM04829		HiC_scaffold_1	268045320	268077788	BM16268
HiC_scaffold_1	261374765	261380000	BM16222		HiC_scaffold_2	5430954	5469187	BM04521		HiC_scaffold_1	268230000	268259386	BM16270
HiC_scaffold_1	262081817	262103239	BM16226		HiC_scaffold_2	5622580	5654811	BM04539		HiC_scaffold_1	269090304	269116335	BM16280
HiC_scaffold_1	263500000	263519338	BM16236		HiC_scaffold_2	5660448	5710000	BM04546		HiC_scaffold_1	271140000	271199214	BM16289
HiC_scaffold_1	265545360	265550000	BM16243		HiC_scaffold_2	6070000	6093906	BM04614		HiC_scaffold_1	271150000	271199214	BM16289
HiC_scaffold_1	266400000	266401435	BM16260		HiC_scaffold_2	7434766	7458058	BM04779		HiC_scaffold_1	271883898	271884473	BM02526
HiC_scaffold_1	266441001	266471754	BM16261		HiC_scaffold_2	7811084	7812416	BM01126		HiC_scaffold_1	271883898	271884473	BM16291
HiC_scaffold_1	267433436	267434663	BM16263		HiC_scaffold_2	7811084	7812416	BM04818		HiC_scaffold_1	274479922	274523371	BM01934
HiC_scaffold_1	267444263	267444872	BM16264		HiC_scaffold_2	7819159	7849732	BM04819		HiC_scaffold_1	274740000	274742838	BM01940
HiC_scaffold_1	267495701	267520000	BM16265		HiC_scaffold_2	8300000	8310420	BM04825		HiC_scaffold_1	274720000	274742838	BM01940
HiC_scaffold_1	268210697	268259386	BM16270		HiC_scaffold_2	8349954	8353277	BM04826		HiC_scaffold_1	274794447	274809802	BM01939
HiC_scaffold_1	268930000	268951732	BM16278		HiC_scaffold_2	8375593	8376394	BM04827		HiC_scaffold_1	274794447	274809802	BM01939
HiC_scaffold_1	271170000	271199214	BM16289		HiC_scaffold_2	8376396	8383392	BM04828		HiC_scaffold_1	274810137	274825493	BM01938
HiC_scaffold_1	272681607	272682717	BM16293		HiC_scaffold_2	10170000	10210215	BM04485		HiC_scaffold_1	275064061	275097059	BM04855
HiC_scaffold_1	274479922	274523371	BM01934		HiC_scaffold_2	11040000	11066187	BM04488		HiC_scaffold_1	275103448	275110000	BM04856
HiC_scaffold_1	274720000	274742838	BM01940		HiC_scaffold_2	11094640	11094913	BM04490		HiC_scaffold_1	275569389	275597042	BM16325
HiC_scaffold_1	274794447	274809802	BM01939		HiC_scaffold_2	11580000	11599652	BM04501		HiC_scaffold_1	275612834	275640000	BM16338
HiC_scaffold_1	275103448	275110076	BM04856		HiC_scaffold_2	11616590	11652964	BM04502		HiC_scaffold_1	276120000	276132216	BM16403
HiC_scaffold_1	275117099	275150322	BM16305		HiC_scaffold_2	12909104	12917815	BM04513		HiC_scaffold_1	277041756	277064499	BM16407
HiC_scaffold_1	275160259	275190000	BM16359		HiC_scaffold_2	14310000	14317980	BM04516		HiC_scaffold_1	277280000	277287359	BM16410
HiC_scaffold_1	275569389	275597042	BM16325		HiC_scaffold_2	14369467	14381770	BM04517		HiC_scaffold_1	277295438	277308683	BM16411
HiC_scaffold_1	275612834	275640000	BM16338		HiC_scaffold_2	14891477	14929170	BM04522		HiC_scaffold_1	277356493	277370000	BM16413
HiC_scaffold_1	277041756	277064499	BM16407		HiC_scaffold_2	16439494	16480000	BM04524		HiC_scaffold_1	277570000	277590368	BM16310
HiC_scaffold_1	277275695	277287359	BM16410		HiC_scaffold_2	17460000	17493506	BM04533		HiC_scaffold_1	277608010	277610320	BM16312
HiC_scaffold_1	277295438	277308683	BM16411		HiC_scaffold_2	17499751	17524367	BM04534		HiC_scaffold_1	277622286	277648291	BM16313
HiC_scaffold_2	1078575	1091715	BM01951		HiC_scaffold_2	17538783	17544238	BM04535		HiC_scaffold_1	277648411	277648660	BM16314
HiC_scaffold_2	1105605	1105920	BM01958		HiC_scaffold_2	17640000	17678268	BM04536		HiC_scaffold_2	650000	652979	BM01896
HiC_scaffold_2	1110694	1120685	BM01962		HiC_scaffold_2	17679872	17715902	BM04537		HiC_scaffold_2	662032	678711	BM01895
HiC_scaffold_2	1126591	1139541	BM01963		HiC_scaffold_2	17716200	17729100	BM04538		HiC_scaffold_2	682185	691357	BM01894
HiC_scaffold_2	1141057	1144346	BM01964		HiC_scaffold_2	19485000	19508068	BM04561		HiC_scaffold_2	692230	692803	BM01893
HiC_scaffold_2	1155028	1160000	BM01965		HiC_scaffold_2	22125909	22126407	BM04592		HiC_scaffold_2	698327	706347	BM01892
HiC_scaffold_2	1800962	1801943	BM01957		HiC_scaffold_2	22131792	22132206	BM04593		HiC_scaffold_2	716380	732204	BM01891
HiC_scaffold_2	1852424	1856440	BM01959		HiC_scaffold_2	22148297	22154988	BM04594		HiC_scaffold_2	733713	734409	BM01890
HiC_scaffold_2	1865187	1865484	BM01960		HiC_scaffold_2	22156040	22175586	BM04595		HiC_scaffold_2	738588	740000	BM01888
HiC_scaffold_2	1865728	1866160	BM01961		HiC_scaffold_2	22178574	22180000	BM04596		HiC_scaffold_2	989090	1002069	BM01897
HiC_scaffold_2	2187940	2228913	BM03307		HiC_scaffold_2	22660000	22675951	BM04611		HiC_scaffold_2	1030482	1031997	BM01889
HiC_scaffold_2	2255002	2270000	BM03306		HiC_scaffold_2	22731371	22737070	BM04612		HiC_scaffold_2	1047654	1060000	BM01851
HiC_scaffold_2	2634019	2661538	BM08334		HiC_scaffold_2	23279127	23295894	BM04624		HiC_scaffold_2	1279474	1280014	BM01952
HiC_scaffold_2	2679500	2679950	BM19340		HiC_scaffold_2	23311203	23311920	BM04625		HiC_scaffold_2	1282592	1305411	BM01953
HiC_scaffold_2	2929119	2961992	BM02906		HiC_scaffold_2	23648049	23660001	BM04632		HiC_scaffold_2	1311866	1320541	BM01954
HiC_scaffold_2	2979284	3000000	BM02905		HiC_scaffold_2	23660113	23676846	BM04633		HiC_scaffold_2	1730000	1760037	BM01956
HiC_scaffold_2	3470000	3473643	BM01037		HiC_scaffold_2	23695886	23697683	BM04634		HiC_scaffold_2	1800962	1801943	BM01957
HiC_scaffold_2	3540327	3560000	BM01035		HiC_scaffold_2	24494437	24517031	BM04653		HiC_scaffold_2	2187940	2220000	BM03307
HiC_scaffold_2	4440170	4457074	BM02390		HiC_scaffold_2	24521056	24535717	BM04654		HiC_scaffold_2	2590000	2598519	BM07319
HiC_scaffold_2	4690000	4697921	BM02389		HiC_scaffold_2	24536437	24536707	BM04655		HiC_scaffold_2	2634019	2661538	BM08334
HiC_scaffold_2	4705163	4742147	BM02385		HiC_scaffold_2	24538834	24547552	BM04656		HiC_scaffold_2	2679500	2679950	BM19340
HiC_scaffold_2	4763323	4780000	BM04471		HiC_scaffold_2	24552223	24553099	BM04657		HiC_scaffold_2	2929119	2961992	BM02906
HiC_scaffold_2	5040000	5084669	BM04822		HiC_scaffold_2	24860000	24860394	BM04672		HiC_scaffold_2	2979284	3010000	BM02905
HiC_scaffold_2	5098883	5116481	BM04829		HiC_scaffold_2	24865565	24876444	BM04673		HiC_scaffold_2	3239237	3239561	BM10887
HiC_scaffold_2	5123463	5126415	BM04833		HiC_scaffold_2	24887377	24905166	BM04674		HiC_scaffold_2	3260542	3262480	BM04843
HiC_scaffold_2	5430954	5469187	BM04521		HiC_scaffold_2	24914022	24918413	BM04675		HiC_scaffold_2	3990000	4028760	BM02912
HiC_scaffold_2	5630000	5654811	BM04539		HiC_scaffold_2	24921705	24933438	BM04677		HiC_scaffold_2	4050001	4069248	BM02911
HiC_scaffold_2	5660448	5720000	BM04546		HiC_scaffold_2	24937945	24947054	BM04678		HiC_scaffold_2	4360000	4374851	BM02391
HiC_scaffold_2	6080000	6093906	BM04614		HiC_scaffold_2	24948764	24950000	BM04679		HiC_scaffold_2	4440170	4450000	BM02390
HiC_scaffold_2	7434766	7458058	BM04779		HiC_scaffold_2	25160000	25176925	BM04683		HiC_scaffold_2	4679375	4697921	BM02389
HiC_scaffold_2	7811084	7812416	BM01126		HiC_scaffold_2	25194481	25237656	BM04684		HiC_scaffold_2	4705163	4742147	BM02385
HiC_scaffold_2	7811084	7812416	BM04818		HiC_scaffold_2	25900000	25902591	BM04696		HiC_scaffold_2	5030701	5084669	BM04822
HiC_scaffold_2	7819159	7820000	BM04819		HiC_scaffold_2	25908089	25909141	BM04697		HiC_scaffold_2	5098883	5116481	BM04829
HiC_scaffold_2	8290000	8310420	BM04825		HiC_scaffold_2	25909450	25909750	BM04699		HiC_scaffold_2	5430954	5469187	BM04521
HiC_scaffold_2	8349954	8353277	BM04826		HiC_scaffold_2	25934471	25950457	BM04700		HiC_scaffold_2	6068821	6093906	BM04614
HiC_scaffold_2	8375593	8376394	BM04827		HiC_scaffold_2	25956467	25983036	BM04701		HiC_scaffold_2	7434766	7458058	BM04779
HiC_scaffold_2	8376396	8380000	BM04828		HiC_scaffold_2	25983142	25990000	BM04702		HiC_scaffold_2	7811084	7812416	BM01126
HiC_scaffold_2	9374317	9380379	BM04832		HiC_scaffold_2	27270819	27280000	BM04719		HiC_scaffold_2	7811084	7812416	BM04818
HiC_scaffold_2	10164619	10210215	BM04485		HiC_scaffold_2	27463034	27478641	BM04720		HiC_scaffold_2	7819159	7840000	BM04819
HiC_scaffold_2	11032372	11066187	BM04488		HiC_scaffold_2	27490015	27513024	BM04721		HiC_scaffold_2	8300000	8310420	BM04825
HiC_scaffold_2	11094640	11094913	BM04490		HiC_scaffold_2	27789389	27810000	BM04724		HiC_scaffold_2	8349954	8353277	BM04826
HiC_scaffold_2	11570000	11599652	BM04501		HiC_scaffold_2	29340000	29355625	BM04742		HiC_scaffold_2	8375593	8376394	BM04827
HiC_scaffold_2	11616590	11652964	BM04502		HiC_scaffold_2	29405494	29412207	BM04743		HiC_scaffold_2	8376396	8383392	BM04828
HiC_scaffold_2	12909104	12917815	BM04513		HiC_scaffold_2	30225721	30232802	BM04755		HiC_scaffold_2	9374317	9380379	BM04832
HiC_scaffold_2	14369467	14381770	BM04517		HiC_scaffold_2	30294383	30294752	BM04756		HiC_scaffold_2	10200000	10210215	BM04485
HiC_scaffold_2	14891477	14929170	BM04522		HiC_scaffold_2	34550810	34551410	BM04783		HiC_scaffold_2	10286486	10290000	BM04486
HiC_scaffold_2	16439494	16450000	BM04524		HiC_scaffold_2	35354606	35360000	BM04787		HiC_scaffold_2	11040000	11066187	BM04488
HiC_scaffold_2	16920000	16921995	BM04527		HiC_scaffold_2	36430000	36455359	BM04801		HiC_scaffold_2	11094640	11094913	BM04490
HiC_scaffold_2	16923331	16953580	BM04528		HiC_scaffold_2	40040000	40044228	BM11345		HiC_scaffold_2	11580000	11599652	BM04501
HiC_scaffold_2	16956781	16981571	BM04529		HiC_scaffold_2	40047023	40047320	BM11351		HiC_scaffold_2	11616590	11652964	BM04502
HiC_scaffold_2	16990842	17010000	BM04530		HiC_scaffold_2	40067271	40114537	BM11355		HiC_scaffold_2	12810000	12855912	BM04512
HiC_scaffold_2	17470000	17493506	BM04533		HiC_scaffold_2	40340000	40353091	BM11383		HiC_scaffold_2	14305887	14317980	BM04516
HiC_scaffold_2	17499751	17524367	BM04534		HiC_scaffold_2	40814613	40821772	BM11336		HiC_scaffold_2	14369467	14380000	BM04517
HiC_scaffold_2	17538783	17544238	BM04535		HiC_scaffold_2	40990000	40999115	BM11344		HiC_scaffold_2	14891477	14929170	BM04522
HiC_scaffold_2	17630000	17678268	BM04536		HiC_scaffold_2	41042187	41044503	BM11346		HiC_scaffold_2	16439494	16460000	BM04524
HiC_scaffold_2	17679872	17715902	BM04537		HiC_scaffold_2	41047906	41048971	BM11347		HiC_scaffold_2	16908054	16921995	BM04527
HiC_scaffold_2	17716200	17720000	BM04538		HiC_scaffold_2	41054667	41061675	BM11348		HiC_scaffold_2	16923331	16950000	BM04528
HiC_scaffold_2	19485000	19508068	BM04561		HiC_scaffold_2	42060415	42083949	BM11353		HiC_scaffold_2	17490000	17493506	BM04533
HiC_scaffold_2	20047397	20064168	BM04567		HiC_scaffold_2	42086931	42087861	BM11354		HiC_scaffold_2	17499751	17524367	BM04534
HiC_scaffold_2	20065414	20100000	BM04568		HiC_scaffold_2	42479873	42480386	BM11358		HiC_scaffold_2	17538783	17544238	BM04535
HiC_scaffold_2	22125909	22126407	BM04592		HiC_scaffold_2	42554787	42560000	BM11359		HiC_scaffold_2	19485000	19508068	BM04561
HiC_scaffold_2	22131792	22132206	BM04593		HiC_scaffold_2	42940000	42989619	BM11362		HiC_scaffold_2	20047397	20064168	BM04567
HiC_scaffold_2	22148297	22154988	BM04594		HiC_scaffold_2	43981974	44008439	BM11368		HiC_scaffold_2	20065414	20080000	BM04568
HiC_scaffold_2	22156040	22175586	BM04595		HiC_scaffold_2	44024962	44029135	BM11369		HiC_scaffold_2	21825819	21826155	BM04585
HiC_scaffold_2	22178574	22180000	BM04596		HiC_scaffold_2	44279092	44333912	BM11370		HiC_scaffold_2	21902663	21910000	BM04586
HiC_scaffold_2	22650000	22675951	BM04611		HiC_scaffold_2	45183351	45197610	BM11380		HiC_scaffold_2	22125909	22126407	BM04592
HiC_scaffold_2	22731371	22737070	BM04612		HiC_scaffold_2	45215071	45216124	BM11381		HiC_scaffold_2	22131792	22132206	BM04593
HiC_scaffold_2	23280000	23295894	BM04624		HiC_scaffold_2	45221943	45232193	BM11382		HiC_scaffold_2	22148297	22154988	BM04594
HiC_scaffold_2	23311203	23311920	BM04625		HiC_scaffold_2	46070000	46090471	BM11391		HiC_scaffold_2	22156040	22175586	BM04595
HiC_scaffold_2	23631767	23635291	BM04630		HiC_scaffold_2	46102170	46127015	BM11392		HiC_scaffold_2	22178574	22180000	BM04596
HiC_scaffold_2	23635999	23636665	BM04631		HiC_scaffold_2	46141794	46156245	BM11393		HiC_scaffold_2	22670000	22675951	BM04611
HiC_scaffold_2	23648049	23660001	BM04632		HiC_scaffold_2	48250000	48254610	BM11335		HiC_scaffold_2	22731371	22737070	BM04612
HiC_scaffold_2	23660113	23676846	BM04633		HiC_scaffold_2	50389423	50401482	BM13024		HiC_scaffold_2	22752531	22753176	BM04613
HiC_scaffold_2	23695886	23697683	BM04634		HiC_scaffold_2	50402599	50417398	BM13023		HiC_scaffold_2	23280000	23295894	BM04624
HiC_scaffold_2	24494437	24517031	BM04653		HiC_scaffold_2	50417486	50450000	BM13022		HiC_scaffold_2	23311203	23311920	BM04625
HiC_scaffold_2	24521056	24535717	BM04654		HiC_scaffold_2	51230000	51240830	BM13009		HiC_scaffold_2	23631767	23635291	BM04630
HiC_scaffold_2	24536437	24536707	BM04655		HiC_scaffold_2	51249738	51261936	BM13008		HiC_scaffold_2	23635999	23636665	BM04631
HiC_scaffold_2	24538834	24547552	BM04656		HiC_scaffold_2	51269066	51302378	BM13007		HiC_scaffold_2	23648049	23660001	BM04632
HiC_scaffold_2	24552223	24553099	BM04657		HiC_scaffold_2	51313679	51320000	BM13006		HiC_scaffold_2	23660113	23676846	BM04633
HiC_scaffold_2	24870000	24876444	BM04673		HiC_scaffold_2	51725909	51759527	BM12998		HiC_scaffold_2	23695886	23697683	BM04634
HiC_scaffold_2	24887377	24905166	BM04674		HiC_scaffold_2	51759561	51776623	BM12997		HiC_scaffold_2	24494437	24517031	BM04653
HiC_scaffold_2	24914022	24918413	BM04675		HiC_scaffold_2	51776726	51787699	BM12996		HiC_scaffold_2	24521056	24535717	BM04654
HiC_scaffold_2	24921705	24933438	BM04677		HiC_scaffold_2	51788074	51795802	BM12995		HiC_scaffold_2	24536437	24536707	BM04655
HiC_scaffold_2	24937945	24947054	BM04678		HiC_scaffold_2	51940000	51945887	BM12990		HiC_scaffold_2	24538834	24547552	BM04656
HiC_scaffold_2	24948764	24960000	BM04679		HiC_scaffold_2	51947223	51960854	BM12989		HiC_scaffold_2	24552223	24553099	BM04657
HiC_scaffold_2	25158596	25176925	BM04683		HiC_scaffold_2	51961238	51994661	BM12988		HiC_scaffold_2	24563591	24580000	BM04658
HiC_scaffold_2	25194481	25237656	BM04684		HiC_scaffold_2	52640000	52687298	BM12980		HiC_scaffold_2	24870000	24876444	BM04673
HiC_scaffold_2	25934471	25950457	BM04700		HiC_scaffold_2	52699800	52703746	BM12979		HiC_scaffold_2	24887377	24905166	BM04674
HiC_scaffold_2	25956467	25983036	BM04701		HiC_scaffold_2	52718395	52730000	BM12978		HiC_scaffold_2	24914022	24918413	BM04675
HiC_scaffold_2	25983142	26002423	BM04702		HiC_scaffold_2	53460000	53504420	BM12967		HiC_scaffold_2	24921705	24933438	BM04677
HiC_scaffold_2	27270819	27280000	BM04719		HiC_scaffold_2	53536467	53550000	BM12966		HiC_scaffold_2	24937945	24947054	BM04678
HiC_scaffold_2	27463034	27478641	BM04720		HiC_scaffold_2	53980000	54041641	BM12965		HiC_scaffold_2	24948764	24960000	BM04679
HiC_scaffold_2	27490015	27513024	BM04721		HiC_scaffold_2	54429085	54429961	BM12961		HiC_scaffold_2	25934471	25950457	BM04700
HiC_scaffold_2	27789389	27810000	BM04724		HiC_scaffold_2	55256015	55327298	BM13011		HiC_scaffold_2	25956467	25983036	BM04701
HiC_scaffold_2	28540000	28555810	BM04733		HiC_scaffold_2	56164388	56173952	BM12952		HiC_scaffold_2	25983142	26002423	BM04702
HiC_scaffold_2	29317253	29355625	BM04742		HiC_scaffold_2	58060417	58074215	BM09486		HiC_scaffold_2	27463034	27478641	BM04720
HiC_scaffold_2	30225721	30232802	BM04755		HiC_scaffold_2	58079542	58080000	BM09485		HiC_scaffold_2	27490015	27513024	BM04721
HiC_scaffold_2	30294383	30294752	BM04756		HiC_scaffold_2	58606679	58614346	BM09481		HiC_scaffold_2	27526967	27550000	BM04722
HiC_scaffold_2	31741194	31758366	BM04768		HiC_scaffold_2	60041247	60098608	BM09473		HiC_scaffold_2	28540000	28555810	BM04733
HiC_scaffold_2	31759395	31780240	BM04769		HiC_scaffold_2	60644743	60668252	BM09461		HiC_scaffold_2	29270000	29286259	BM04739
HiC_scaffold_2	35370000	35390856	BM04787		HiC_scaffold_2	61520000	61520059	BM09454		HiC_scaffold_2	29287399	29290489	BM04740
HiC_scaffold_2	36430000	36455359	BM04801		HiC_scaffold_2	61577911	61589462	BM09453		HiC_scaffold_2	29302832	29309593	BM04741
HiC_scaffold_2	40040000	40044228	BM11345		HiC_scaffold_2	61591644	61594863	BM09452		HiC_scaffold_2	29317253	29355625	BM04742
HiC_scaffold_2	40047023	40047320	BM11351		HiC_scaffold_2	61597494	61609815	BM09451		HiC_scaffold_2	29972348	29998183	BM04750
HiC_scaffold_2	40067271	40114537	BM11355		HiC_scaffold_2	61850000	61870851	BM09441		HiC_scaffold_2	30230000	30232802	BM04755
HiC_scaffold_2	40330000	40337578	BM11373		HiC_scaffold_2	61875819	61908168	BM09440		HiC_scaffold_2	30294383	30294752	BM04756
HiC_scaffold_2	40337713	40353091	BM11383		HiC_scaffold_2	61917965	61931344	BM09439		HiC_scaffold_2	31277889	31278417	BM04763
HiC_scaffold_2	40814613	40821772	BM11336		HiC_scaffold_2	62539064	62552489	BM09435		HiC_scaffold_2	31741194	31758366	BM04768
HiC_scaffold_2	40960584	40999115	BM11344		HiC_scaffold_2	62558981	62560000	BM09434		HiC_scaffold_2	31759395	31780240	BM04769
HiC_scaffold_2	41042187	41044503	BM11346		HiC_scaffold_2	63200000	63201422	BM09422		HiC_scaffold_2	31799294	31810000	BM04770
HiC_scaffold_2	41047906	41048971	BM11347		HiC_scaffold_2	63202321	63203473	BM09421		HiC_scaffold_2	33670000	33696490	BM04780
HiC_scaffold_2	41583205	41583607	BM11349		HiC_scaffold_2	63229189	63257991	BM09420		HiC_scaffold_2	34550810	34551410	BM04783
HiC_scaffold_2	41584654	41585275	BM11350		HiC_scaffold_2	63262412	63290000	BM09419		HiC_scaffold_2	35354606	35380000	BM04787
HiC_scaffold_2	42060415	42083949	BM11353		HiC_scaffold_2	64945317	64952811	BM09545		HiC_scaffold_2	36450000	36455359	BM04801
HiC_scaffold_2	42086931	42087861	BM11354		HiC_scaffold_2	64973757	64980000	BM09544		HiC_scaffold_2	40020000	40029946	BM11303
HiC_scaffold_2	42950000	42989619	BM11362		HiC_scaffold_2	65434291	65446365	BM09533		HiC_scaffold_2	40034375	40044228	BM11345
HiC_scaffold_2	43981974	44008439	BM11368		HiC_scaffold_2	66103574	66127188	BM09527		HiC_scaffold_2	40047023	40047320	BM11351
HiC_scaffold_2	44024962	44029135	BM11369		HiC_scaffold_2	66142180	66180000	BM09526		HiC_scaffold_2	40067271	40110000	BM11355
HiC_scaffold_2	44279092	44333912	BM11370		HiC_scaffold_2	66580000	66603287	BM09518		HiC_scaffold_2	40330000	40337578	BM11373
HiC_scaffold_2	45183351	45197610	BM11380		HiC_scaffold_2	67125602	67140000	BM09512		HiC_scaffold_2	40337713	40353091	BM11383
HiC_scaffold_2	45215071	45216124	BM11381		HiC_scaffold_2	67372413	67458071	BM09508		HiC_scaffold_2	40814613	40821772	BM11336
HiC_scaffold_2	45221943	45232193	BM11382		HiC_scaffold_2	68005079	68006870	BM09504		HiC_scaffold_2	40960584	40999115	BM11344
HiC_scaffold_2	46080000	46090471	BM11391		HiC_scaffold_2	69372600	69417800	BM09500		HiC_scaffold_2	41042187	41044503	BM11346
HiC_scaffold_2	46102170	46127015	BM11392		HiC_scaffold_2	70300000	70306338	BM09438		HiC_scaffold_2	41047906	41048971	BM11347
HiC_scaffold_2	46141794	46156245	BM11393		HiC_scaffold_2	70385758	70386193	BM09424		HiC_scaffold_2	42060415	42083949	BM11353
HiC_scaffold_2	46900915	46901683	BM11328		HiC_scaffold_2	70624295	70670185	BM09532		HiC_scaffold_2	42086931	42087861	BM11354
HiC_scaffold_2	50389423	50401482	BM13024		HiC_scaffold_2	71340000	71372712	BM14414		HiC_scaffold_2	42452239	42452566	BM11357
HiC_scaffold_2	50402599	50417398	BM13023		HiC_scaffold_2	71428249	71430000	BM14413		HiC_scaffold_2	42452239	42452566	BM11357
HiC_scaffold_2	50417486	50450000	BM13022		HiC_scaffold_2	71770542	71774700	BM14407		HiC_scaffold_2	42479873	42480386	BM11358
HiC_scaffold_2	51240000	51240830	BM13009		HiC_scaffold_2	71850565	71857506	BM14406		HiC_scaffold_2	42479873	42480386	BM11358
HiC_scaffold_2	51249738	51261936	BM13008		HiC_scaffold_2	71858878	71859253	BM14405		HiC_scaffold_2	42910000	42989619	BM11362
HiC_scaffold_2	51269066	51302378	BM13007		HiC_scaffold_2	72470281	72497563	BM14396		HiC_scaffold_2	43981974	44008439	BM11368
HiC_scaffold_2	51313679	51330000	BM13006		HiC_scaffold_2	72523186	72530000	BM14395		HiC_scaffold_2	44024962	44029135	BM11369
HiC_scaffold_2	51690000	51709155	BM12999		HiC_scaffold_2	72992966	73022435	BM14389		HiC_scaffold_2	44300000	44333912	BM11370
HiC_scaffold_2	51725909	51759527	BM12998		HiC_scaffold_2	73023139	73033509	BM14388		HiC_scaffold_2	45183351	45197610	BM11380
HiC_scaffold_2	51759561	51776623	BM12997		HiC_scaffold_2	73035829	73044115	BM14387		HiC_scaffold_2	45215071	45216124	BM11381
HiC_scaffold_2	51776726	51780000	BM12996		HiC_scaffold_2	73052413	73052974	BM14385		HiC_scaffold_2	45221943	45232193	BM11382
HiC_scaffold_2	52670000	52687298	BM12980		HiC_scaffold_2	73058234	73080000	BM14384		HiC_scaffold_2	46049509	46090471	BM11391
HiC_scaffold_2	52699800	52703746	BM12979		HiC_scaffold_2	73640000	73643248	BM14382		HiC_scaffold_2	46102170	46120000	BM11392
HiC_scaffold_2	52718395	52733743	BM12978		HiC_scaffold_2	73675546	73679414	BM14381		HiC_scaffold_2	50340000	50341192	BM13025
HiC_scaffold_2	52758484	52758694	BM12977		HiC_scaffold_2	74410000	74441400	BM14379		HiC_scaffold_2	50389423	50401482	BM13024
HiC_scaffold_2	52759149	52760000	BM12976		HiC_scaffold_2	74447607	74473255	BM14378		HiC_scaffold_2	50402599	50417398	BM13023
HiC_scaffold_2	53453780	53504420	BM12967		HiC_scaffold_2	74850000	74856387	BM14373		HiC_scaffold_2	50417486	50430000	BM13022
HiC_scaffold_2	53536467	53540000	BM12966		HiC_scaffold_2	75170000	75175952	BM14372		HiC_scaffold_2	51260000	51261936	BM13008
HiC_scaffold_2	54000000	54041641	BM12965		HiC_scaffold_2	76762334	76805173	BM14367		HiC_scaffold_2	51269066	51302378	BM13007
HiC_scaffold_2	54413942	54419795	BM12962		HiC_scaffold_2	77490000	77520793	BM14366		HiC_scaffold_2	51313679	51340541	BM13006
HiC_scaffold_2	54429085	54429961	BM12961		HiC_scaffold_2	77539932	77580000	BM14365		HiC_scaffold_2	51680000	51709155	BM12999
HiC_scaffold_2	55256015	55327298	BM13011		HiC_scaffold_2	78060000	78079727	BM14356		HiC_scaffold_2	51725909	51759527	BM12998
HiC_scaffold_2	56164388	56173952	BM12952		HiC_scaffold_2	78082092	78086199	BM14355		HiC_scaffold_2	51759561	51770000	BM12997
HiC_scaffold_2	58060417	58074215	BM09486		HiC_scaffold_2	78088411	78099616	BM14354		HiC_scaffold_2	51960000	51960854	BM12989
HiC_scaffold_2	58079542	58080000	BM09485		HiC_scaffold_2	78100289	78118935	BM14353		HiC_scaffold_2	51961238	51994661	BM12988
HiC_scaffold_2	58606679	58614346	BM09481		HiC_scaffold_2	78128312	78137238	BM14352		HiC_scaffold_2	52670000	52687298	BM12980
HiC_scaffold_2	60041247	60098608	BM09473		HiC_scaffold_2	78809545	78838259	BM14343		HiC_scaffold_2	52699800	52703746	BM12979
HiC_scaffold_2	60106764	60110000	BM09472		HiC_scaffold_2	79060000	79068502	BM14338		HiC_scaffold_2	52718395	52733743	BM12978
HiC_scaffold_2	60607307	60618818	BM09462		HiC_scaffold_2	79540000	79542804	BM14336		HiC_scaffold_2	52758484	52758694	BM12977
HiC_scaffold_2	60644743	60668252	BM09461		HiC_scaffold_2	80161195	80161855	BM14335		HiC_scaffold_2	52759149	52760000	BM12976
HiC_scaffold_2	61577911	61589462	BM09453		HiC_scaffold_2	80165629	80171647	BM14334		HiC_scaffold_2	53453780	53504420	BM12967
HiC_scaffold_2	61591644	61594863	BM09452		HiC_scaffold_2	80172366	80190000	BM14333		HiC_scaffold_2	53990000	54041641	BM12965
HiC_scaffold_2	61597494	61609815	BM09451		HiC_scaffold_2	80357730	80387877	BM14332		HiC_scaffold_2	54413942	54419795	BM12962
HiC_scaffold_2	61615063	61625644	BM09450		HiC_scaffold_2	80630000	80645412	BM14330		HiC_scaffold_2	54429085	54429961	BM12961
HiC_scaffold_2	61846611	61870851	BM09441		HiC_scaffold_2	80660967	80678391	BM14328		HiC_scaffold_2	55168018	55211059	BM12950
HiC_scaffold_2	61875819	61908168	BM09440		HiC_scaffold_2	80678454	80678805	BM14327		HiC_scaffold_2	55229927	55238175	BM13018
HiC_scaffold_2	61917965	61930000	BM09439		HiC_scaffold_2	81350000	81415996	BM14321		HiC_scaffold_2	58060417	58074215	BM09486
HiC_scaffold_2	62539064	62552489	BM09435		HiC_scaffold_2	81964016	81970663	BM14318		HiC_scaffold_2	58079542	58100000	BM09485
HiC_scaffold_2	62558981	62569720	BM09434		HiC_scaffold_2	81983166	82002642	BM14317		HiC_scaffold_2	58606679	58614346	BM09481
HiC_scaffold_2	63190000	63201422	BM09422		HiC_scaffold_2	82006355	82007294	BM14316		HiC_scaffold_2	60041247	60090000	BM09473
HiC_scaffold_2	63202321	63203473	BM09421		HiC_scaffold_2	82012668	82019369	BM14315		HiC_scaffold_2	60644743	60668252	BM09461
HiC_scaffold_2	63229189	63257991	BM09420		HiC_scaffold_2	82045322	82050000	BM14313		HiC_scaffold_2	60719950	60720259	BM09460
HiC_scaffold_2	63262412	63280000	BM09419		HiC_scaffold_2	82230000	82294311	BM14311		HiC_scaffold_2	61577911	61589462	BM09453
HiC_scaffold_2	64945317	64952811	BM09545		HiC_scaffold_2	83089522	83092891	BM14291		HiC_scaffold_2	61591644	61594863	BM09452
HiC_scaffold_2	64973757	64980000	BM09544		HiC_scaffold_2	83935003	83935372	BM14286		HiC_scaffold_2	61597494	61609815	BM09451
HiC_scaffold_2	65376029	65376614	BM09534		HiC_scaffold_2	83935003	83935372	BM19081		HiC_scaffold_2	61615063	61625644	BM09450
HiC_scaffold_2	65434291	65446365	BM09533		HiC_scaffold_2	83971303	83990000	BM14285		HiC_scaffold_2	61860000	61870851	BM09441
HiC_scaffold_2	66103574	66127188	BM09527		HiC_scaffold_2	84308443	84309214	BM14281		HiC_scaffold_2	61875819	61908168	BM09440
HiC_scaffold_2	66142180	66180000	BM09526		HiC_scaffold_2	84308443	84309214	BM19099		HiC_scaffold_2	61917965	61931344	BM09439
HiC_scaffold_2	66590000	66603287	BM09518		HiC_scaffold_2	84338106	84338421	BM14280		HiC_scaffold_2	62539064	62552489	BM09435
HiC_scaffold_2	67125602	67140000	BM09512		HiC_scaffold_2	85004681	85050000	BM14276		HiC_scaffold_2	62558981	62560000	BM09434
HiC_scaffold_2	67380000	67458071	BM09508		HiC_scaffold_2	85237493	85238300	BM14273		HiC_scaffold_2	63163313	63164736	BM09423
HiC_scaffold_2	67467553	67468115	BM09507		HiC_scaffold_2	85243524	85244214	BM14272		HiC_scaffold_2	63188808	63201422	BM09422
HiC_scaffold_2	68005079	68006870	BM09504		HiC_scaffold_2	85246276	85246597	BM14270		HiC_scaffold_2	63202321	63203473	BM09421
HiC_scaffold_2	69372600	69417800	BM09500		HiC_scaffold_2	87211678	87212110	BM14258		HiC_scaffold_2	63229189	63250000	BM09420
HiC_scaffold_2	70300000	70306338	BM09438		HiC_scaffold_2	87216680	87230398	BM14256		HiC_scaffold_2	64945317	64952811	BM09545
HiC_scaffold_2	70385758	70386193	BM09424		HiC_scaffold_2	87283440	87289153	BM14255		HiC_scaffold_2	64973757	64980000	BM09544
HiC_scaffold_2	70624295	70670185	BM09532		HiC_scaffold_2	87294263	87300000	BM14254		HiC_scaffold_2	65434291	65446365	BM09533
HiC_scaffold_2	71340000	71372712	BM14414		HiC_scaffold_2	89619519	89620546	BM14230		HiC_scaffold_2	66771998	66777457	BM09514
HiC_scaffold_2	71428249	71430000	BM14413		HiC_scaffold_2	90255006	90279189	BM14224		HiC_scaffold_2	67125602	67130000	BM09512
HiC_scaffold_2	71770542	71774700	BM14407		HiC_scaffold_2	90299074	90326103	BM14223		HiC_scaffold_2	67372413	67458071	BM09508
HiC_scaffold_2	71850565	71857506	BM14406		HiC_scaffold_2	90530040	90533305	BM14221		HiC_scaffold_2	68005079	68006870	BM09504
HiC_scaffold_2	71858878	71859253	BM14405		HiC_scaffold_2	92031492	92058932	BM14211		HiC_scaffold_2	69372600	69410000	BM09500
HiC_scaffold_2	72420000	72429231	BM14397		HiC_scaffold_2	92701577	92710156	BM14201		HiC_scaffold_2	70290000	70306338	BM09438
HiC_scaffold_2	72470281	72497563	BM14396		HiC_scaffold_2	92734496	92750000	BM14200		HiC_scaffold_2	71340000	71372712	BM14414
HiC_scaffold_2	72992966	73022435	BM14389		HiC_scaffold_2	94821235	94830695	BM14183		HiC_scaffold_2	71428249	71430000	BM14413
HiC_scaffold_2	73023139	73033509	BM14388		HiC_scaffold_2	94834888	94856390	BM14182		HiC_scaffold_2	71850565	71857506	BM14406
HiC_scaffold_2	73035829	73044115	BM14387		HiC_scaffold_2	97190000	97219806	BM14169		HiC_scaffold_2	71858878	71859253	BM14405
HiC_scaffold_2	73052413	73052974	BM14385		HiC_scaffold_2	97252626	97278001	BM14167		HiC_scaffold_2	72470281	72497563	BM14396
HiC_scaffold_2	73058234	73080000	BM14384		HiC_scaffold_2	97750000	97780874	BM14152		HiC_scaffold_2	72523186	72530000	BM14395
HiC_scaffold_2	73630203	73643248	BM14382		HiC_scaffold_2	98679972	98692075	BM14148		HiC_scaffold_2	72992966	73022435	BM14389
HiC_scaffold_2	73675546	73679414	BM14381		HiC_scaffold_2	98736710	98760000	BM14147		HiC_scaffold_2	73023139	73033509	BM14388
HiC_scaffold_2	74420000	74441400	BM14379		HiC_scaffold_2	99610000	99695973	BM14144		HiC_scaffold_2	73035829	73044115	BM14387
HiC_scaffold_2	74447607	74473255	BM14378		HiC_scaffold_2	100333747	100363087	BM14133		HiC_scaffold_2	73052413	73052974	BM14385
HiC_scaffold_2	74842543	74843184	BM14374		HiC_scaffold_2	100950000	101009189	BM14123		HiC_scaffold_2	73058234	73070000	BM14384
HiC_scaffold_2	74844106	74856387	BM14373		HiC_scaffold_2	101030845	101040000	BM14122		HiC_scaffold_2	73630203	73643248	BM14382
HiC_scaffold_2	75647933	75654437	BM14371		HiC_scaffold_2	101580000	101611762	BM14113		HiC_scaffold_2	73675546	73679414	BM14381
HiC_scaffold_2	76762334	76805173	BM14367		HiC_scaffold_2	101661957	101670000	BM14111		HiC_scaffold_2	74440000	74441400	BM14379
HiC_scaffold_2	77500000	77520793	BM14366		HiC_scaffold_2	102158079	102175819	BM14104		HiC_scaffold_2	74447607	74473255	BM14378
HiC_scaffold_2	77539932	77590000	BM14365		HiC_scaffold_2	102176663	102189222	BM14103		HiC_scaffold_2	74842543	74843184	BM14374
HiC_scaffold_2	78070000	78079727	BM14356		HiC_scaffold_2	103050000	103084904	BM14097		HiC_scaffold_2	74844106	74856387	BM14373
HiC_scaffold_2	78082092	78086199	BM14355		HiC_scaffold_2	104384936	104413083	BM14093		HiC_scaffold_2	75170000	75175952	BM14372
HiC_scaffold_2	78088411	78099616	BM14354		HiC_scaffold_2	104390000	104413083	BM14093		HiC_scaffold_2	75647933	75654437	BM14371
HiC_scaffold_2	78100289	78118935	BM14353		HiC_scaffold_2	104660000	104685729	BM14089		HiC_scaffold_2	76471577	76508001	BM14369
HiC_scaffold_2	78128312	78137238	BM14352		HiC_scaffold_2	105060000	105072382	BM14087		HiC_scaffold_2	76480000	76508001	BM14369
HiC_scaffold_2	78156219	78160000	BM14351		HiC_scaffold_2	105730000	105737282	BM14076		HiC_scaffold_2	76762334	76805173	BM14367
HiC_scaffold_2	78809545	78838259	BM14343		HiC_scaffold_2	107659439	107659799	BM14060		HiC_scaffold_2	77510000	77520793	BM14366
HiC_scaffold_2	79050000	79050155	BM14339		HiC_scaffold_2	109980634	109990000	BM14057		HiC_scaffold_2	77539932	77592097	BM14365
HiC_scaffold_2	79052585	79068502	BM14338		HiC_scaffold_2	110710000	110714708	BM14048		HiC_scaffold_2	78050000	78079727	BM14356
HiC_scaffold_2	80161195	80161855	BM14335		HiC_scaffold_2	110715463	110727502	BM14047		HiC_scaffold_2	78082092	78086199	BM14355
HiC_scaffold_2	80165629	80171647	BM14334		HiC_scaffold_2	110728165	110728663	BM14046		HiC_scaffold_2	78088411	78099616	BM14354
HiC_scaffold_2	80172366	80200000	BM14333		HiC_scaffold_2	110765206	110800000	BM14045		HiC_scaffold_2	78100289	78118935	BM14353
HiC_scaffold_2	80357730	80387877	BM14332		HiC_scaffold_2	111748707	111749802	BM14033		HiC_scaffold_2	78128312	78137238	BM14352
HiC_scaffold_2	80617620	80645412	BM14330		HiC_scaffold_2	112050000	112054987	BM14029		HiC_scaffold_2	78641499	78641799	BM14345
HiC_scaffold_2	80660967	80678391	BM14328		HiC_scaffold_2	112055863	112100470	BM14028		HiC_scaffold_2	78653938	78686100	BM14344
HiC_scaffold_2	80678454	80678805	BM14327		HiC_scaffold_2	112127280	112140000	BM14027		HiC_scaffold_2	80161195	80161855	BM14335
HiC_scaffold_2	81346007	81415996	BM14321		HiC_scaffold_2	113023602	113030715	BM14020		HiC_scaffold_2	80165629	80170000	BM14334
HiC_scaffold_2	81970000	81970663	BM14318		HiC_scaffold_2	113031447	113043077	BM14019		HiC_scaffold_2	80357730	80387877	BM14332
HiC_scaffold_2	81983166	82002642	BM14317		HiC_scaffold_2	113043989	113091217	BM14018		HiC_scaffold_2	80357730	80387877	BM14332
HiC_scaffold_2	82006355	82007294	BM14316		HiC_scaffold_2	113336979	113338164	BM14017		HiC_scaffold_2	80630000	80645412	BM14330
HiC_scaffold_2	82012668	82019369	BM14315		HiC_scaffold_2	113359343	113400000	BM14014		HiC_scaffold_2	80660967	80678391	BM14328
HiC_scaffold_2	82045322	82060000	BM14313		HiC_scaffold_2	114210000	114228766	BM14013		HiC_scaffold_2	80678454	80678805	BM14327
HiC_scaffold_2	82230000	82294311	BM14311		HiC_scaffold_2	114291826	114300000	BM14012		HiC_scaffold_2	81273924	81282828	BM14323
HiC_scaffold_2	82660000	82668407	BM14306		HiC_scaffold_2	114640000	114647785	BM14007		HiC_scaffold_2	81360000	81415996	BM14321
HiC_scaffold_2	82678476	82690893	BM14303		HiC_scaffold_2	114663001	114674225	BM14006		HiC_scaffold_2	81964016	81970663	BM14318
HiC_scaffold_2	82694704	82715202	BM14302		HiC_scaffold_2	115500000	115507959	BM14001		HiC_scaffold_2	81983166	82002642	BM14317
HiC_scaffold_2	82730980	82748302	BM14301		HiC_scaffold_2	115516788	115587559	BM14000		HiC_scaffold_2	82006355	82007294	BM14316
HiC_scaffold_2	83089522	83092891	BM14291		HiC_scaffold_2	116440719	116441181	BM13991		HiC_scaffold_2	82012668	82019369	BM14315
HiC_scaffold_2	83935003	83935372	BM14286		HiC_scaffold_2	116441451	116444472	BM13990		HiC_scaffold_2	82045322	82050000	BM14313
HiC_scaffold_2	83935003	83935372	BM19081		HiC_scaffold_2	116464972	116488194	BM13989		HiC_scaffold_2	82216826	82294311	BM14311
HiC_scaffold_2	83971303	83990000	BM14285		HiC_scaffold_2	117947925	117970000	BM13978		HiC_scaffold_2	82678476	82690893	BM14303
HiC_scaffold_2	84308443	84309214	BM14281		HiC_scaffold_2	118800797	118801613	BM13974		HiC_scaffold_2	82694704	82715202	BM14302
HiC_scaffold_2	84308443	84309214	BM19099		HiC_scaffold_2	120228498	120228900	BM13966		HiC_scaffold_2	82730980	82748302	BM14301
HiC_scaffold_2	84338106	84338421	BM14280		HiC_scaffold_2	121464398	121475916	BM13958		HiC_scaffold_2	82752405	82760000	BM14300
HiC_scaffold_2	85004681	85070000	BM14276		HiC_scaffold_2	121515877	121520917	BM13957		HiC_scaffold_2	83089522	83092891	BM14291
HiC_scaffold_2	87230000	87230398	BM14256		HiC_scaffold_2	122719574	122730000	BM13954		HiC_scaffold_2	83222845	83223001	BM14290
HiC_scaffold_2	87283440	87289153	BM14255		HiC_scaffold_2	123269730	123340000	BM13945		HiC_scaffold_2	83222845	83223001	BM14290
HiC_scaffold_2	87294263	87320000	BM14254		HiC_scaffold_2	123662775	123690000	BM13941		HiC_scaffold_2	83278163	83284959	BM14289
HiC_scaffold_2	89580000	89581044	BM14233		HiC_scaffold_2	123690000	123690196	BM13941		HiC_scaffold_2	83278163	83284959	BM14289
HiC_scaffold_2	89619519	89620546	BM14230		HiC_scaffold_2	123701669	123701855	BM13940		HiC_scaffold_2	83278163	83284959	BM19084
HiC_scaffold_2	90255006	90279189	BM14224		HiC_scaffold_2	124560000	124591275	BM13923		HiC_scaffold_2	83278163	83284959	BM19084
HiC_scaffold_2	90299074	90326103	BM14223		HiC_scaffold_2	124630351	124630846	BM09060		HiC_scaffold_2	83666909	83667341	BM14288
HiC_scaffold_2	90530040	90533305	BM14221		HiC_scaffold_2	124630351	124630846	BM09064		HiC_scaffold_2	83935003	83935372	BM14286
HiC_scaffold_2	90820000	90822977	BM14218		HiC_scaffold_2	124630351	124630846	BM09066		HiC_scaffold_2	83935003	83935372	BM19081
HiC_scaffold_2	90847879	90850321	BM14217		HiC_scaffold_2	124630351	124630846	BM09069		HiC_scaffold_2	84338106	84338421	BM14280
HiC_scaffold_2	90873708	90884551	BM14216		HiC_scaffold_2	124630351	124630846	BM13917		HiC_scaffold_2	85004681	85050000	BM14276
HiC_scaffold_2	90907787	90909501	BM14215		HiC_scaffold_2	124630351	124630846	BM13922		HiC_scaffold_2	85360110	85371380	BM14269
HiC_scaffold_2	92031492	92058932	BM14211		HiC_scaffold_2	124631455	124633071	BM13916		HiC_scaffold_2	85374853	85380000	BM14268
HiC_scaffold_2	92701577	92710156	BM14201		HiC_scaffold_2	124631675	124631945	BM09059		HiC_scaffold_2	87230000	87230398	BM14256
HiC_scaffold_2	92734496	92750000	BM14200		HiC_scaffold_2	124631675	124631945	BM13918		HiC_scaffold_2	87283440	87289153	BM14255
HiC_scaffold_2	94821235	94830695	BM14183		HiC_scaffold_2	124631675	124631945	BM13921		HiC_scaffold_2	87294263	87320000	BM14254
HiC_scaffold_2	94834888	94856390	BM14182		HiC_scaffold_2	124632612	124633137	BM09056		HiC_scaffold_2	87498549	87498849	BM00410
HiC_scaffold_2	97252626	97278001	BM14167		HiC_scaffold_2	124632612	124633137	BM09058		HiC_scaffold_2	87498549	87498849	BM14197
HiC_scaffold_2	97292640	97310000	BM14166		HiC_scaffold_2	124632612	124633137	BM13919		HiC_scaffold_2	87499519	87499765	BM14250
HiC_scaffold_2	97460745	97471663	BM14161		HiC_scaffold_2	124639534	124639804	BM09065		HiC_scaffold_2	87536415	87570000	BM14249
HiC_scaffold_2	97484510	97491395	BM14160		HiC_scaffold_2	127042596	127100000	BM13910		HiC_scaffold_2	88204350	88247171	BM14237
HiC_scaffold_2	97496366	97507772	BM14159		HiC_scaffold_2	128561759	128562083	BM13893		HiC_scaffold_2	88259362	88259830	BM14236
HiC_scaffold_2	97510303	97516693	BM14158		HiC_scaffold_2	128561759	128562083	BM13895		HiC_scaffold_2	89619519	89620546	BM14230
HiC_scaffold_2	97518703	97530000	BM14157		HiC_scaffold_2	128562138	128562510	BM13892		HiC_scaffold_2	90245639	90245918	BM14225
HiC_scaffold_2	97730000	97780874	BM14152		HiC_scaffold_2	128562138	128562510	BM13894		HiC_scaffold_2	90255006	90279189	BM14224
HiC_scaffold_2	98680000	98692075	BM14148		HiC_scaffold_2	130371050	130398806	BM13873		HiC_scaffold_2	90299074	90320000	BM14223
HiC_scaffold_2	98736710	98763872	BM14147		HiC_scaffold_2	131700000	131714517	BM13867		HiC_scaffold_2	91480000	91493139	BM14212
HiC_scaffold_2	99630000	99695973	BM14144		HiC_scaffold_2	131762786	131785696	BM13866		HiC_scaffold_2	92031492	92058932	BM14211
HiC_scaffold_2	99711088	99720000	BM14143		HiC_scaffold_2	133250987	133296985	BM13857		HiC_scaffold_2	92619718	92619961	BM14203
HiC_scaffold_2	100333747	100363087	BM14133		HiC_scaffold_2	133324518	133331193	BM13856		HiC_scaffold_2	92643236	92655264	BM14202
HiC_scaffold_2	100970000	101009189	BM14123		HiC_scaffold_2	133910000	133915137	BM13848		HiC_scaffold_2	93290000	93309184	BM14195
HiC_scaffold_2	101030845	101054681	BM14122		HiC_scaffold_2	133916493	133937077	BM13847		HiC_scaffold_2	93309739	93311926	BM14194
HiC_scaffold_2	101056529	101060000	BM14121		HiC_scaffold_2	133938813	133955060	BM13846		HiC_scaffold_2	93313091	93321626	BM14193
HiC_scaffold_2	101580000	101611762	BM14113		HiC_scaffold_2	134124540	134137877	BM13844		HiC_scaffold_2	94821235	94830695	BM14183
HiC_scaffold_2	101661957	101670000	BM14111		HiC_scaffold_2	134148711	134170000	BM13843		HiC_scaffold_2	94834888	94856390	BM14182
HiC_scaffold_2	102158079	102175819	BM14104		HiC_scaffold_2	137720000	137730822	BM13827		HiC_scaffold_2	96950000	96952623	BM14170
HiC_scaffold_2	102176663	102189222	BM14103		HiC_scaffold_2	137750693	137751206	BM13816		HiC_scaffold_2	97270000	97278001	BM14167
HiC_scaffold_2	103041969	103084904	BM14097		HiC_scaffold_2	137750693	137751206	BM13826		HiC_scaffold_2	97292640	97316500	BM14166
HiC_scaffold_2	104384936	104413083	BM14093		HiC_scaffold_2	137777286	137777541	BM13825		HiC_scaffold_2	97318329	97331505	BM14165
HiC_scaffold_2	104651046	104680000	BM14089		HiC_scaffold_2	137788898	137790388	BM13824		HiC_scaffold_2	97337103	97338099	BM14164
HiC_scaffold_2	105040000	105072382	BM14087		HiC_scaffold_2	137804929	137805280	BM13823		HiC_scaffold_2	97348529	97355264	BM14163
HiC_scaffold_2	105730000	105737282	BM14076		HiC_scaffold_2	140188729	140189038	BM14386		HiC_scaffold_2	97750000	97780874	BM14152
HiC_scaffold_2	107659439	107659799	BM14060		HiC_scaffold_2	140255001	140258466	BM14377		HiC_scaffold_2	98679972	98692075	BM14148
HiC_scaffold_2	109980634	110010000	BM14057		HiC_scaffold_2	143881003	143881501	BM14135		HiC_scaffold_2	98736710	98740000	BM14147
HiC_scaffold_2	110320000	110326644	BM14053		HiC_scaffold_2	143886601	143897504	BM14129		HiC_scaffold_2	99620000	99695973	BM14144
HiC_scaffold_2	110710000	110714708	BM14048		HiC_scaffold_2	144850000	144859862	BM13864		HiC_scaffold_2	100333747	100363087	BM14133
HiC_scaffold_2	110715463	110727502	BM14047		HiC_scaffold_2	144863849	144870391	BM13855		HiC_scaffold_2	100381410	100387439	BM14132
HiC_scaffold_2	110728165	110728663	BM14046		HiC_scaffold_2	144910801	144920618	BM13841		HiC_scaffold_2	100940000	101009189	BM14123
HiC_scaffold_2	110765206	110800000	BM14045		HiC_scaffold_2	144920952	144921453	BM13835		HiC_scaffold_2	101580000	101611762	BM14113
HiC_scaffold_2	111545785	111559074	BM14040		HiC_scaffold_2	144928944	144940000	BM13821		HiC_scaffold_2	101661957	101670000	BM14111
HiC_scaffold_2	111545785	111559074	BM14040		HiC_scaffold_2	145620960	145639007	BM14168		HiC_scaffold_2	102160000	102175819	BM14104
HiC_scaffold_2	111559384	111600000	BM14039		HiC_scaffold_2	145648371	145660000	BM14091		HiC_scaffold_2	102176663	102189222	BM14103
HiC_scaffold_2	111559384	111602638	BM14039		HiC_scaffold_2	146280000	146288909	BM10753		HiC_scaffold_2	103060000	103084904	BM14097
HiC_scaffold_2	111602768	111610000	BM14038		HiC_scaffold_2	146590000	146595249	BM10711		HiC_scaffold_2	104651046	104685729	BM14089
HiC_scaffold_2	111720000	111725327	BM14034		HiC_scaffold_2	146619767	146645100	BM10712		HiC_scaffold_2	105531198	105532761	BM14085
HiC_scaffold_2	111748707	111749802	BM14033		HiC_scaffold_2	146675130	146680000	BM10713		HiC_scaffold_2	105541004	105541959	BM14084
HiC_scaffold_2	112050000	112054987	BM14029		HiC_scaffold_2	146992341	147030164	BM10723		HiC_scaffold_2	105710000	105710529	BM14079
HiC_scaffold_2	112055863	112100470	BM14028		HiC_scaffold_2	147764848	147820000	BM10725		HiC_scaffold_2	105714619	105715114	BM14078
HiC_scaffold_2	112127280	112140000	BM14027		HiC_scaffold_2	148288607	148297048	BM10727		HiC_scaffold_2	105715259	105737282	BM14076
HiC_scaffold_2	113023602	113030715	BM14020		HiC_scaffold_2	148325191	148340000	BM10728		HiC_scaffold_2	105980471	105981809	BM14075
HiC_scaffold_2	113031447	113043077	BM14019		HiC_scaffold_2	148604394	148627857	BM10729		HiC_scaffold_2	107030977	107031313	BM14071
HiC_scaffold_2	113043989	113091217	BM14018		HiC_scaffold_2	148980069	149000000	BM10732		HiC_scaffold_2	107031490	107031775	BM14070
HiC_scaffold_2	113336979	113338164	BM14017		HiC_scaffold_2	149865307	149874259	BM10739		HiC_scaffold_2	107036485	107036833	BM14069
HiC_scaffold_2	113359343	113401793	BM14014		HiC_scaffold_2	150307184	150308243	BM10740		HiC_scaffold_2	107048151	107050000	BM14068
HiC_scaffold_2	114200000	114228766	BM14013		HiC_scaffold_2	150704560	150728227	BM10745		HiC_scaffold_2	107659439	107659799	BM14060
HiC_scaffold_2	114630000	114647785	BM14007		HiC_scaffold_2	152188619	152196139	BM10751		HiC_scaffold_2	109980634	109990000	BM14057
HiC_scaffold_2	114663001	114674225	BM14006		HiC_scaffold_2	152478393	152502964	BM10754		HiC_scaffold_2	110320000	110326644	BM14053
HiC_scaffold_2	115520000	115587559	BM14000		HiC_scaffold_2	152830000	152852914	BM10764		HiC_scaffold_2	110765206	110819432	BM14045
HiC_scaffold_2	116440719	116441181	BM13991		HiC_scaffold_2	155110000	155113470	BM10684		HiC_scaffold_2	111748707	111749802	BM14033
HiC_scaffold_2	116441451	116444472	BM13990		HiC_scaffold_2	155140175	155142218	BM10685		HiC_scaffold_2	112060000	112100470	BM14028
HiC_scaffold_2	116464972	116488194	BM13989		HiC_scaffold_2	155170311	155180954	BM10686		HiC_scaffold_2	112127280	112150000	BM14027
HiC_scaffold_2	117947925	117970000	BM13978		HiC_scaffold_2	155190956	155191566	BM10687		HiC_scaffold_2	113040000	113043077	BM14019
HiC_scaffold_2	121464398	121475916	BM13958		HiC_scaffold_2	155508064	155522300	BM10691		HiC_scaffold_2	113043989	113091217	BM14018
HiC_scaffold_2	121515877	121520917	BM13957		HiC_scaffold_2	155567153	155567747	BM10692		HiC_scaffold_2	113360000	113401793	BM14014
HiC_scaffold_2	122719574	122760000	BM13954		HiC_scaffold_2	157604750	157605230	BM20050		HiC_scaffold_2	114291826	114320000	BM14012
HiC_scaffold_2	123269730	123344016	BM13945		HiC_scaffold_2	157605343	157630000	BM20051		HiC_scaffold_2	115490000	115507959	BM14001
HiC_scaffold_2	124550000	124591275	BM13923		HiC_scaffold_2	158552373	158562871	BM10512		HiC_scaffold_2	115516788	115580000	BM14000
HiC_scaffold_2	124630351	124630846	BM09060		HiC_scaffold_2	158568125	158576608	BM10519		HiC_scaffold_2	116464972	116488194	BM13989
HiC_scaffold_2	124630351	124630846	BM09064		HiC_scaffold_2	158580194	158599170	BM10525		HiC_scaffold_2	117134380	117134896	BM13987
HiC_scaffold_2	124630351	124630846	BM09066		HiC_scaffold_2	158602575	158628660	BM10532		HiC_scaffold_2	117947925	117970000	BM13978
HiC_scaffold_2	124630351	124630846	BM09069		HiC_scaffold_2	159590000	159592168	BM10602		HiC_scaffold_2	118157037	118200000	BM13977
HiC_scaffold_2	124630351	124630846	BM13917		HiC_scaffold_2	159634997	159635444	BM10603		HiC_scaffold_2	121520000	121520917	BM13957
HiC_scaffold_2	124630351	124630846	BM13922		HiC_scaffold_2	159639437	159671503	BM10604		HiC_scaffold_2	121551486	121551783	BM13956
HiC_scaffold_2	124631455	124633071	BM13916		HiC_scaffold_2	159673960	159678167	BM10605		HiC_scaffold_2	123269730	123340000	BM13945
HiC_scaffold_2	124631675	124631945	BM09059		HiC_scaffold_2	160300000	160300766	BM10613		HiC_scaffold_2	123701669	123701855	BM13940
HiC_scaffold_2	124631675	124631945	BM13918		HiC_scaffold_2	161268483	161268858	BM10624		HiC_scaffold_2	124590000	124591275	BM13923
HiC_scaffold_2	124631675	124631945	BM13921		HiC_scaffold_2	161269651	161294649	BM10625		HiC_scaffold_2	124630351	124630846	BM09060
HiC_scaffold_2	124632612	124633137	BM09056		HiC_scaffold_2	161297574	161300000	BM10626		HiC_scaffold_2	124630351	124630846	BM09064
HiC_scaffold_2	124632612	124633137	BM09058		HiC_scaffold_2	161693875	161704744	BM10636		HiC_scaffold_2	124630351	124630846	BM09066
HiC_scaffold_2	124632612	124633137	BM13919		HiC_scaffold_2	161705258	161705492	BM10637		HiC_scaffold_2	124630351	124630846	BM09069
HiC_scaffold_2	124639534	124639804	BM09065		HiC_scaffold_2	161712040	161730000	BM10638		HiC_scaffold_2	124630351	124630846	BM13917
HiC_scaffold_2	127042596	127110000	BM13910		HiC_scaffold_2	162668934	162669366	BM10649		HiC_scaffold_2	124630351	124630846	BM13922
HiC_scaffold_2	128561759	128562083	BM13893		HiC_scaffold_2	162698442	162698826	BM10650		HiC_scaffold_2	124631455	124633071	BM13916
HiC_scaffold_2	128561759	128562083	BM13895		HiC_scaffold_2	162699285	162699615	BM10652		HiC_scaffold_2	124631675	124631945	BM09059
HiC_scaffold_2	128562138	128562510	BM13892		HiC_scaffold_2	162723480	162725792	BM10509		HiC_scaffold_2	124631675	124631945	BM13918
HiC_scaffold_2	128562138	128562510	BM13894		HiC_scaffold_2	163120000	163162987	BM10513		HiC_scaffold_2	124631675	124631945	BM13921
HiC_scaffold_2	130340000	130341152	BM13875		HiC_scaffold_2	163460000	163461533	BM10520		HiC_scaffold_2	124632612	124633137	BM09056
HiC_scaffold_2	130345543	130359202	BM13874		HiC_scaffold_2	163534628	163550000	BM10521		HiC_scaffold_2	124632612	124633137	BM09058
HiC_scaffold_2	130371050	130398806	BM13873		HiC_scaffold_2	164222657	164222915	BM10533		HiC_scaffold_2	124632612	124633137	BM13919
HiC_scaffold_2	131700000	131714517	BM13867		HiC_scaffold_2	164657810	164659515	BM10536		HiC_scaffold_2	124639534	124639804	BM09065
HiC_scaffold_2	131762786	131785696	BM13866		HiC_scaffold_2	166399926	166400139	BM10546		HiC_scaffold_2	127042596	127080000	BM13910
HiC_scaffold_2	132980000	132980818	BM13862		HiC_scaffold_2	167638847	167640235	BM10555		HiC_scaffold_2	128350000	128350340	BM13898
HiC_scaffold_2	132983435	132993841	BM13861		HiC_scaffold_2	167690357	167710000	BM10556		HiC_scaffold_2	128372082	128376813	BM13897
HiC_scaffold_2	132996100	133011910	BM13860		HiC_scaffold_2	169390000	169437711	BM10581		HiC_scaffold_2	130371050	130398806	BM13873
HiC_scaffold_2	133000000	133011910	BM13860		HiC_scaffold_2	169481782	169495182	BM10582		HiC_scaffold_2	131662147	131688694	BM13868
HiC_scaffold_2	133023588	133030956	BM13859		HiC_scaffold_2	169504068	169504446	BM10583		HiC_scaffold_2	131698751	131714517	BM13867
HiC_scaffold_2	133023588	133030956	BM13859		HiC_scaffold_2	171740548	171740881	BM13041		HiC_scaffold_2	133080000	133109719	BM13858
HiC_scaffold_2	133066861	133070000	BM13858		HiC_scaffold_2	171741387	171760000	BM13083		HiC_scaffold_2	133910000	133915137	BM13848
HiC_scaffold_2	133066861	133090000	BM13858		HiC_scaffold_2	172352481	172356664	BM13102		HiC_scaffold_2	133916493	133937077	BM13847
HiC_scaffold_2	133900000	133915137	BM13848		HiC_scaffold_2	172360398	172372514	BM13103		HiC_scaffold_2	133938813	133955060	BM13846
HiC_scaffold_2	133916493	133937077	BM13847		HiC_scaffold_2	172373078	172373666	BM13104		HiC_scaffold_2	138876919	138881985	BM13818
HiC_scaffold_2	133938813	133955060	BM13846		HiC_scaffold_2	172376245	172383806	BM13105		HiC_scaffold_2	140188729	140189038	BM14386
HiC_scaffold_2	134124540	134137877	BM13844		HiC_scaffold_2	172426398	172426695	BM13106		HiC_scaffold_2	140255001	140258466	BM14377
HiC_scaffold_2	134148711	134200000	BM13843		HiC_scaffold_2	174210000	174244075	BM13124		HiC_scaffold_2	140264126	140270000	BM14370
HiC_scaffold_2	137123048	137123531	BM13820		HiC_scaffold_2	175319001	175320774	BM16902		HiC_scaffold_2	143881003	143881501	BM14135
HiC_scaffold_2	137123048	137123531	BM13831		HiC_scaffold_2	175349983	175368006	BM13048		HiC_scaffold_2	143886601	143897504	BM14129
HiC_scaffold_2	137148212	137148572	BM13819		HiC_scaffold_2	175368102	175400000	BM13049		HiC_scaffold_2	143902970	143910000	BM14118
HiC_scaffold_2	137148212	137148572	BM13830		HiC_scaffold_2	176410000	176427710	BM13060		HiC_scaffold_2	144910801	144920618	BM13841
HiC_scaffold_2	137882420	137906608	BM13822		HiC_scaffold_2	176472107	176481428	BM13061		HiC_scaffold_2	144920952	144921453	BM13835
HiC_scaffold_2	140188729	140189038	BM14386		HiC_scaffold_2	177530000	177536482	BM13066		HiC_scaffold_2	144928944	144975835	BM13821
HiC_scaffold_2	140255001	140258466	BM14377		HiC_scaffold_2	177602225	177614918	BM13068		HiC_scaffold_2	145620960	145639007	BM14168
HiC_scaffold_2	140264126	140270000	BM14370		HiC_scaffold_2	178160649	178169616	BM13078		HiC_scaffold_2	145648371	145660000	BM14091
HiC_scaffold_2	143881003	143881501	BM14135		HiC_scaffold_2	178504114	178504720	BM02453		HiC_scaffold_2	146372033	146372360	BM10675
HiC_scaffold_2	143886601	143897504	BM14129		HiC_scaffold_2	178514124	178529822	BM02452		HiC_scaffold_2	146373160	146373559	BM10683
HiC_scaffold_2	144838180	144859862	BM13864		HiC_scaffold_2	178575059	178590000	BM02451		HiC_scaffold_2	146378948	146379245	BM10693
HiC_scaffold_2	144863849	144870391	BM13855		HiC_scaffold_2	179500000	179531399	BM15656		HiC_scaffold_2	146380455	146380929	BM10697
HiC_scaffold_2	145620960	145639007	BM14168		HiC_scaffold_2	179532704	179543421	BM15655		HiC_scaffold_2	146590000	146595249	BM10711
HiC_scaffold_2	145648371	145671692	BM14091		HiC_scaffold_2	179551779	179567784	BM15654		HiC_scaffold_2	146619767	146645100	BM10712
HiC_scaffold_2	145685412	145690000	BM14015		HiC_scaffold_2	180224792	180225449	BM15696		HiC_scaffold_2	146675130	146680000	BM10713
HiC_scaffold_2	146372033	146372360	BM10675		HiC_scaffold_2	180231017	180231296	BM15695		HiC_scaffold_2	146992341	147030164	BM10723
HiC_scaffold_2	146373160	146373559	BM10683		HiC_scaffold_2	180237616	180241578	BM15694		HiC_scaffold_2	147764848	147800000	BM10725
HiC_scaffold_2	146378948	146379245	BM10693		HiC_scaffold_2	180247142	180258598	BM15693		HiC_scaffold_2	148604394	148620000	BM10729
HiC_scaffold_2	146630000	146645100	BM10712		HiC_scaffold_2	180259485	180267228	BM15692		HiC_scaffold_2	148980069	149000000	BM10732
HiC_scaffold_2	146675130	146686515	BM10713		HiC_scaffold_2	180267466	180279689	BM15691		HiC_scaffold_2	149865307	149874259	BM10739
HiC_scaffold_2	146688455	146704462	BM10714		HiC_scaffold_2	180282479	180290000	BM15690		HiC_scaffold_2	150307184	150308243	BM10740
HiC_scaffold_2	146710496	146720000	BM10716		HiC_scaffold_2	180872500	180899155	BM15682		HiC_scaffold_2	150704560	150728227	BM10745
HiC_scaffold_2	146972770	146978400	BM10722		HiC_scaffold_2	181994492	182004192	BM15688		HiC_scaffold_2	152478393	152490000	BM10754
HiC_scaffold_2	146992341	147030164	BM10723		HiC_scaffold_2	182014830	182020000	BM15684		HiC_scaffold_2	152633313	152658064	BM10756
HiC_scaffold_2	147764848	147827817	BM10725		HiC_scaffold_2	182429576	182450000	BM07652		HiC_scaffold_2	152658241	152662782	BM10757
HiC_scaffold_2	148288607	148297048	BM10727		HiC_scaffold_2	182920000	182925515	BM19361		HiC_scaffold_2	152678968	152694991	BM10758
HiC_scaffold_2	148325191	148330000	BM10728		HiC_scaffold_2	182938134	182938650	BM19362		HiC_scaffold_2	152820000	152822422	BM10763
HiC_scaffold_2	148604394	148627857	BM10729		HiC_scaffold_2	182943891	182945512	BM19363		HiC_scaffold_2	152822883	152852914	BM10764
HiC_scaffold_2	148980069	149006567	BM10732		HiC_scaffold_2	182949521	182951050	BM19364		HiC_scaffold_2	155090000	155113470	BM10684
HiC_scaffold_2	149865307	149874259	BM10739		HiC_scaffold_2	182955494	183010000	BM19365		HiC_scaffold_2	155140175	155142218	BM10685
HiC_scaffold_2	150704560	150728227	BM10745		HiC_scaffold_2	183710471	183723899	BM09280		HiC_scaffold_2	155170311	155180000	BM10686
HiC_scaffold_2	152188619	152196139	BM10751		HiC_scaffold_2	183730344	183730827	BM09279		HiC_scaffold_2	155508064	155522300	BM10691
HiC_scaffold_2	152478393	152502964	BM10754		HiC_scaffold_2	183739220	183742585	BM19393		HiC_scaffold_2	155567153	155567747	BM10692
HiC_scaffold_2	152633313	152658064	BM10756		HiC_scaffold_2	183747153	183747636	BM19394		HiC_scaffold_2	156457191	156463883	BM20062
HiC_scaffold_2	152658241	152662782	BM10757		HiC_scaffold_2	183766503	183770094	BM19395		HiC_scaffold_2	157604750	157605230	BM20050
HiC_scaffold_2	152678968	152694991	BM10758		HiC_scaffold_2	183775924	183776347	BM19396		HiC_scaffold_2	157605343	157633709	BM20051
HiC_scaffold_2	152810000	152810487	BM10762		HiC_scaffold_2	183783083	183790000	BM19397		HiC_scaffold_2	157915469	157930792	BM20058
HiC_scaffold_2	152814905	152822422	BM10763		HiC_scaffold_2	184170000	184170182	BM19418		HiC_scaffold_2	157949603	157952366	BM20059
HiC_scaffold_2	152822883	152852914	BM10764		HiC_scaffold_2	184176485	184196569	BM19419		HiC_scaffold_2	157955157	157963918	BM20060
HiC_scaffold_2	155090000	155113470	BM10684		HiC_scaffold_2	184204410	184211362	BM19420		HiC_scaffold_2	157968023	157987271	BM20061
HiC_scaffold_2	155140175	155142218	BM10685		HiC_scaffold_2	184214209	184214776	BM19421		HiC_scaffold_2	158238546	158270764	BM10610
HiC_scaffold_2	155170311	155180000	BM10686		HiC_scaffold_2	184219461	184230881	BM19422		HiC_scaffold_2	158570000	158576608	BM10519
HiC_scaffold_2	155470000	155475038	BM10690		HiC_scaffold_2	184821612	184821984	BM16580		HiC_scaffold_2	158580194	158599170	BM10525
HiC_scaffold_2	155508064	155522300	BM10691		HiC_scaffold_2	184823336	184823726	BM16579		HiC_scaffold_2	158602575	158628660	BM10532
HiC_scaffold_2	157604750	157605230	BM20050		HiC_scaffold_2	184824239	184826210	BM16578		HiC_scaffold_2	159634997	159635444	BM10603
HiC_scaffold_2	157605343	157633709	BM20051		HiC_scaffold_2	184827676	184829491	BM16577		HiC_scaffold_2	159639437	159671503	BM10604
HiC_scaffold_2	158570000	158576608	BM10519		HiC_scaffold_2	184831824	184845435	BM16576		HiC_scaffold_2	159673960	159678167	BM10605
HiC_scaffold_2	158580194	158599170	BM10525		HiC_scaffold_2	184846173	184857023	BM16575		HiC_scaffold_2	159690632	159700235	BM10606
HiC_scaffold_2	158602575	158628660	BM10532		HiC_scaffold_2	184864123	184869511	BM16574		HiC_scaffold_2	160270000	160270572	BM10612
HiC_scaffold_2	159590000	159592168	BM10602		HiC_scaffold_2	184869723	184874879	BM16573		HiC_scaffold_2	160294766	160300766	BM10613
HiC_scaffold_2	159634997	159635444	BM10603		HiC_scaffold_2	184876001	184886552	BM16572		HiC_scaffold_2	160954344	160970000	BM10621
HiC_scaffold_2	159639437	159671503	BM10604		HiC_scaffold_2	184889022	184898024	BM16571		HiC_scaffold_2	161693875	161704744	BM10636
HiC_scaffold_2	159673960	159678167	BM10605		HiC_scaffold_2	185351291	185381401	BM16549		HiC_scaffold_2	161705258	161705492	BM10637
HiC_scaffold_2	160393404	160419826	BM10614		HiC_scaffold_2	185386526	185396233	BM16548		HiC_scaffold_2	161712040	161730000	BM10638
HiC_scaffold_2	160428274	160432212	BM10615		HiC_scaffold_2	185400939	185409175	BM16547		HiC_scaffold_2	162668934	162669366	BM10649
HiC_scaffold_2	161268483	161268858	BM10624		HiC_scaffold_2	185412892	185422630	BM16546		HiC_scaffold_2	162698442	162698826	BM10650
HiC_scaffold_2	161269651	161270000	BM10625		HiC_scaffold_2	185423402	185438877	BM16545		HiC_scaffold_2	162699285	162699615	BM10652
HiC_scaffold_2	161693875	161704744	BM10636		HiC_scaffold_2	186240000	186251982	BM16496		HiC_scaffold_2	162723480	162725792	BM10509
HiC_scaffold_2	161705258	161705492	BM10637		HiC_scaffold_2	186260917	186264204	BM16495		HiC_scaffold_2	163080000	163162987	BM10513
HiC_scaffold_2	162668934	162669366	BM10649		HiC_scaffold_2	186268230	186317332	BM16494		HiC_scaffold_2	163450000	163451526	BM10518
HiC_scaffold_2	162698442	162698826	BM10650		HiC_scaffold_2	186323206	186325443	BM16493		HiC_scaffold_2	163456326	163461533	BM10520
HiC_scaffold_2	162699285	162699615	BM10652		HiC_scaffold_3	1624211	1653008	BM02328		HiC_scaffold_2	163534628	163540000	BM10521
HiC_scaffold_2	162723480	162725792	BM10509		HiC_scaffold_3	1664602	1673304	BM02327		HiC_scaffold_2	164657810	164659515	BM10536
HiC_scaffold_2	163100000	163162987	BM10513		HiC_scaffold_3	1676169	1696792	BM02326		HiC_scaffold_2	165557389	165557701	BM10544
HiC_scaffold_2	163450000	163451526	BM10518		HiC_scaffold_3	2060000	2072208	BM02322		HiC_scaffold_2	165598078	165598369	BM10545
HiC_scaffold_2	163456326	163461533	BM10520		HiC_scaffold_3	2990000	3005086	BM02305		HiC_scaffold_2	166399926	166400139	BM10546
HiC_scaffold_2	163534628	163540000	BM10521		HiC_scaffold_3	3009908	3013191	BM02304		HiC_scaffold_2	167690357	167718352	BM10556
HiC_scaffold_2	164222657	164222915	BM10533		HiC_scaffold_3	3920000	3930037	BM02300		HiC_scaffold_2	168610000	168615076	BM10569
HiC_scaffold_2	166399926	166400139	BM10546		HiC_scaffold_3	3970044	4006043	BM02299		HiC_scaffold_2	168626555	168643001	BM10570
HiC_scaffold_2	167377290	167378196	BM10552		HiC_scaffold_3	5010000	5011200	BM02284		HiC_scaffold_2	171740548	171740881	BM13041
HiC_scaffold_2	167638847	167640235	BM10555		HiC_scaffold_3	7755018	7755852	BM02274		HiC_scaffold_2	171741387	171763550	BM13083
HiC_scaffold_2	167690357	167718352	BM10556		HiC_scaffold_3	8195851	8196205	BM02270		HiC_scaffold_2	171765321	171770000	BM13091
HiC_scaffold_2	169400000	169437711	BM10581		HiC_scaffold_3	8839779	8852735	BM02257		HiC_scaffold_2	172380000	172383806	BM13105
HiC_scaffold_2	169410000	169437711	BM10581		HiC_scaffold_3	9456880	9490000	BM02252		HiC_scaffold_2	172426398	172426695	BM13106
HiC_scaffold_2	169481782	169490000	BM10582		HiC_scaffold_3	11431617	11491555	BM02244		HiC_scaffold_2	172455514	172470000	BM13108
HiC_scaffold_2	169481782	169495182	BM10582		HiC_scaffold_3	12577497	12579591	BM02239		HiC_scaffold_2	174210000	174244075	BM13124
HiC_scaffold_2	169814725	169815055	BM10586		HiC_scaffold_3	13534858	13541406	BM02238		HiC_scaffold_2	175320000	175320774	BM16902
HiC_scaffold_2	171740548	171740881	BM13041		HiC_scaffold_3	13546226	13549784	BM02237		HiC_scaffold_2	175349983	175368006	BM13048
HiC_scaffold_2	171741387	171760000	BM13083		HiC_scaffold_3	14763379	14763970	BM02230		HiC_scaffold_2	175368102	175410000	BM13049
HiC_scaffold_2	172352481	172356664	BM13102		HiC_scaffold_3	17970898	17985823	BM02196		HiC_scaffold_2	176320000	176404462	BM13059
HiC_scaffold_2	172360398	172372514	BM13103		HiC_scaffold_3	18030248	18044806	BM02195		HiC_scaffold_2	176408485	176410000	BM13060
HiC_scaffold_2	172373078	172373666	BM13104		HiC_scaffold_3	18047609	18050000	BM02194		HiC_scaffold_2	177602225	177614918	BM13068
HiC_scaffold_2	172376245	172383806	BM13105		HiC_scaffold_3	18612492	18612819	BM02190		HiC_scaffold_2	177621017	177629555	BM13069
HiC_scaffold_2	172426398	172426695	BM13106		HiC_scaffold_3	18613539	18613818	BM02189		HiC_scaffold_2	178160649	178169616	BM13078
HiC_scaffold_2	174200000	174244075	BM13124		HiC_scaffold_3	18656205	18656559	BM02188		HiC_scaffold_2	178504114	178504720	BM02453
HiC_scaffold_2	175319001	175320774	BM16902		HiC_scaffold_3	18661989	18700000	BM02187		HiC_scaffold_2	178514124	178529822	BM02452
HiC_scaffold_2	175349983	175368006	BM13048		HiC_scaffold_3	19290279	19335832	BM02181		HiC_scaffold_2	179520000	179531399	BM15656
HiC_scaffold_2	175368102	175380000	BM13049		HiC_scaffold_3	19480319	19519282	BM02179		HiC_scaffold_2	179532704	179543421	BM15655
HiC_scaffold_2	176380000	176404462	BM13059		HiC_scaffold_3	19830000	19849582	BM02178		HiC_scaffold_2	179551779	179567784	BM15654
HiC_scaffold_2	176408485	176427710	BM13060		HiC_scaffold_3	20488011	20515072	BM02166		HiC_scaffold_2	179882562	179883408	BM04011
HiC_scaffold_2	177529296	177536482	BM13066		HiC_scaffold_3	20515952	20524610	BM02165		HiC_scaffold_2	179883081	179883408	BM15734
HiC_scaffold_2	177602225	177610000	BM13068		HiC_scaffold_3	20529398	20544616	BM02164		HiC_scaffold_2	179884197	179884557	BM15733
HiC_scaffold_2	178504114	178504720	BM02453		HiC_scaffold_3	20550347	20560000	BM02163		HiC_scaffold_2	179885386	179885934	BM15732
HiC_scaffold_2	178514124	178529822	BM02452		HiC_scaffold_3	21406291	21406696	BM02155		HiC_scaffold_2	179889226	179889801	BM04013
HiC_scaffold_2	178575059	178590000	BM02451		HiC_scaffold_3	23040000	23049133	BM02148		HiC_scaffold_2	179892553	179893101	BM04012
HiC_scaffold_2	178780000	178784458	BM02456		HiC_scaffold_3	23064930	23118710	BM02147		HiC_scaffold_2	179897136	179897686	BM04010
HiC_scaffold_2	178801881	178815757	BM02455		HiC_scaffold_3	25100387	25100921	BM02137		HiC_scaffold_2	179899524	179903161	BM04009
HiC_scaffold_2	178830245	178848259	BM02454		HiC_scaffold_3	25118822	25143486	BM02136		HiC_scaffold_2	179907765	179908077	BM04008
HiC_scaffold_2	179520000	179531399	BM15656		HiC_scaffold_3	25880000	25884792	BM02135		HiC_scaffold_2	179907765	179908077	BM15731
HiC_scaffold_2	179532704	179543421	BM15655		HiC_scaffold_3	25887462	25920792	BM02134		HiC_scaffold_2	179910389	179912949	BM04007
HiC_scaffold_2	179551779	179567784	BM15654		HiC_scaffold_3	27088856	27130000	BM02128		HiC_scaffold_2	179910389	179910734	BM15730
HiC_scaffold_2	180224792	180225449	BM15696		HiC_scaffold_3	27200000	27210487	BM02126		HiC_scaffold_2	179914327	179924475	BM04021
HiC_scaffold_2	180231017	180231296	BM15695		HiC_scaffold_3	27220770	27255108	BM02125		HiC_scaffold_2	179924627	179925017	BM04020
HiC_scaffold_2	180237616	180241578	BM15694		HiC_scaffold_3	28452636	28461935	BM02119		HiC_scaffold_2	179927678	179931659	BM04019
HiC_scaffold_2	180247142	180258598	BM15693		HiC_scaffold_3	29157088	29180000	BM02114		HiC_scaffold_2	179934507	179946655	BM04018
HiC_scaffold_2	180259485	180267228	BM15692		HiC_scaffold_3	29919833	29920000	BM02110		HiC_scaffold_2	179946764	179961846	BM04017
HiC_scaffold_2	180267466	180279689	BM15691		HiC_scaffold_3	30840000	30848004	BM02107		HiC_scaffold_2	179959466	179959817	BM15727
HiC_scaffold_2	180872500	180899155	BM15682		HiC_scaffold_3	30879128	30893143	BM02106		HiC_scaffold_2	179959466	179959817	BM15729
HiC_scaffold_2	180901224	180907675	BM15681		HiC_scaffold_3	34563934	34600000	BM02096		HiC_scaffold_2	179965110	179970000	BM04016
HiC_scaffold_2	181994492	182004192	BM15688		HiC_scaffold_3	37255755	37260000	BM02084		HiC_scaffold_2	180250000	180258598	BM15693
HiC_scaffold_2	182014830	182020000	BM15684		HiC_scaffold_3	37924115	37924655	BM02375		HiC_scaffold_2	180259485	180267228	BM15692
HiC_scaffold_2	182429576	182440000	BM07652		HiC_scaffold_3	38338305	38357349	BM02373		HiC_scaffold_2	180267466	180279689	BM15691
HiC_scaffold_2	182938134	182938650	BM19362		HiC_scaffold_3	38358928	38371953	BM02371		HiC_scaffold_2	180282479	180294372	BM15690
HiC_scaffold_2	182943891	182945512	BM19363		HiC_scaffold_3	38373140	38388374	BM02370		HiC_scaffold_2	180302342	180302651	BM15689
HiC_scaffold_2	182949521	182951050	BM19364		HiC_scaffold_3	38389995	38409689	BM02369		HiC_scaffold_2	181868230	181868488	BM15738
HiC_scaffold_2	182955494	183020000	BM19365		HiC_scaffold_3	39058181	39060000	BM02362		HiC_scaffold_2	182950000	182951050	BM19364
HiC_scaffold_2	183740000	183742585	BM19393		HiC_scaffold_3	40085120	40115080	BM02356		HiC_scaffold_2	182955494	183034267	BM19365
HiC_scaffold_2	183747153	183747636	BM19394		HiC_scaffold_3	41589565	41600000	BM02354		HiC_scaffold_2	183036128	183040000	BM19366
HiC_scaffold_2	183766503	183770094	BM19395		HiC_scaffold_3	42514131	42524041	BM02329		HiC_scaffold_2	183660000	183669181	BM19392
HiC_scaffold_2	183775924	183776347	BM19396		HiC_scaffold_3	42527248	42550000	BM02323		HiC_scaffold_2	183683376	183683859	BM09281
HiC_scaffold_2	183783083	183813589	BM19397		HiC_scaffold_3	43477773	43480000	BM02143		HiC_scaffold_2	183683376	183683859	BM09281
HiC_scaffold_2	183816861	183830000	BM19398		HiC_scaffold_3	44099847	44133092	BM02121		HiC_scaffold_2	183710471	183723899	BM09280
HiC_scaffold_2	184160000	184170182	BM19418		HiC_scaffold_3	44610000	44644177	BM02372		HiC_scaffold_2	183710471	183723899	BM09280
HiC_scaffold_2	184176485	184196569	BM19419		HiC_scaffold_3	44654811	44668831	BM02365		HiC_scaffold_2	183710471	183723899	BM09280
HiC_scaffold_2	184204410	184211362	BM19420		HiC_scaffold_3	44675642	44683373	BM02360		HiC_scaffold_2	183730344	183730827	BM09279
HiC_scaffold_2	184214209	184214776	BM19421		HiC_scaffold_3	45817454	45836857	BM12121		HiC_scaffold_2	183730344	183730827	BM09279
HiC_scaffold_2	184219461	184230881	BM19422		HiC_scaffold_3	46938749	46943536	BM12112		HiC_scaffold_2	183730344	183730827	BM09279
HiC_scaffold_2	184821612	184821984	BM16580		HiC_scaffold_3	46943697	46947997	BM12111		HiC_scaffold_2	183739220	183742585	BM19393
HiC_scaffold_2	184823336	184823726	BM16579		HiC_scaffold_3	46971068	46992807	BM12110		HiC_scaffold_2	183739220	183742585	BM19393
HiC_scaffold_2	184824239	184826210	BM16578		HiC_scaffold_3	49550346	49550694	BM12101		HiC_scaffold_2	183739220	183742585	BM19393
HiC_scaffold_2	184827676	184829491	BM16577		HiC_scaffold_3	50237833	50263481	BM12091		HiC_scaffold_2	183747153	183747636	BM19394
HiC_scaffold_2	184831824	184845435	BM16576		HiC_scaffold_3	52159020	52173532	BM12069		HiC_scaffold_2	183747153	183747636	BM19394
HiC_scaffold_2	184846173	184857023	BM16575		HiC_scaffold_3	52199247	52211566	BM12068		HiC_scaffold_2	183747153	183747636	BM19394
HiC_scaffold_2	184864123	184869511	BM16574		HiC_scaffold_3	52216377	52224277	BM12067		HiC_scaffold_2	183766503	183770094	BM19395
HiC_scaffold_2	184869723	184874879	BM16573		HiC_scaffold_3	52225885	52235487	BM12065		HiC_scaffold_2	183775924	183776347	BM19396
HiC_scaffold_2	184876001	184886552	BM16572		HiC_scaffold_3	52237074	52240000	BM12064		HiC_scaffold_2	183783083	183800000	BM19397
HiC_scaffold_2	184889022	184898024	BM16571		HiC_scaffold_3	52610000	52620701	BM12056		HiC_scaffold_2	184110000	184115625	BM19414
HiC_scaffold_2	184903623	184903818	BM16570		HiC_scaffold_3	52650577	52651513	BM12055		HiC_scaffold_2	184122873	184132723	BM19415
HiC_scaffold_2	184907648	184910000	BM16569		HiC_scaffold_3	52695375	52696050	BM12054		HiC_scaffold_2	184140503	184140701	BM19416
HiC_scaffold_2	185260498	185264369	BM16555		HiC_scaffold_3	52696129	52696942	BM12053		HiC_scaffold_2	184140760	184149290	BM19417
HiC_scaffold_2	185265741	185269467	BM16554		HiC_scaffold_3	53093226	53109907	BM12041		HiC_scaffold_2	184156429	184170182	BM19418
HiC_scaffold_2	185270937	185274288	BM16553		HiC_scaffold_3	53113205	53123896	BM12040		HiC_scaffold_2	184176485	184196569	BM19419
HiC_scaffold_2	185275398	185284897	BM16552		HiC_scaffold_3	53124792	53135688	BM12039		HiC_scaffold_2	184770000	184770961	BM16581
HiC_scaffold_2	185295646	185300000	BM16551		HiC_scaffold_3	53369606	53370084	BM12034		HiC_scaffold_2	184821612	184821984	BM16580
HiC_scaffold_2	185390000	185396233	BM16548		HiC_scaffold_3	54220000	54220908	BM12020		HiC_scaffold_2	184823336	184823726	BM16579
HiC_scaffold_2	185400939	185409175	BM16547		HiC_scaffold_3	54227706	54228924	BM12019		HiC_scaffold_2	184824239	184826210	BM16578
HiC_scaffold_2	185412892	185422630	BM16546		HiC_scaffold_3	54283067	54310000	BM12018		HiC_scaffold_2	184827676	184829491	BM16577
HiC_scaffold_2	185423402	185438877	BM16545		HiC_scaffold_3	54725645	54725966	BM12007		HiC_scaffold_2	184831824	184845435	BM16576
HiC_scaffold_2	185449372	185464973	BM16544		HiC_scaffold_3	54732777	54748057	BM12006		HiC_scaffold_2	184846173	184857023	BM16575
HiC_scaffold_2	185471601	185476365	BM16543		HiC_scaffold_3	54761340	54784805	BM12005		HiC_scaffold_2	185260498	185264369	BM16555
HiC_scaffold_2	186053995	186077705	BM16512		HiC_scaffold_3	54785606	54794434	BM12004		HiC_scaffold_2	185265741	185269467	BM16554
HiC_scaffold_2	186080270	186080597	BM16511		HiC_scaffold_3	55110810	55143204	BM11993		HiC_scaffold_2	185270937	185274288	BM16553
HiC_scaffold_2	186080914	186081718	BM16510		HiC_scaffold_3	55143875	55149625	BM11992		HiC_scaffold_2	185275398	185284897	BM16552
HiC_scaffold_2	186092007	186092388	BM16509		HiC_scaffold_3	55152206	55159652	BM11991		HiC_scaffold_2	185295646	185331304	BM16551
HiC_scaffold_2	186094685	186095543	BM16508		HiC_scaffold_3	55664337	55670000	BM11975		HiC_scaffold_2	185300000	185331304	BM16551
HiC_scaffold_2	186119342	186120000	BM16507		HiC_scaffold_3	56490389	56499989	BM11972		HiC_scaffold_2	185320000	185331304	BM16551
HiC_scaffold_2	186250000	186251982	BM16496		HiC_scaffold_3	57126453	57141962	BM12718		HiC_scaffold_2	185351291	185381401	BM16549
HiC_scaffold_2	186260917	186264204	BM16495		HiC_scaffold_3	57167733	57172356	BM12717		HiC_scaffold_2	185351291	185381401	BM16549
HiC_scaffold_2	186268230	186317332	BM16494		HiC_scaffold_3	57172764	57180000	BM12716		HiC_scaffold_2	185386526	185390000	BM16548
HiC_scaffold_2	186323206	186325443	BM16493		HiC_scaffold_3	57605345	57627743	BM12704		HiC_scaffold_2	185386526	185396233	BM16548
HiC_scaffold_2	186330180	186339567	BM16492		HiC_scaffold_3	57635441	57653783	BM12703		HiC_scaffold_2	185400939	185409175	BM16547
HiC_scaffold_3	1624211	1653008	BM02328		HiC_scaffold_3	57917576	57947576	BM12699		HiC_scaffold_2	185650000	185659958	BM16532
HiC_scaffold_3	1664602	1673304	BM02327		HiC_scaffold_3	57960462	57994477	BM12698		HiC_scaffold_2	185663550	185686553	BM16531
HiC_scaffold_3	1676169	1696792	BM02326		HiC_scaffold_3	58492398	58503137	BM12688		HiC_scaffold_2	185705340	185718423	BM16530
HiC_scaffold_3	2060000	2072208	BM02322		HiC_scaffold_3	58567132	58580000	BM12687		HiC_scaffold_2	185719840	185722605	BM16529
HiC_scaffold_3	2989350	3005086	BM02305		HiC_scaffold_3	59410570	59427418	BM12655		HiC_scaffold_2	185729766	185738213	BM16528
HiC_scaffold_3	3009908	3013191	BM02304		HiC_scaffold_3	59428355	59428646	BM12654		HiC_scaffold_2	185738828	185740000	BM16527
HiC_scaffold_3	3930000	3930037	BM02300		HiC_scaffold_3	59429854	59442927	BM12653		HiC_scaffold_2	186250000	186251982	BM16496
HiC_scaffold_3	3970044	4006043	BM02299		HiC_scaffold_3	59447784	59463198	BM12652		HiC_scaffold_2	186260917	186264204	BM16495
HiC_scaffold_3	5000000	5011200	BM02284		HiC_scaffold_3	59463995	59467479	BM12651		HiC_scaffold_2	186268230	186317332	BM16494
HiC_scaffold_3	7169610	7189751	BM02277		HiC_scaffold_3	60500000	60501131	BM12643		HiC_scaffold_2	186323206	186325443	BM16493
HiC_scaffold_3	7755018	7755852	BM02274		HiC_scaffold_3	60586656	60590000	BM12642		HiC_scaffold_2	186330180	186339567	BM16492
HiC_scaffold_3	8410285	8419563	BM02267		HiC_scaffold_3	61094295	61148276	BM12628		HiC_scaffold_2	186522822	186524121	BM16478
HiC_scaffold_3	8424143	8440472	BM02266		HiC_scaffold_3	61130000	61148276	BM12628		HiC_scaffold_2	186528894	186537187	BM16477
HiC_scaffold_3	8455170	8470000	BM02265		HiC_scaffold_3	61176393	61180000	BM12626		HiC_scaffold_2	186546709	186551015	BM16476
HiC_scaffold_3	8840000	8852735	BM02257		HiC_scaffold_3	61176393	61184098	BM12626		HiC_scaffold_2	186554308	186561068	BM16475
HiC_scaffold_3	13534858	13541406	BM02238		HiC_scaffold_3	61206127	61217989	BM12625		HiC_scaffold_2	186561279	186564774	BM16473
HiC_scaffold_3	13546226	13549784	BM02237		HiC_scaffold_3	61939295	61950041	BM12607		HiC_scaffold_2	186566073	186570031	BM16472
HiC_scaffold_3	18030248	18044806	BM02195		HiC_scaffold_3	61992420	62013943	BM12606		HiC_scaffold_2	186571489	186572611	BM16471
HiC_scaffold_3	18047609	18067196	BM02194		HiC_scaffold_3	62625381	62666023	BM12599		HiC_scaffold_2	186573902	186576166	BM16470
HiC_scaffold_3	18079573	18080000	BM02193		HiC_scaffold_3	64434891	64441357	BM12577		HiC_scaffold_2	186576528	186578124	BM16469
HiC_scaffold_3	18600000	18609054	BM02191		HiC_scaffold_3	64457514	64466241	BM12574		HiC_scaffold_2	186580703	186581318	BM16468
HiC_scaffold_3	18612492	18612819	BM02190		HiC_scaffold_3	64499953	64510000	BM12573		HiC_scaffold_2	186584592	186600000	BM16467
HiC_scaffold_3	18613539	18613818	BM02189		HiC_scaffold_3	65044705	65051822	BM12563		HiC_scaffold_3	1300225	1316623	BM02332
HiC_scaffold_3	18656205	18656559	BM02188		HiC_scaffold_3	66054169	66072857	BM12558		HiC_scaffold_3	1341300	1350000	BM02331
HiC_scaffold_3	18661989	18690000	BM02187		HiC_scaffold_3	66072918	66074265	BM12557		HiC_scaffold_3	1624211	1653008	BM02328
HiC_scaffold_3	19500000	19519282	BM02179		HiC_scaffold_3	66074822	66075167	BM12556		HiC_scaffold_3	1664602	1673304	BM02327
HiC_scaffold_3	19827045	19849582	BM02178		HiC_scaffold_3	66076007	66079278	BM12555		HiC_scaffold_3	1676169	1690000	BM02326
HiC_scaffold_3	20488011	20515072	BM02166		HiC_scaffold_3	66079997	66081292	BM12554		HiC_scaffold_3	2989350	3005086	BM02305
HiC_scaffold_3	20515952	20524610	BM02165		HiC_scaffold_3	66081410	66110000	BM12553		HiC_scaffold_3	3009908	3013191	BM02304
HiC_scaffold_3	20529398	20544616	BM02164		HiC_scaffold_3	67691017	67738407	BM12539		HiC_scaffold_3	3902340	3930037	BM02300
HiC_scaffold_3	20550347	20560000	BM02163		HiC_scaffold_3	68310000	68325918	BM12534		HiC_scaffold_3	4320803	4347007	BM02297
HiC_scaffold_3	21406291	21406696	BM02155		HiC_scaffold_3	68739584	68739962	BM12528		HiC_scaffold_3	4347623	4347980	BM02296
HiC_scaffold_3	23064930	23118710	BM02147		HiC_scaffold_3	69450168	69476618	BM12518		HiC_scaffold_3	4707828	4717689	BM02286
HiC_scaffold_3	25100387	25100921	BM02137		HiC_scaffold_3	69861546	69888825	BM12514		HiC_scaffold_3	4717969	4740000	BM02285
HiC_scaffold_3	25118822	25143486	BM02136		HiC_scaffold_3	69898132	69920000	BM12513		HiC_scaffold_3	7755018	7755852	BM02274
HiC_scaffold_3	25874408	25884792	BM02135		HiC_scaffold_3	70270000	70277385	BM12506		HiC_scaffold_3	8424143	8440472	BM02266
HiC_scaffold_3	25887462	25920792	BM02134		HiC_scaffold_3	70888499	70954828	BM12499		HiC_scaffold_3	8455170	8510000	BM02265
HiC_scaffold_3	27088856	27138906	BM02128		HiC_scaffold_3	70957916	70959131	BM12498		HiC_scaffold_3	8839779	8852735	BM02257
HiC_scaffold_3	29157088	29180000	BM02114		HiC_scaffold_3	70965722	70970000	BM12497		HiC_scaffold_3	9456880	9504632	BM02252
HiC_scaffold_3	29919833	29920000	BM02110		HiC_scaffold_3	71309980	71315680	BM12492		HiC_scaffold_3	13534858	13540000	BM02238
HiC_scaffold_3	30879128	30893143	BM02106		HiC_scaffold_3	72960627	72967873	BM12481		HiC_scaffold_3	14763379	14763970	BM02230
HiC_scaffold_3	37924115	37924655	BM02375		HiC_scaffold_3	72973448	72973802	BM12480		HiC_scaffold_3	14783238	14783658	BM02229
HiC_scaffold_3	38338305	38357349	BM02373		HiC_scaffold_3	73680000	73695213	BM12478		HiC_scaffold_3	15783229	15827434	BM02220
HiC_scaffold_3	38358928	38371953	BM02371		HiC_scaffold_3	74023680	74034141	BM12473		HiC_scaffold_3	16058843	16059728	BM02215
HiC_scaffold_3	38373140	38388374	BM02370		HiC_scaffold_3	74076736	74079527	BM12472		HiC_scaffold_3	17207622	17255127	BM02200
HiC_scaffold_3	38389995	38409689	BM02369		HiC_scaffold_3	74538569	74540510	BM12467		HiC_scaffold_3	17207622	17255127	BM02200
HiC_scaffold_3	40085120	40115080	BM02356		HiC_scaffold_3	74586184	74587015	BM12466		HiC_scaffold_3	17970898	17985823	BM02196
HiC_scaffold_3	41589565	41608844	BM02354		HiC_scaffold_3	74587213	74588976	BM12465		HiC_scaffold_3	18030248	18040000	BM02195
HiC_scaffold_3	42514131	42524041	BM02329		HiC_scaffold_3	74600834	74620000	BM12464		HiC_scaffold_3	18597429	18609054	BM02191
HiC_scaffold_3	42527248	42560000	BM02323		HiC_scaffold_3	75333153	75333931	BM13027		HiC_scaffold_3	18612492	18612819	BM02190
HiC_scaffold_3	43340000	43342719	BM02170		HiC_scaffold_3	75333153	75333931	BM13028		HiC_scaffold_3	18613539	18613818	BM02189
HiC_scaffold_3	43343889	43344339	BM02162		HiC_scaffold_3	76461066	76510000	BM12448		HiC_scaffold_3	19480319	19519282	BM02179
HiC_scaffold_3	43356802	43378990	BM02153		HiC_scaffold_3	77253642	77254212	BM12440		HiC_scaffold_3	19827045	19849582	BM02178
HiC_scaffold_3	44099847	44133092	BM02121		HiC_scaffold_3	78075166	78080000	BM12435		HiC_scaffold_3	20500000	20515072	BM02166
HiC_scaffold_3	44610000	44644177	BM02372		HiC_scaffold_3	79081151	79081538	BM12432		HiC_scaffold_3	20515952	20524610	BM02165
HiC_scaffold_3	44654811	44668831	BM02365		HiC_scaffold_3	79544678	79558276	BM12424		HiC_scaffold_3	20529398	20544616	BM02164
HiC_scaffold_3	44675642	44683373	BM02360		HiC_scaffold_3	81164337	81166314	BM12417		HiC_scaffold_3	20550347	20590000	BM02163
HiC_scaffold_3	45830000	45836857	BM12121		HiC_scaffold_3	82305851	82306547	BM12413		HiC_scaffold_3	21406291	21406696	BM02155
HiC_scaffold_3	49550346	49550694	BM12101		HiC_scaffold_3	82359044	82370000	BM12412		HiC_scaffold_3	23070000	23118710	BM02147
HiC_scaffold_3	49726363	49752805	BM12099		HiC_scaffold_3	84074787	84079371	BM12402		HiC_scaffold_3	25100387	25100921	BM02137
HiC_scaffold_3	49726363	49752805	BM12099		HiC_scaffold_3	84086770	84086989	BM12401		HiC_scaffold_3	25118822	25143486	BM02136
HiC_scaffold_3	49791442	49810000	BM12098		HiC_scaffold_3	84117621	84150000	BM12400		HiC_scaffold_3	25874408	25884792	BM02135
HiC_scaffold_3	50237833	50263481	BM12091		HiC_scaffold_3	85600000	85626723	BM12397		HiC_scaffold_3	25887462	25920792	BM02134
HiC_scaffold_3	52131084	52131567	BM12071		HiC_scaffold_3	86562530	86591409	BM12393		HiC_scaffold_3	27090000	27138906	BM02128
HiC_scaffold_3	52131973	52142309	BM12070		HiC_scaffold_3	86594306	86594636	BM12392		HiC_scaffold_3	27161029	27172896	BM02127
HiC_scaffold_3	52159020	52173532	BM12069		HiC_scaffold_3	86601917	86618313	BM12391		HiC_scaffold_3	28906185	28906614	BM02117
HiC_scaffold_3	52199247	52211566	BM12068		HiC_scaffold_3	86630452	86630872	BM12390		HiC_scaffold_3	29157088	29189227	BM02114
HiC_scaffold_3	52216377	52220000	BM12067		HiC_scaffold_3	86644180	86650000	BM12389		HiC_scaffold_3	29919833	29930000	BM02110
HiC_scaffold_3	52650577	52651513	BM12055		HiC_scaffold_3	87330000	87332870	BM12387		HiC_scaffold_3	31015580	31027113	BM20239
HiC_scaffold_3	52695375	52696050	BM12054		HiC_scaffold_3	87349421	87354643	BM12386		HiC_scaffold_3	31448526	31469836	BM02100
HiC_scaffold_3	52696129	52696942	BM12053		HiC_scaffold_3	87366433	87372705	BM12385		HiC_scaffold_3	31510329	31510674	BM02099
HiC_scaffold_3	53034529	53042359	BM12042		HiC_scaffold_3	87407959	87417990	BM12383		HiC_scaffold_3	37255755	37290000	BM02084
HiC_scaffold_3	53093226	53109907	BM12041		HiC_scaffold_3	87905142	87938719	BM12381		HiC_scaffold_3	38338305	38340000	BM02373
HiC_scaffold_3	53113205	53120000	BM12040		HiC_scaffold_3	88260000	88275312	BM12377		HiC_scaffold_3	39058181	39065443	BM02362
HiC_scaffold_3	53369606	53370084	BM12034		HiC_scaffold_3	88275337	88276324	BM12376		HiC_scaffold_3	39945368	39946274	BM02357
HiC_scaffold_3	53411211	53420000	BM12032		HiC_scaffold_3	88276410	88315030	BM12375		HiC_scaffold_3	42300000	42300102	BM02351
HiC_scaffold_3	53965323	53988158	BM12024		HiC_scaffold_3	88339522	88342712	BM20235		HiC_scaffold_3	42430000	42432623	BM02336
HiC_scaffold_3	54000682	54009074	BM12023		HiC_scaffold_3	89604100	89618849	BM12362		HiC_scaffold_3	42514131	42520000	BM02329
HiC_scaffold_3	54210000	54220908	BM12020		HiC_scaffold_3	90408994	90412135	BM12354		HiC_scaffold_3	42890000	42902575	BM02228
HiC_scaffold_3	54227706	54228924	BM12019		HiC_scaffold_3	90423722	90425300	BM12353		HiC_scaffold_3	42908350	42924278	BM02221
HiC_scaffold_3	54283067	54300000	BM12018		HiC_scaffold_3	92209956	92211831	BM12333		HiC_scaffold_3	42953789	42954146	BM02210
HiC_scaffold_3	54740000	54748057	BM12006		HiC_scaffold_3	92209956	92211831	BM12344		HiC_scaffold_3	42972724	42980000	BM02203
HiC_scaffold_3	54761340	54784805	BM12005		HiC_scaffold_3	92561955	92562375	BM12340		HiC_scaffold_3	43477773	43484771	BM02143
HiC_scaffold_3	54785606	54794434	BM12004		HiC_scaffold_3	95297865	95302549	BM12326		HiC_scaffold_3	44099847	44133092	BM02121
HiC_scaffold_3	55080000	55081029	BM11994		HiC_scaffold_3	95302598	95310000	BM12325		HiC_scaffold_3	44600000	44644177	BM02372
HiC_scaffold_3	55110810	55143204	BM11993		HiC_scaffold_3	97089509	97112893	BM12307		HiC_scaffold_3	44654811	44668831	BM02365
HiC_scaffold_3	55143875	55149625	BM11992		HiC_scaffold_3	97889838	97890417	BM12305		HiC_scaffold_3	44675642	44683373	BM02360
HiC_scaffold_3	55152206	55159652	BM11991		HiC_scaffold_3	97890535	97893275	BM12304		HiC_scaffold_3	45926061	45939803	BM12120
HiC_scaffold_3	57070723	57073486	BM12719		HiC_scaffold_3	98992676	99003869	BM12283		HiC_scaffold_3	45942403	45960870	BM12119
HiC_scaffold_3	57126453	57141962	BM12718		HiC_scaffold_3	99047558	99080000	BM12282		HiC_scaffold_3	46938749	46943536	BM12112
HiC_scaffold_3	57605345	57627743	BM12704		HiC_scaffold_3	99630000	99662026	BM12273		HiC_scaffold_3	46943697	46947997	BM12111
HiC_scaffold_3	57635441	57653783	BM12703		HiC_scaffold_3	100038691	100043204	BM12268		HiC_scaffold_3	46971068	46992807	BM12110
HiC_scaffold_3	57917576	57947576	BM12699		HiC_scaffold_3	100044108	100048784	BM12267		HiC_scaffold_3	49550346	49550694	BM12101
HiC_scaffold_3	57960462	57990000	BM12698		HiC_scaffold_3	100049686	100062306	BM12266		HiC_scaffold_3	49597795	49620000	BM12100
HiC_scaffold_3	58492398	58503137	BM12688		HiC_scaffold_3	100067378	100071567	BM12265		HiC_scaffold_3	49750000	49752805	BM12099
HiC_scaffold_3	58567132	58580000	BM12687		HiC_scaffold_3	100074077	100075196	BM12264		HiC_scaffold_3	49791442	49829981	BM12098
HiC_scaffold_3	59350000	59357685	BM12657		HiC_scaffold_3	101116193	101125638	BM12260		HiC_scaffold_3	50237833	50263481	BM12091
HiC_scaffold_3	59358182	59378058	BM12656		HiC_scaffold_3	101129570	101138390	BM12259		HiC_scaffold_3	52220000	52224277	BM12067
HiC_scaffold_3	59410570	59427418	BM12655		HiC_scaffold_3	101145184	101158547	BM12258		HiC_scaffold_3	52225885	52235487	BM12065
HiC_scaffold_3	59428355	59428646	BM12654		HiC_scaffold_3	101162029	101166460	BM12257		HiC_scaffold_3	52237074	52258483	BM12064
HiC_scaffold_3	59429854	59440000	BM12653		HiC_scaffold_3	102110308	102125192	BM12247		HiC_scaffold_3	52264625	52280547	BM12063
HiC_scaffold_3	60500000	60501131	BM12643		HiC_scaffold_3	102385874	102390642	BM18610		HiC_scaffold_3	52282568	52295500	BM12062
HiC_scaffold_3	60586656	60590000	BM12642		HiC_scaffold_3	102660000	102679976	BM18605		HiC_scaffold_3	52297148	52310000	BM12061
HiC_scaffold_3	60970000	60976434	BM12634		HiC_scaffold_3	102711093	102720906	BM18604		HiC_scaffold_3	52920000	52924368	BM12047
HiC_scaffold_3	61004670	61013558	BM12633		HiC_scaffold_3	103301404	103328886	BM18589		HiC_scaffold_3	52936402	52950829	BM12046
HiC_scaffold_3	61016847	61019140	BM12632		HiC_scaffold_3	104402384	104413454	BM18595		HiC_scaffold_3	52957739	52982186	BM12045
HiC_scaffold_3	61029749	61052197	BM12631		HiC_scaffold_3	104430173	104430497	BM01777		HiC_scaffold_3	52985831	53010000	BM12044
HiC_scaffold_3	61056020	61060000	BM12630		HiC_scaffold_3	104430173	104430497	BM13033		HiC_scaffold_3	53369606	53370084	BM12034
HiC_scaffold_3	61992420	62013943	BM12606		HiC_scaffold_3	104430173	104430497	BM13035		HiC_scaffold_3	54283067	54330000	BM12018
HiC_scaffold_3	62625381	62666023	BM12599		HiC_scaffold_3	104430173	104430497	BM13037		HiC_scaffold_3	54770000	54784805	BM12005
HiC_scaffold_3	64434891	64441357	BM12577		HiC_scaffold_3	104430173	104430497	BM19536		HiC_scaffold_3	54785606	54794434	BM12004
HiC_scaffold_3	64457514	64466241	BM12574		HiC_scaffold_3	104430836	104431379	BM01776		HiC_scaffold_3	54831232	54860000	BM12003
HiC_scaffold_3	64499953	64510000	BM12573		HiC_scaffold_3	104437152	104453698	BM01774		HiC_scaffold_3	55020000	55020677	BM11999
HiC_scaffold_3	65044705	65051822	BM12563		HiC_scaffold_3	104458409	104487061	BM01773		HiC_scaffold_3	55040662	55041040	BM11998
HiC_scaffold_3	66054169	66072857	BM12558		HiC_scaffold_3	104770000	104788475	BM01768		HiC_scaffold_3	55042074	55053344	BM11997
HiC_scaffold_3	66072918	66074265	BM12557		HiC_scaffold_3	104806004	104810412	BM01767		HiC_scaffold_3	55059193	55081029	BM11994
HiC_scaffold_3	66074822	66075167	BM12556		HiC_scaffold_3	104812729	104815855	BM01766		HiC_scaffold_3	55060914	55061913	BM11996
HiC_scaffold_3	66076007	66079278	BM12555		HiC_scaffold_3	104819106	104833734	BM01764		HiC_scaffold_3	55062006	55062324	BM11995
HiC_scaffold_3	66079997	66081292	BM12554		HiC_scaffold_3	104843298	104860000	BM01763		HiC_scaffold_3	55664337	55670000	BM11975
HiC_scaffold_3	66081410	66100000	BM12553		HiC_scaffold_3	105557832	105582811	BM01747		HiC_scaffold_3	56490389	56499989	BM11972
HiC_scaffold_3	67661561	67661855	BM12542		HiC_scaffold_3	106280000	106281323	BM01739		HiC_scaffold_3	57260000	57296897	BM12713
HiC_scaffold_3	67662018	67663146	BM12540		HiC_scaffold_3	107061943	107072536	BM01729		HiC_scaffold_3	57605345	57627743	BM12704
HiC_scaffold_3	67691017	67738407	BM12539		HiC_scaffold_3	107075608	107087785	BM01728		HiC_scaffold_3	57635441	57653783	BM12703
HiC_scaffold_3	68310000	68325918	BM12534		HiC_scaffold_3	107088157	107094383	BM01726		HiC_scaffold_3	57917576	57947576	BM12699
HiC_scaffold_3	68739584	68739962	BM12528		HiC_scaffold_3	107720000	107723453	BM01719		HiC_scaffold_3	57960462	57994477	BM12698
HiC_scaffold_3	68782772	68783108	BM12527		HiC_scaffold_3	107724553	107733141	BM01718		HiC_scaffold_3	58567132	58580725	BM12687
HiC_scaffold_3	69450168	69476618	BM12518		HiC_scaffold_3	107743880	107770430	BM01717		HiC_scaffold_3	59360000	59378058	BM12656
HiC_scaffold_3	69861546	69888825	BM12514		HiC_scaffold_3	107783475	107785083	BM01716		HiC_scaffold_3	59410570	59427418	BM12655
HiC_scaffold_3	69898132	69930000	BM12513		HiC_scaffold_3	108150000	108162021	BM01707		HiC_scaffold_3	59428355	59428646	BM12654
HiC_scaffold_3	70270000	70277385	BM12506		HiC_scaffold_3	108689294	108738797	BM01701		HiC_scaffold_3	59429854	59442927	BM12653
HiC_scaffold_3	70910000	70954828	BM12499		HiC_scaffold_3	108755566	108770000	BM01700		HiC_scaffold_3	59447784	59450000	BM12652
HiC_scaffold_3	70957916	70959131	BM12498		HiC_scaffold_3	109270000	109272051	BM01696		HiC_scaffold_3	60480000	60501131	BM12643
HiC_scaffold_3	70965722	70984898	BM12497		HiC_scaffold_3	109277583	109287788	BM01695		HiC_scaffold_3	61110000	61148276	BM12628
HiC_scaffold_3	71309980	71315680	BM12492		HiC_scaffold_3	109303785	109317280	BM01694		HiC_scaffold_3	61130000	61148276	BM12628
HiC_scaffold_3	72136432	72136783	BM12490		HiC_scaffold_3	109358873	109360000	BM01693		HiC_scaffold_3	61176393	61184098	BM12626
HiC_scaffold_3	72940000	72945001	BM12482		HiC_scaffold_3	112060000	112083261	BM01677		HiC_scaffold_3	61176393	61184098	BM12626
HiC_scaffold_3	72960627	72967873	BM12481		HiC_scaffold_3	112107471	112115523	BM01676		HiC_scaffold_3	61206127	61217989	BM12625
HiC_scaffold_3	72973448	72973802	BM12480		HiC_scaffold_3	112125025	112126149	BM01674		HiC_scaffold_3	61939295	61950041	BM12607
HiC_scaffold_3	73690000	73695213	BM12478		HiC_scaffold_3	112126717	112139125	BM01673		HiC_scaffold_3	61992420	62013943	BM12606
HiC_scaffold_3	74023680	74034141	BM12473		HiC_scaffold_3	113254364	113290257	BM01666		HiC_scaffold_3	62625381	62666023	BM12599
HiC_scaffold_3	74076736	74079527	BM12472		HiC_scaffold_3	115446758	115447655	BM01656		HiC_scaffold_3	64400000	64403465	BM12578
HiC_scaffold_3	74586184	74587015	BM12466		HiC_scaffold_3	117509741	117510104	BM01639		HiC_scaffold_3	64434891	64441357	BM12577
HiC_scaffold_3	74587213	74588976	BM12465		HiC_scaffold_3	117513976	117524602	BM01638		HiC_scaffold_3	64457514	64466241	BM12574
HiC_scaffold_3	74600834	74640000	BM12464		HiC_scaffold_3	117960000	118002636	BM01625		HiC_scaffold_3	65050000	65051822	BM12563
HiC_scaffold_3	75333153	75333931	BM13027		HiC_scaffold_3	118007265	118022738	BM01624		HiC_scaffold_3	66070000	66072857	BM12558
HiC_scaffold_3	75333153	75333931	BM13028		HiC_scaffold_3	118888193	118902498	BM01617		HiC_scaffold_3	66072918	66074265	BM12557
HiC_scaffold_3	76461066	76518115	BM12448		HiC_scaffold_3	119065163	119066366	BM01616		HiC_scaffold_3	66074822	66075167	BM12556
HiC_scaffold_3	77470000	77493007	BM12438		HiC_scaffold_3	119562413	119590815	BM01613		HiC_scaffold_3	66076007	66079278	BM12555
HiC_scaffold_3	77721883	77728961	BM12436		HiC_scaffold_3	119830000	119831105	BM01606		HiC_scaffold_3	66079997	66081292	BM12554
HiC_scaffold_3	78075166	78080000	BM12435		HiC_scaffold_3	119831366	119842324	BM01605		HiC_scaffold_3	66081410	66113194	BM12553
HiC_scaffold_3	79081151	79081538	BM12432		HiC_scaffold_3	119844473	119860820	BM01604		HiC_scaffold_3	66114789	66115314	BM12552
HiC_scaffold_3	79544678	79558276	BM12424		HiC_scaffold_3	120645304	120646390	BM01593		HiC_scaffold_3	67691017	67738407	BM12539
HiC_scaffold_3	81164337	81166314	BM12417		HiC_scaffold_3	120648759	120649776	BM01592		HiC_scaffold_3	68320000	68325918	BM12534
HiC_scaffold_3	82305851	82306547	BM12413		HiC_scaffold_3	120654235	120677414	BM01591		HiC_scaffold_3	68739584	68739962	BM12528
HiC_scaffold_3	82359044	82370000	BM12412		HiC_scaffold_3	120681679	120699206	BM01590		HiC_scaffold_3	68782772	68783108	BM12527
HiC_scaffold_3	84074787	84079371	BM12402		HiC_scaffold_3	121214646	121234732	BM01576		HiC_scaffold_3	69390000	69394021	BM12519
HiC_scaffold_3	84086770	84086989	BM12401		HiC_scaffold_3	121778045	121790940	BM01574		HiC_scaffold_3	69450168	69476618	BM12518
HiC_scaffold_3	84117621	84120000	BM12400		HiC_scaffold_3	122498819	122513383	BM01561		HiC_scaffold_3	69670000	69689712	BM12516
HiC_scaffold_3	85600000	85626723	BM12397		HiC_scaffold_3	122520967	122543445	BM01560		HiC_scaffold_3	70940000	70954828	BM12499
HiC_scaffold_3	86562530	86591409	BM12393		HiC_scaffold_3	124914341	124940941	BM01548		HiC_scaffold_3	70957916	70959131	BM12498
HiC_scaffold_3	86594306	86594636	BM12392		HiC_scaffold_3	124997097	124997436	BM01547		HiC_scaffold_3	70965722	70984898	BM12497
HiC_scaffold_3	86601917	86618313	BM12391		HiC_scaffold_3	128520000	128527273	BM01535		HiC_scaffold_3	71004306	71030000	BM12496
HiC_scaffold_3	86630452	86630872	BM12390		HiC_scaffold_3	129203279	129228376	BM01529		HiC_scaffold_3	71309980	71315680	BM12492
HiC_scaffold_3	86644180	86650000	BM12389		HiC_scaffold_3	129484124	129521596	BM01527		HiC_scaffold_3	72574027	72576144	BM12487
HiC_scaffold_3	87320000	87332870	BM12387		HiC_scaffold_3	129527059	129540000	BM01526		HiC_scaffold_3	72574027	72576144	BM12487
HiC_scaffold_3	87349421	87354643	BM12386		HiC_scaffold_3	129685830	129721106	BM01525		HiC_scaffold_3	72590566	72601557	BM12486
HiC_scaffold_3	87366433	87372705	BM12385		HiC_scaffold_3	129722065	129722473	BM01524		HiC_scaffold_3	72611350	72620000	BM12485
HiC_scaffold_3	87407959	87410000	BM12383		HiC_scaffold_3	129972913	129987826	BM01523		HiC_scaffold_3	72960627	72967873	BM12481
HiC_scaffold_3	87905142	87938719	BM12381		HiC_scaffold_3	129996479	130014110	BM01522		HiC_scaffold_3	72973448	72973802	BM12480
HiC_scaffold_3	88270000	88275312	BM12377		HiC_scaffold_3	130300000	130321747	BM01519		HiC_scaffold_3	74001418	74006560	BM12476
HiC_scaffold_3	88275337	88276324	BM12376		HiC_scaffold_3	130330538	130330856	BM01518		HiC_scaffold_3	74015821	74016364	BM12474
HiC_scaffold_3	88276410	88315030	BM12375		HiC_scaffold_3	130333280	130349013	BM01517		HiC_scaffold_3	74023680	74034141	BM12473
HiC_scaffold_3	88339522	88342712	BM20235		HiC_scaffold_3	130375925	130390000	BM01516		HiC_scaffold_3	74076736	74079527	BM12472
HiC_scaffold_3	89604100	89618849	BM12362		HiC_scaffold_3	132184870	132189957	BM01502		HiC_scaffold_3	74586184	74587015	BM12466
HiC_scaffold_3	90408994	90412135	BM12354		HiC_scaffold_3	134359535	134390000	BM01499		HiC_scaffold_3	74587213	74588976	BM12465
HiC_scaffold_3	90423722	90425300	BM12353		HiC_scaffold_3	135150000	135165176	BM01487		HiC_scaffold_3	74600834	74657206	BM12464
HiC_scaffold_3	91790666	91814070	BM12347		HiC_scaffold_3	135175691	135189304	BM01486		HiC_scaffold_3	74666957	74670000	BM12463
HiC_scaffold_3	91813669	91814056	BM12335		HiC_scaffold_3	135201610	135222747	BM01485		HiC_scaffold_3	75333153	75333931	BM13027
HiC_scaffold_3	92387409	92391508	BM12342		HiC_scaffold_3	135230718	135240000	BM01484		HiC_scaffold_3	75333153	75333931	BM13028
HiC_scaffold_3	92392626	92407003	BM12341		HiC_scaffold_3	135734196	135744022	BM01481		HiC_scaffold_3	76461066	76510000	BM12448
HiC_scaffold_3	95297865	95302549	BM12326		HiC_scaffold_3	136300000	136303539	BM01478		HiC_scaffold_3	77253642	77254212	BM12440
HiC_scaffold_3	95302598	95320000	BM12325		HiC_scaffold_3	136331794	136335841	BM01477		HiC_scaffold_3	77466063	77493007	BM12438
HiC_scaffold_3	97089509	97112893	BM12307		HiC_scaffold_3	136340063	136354993	BM01476		HiC_scaffold_3	79081151	79081538	BM12432
HiC_scaffold_3	97889838	97890417	BM12305		HiC_scaffold_3	136387355	136390000	BM01475		HiC_scaffold_3	79639759	79689373	BM12423
HiC_scaffold_3	97890535	97893275	BM12304		HiC_scaffold_3	137196063	137234930	BM01464		HiC_scaffold_3	81164337	81166314	BM12417
HiC_scaffold_3	97905417	97920000	BM12303		HiC_scaffold_3	137241300	137275827	BM04022		HiC_scaffold_3	82305851	82306547	BM12413
HiC_scaffold_3	98992676	99003869	BM12283		HiC_scaffold_3	138205576	138262462	BM01452		HiC_scaffold_3	82359044	82360000	BM12412
HiC_scaffold_3	99047558	99080000	BM12282		HiC_scaffold_3	140170370	140177793	BM01440		HiC_scaffold_3	82811787	82820161	BM12405
HiC_scaffold_3	99650000	99662026	BM12273		HiC_scaffold_3	140193487	140194432	BM01439		HiC_scaffold_3	82857190	82900000	BM12404
HiC_scaffold_3	100038691	100043204	BM12268		HiC_scaffold_3	141390000	141395241	BM01427		HiC_scaffold_3	84074787	84079371	BM12402
HiC_scaffold_3	100044108	100048784	BM12267		HiC_scaffold_3	141407598	141409080	BM01426		HiC_scaffold_3	84086770	84086989	BM12401
HiC_scaffold_3	100049686	100062306	BM12266		HiC_scaffold_3	141436251	141480000	BM01425		HiC_scaffold_3	84180000	84189450	BM12400
HiC_scaffold_3	100067378	100071567	BM12265		HiC_scaffold_3	141927506	141940000	BM01423		HiC_scaffold_3	85570000	85626723	BM12397
HiC_scaffold_3	100074077	100075196	BM12264		HiC_scaffold_3	142046183	142081906	BM01421		HiC_scaffold_3	86590000	86591409	BM12393
HiC_scaffold_3	101116193	101125638	BM12260		HiC_scaffold_3	142102428	142105654	BM01420		HiC_scaffold_3	86594306	86594636	BM12392
HiC_scaffold_3	101129570	101138390	BM12259		HiC_scaffold_3	142117456	142120443	BM01419		HiC_scaffold_3	86601917	86618313	BM12391
HiC_scaffold_3	101145184	101158547	BM12258		HiC_scaffold_3	142630000	142665555	BM01410		HiC_scaffold_3	86630452	86630872	BM12390
HiC_scaffold_3	102110308	102125192	BM12247		HiC_scaffold_3	142718021	142720000	BM01409		HiC_scaffold_3	86644180	86680000	BM12389
HiC_scaffold_3	102385874	102390642	BM18610		HiC_scaffold_3	142969708	142970080	BM01406		HiC_scaffold_3	87330000	87332870	BM12387
HiC_scaffold_3	103301404	103328886	BM18589		HiC_scaffold_3	143413104	143413692	BM01398		HiC_scaffold_3	87349421	87354643	BM12386
HiC_scaffold_3	104402384	104413454	BM18595		HiC_scaffold_3	143414406	143445103	BM01397		HiC_scaffold_3	87366433	87372705	BM12385
HiC_scaffold_3	104430173	104430497	BM01777		HiC_scaffold_3	143748824	143756443	BM01394		HiC_scaffold_3	87407959	87417990	BM12383
HiC_scaffold_3	104430173	104430497	BM13033		HiC_scaffold_3	144104364	144111903	BM01390		HiC_scaffold_3	87905142	87938719	BM12381
HiC_scaffold_3	104430173	104430497	BM13035		HiC_scaffold_3	144851949	144870000	BM01385		HiC_scaffold_3	88254393	88275312	BM12377
HiC_scaffold_3	104430173	104430497	BM13037		HiC_scaffold_3	145477316	145510369	BM01379		HiC_scaffold_3	88275337	88276324	BM12376
HiC_scaffold_3	104430173	104430497	BM19536		HiC_scaffold_3	146010000	146016604	BM01366		HiC_scaffold_3	88276410	88310000	BM12375
HiC_scaffold_3	104430836	104431379	BM01776		HiC_scaffold_3	146027702	146057413	BM01365		HiC_scaffold_3	89560000	89568193	BM12363
HiC_scaffold_3	104437152	104453698	BM01774		HiC_scaffold_3	146083997	146100000	BM01364		HiC_scaffold_3	89604100	89618849	BM12362
HiC_scaffold_3	104458409	104487061	BM01773		HiC_scaffold_3	146245815	146252547	BM01363		HiC_scaffold_3	92209956	92211831	BM12333
HiC_scaffold_3	104770000	104788475	BM01768		HiC_scaffold_3	146294305	146302242	BM01362		HiC_scaffold_3	92209956	92211831	BM12344
HiC_scaffold_3	104806004	104810412	BM01767		HiC_scaffold_3	147341550	147371525	BM01351		HiC_scaffold_3	92387409	92390000	BM12342
HiC_scaffold_3	104812729	104815855	BM01766		HiC_scaffold_3	147382677	147395319	BM01350		HiC_scaffold_3	96679625	96689046	BM12312
HiC_scaffold_3	104819106	104833734	BM01764		HiC_scaffold_3	147401813	147410000	BM01349		HiC_scaffold_3	97100000	97112893	BM12307
HiC_scaffold_3	104843298	104860000	BM01763		HiC_scaffold_3	148407153	148408554	BM01322		HiC_scaffold_3	97889838	97890000	BM12305
HiC_scaffold_3	105077750	105082976	BM01760		HiC_scaffold_3	148417415	148417835	BM01321		HiC_scaffold_3	98629225	98630575	BM12297
HiC_scaffold_3	105540000	105547806	BM01749		HiC_scaffold_3	150420000	150436110	BM01306		HiC_scaffold_3	98629225	98630575	BM12297
HiC_scaffold_3	105557832	105582811	BM01747		HiC_scaffold_3	150438408	150449175	BM01305		HiC_scaffold_3	99000000	99003869	BM12283
HiC_scaffold_3	106270841	106281323	BM01739		HiC_scaffold_3	150457180	150465877	BM01304		HiC_scaffold_3	99047558	99090000	BM12282
HiC_scaffold_3	106630058	106678488	BM01735		HiC_scaffold_3	152598431	152607266	BM01299		HiC_scaffold_3	99630000	99662026	BM12273
HiC_scaffold_3	107061943	107072536	BM01729		HiC_scaffold_3	152623559	152628182	BM01298		HiC_scaffold_3	100050000	100062306	BM12266
HiC_scaffold_3	107075608	107087785	BM01728		HiC_scaffold_3	152628389	152643051	BM01297		HiC_scaffold_3	100067378	100071567	BM12265
HiC_scaffold_3	107088157	107094383	BM01726		HiC_scaffold_3	152646684	152655784	BM01296		HiC_scaffold_3	100074077	100075196	BM12264
HiC_scaffold_3	107730000	107733141	BM01718		HiC_scaffold_3	152850000	152910822	BM01290		HiC_scaffold_3	101116193	101125638	BM12260
HiC_scaffold_3	107743880	107770430	BM01717		HiC_scaffold_3	152870000	152910822	BM01290		HiC_scaffold_3	101129570	101138390	BM12259
HiC_scaffold_3	107783475	107785083	BM01716		HiC_scaffold_3	152917534	152923308	BM01288		HiC_scaffold_3	101145184	101158547	BM12258
HiC_scaffold_3	108150000	108162021	BM01707		HiC_scaffold_3	152917534	152923308	BM01288		HiC_scaffold_3	101162029	101166460	BM12257
HiC_scaffold_3	108689294	108738797	BM01701		HiC_scaffold_3	152954058	152960000	BM01287		HiC_scaffold_3	102110308	102125192	BM12247
HiC_scaffold_3	108755566	108770000	BM01700		HiC_scaffold_3	153836145	153843405	BM01261		HiC_scaffold_3	102167815	102168118	BM12245
HiC_scaffold_3	109303785	109317280	BM01694		HiC_scaffold_3	153843999	153846002	BM01260		HiC_scaffold_3	102385874	102390642	BM18610
HiC_scaffold_3	109358873	109378542	BM01693		HiC_scaffold_3	153853919	153856303	BM01259		HiC_scaffold_3	102622305	102622647	BM18606
HiC_scaffold_3	112050000	112083261	BM01677		HiC_scaffold_3	153861929	153892161	BM01258		HiC_scaffold_3	102646172	102679976	BM18605
HiC_scaffold_3	112107471	112115523	BM01676		HiC_scaffold_3	154293167	154294145	BM01788		HiC_scaffold_3	103301404	103328886	BM18589
HiC_scaffold_3	112125025	112126149	BM01674		HiC_scaffold_3	154316121	154323287	BM01787		HiC_scaffold_3	104402384	104413454	BM18595
HiC_scaffold_3	112126717	112139125	BM01673		HiC_scaffold_3	154356143	154359275	BM01786		HiC_scaffold_3	104430173	104430497	BM01777
HiC_scaffold_3	115087305	115110000	BM01658		HiC_scaffold_3	154530000	154543877	BM01783		HiC_scaffold_3	104430173	104430497	BM13033
HiC_scaffold_3	115446758	115447655	BM01656		HiC_scaffold_3	154550212	154563362	BM01782		HiC_scaffold_3	104430173	104430497	BM13035
HiC_scaffold_3	117509741	117510104	BM01639		HiC_scaffold_3	155223548	155243322	BM01699		HiC_scaffold_3	104430173	104430497	BM13037
HiC_scaffold_3	117513976	117524602	BM01638		HiC_scaffold_3	155251498	155268504	BM01690		HiC_scaffold_3	104430173	104430497	BM19536
HiC_scaffold_3	117566384	117572518	BM01637		HiC_scaffold_3	155268555	155268912	BM01682		HiC_scaffold_3	104430836	104431379	BM01776
HiC_scaffold_3	117578246	117580000	BM01636		HiC_scaffold_3	155854160	155862856	BM01550		HiC_scaffold_3	104437152	104453698	BM01774
HiC_scaffold_3	117940000	118002636	BM01625		HiC_scaffold_3	155878533	155895082	BM01544		HiC_scaffold_3	104458409	104487061	BM01773
HiC_scaffold_3	118007265	118022738	BM01624		HiC_scaffold_3	156580000	156586353	BM01437		HiC_scaffold_3	104770000	104788475	BM01768
HiC_scaffold_3	118397887	118400068	BM01621		HiC_scaffold_3	156592810	156596301	BM01428		HiC_scaffold_3	104806004	104810412	BM01767
HiC_scaffold_3	118459814	118464247	BM01620		HiC_scaffold_3	156628126	156670000	BM01422		HiC_scaffold_3	104812729	104815855	BM01766
HiC_scaffold_3	118888193	118902498	BM01617		HiC_scaffold_3	157180000	157188322	BM01378		HiC_scaffold_3	104819106	104833734	BM01764
HiC_scaffold_3	119065163	119066366	BM01616		HiC_scaffold_3	157190014	157205003	BM01369		HiC_scaffold_3	104843298	104860000	BM01763
HiC_scaffold_3	119570000	119590815	BM01613		HiC_scaffold_3	157214616	157227422	BM01361		HiC_scaffold_3	105530000	105547806	BM01749
HiC_scaffold_3	119653574	119660000	BM01612		HiC_scaffold_3	158099024	158127730	BM01411		HiC_scaffold_3	105557832	105582811	BM01747
HiC_scaffold_3	119790000	119797731	BM01608		HiC_scaffold_3	158150149	158150908	BM01337		HiC_scaffold_3	107061943	107072536	BM01729
HiC_scaffold_3	119802655	119814392	BM01607		HiC_scaffold_3	158622174	158625723	BM13440		HiC_scaffold_3	107075608	107087785	BM01728
HiC_scaffold_3	119815222	119831105	BM01606		HiC_scaffold_3	158629320	158638116	BM13441		HiC_scaffold_3	107088157	107094383	BM01726
HiC_scaffold_3	119831366	119842324	BM01605		HiC_scaffold_3	158645176	158670000	BM13442		HiC_scaffold_3	107679459	107691885	BM01720
HiC_scaffold_3	119844473	119860820	BM01604		HiC_scaffold_3	159600000	159621872	BM13463		HiC_scaffold_3	107691925	107723453	BM01719
HiC_scaffold_3	120654235	120677414	BM01591		HiC_scaffold_3	160500000	160513413	BM13481		HiC_scaffold_3	107724553	107733141	BM01718
HiC_scaffold_3	120681679	120699206	BM01590		HiC_scaffold_3	160518305	160530985	BM13482		HiC_scaffold_3	107743880	107750000	BM01717
HiC_scaffold_3	120700144	120717994	BM01589		HiC_scaffold_3	160533911	160583993	BM13483		HiC_scaffold_3	107869044	107872321	BM01715
HiC_scaffold_3	121076947	121080040	BM01577		HiC_scaffold_3	160770000	160773803	BM13488		HiC_scaffold_3	107878166	107884970	BM01714
HiC_scaffold_3	121214646	121234732	BM01576		HiC_scaffold_3	160776114	160776408	BM13489		HiC_scaffold_3	107886810	107898289	BM01713
HiC_scaffold_3	121778045	121790940	BM01574		HiC_scaffold_3	160841445	160860000	BM13490		HiC_scaffold_3	107912976	107913306	BM01712
HiC_scaffold_3	122430000	122473430	BM01562		HiC_scaffold_3	161390049	161396259	BM13493		HiC_scaffold_3	108160000	108162021	BM01707
HiC_scaffold_3	122498819	122513383	BM01561		HiC_scaffold_3	161396909	161402849	BM13494		HiC_scaffold_3	108690000	108738797	BM01701
HiC_scaffold_3	124914341	124940941	BM01548		HiC_scaffold_3	162190000	162208792	BM13421		HiC_scaffold_3	108755566	108780000	BM01700
HiC_scaffold_3	128510000	128527273	BM01535		HiC_scaffold_3	162218185	162243425	BM13422		HiC_scaffold_3	112049370	112083261	BM01677
HiC_scaffold_3	129140000	129145371	BM01530		HiC_scaffold_3	162246301	162251650	BM13424		HiC_scaffold_3	112107471	112115523	BM01676
HiC_scaffold_3	129203279	129228376	BM01529		HiC_scaffold_3	162260921	162261614	BM13425		HiC_scaffold_3	114298352	114305684	BM01662
HiC_scaffold_3	129484124	129521596	BM01527		HiC_scaffold_3	162272352	162276444	BM13426		HiC_scaffold_3	115446758	115447655	BM01656
HiC_scaffold_3	129527059	129550000	BM01526		HiC_scaffold_3	163586885	163594575	BM11877		HiC_scaffold_3	117509741	117510104	BM01639
HiC_scaffold_3	129685830	129710000	BM01525		HiC_scaffold_3	163604739	163618533	BM11878		HiC_scaffold_3	117513976	117524602	BM01638
HiC_scaffold_3	129972913	129987826	BM01523		HiC_scaffold_3	163660228	163660537	BM11879		HiC_scaffold_3	117970000	118002636	BM01625
HiC_scaffold_3	129996479	130014110	BM01522		HiC_scaffold_3	165081716	165082025	BM11893		HiC_scaffold_3	118007265	118022738	BM01624
HiC_scaffold_3	130300000	130321747	BM01519		HiC_scaffold_3	165675259	165689005	BM11902		HiC_scaffold_3	119562413	119590815	BM01613
HiC_scaffold_3	130330538	130330856	BM01518		HiC_scaffold_3	165735104	165760000	BM11903		HiC_scaffold_3	119782239	119797731	BM01608
HiC_scaffold_3	130333280	130349013	BM01517		HiC_scaffold_3	166540000	166547047	BM11914		HiC_scaffold_3	119782239	119797731	BM01608
HiC_scaffold_3	130375925	130390000	BM01516		HiC_scaffold_3	166572081	166573258	BM11915		HiC_scaffold_3	119802655	119814392	BM01607
HiC_scaffold_3	132184870	132189957	BM01502		HiC_scaffold_3	166611966	166627295	BM11916		HiC_scaffold_3	119802655	119814392	BM01607
HiC_scaffold_3	134359535	134380000	BM01499		HiC_scaffold_3	167428519	167428948	BM11860		HiC_scaffold_3	119815222	119830000	BM01606
HiC_scaffold_3	135150000	135165176	BM01487		HiC_scaffold_3	167428519	167428948	BM11860		HiC_scaffold_3	119815222	119831105	BM01606
HiC_scaffold_3	135175691	135189304	BM01486		HiC_scaffold_3	167714392	167730648	BM11863		HiC_scaffold_3	119831366	119842324	BM01605
HiC_scaffold_3	135201610	135222747	BM01485		HiC_scaffold_3	167761845	167764749	BM11864		HiC_scaffold_3	119844473	119860000	BM01604
HiC_scaffold_3	135230718	135240000	BM01484		HiC_scaffold_3	169663352	169663805	BM13232		HiC_scaffold_3	120645304	120646390	BM01593
HiC_scaffold_3	135734196	135744022	BM01481		HiC_scaffold_3	169722467	169722824	BM10653		HiC_scaffold_3	120648759	120649776	BM01592
HiC_scaffold_3	136280000	136303539	BM01478		HiC_scaffold_3	169722467	169722824	BM12932		HiC_scaffold_3	120654235	120677414	BM01591
HiC_scaffold_3	136331794	136335841	BM01477		HiC_scaffold_3	171420596	171420962	BM13292		HiC_scaffold_3	120681679	120690000	BM01590
HiC_scaffold_3	136340063	136354993	BM01476		HiC_scaffold_4	2520000	2524585	BM17049		HiC_scaffold_3	121076947	121080040	BM01577
HiC_scaffold_3	137196063	137234930	BM01464		HiC_scaffold_4	2548228	2562810	BM17050		HiC_scaffold_3	121214646	121234732	BM01576
HiC_scaffold_3	137241300	137260000	BM04022		HiC_scaffold_4	2578425	2590099	BM17051		HiC_scaffold_3	121778045	121790000	BM01574
HiC_scaffold_3	138205576	138250000	BM01452		HiC_scaffold_4	3709905	3745388	BM16894		HiC_scaffold_3	122277220	122295069	BM01569
HiC_scaffold_3	140120000	140124150	BM01442		HiC_scaffold_4	3747833	3754554	BM16893		HiC_scaffold_3	122300046	122311174	BM01568
HiC_scaffold_3	140132002	140132857	BM01441		HiC_scaffold_4	3759266	3770000	BM16892		HiC_scaffold_3	122325314	122330000	BM01567
HiC_scaffold_3	140170370	140177793	BM01440		HiC_scaffold_4	4141603	4152611	BM16884		HiC_scaffold_3	122520967	122543445	BM01560
HiC_scaffold_3	140193487	140194432	BM01439		HiC_scaffold_4	4167759	4179841	BM16883		HiC_scaffold_3	124940000	124940941	BM01548
HiC_scaffold_3	141348949	141350857	BM01430		HiC_scaffold_4	4226234	4227494	BM16882		HiC_scaffold_3	124997097	124997436	BM01547
HiC_scaffold_3	141371177	141373307	BM01429		HiC_scaffold_4	4588084	4605382	BM16875		HiC_scaffold_3	125790661	125790931	BM01546
HiC_scaffold_3	141385264	141395241	BM01427		HiC_scaffold_4	4605425	4615757	BM16874		HiC_scaffold_3	128420000	128425979	BM01536
HiC_scaffold_3	141407598	141409080	BM01426		HiC_scaffold_4	4630848	4640358	BM16873		HiC_scaffold_3	128493672	128510000	BM01535
HiC_scaffold_3	142046183	142081906	BM01421		HiC_scaffold_4	4643778	4648377	BM16872		HiC_scaffold_3	129116650	129145371	BM01530
HiC_scaffold_3	142102428	142105654	BM01420		HiC_scaffold_4	4652593	4661772	BM16870		HiC_scaffold_3	129490000	129521596	BM01527
HiC_scaffold_3	142650000	142665555	BM01410		HiC_scaffold_4	4667784	4670000	BM16869		HiC_scaffold_3	129527059	129552292	BM01526
HiC_scaffold_3	142718021	142734710	BM01409		HiC_scaffold_4	5480000	5506021	BM16862		HiC_scaffold_3	129996479	130014110	BM01522
HiC_scaffold_3	142969708	142970080	BM01406		HiC_scaffold_4	5510473	5510701	BM16861		HiC_scaffold_3	130299825	130321747	BM01519
HiC_scaffold_3	143413104	143413692	BM01398		HiC_scaffold_4	5520081	5520579	BM16860		HiC_scaffold_3	130330538	130330856	BM01518
HiC_scaffold_3	143414406	143445103	BM01397		HiC_scaffold_4	5546335	5546665	BM16859		HiC_scaffold_3	130333280	130349013	BM01517
HiC_scaffold_3	143748824	143756443	BM01394		HiC_scaffold_4	5552510	5552921	BM16897		HiC_scaffold_3	130375925	130380000	BM01516
HiC_scaffold_3	144104364	144111903	BM01390		HiC_scaffold_4	5880043	5900353	BM16871		HiC_scaffold_3	131141488	131151384	BM01510
HiC_scaffold_3	144497202	144497502	BM01388		HiC_scaffold_4	6167325	6169343	BM03318		HiC_scaffold_3	131163446	131164445	BM01509
HiC_scaffold_3	144497613	144498006	BM01387		HiC_scaffold_4	6169724	6172652	BM03319		HiC_scaffold_3	131182109	131183952	BM01508
HiC_scaffold_3	144851949	144870000	BM01385		HiC_scaffold_4	6179530	6180181	BM03320		HiC_scaffold_3	134359535	134370000	BM01499
HiC_scaffold_3	145452083	145466007	BM01380		HiC_scaffold_4	6181776	6190977	BM03321		HiC_scaffold_3	135150000	135165176	BM01487
HiC_scaffold_3	145477316	145510369	BM01379		HiC_scaffold_4	6197143	6197644	BM03322		HiC_scaffold_3	135175691	135189304	BM01486
HiC_scaffold_3	145975140	145976454	BM01367		HiC_scaffold_4	6206023	6207076	BM03323		HiC_scaffold_3	135201610	135222747	BM01485
HiC_scaffold_3	145988291	146016604	BM01366		HiC_scaffold_4	6207883	6208603	BM03324		HiC_scaffold_3	135230718	135240000	BM01484
HiC_scaffold_3	146027702	146057413	BM01365		HiC_scaffold_4	6227872	6228547	BM03313		HiC_scaffold_3	135734196	135744022	BM01481
HiC_scaffold_3	146245815	146252547	BM01363		HiC_scaffold_4	6760000	6786356	BM08258		HiC_scaffold_3	136267492	136303539	BM01478
HiC_scaffold_3	146294305	146302242	BM01362		HiC_scaffold_4	6819927	6821944	BM08256		HiC_scaffold_3	137196063	137234930	BM01464
HiC_scaffold_3	147341550	147371525	BM01351		HiC_scaffold_4	6831505	6835509	BM08255		HiC_scaffold_3	137241300	137260000	BM04022
HiC_scaffold_3	147382677	147395319	BM01350		HiC_scaffold_4	7339947	7378153	BM08247		HiC_scaffold_3	138205576	138230000	BM01452
HiC_scaffold_3	147401813	147418586	BM01349		HiC_scaffold_4	7403785	7404055	BM08246		HiC_scaffold_3	140170370	140177793	BM01440
HiC_scaffold_3	147657527	147690152	BM01344		HiC_scaffold_4	8054430	8064709	BM08240		HiC_scaffold_3	140193487	140194432	BM01439
HiC_scaffold_3	147699365	147730000	BM01342		HiC_scaffold_4	8078213	8110000	BM08239		HiC_scaffold_3	141311605	141336190	BM01431
HiC_scaffold_3	148390000	148390203	BM01323		HiC_scaffold_4	8610000	8645824	BM08237		HiC_scaffold_3	141311605	141336190	BM01431
HiC_scaffold_3	148407153	148408554	BM01322		HiC_scaffold_4	8687934	8700000	BM08236		HiC_scaffold_3	141348949	141350857	BM01430
HiC_scaffold_3	148417415	148417835	BM01321		HiC_scaffold_4	9440000	9441156	BM08225		HiC_scaffold_3	141348949	141350857	BM01430
HiC_scaffold_3	150396331	150436110	BM01306		HiC_scaffold_4	11421145	11423554	BM08215		HiC_scaffold_3	141371177	141373307	BM01429
HiC_scaffold_3	150438408	150449175	BM01305		HiC_scaffold_4	11451447	11461746	BM08214		HiC_scaffold_3	141385264	141390000	BM01427
HiC_scaffold_3	150457180	150465877	BM01304		HiC_scaffold_4	12694206	12695046	BM08205		HiC_scaffold_3	141927506	141940000	BM01423
HiC_scaffold_3	152598431	152607266	BM01299		HiC_scaffold_4	13180846	13190000	BM08201		HiC_scaffold_3	142046183	142081906	BM01421
HiC_scaffold_3	152623559	152628182	BM01298		HiC_scaffold_4	13850000	13861893	BM08196		HiC_scaffold_3	142102428	142105654	BM01420
HiC_scaffold_3	152628389	152643051	BM01297		HiC_scaffold_4	13865413	13868257	BM08195		HiC_scaffold_3	142117456	142120443	BM01419
HiC_scaffold_3	152646684	152655784	BM01296		HiC_scaffold_4	17680000	17723680	BM08179		HiC_scaffold_3	142640000	142665555	BM01410
HiC_scaffold_3	153560000	153563015	BM01268		HiC_scaffold_4	17724347	17770000	BM08177		HiC_scaffold_3	142718021	142730000	BM01409
HiC_scaffold_3	153836145	153843405	BM01261		HiC_scaffold_4	18435069	18465373	BM08176		HiC_scaffold_3	142969708	142970080	BM01406
HiC_scaffold_3	153843999	153846002	BM01260		HiC_scaffold_4	21146074	21191709	BM08158		HiC_scaffold_3	143413104	143413692	BM01398
HiC_scaffold_3	153853919	153856303	BM01259		HiC_scaffold_4	21192721	21195775	BM08157		HiC_scaffold_3	143414406	143445103	BM01397
HiC_scaffold_3	153861929	153892161	BM01258		HiC_scaffold_4	21718313	21747832	BM08312		HiC_scaffold_3	143748824	143756443	BM01394
HiC_scaffold_3	153915296	153920000	BM01257		HiC_scaffold_4	21748829	21771300	BM08311		HiC_scaffold_3	144104364	144111903	BM01390
HiC_scaffold_3	154316121	154323287	BM01787		HiC_scaffold_4	21920000	21920158	BM08307		HiC_scaffold_3	144497202	144497502	BM01388
HiC_scaffold_3	154356143	154359275	BM01786		HiC_scaffold_4	21920838	21966808	BM08306		HiC_scaffold_3	144497613	144498006	BM01387
HiC_scaffold_3	155223548	155243322	BM01699		HiC_scaffold_4	22508337	22509219	BM08300		HiC_scaffold_3	144851949	144880000	BM01385
HiC_scaffold_3	155251498	155268504	BM01690		HiC_scaffold_4	22533544	22533928	BM08299		HiC_scaffold_3	145430000	145438841	BM01381
HiC_scaffold_3	155268555	155268912	BM01682		HiC_scaffold_4	22557840	22559955	BM08298		HiC_scaffold_3	145452083	145466007	BM01380
HiC_scaffold_3	155854160	155862856	BM01550		HiC_scaffold_4	22570133	22577764	BM08297		HiC_scaffold_3	145477316	145510369	BM01379
HiC_scaffold_3	155878533	155890000	BM01544		HiC_scaffold_4	22850000	22866750	BM08292		HiC_scaffold_3	145702766	145723286	BM01377
HiC_scaffold_3	156050000	156075346	BM01511		HiC_scaffold_4	22877331	22899799	BM08291		HiC_scaffold_3	145736823	145760000	BM01376
HiC_scaffold_3	156628126	156692855	BM01422		HiC_scaffold_4	22905983	22920647	BM08290		HiC_scaffold_3	145900000	145905204	BM01371
HiC_scaffold_3	157179528	157188322	BM01378		HiC_scaffold_4	23229087	23229498	BM08286		HiC_scaffold_3	145907929	145924675	BM01370
HiC_scaffold_3	157190014	157205003	BM01369		HiC_scaffold_4	23920000	23931035	BM08278		HiC_scaffold_3	145935305	145949131	BM01368
HiC_scaffold_3	157214616	157227422	BM01361		HiC_scaffold_4	23971873	23974833	BM08276		HiC_scaffold_3	145975140	145976454	BM01367
HiC_scaffold_3	157900000	157907448	BM01681		HiC_scaffold_4	24954802	24955162	BM08267		HiC_scaffold_3	145988291	145990000	BM01366
HiC_scaffold_3	157924088	157967383	BM01543		HiC_scaffold_4	24996772	25019716	BM08266		HiC_scaffold_3	146294305	146302242	BM01362
HiC_scaffold_3	158040000	158067195	BM01488		HiC_scaffold_4	25970000	25980431	BM08219		HiC_scaffold_3	147341550	147371525	BM01351
HiC_scaffold_3	158060000	158067195	BM01488		HiC_scaffold_4	26012557	26012863	BM08210		HiC_scaffold_3	147382677	147395319	BM01350
HiC_scaffold_3	158099024	158127730	BM01411		HiC_scaffold_4	26610857	26626643	BM08173		HiC_scaffold_3	147401813	147418586	BM01349
HiC_scaffold_3	158099024	158127730	BM01411		HiC_scaffold_4	26638493	26654012	BM08169		HiC_scaffold_3	148407153	148408554	BM01322
HiC_scaffold_3	158622174	158625723	BM13440		HiC_scaffold_4	26657051	26671453	BM08163		HiC_scaffold_3	148417415	148417835	BM01321
HiC_scaffold_3	158629320	158638116	BM13441		HiC_scaffold_4	26696868	26700000	BM08154		HiC_scaffold_3	150236498	150243969	BM01310
HiC_scaffold_3	158645176	158676724	BM13442		HiC_scaffold_4	27347620	27347965	BM08209		HiC_scaffold_3	150290530	150300000	BM01309
HiC_scaffold_3	158824848	158856154	BM13444		HiC_scaffold_4	29353464	29355306	BM00759		HiC_scaffold_3	152598431	152607266	BM01299
HiC_scaffold_3	158861763	158870507	BM13445		HiC_scaffold_4	30106899	30130000	BM00818		HiC_scaffold_3	152623559	152628182	BM01298
HiC_scaffold_3	158872176	158884076	BM13447		HiC_scaffold_4	30414778	30424635	BM00831		HiC_scaffold_3	152628389	152643051	BM01297
HiC_scaffold_3	158909564	158910000	BM13448		HiC_scaffold_4	30442981	30452895	BM00837		HiC_scaffold_3	152646684	152655784	BM01296
HiC_scaffold_3	159732589	159755037	BM13465		HiC_scaffold_4	30700000	30700211	BM00855		HiC_scaffold_3	152890000	152910822	BM01290
HiC_scaffold_3	159756020	159777069	BM13466		HiC_scaffold_4	30720546	30721737	BM00861		HiC_scaffold_3	152917534	152923308	BM01288
HiC_scaffold_3	159784827	159788712	BM13467		HiC_scaffold_4	30983538	30984649	BM00895		HiC_scaffold_3	152954058	152964847	BM01287
HiC_scaffold_3	160500000	160513413	BM13481		HiC_scaffold_4	31026092	31051744	BM00914		HiC_scaffold_3	152972091	152980000	BM01286
HiC_scaffold_3	160518305	160530985	BM13482		HiC_scaffold_4	31550000	31569380	BM01006		HiC_scaffold_3	153915296	153928966	BM01257
HiC_scaffold_3	160533911	160583993	BM13483		HiC_scaffold_4	31591056	31598803	BM01015		HiC_scaffold_3	153930754	153990000	BM01256
HiC_scaffold_3	160770000	160773803	BM13488		HiC_scaffold_4	31614896	31640000	BM01023		HiC_scaffold_3	154316121	154323287	BM01787
HiC_scaffold_3	160776114	160776408	BM13489		HiC_scaffold_4	32438526	32453840	BM01112		HiC_scaffold_3	154356143	154359275	BM01786
HiC_scaffold_3	160841445	160860000	BM13490		HiC_scaffold_4	32997877	33004492	BM01176		HiC_scaffold_3	154540000	154543877	BM01783
HiC_scaffold_3	161390049	161396259	BM13493		HiC_scaffold_4	33829105	33862678	BM00073		HiC_scaffold_3	154550212	154563362	BM01782
HiC_scaffold_3	161396909	161402849	BM13494		HiC_scaffold_4	33864774	33890000	BM00081		HiC_scaffold_3	155223548	155243322	BM01699
HiC_scaffold_3	162180275	162208792	BM13421		HiC_scaffold_4	34210000	34225911	BM00134		HiC_scaffold_3	155854160	155862856	BM01550
HiC_scaffold_3	162218185	162240000	BM13422		HiC_scaffold_4	34286824	34300000	BM00162		HiC_scaffold_3	155878533	155895082	BM01544
HiC_scaffold_3	163586885	163594575	BM11877		HiC_scaffold_4	34860000	34874774	BM00243		HiC_scaffold_3	155936745	155940000	BM01531
HiC_scaffold_3	163604739	163618533	BM11878		HiC_scaffold_4	34916543	34945918	BM00249		HiC_scaffold_3	156040000	156075346	BM01511
HiC_scaffold_3	164794262	164817616	BM11886		HiC_scaffold_4	36162852	36172518	BM00474		HiC_scaffold_3	156578605	156586353	BM01437
HiC_scaffold_3	165081716	165082025	BM11893		HiC_scaffold_4	36227032	36230000	BM00484		HiC_scaffold_3	156592810	156596301	BM01428
HiC_scaffold_3	165380000	165384816	BM11897		HiC_scaffold_4	36639689	36650598	BM00539		HiC_scaffold_3	156628126	156640000	BM01422
HiC_scaffold_3	165396079	165418510	BM11898		HiC_scaffold_4	37004786	37019980	BM00593		HiC_scaffold_3	157190014	157205003	BM01369
HiC_scaffold_3	165431210	165470000	BM11899		HiC_scaffold_4	37030352	37030871	BM00603		HiC_scaffold_3	157214616	157227422	BM01361
HiC_scaffold_3	165650000	165656410	BM12933		HiC_scaffold_4	37030892	37031249	BM00610		HiC_scaffold_3	157924088	157967383	BM01543
HiC_scaffold_3	165675259	165689005	BM11902		HiC_scaffold_4	37037167	37044239	BM00620		HiC_scaffold_3	157999422	158000000	BM01488
HiC_scaffold_3	165735104	165740000	BM11903		HiC_scaffold_4	38020000	38021528	BM00716		HiC_scaffold_3	158060000	158067195	BM01488
HiC_scaffold_3	166611966	166627295	BM11916		HiC_scaffold_4	38057285	38083814	BM00717		HiC_scaffold_3	158099024	158127730	BM01411
HiC_scaffold_3	166645246	166680000	BM11917		HiC_scaffold_4	38094810	38110000	BM00719		HiC_scaffold_3	158099024	158127730	BM01411
HiC_scaffold_3	167539750	167540000	BM11861		HiC_scaffold_4	38320000	38340459	BM00721		HiC_scaffold_3	158150149	158150908	BM01337
HiC_scaffold_3	167714392	167730648	BM11863		HiC_scaffold_4	38345296	38394961	BM00722		HiC_scaffold_3	158622174	158625723	BM13440
HiC_scaffold_3	167714392	167720000	BM11863		HiC_scaffold_4	39290000	39300779	BM00742		HiC_scaffold_3	158629320	158638116	BM13441
HiC_scaffold_3	169663352	169663805	BM13232		HiC_scaffold_4	39344968	39352995	BM00743		HiC_scaffold_3	158645176	158676724	BM13442
HiC_scaffold_3	169722467	169722824	BM10653		HiC_scaffold_4	39373826	39380000	BM00744		HiC_scaffold_3	158696633	158700000	BM13443
HiC_scaffold_3	169722467	169722824	BM12932		HiC_scaffold_4	39520000	39567166	BM00747		HiC_scaffold_3	158909564	158925134	BM13448
HiC_scaffold_3	171420596	171420962	BM13292		HiC_scaffold_4	40770612	40794755	BM00761		HiC_scaffold_3	158933933	158941217	BM13449
HiC_scaffold_4	630791	631430	BM16989		HiC_scaffold_4	40816613	40840000	BM00762		HiC_scaffold_3	158954304	158958118	BM13450
HiC_scaffold_4	1174272	1180000	BM16991		HiC_scaffold_4	41170000	41197872	BM00769		HiC_scaffold_3	158976529	158976784	BM13451
HiC_scaffold_4	2550000	2562810	BM17050		HiC_scaffold_4	41202108	41216698	BM00770		HiC_scaffold_3	159390000	159395335	BM13458
HiC_scaffold_4	2578425	2590099	BM17051		HiC_scaffold_4	41236866	41240589	BM00771		HiC_scaffold_3	159455706	159477730	BM13459
HiC_scaffold_4	2621443	2635050	BM17052		HiC_scaffold_4	41612470	41620000	BM00776		HiC_scaffold_3	159760000	159777069	BM13466
HiC_scaffold_4	3709905	3745388	BM16894		HiC_scaffold_4	41788762	41789152	BM00777		HiC_scaffold_3	159784827	159788712	BM13467
HiC_scaffold_4	3747833	3754554	BM16893		HiC_scaffold_4	41800370	41807808	BM00778		HiC_scaffold_3	159847051	159850000	BM13468
HiC_scaffold_4	3759266	3770000	BM16892		HiC_scaffold_4	42400782	42422835	BM00787		HiC_scaffold_3	160530000	160530985	BM13482
HiC_scaffold_4	4141603	4152611	BM16884		HiC_scaffold_4	42423436	42429579	BM00788		HiC_scaffold_3	160533911	160583993	BM13483
HiC_scaffold_4	4167759	4179841	BM16883		HiC_scaffold_4	42780000	42782729	BM00791		HiC_scaffold_3	160841445	160870000	BM13490
HiC_scaffold_4	4226234	4227494	BM16882		HiC_scaffold_4	42782307	42790442	BM00793		HiC_scaffold_3	161390049	161396259	BM13493
HiC_scaffold_4	4588084	4605382	BM16875		HiC_scaffold_4	42793832	42797769	BM00794		HiC_scaffold_3	161396909	161402849	BM13494
HiC_scaffold_4	4605425	4615757	BM16874		HiC_scaffold_4	42839755	42844404	BM00795		HiC_scaffold_3	162220000	162243425	BM13422
HiC_scaffold_4	4630848	4640358	BM16873		HiC_scaffold_4	43467846	43470000	BM00804		HiC_scaffold_3	162246301	162251650	BM13424
HiC_scaffold_4	4643778	4648377	BM16872		HiC_scaffold_4	44108776	44109112	BM00809		HiC_scaffold_3	162260921	162261614	BM13425
HiC_scaffold_4	4652593	4661772	BM16870		HiC_scaffold_4	46526747	46527008	BM00829		HiC_scaffold_3	162272352	162276444	BM13426
HiC_scaffold_4	4667784	4670000	BM16869		HiC_scaffold_4	46576331	46576700	BM00830		HiC_scaffold_3	163590000	163594575	BM11877
HiC_scaffold_4	5460000	5506021	BM16862		HiC_scaffold_4	46596875	46597244	BM00832		HiC_scaffold_3	163604739	163618533	BM11878
HiC_scaffold_4	5510473	5510701	BM16861		HiC_scaffold_4	47270920	47272190	BM00845		HiC_scaffold_3	163660228	163660537	BM11879
HiC_scaffold_4	5520081	5520579	BM16860		HiC_scaffold_4	47951724	47957391	BM00853		HiC_scaffold_3	165081716	165082025	BM11893
HiC_scaffold_4	5546335	5546665	BM16859		HiC_scaffold_4	48530000	48572261	BM00859		HiC_scaffold_3	165349783	165384816	BM11897
HiC_scaffold_4	5880043	5900353	BM16871		HiC_scaffold_4	48591377	48606336	BM00860		HiC_scaffold_3	165396079	165418510	BM11898
HiC_scaffold_4	6170000	6172652	BM03319		HiC_scaffold_4	49024287	49024854	BM00867		HiC_scaffold_3	165760000	165766983	BM11903
HiC_scaffold_4	6179530	6180181	BM03320		HiC_scaffold_4	51254998	51255714	BM00897		HiC_scaffold_3	165770405	165788831	BM11905
HiC_scaffold_4	6181776	6190977	BM03321		HiC_scaffold_4	52227650	52228037	BM00911		HiC_scaffold_3	165814588	165829108	BM11906
HiC_scaffold_4	6197143	6197644	BM03322		HiC_scaffold_4	52227650	52228037	BM02424		HiC_scaffold_3	166322910	166323471	BM11912
HiC_scaffold_4	6206023	6207076	BM03323		HiC_scaffold_4	52737669	52738584	BM00919		HiC_scaffold_3	166351937	166380029	BM11913
HiC_scaffold_4	6207883	6208603	BM03324		HiC_scaffold_4	55069905	55070316	BM00957		HiC_scaffold_3	167539750	167540155	BM11861
HiC_scaffold_4	6227872	6228547	BM03313		HiC_scaffold_4	61128182	61128461	BM01061		HiC_scaffold_3	169421775	169423029	BM18314
HiC_scaffold_4	6780000	6786356	BM08258		HiC_scaffold_4	62153911	62160000	BM01077		HiC_scaffold_3	169422199	169422634	BM20141
HiC_scaffold_4	6819927	6821944	BM08256		HiC_scaffold_4	62470653	62480000	BM01079		HiC_scaffold_3	169422301	169422634	BM17557
HiC_scaffold_4	6831505	6835509	BM08255		HiC_scaffold_4	63140000	63141235	BM01091		HiC_scaffold_3	169422445	169422688	BM17746
HiC_scaffold_4	7290000	7298289	BM08249		HiC_scaffold_4	63175614	63176925	BM01092		HiC_scaffold_3	169422445	169422688	BM18764
HiC_scaffold_4	7314467	7314734	BM08248		HiC_scaffold_4	63192545	63192989	BM01094		HiC_scaffold_3	169722467	169722824	BM10653
HiC_scaffold_4	7339947	7378153	BM08247		HiC_scaffold_4	63840000	63863782	BM01105		HiC_scaffold_3	169722467	169722824	BM12932
HiC_scaffold_4	8054430	8064709	BM08240		HiC_scaffold_4	63864229	63868903	BM01106		HiC_scaffold_3	172550638	172563827	BM13281
HiC_scaffold_4	8078213	8100000	BM08239		HiC_scaffold_4	63867875	63868103	BM20140		HiC_scaffold_3	172570432	172591384	BM13282
HiC_scaffold_4	8620000	8645824	BM08237		HiC_scaffold_4	63878120	63878375	BM01107		HiC_scaffold_4	500025	504324	BM16974
HiC_scaffold_4	8687934	8705106	BM08236		HiC_scaffold_4	63901931	63926314	BM01108		HiC_scaffold_4	506456	511155	BM16982
HiC_scaffold_4	11451447	11461746	BM08214		HiC_scaffold_4	64502948	64503227	BM01110		HiC_scaffold_4	510000	511155	BM16982
HiC_scaffold_4	12694206	12695046	BM08205		HiC_scaffold_4	64554482	64554758	BM01111		HiC_scaffold_4	513541	529323	BM16987
HiC_scaffold_4	13840000	13861893	BM08196		HiC_scaffold_4	65816785	65817166	BM01128		HiC_scaffold_4	513541	529323	BM16987
HiC_scaffold_4	13865413	13868257	BM08195		HiC_scaffold_4	65817234	65817582	BM01129		HiC_scaffold_4	579900	581662	BM16988
HiC_scaffold_4	14668948	14669371	BM08192		HiC_scaffold_4	65844666	65844981	BM01130		HiC_scaffold_4	579900	581662	BM16988
HiC_scaffold_4	15528144	15540000	BM08191		HiC_scaffold_4	65845161	65845584	BM01131		HiC_scaffold_4	579900	581662	BM16988
HiC_scaffold_4	17661513	17675605	BM08180		HiC_scaffold_4	65885382	65885673	BM01132		HiC_scaffold_4	630791	631430	BM16989
HiC_scaffold_4	17679948	17723680	BM08179		HiC_scaffold_4	65885853	65886135	BM01133		HiC_scaffold_4	630791	631430	BM16989
HiC_scaffold_4	17724347	17750000	BM08177		HiC_scaffold_4	66971837	66972197	BM01142		HiC_scaffold_4	2111639	2139751	BM17039
HiC_scaffold_4	18435069	18465373	BM08176		HiC_scaffold_4	66990593	66991706	BM01143		HiC_scaffold_4	2157435	2190000	BM17040
HiC_scaffold_4	21146074	21191709	BM08158		HiC_scaffold_4	68254268	68254643	BM01155		HiC_scaffold_4	2560000	2562810	BM17050
HiC_scaffold_4	21192721	21195775	BM08157		HiC_scaffold_4	69768774	69769242	BM01173		HiC_scaffold_4	2578425	2590099	BM17051
HiC_scaffold_4	21718313	21747832	BM08312		HiC_scaffold_4	70822468	70833337	BM01186		HiC_scaffold_4	2621443	2635050	BM17052
HiC_scaffold_4	21748829	21771300	BM08311		HiC_scaffold_4	71464181	71464592	BM01197		HiC_scaffold_4	2856443	2892201	BM16972
HiC_scaffold_4	21780112	21800000	BM08310		HiC_scaffold_4	72835900	72840000	BM01211		HiC_scaffold_4	2901561	2920000	BM16973
HiC_scaffold_4	21900000	21903414	BM08309		HiC_scaffold_4	74910000	74931119	BM01239		HiC_scaffold_4	3709905	3745388	BM16894
HiC_scaffold_4	21906062	21915304	BM08308		HiC_scaffold_4	74940446	74941010	BM01240		HiC_scaffold_4	3747833	3754554	BM16893
HiC_scaffold_4	21919798	21920158	BM08307		HiC_scaffold_4	76320000	76365629	BM00002		HiC_scaffold_4	3759266	3770000	BM16892
HiC_scaffold_4	21920838	21966808	BM08306		HiC_scaffold_4	76406980	76410000	BM00003		HiC_scaffold_4	4122456	4130162	BM16886
HiC_scaffold_4	22508337	22509219	BM08300		HiC_scaffold_4	76650000	76651448	BM00006		HiC_scaffold_4	4131286	4132534	BM16885
HiC_scaffold_4	22533544	22533928	BM08299		HiC_scaffold_4	76678042	76732770	BM00007		HiC_scaffold_4	4141603	4152611	BM16884
HiC_scaffold_4	22557840	22559955	BM08298		HiC_scaffold_4	77200000	77207997	BM00011		HiC_scaffold_4	4167759	4179841	BM16883
HiC_scaffold_4	22890000	22899799	BM08291		HiC_scaffold_4	78537281	78543746	BM00032		HiC_scaffold_4	4759455	4775999	BM16868
HiC_scaffold_4	22905983	22920647	BM08290		HiC_scaffold_4	78550889	78551456	BM00033		HiC_scaffold_4	5500000	5506021	BM16862
HiC_scaffold_4	23229087	23229498	BM08286		HiC_scaffold_4	78560805	78575338	BM00034		HiC_scaffold_4	5510473	5510701	BM16861
HiC_scaffold_4	23930000	23931035	BM08278		HiC_scaffold_4	79538588	79550000	BM00044		HiC_scaffold_4	5520081	5520579	BM16860
HiC_scaffold_4	23971873	23974833	BM08276		HiC_scaffold_4	81746866	81747268	BM00068		HiC_scaffold_4	5546335	5546665	BM16859
HiC_scaffold_4	25010000	25019716	BM08266		HiC_scaffold_4	81748661	81751651	BM00069		HiC_scaffold_4	5552510	5552921	BM16897
HiC_scaffold_4	26610857	26626643	BM08173		HiC_scaffold_4	82574574	82574898	BM00077		HiC_scaffold_4	5880043	5900353	BM16871
HiC_scaffold_4	26638493	26654012	BM08169		HiC_scaffold_4	82594775	82595174	BM00078		HiC_scaffold_4	6330313	6363302	BM08264
HiC_scaffold_4	26657051	26670000	BM08163		HiC_scaffold_4	84292286	84292607	BM00096		HiC_scaffold_4	6383068	6390000	BM08263
HiC_scaffold_4	27347620	27347965	BM08209		HiC_scaffold_4	84633214	84633514	BM17483		HiC_scaffold_4	7314467	7314734	BM08248
HiC_scaffold_4	29300000	29306759	BM00752		HiC_scaffold_4	84633214	84633514	BM17550		HiC_scaffold_4	7339947	7378153	BM08247
HiC_scaffold_4	29353464	29355306	BM00759		HiC_scaffold_4	84655394	84655829	BM00103		HiC_scaffold_4	8054430	8064709	BM08240
HiC_scaffold_4	30106899	30133253	BM00818		HiC_scaffold_4	84672050	84672434	BM00104		HiC_scaffold_4	8601279	8645824	BM08237
HiC_scaffold_4	30414778	30424635	BM00831		HiC_scaffold_4	85036073	85038258	BM00111		HiC_scaffold_4	11421145	11423554	BM08215
HiC_scaffold_4	30442981	30452895	BM00837		HiC_scaffold_4	85048000	85048408	BM00113		HiC_scaffold_4	11451447	11461746	BM08214
HiC_scaffold_4	30673504	30700211	BM00855		HiC_scaffold_4	85107961	85108234	BM00114		HiC_scaffold_4	12694206	12695046	BM08205
HiC_scaffold_4	30720546	30721737	BM00861		HiC_scaffold_4	86435827	86436250	BM00124		HiC_scaffold_4	13850000	13861893	BM08196
HiC_scaffold_4	30983538	30984649	BM00895		HiC_scaffold_4	86853351	86870500	BM00135		HiC_scaffold_4	13865413	13868257	BM08195
HiC_scaffold_4	31026092	31051744	BM00914		HiC_scaffold_4	87220000	87224804	BM00144		HiC_scaffold_4	15528144	15568361	BM08191
HiC_scaffold_4	31591056	31598803	BM01015		HiC_scaffold_4	87266347	87266725	BM00145		HiC_scaffold_4	18460000	18465373	BM08176
HiC_scaffold_4	31614896	31648190	BM01023		HiC_scaffold_4	87768794	87770000	BM00151		HiC_scaffold_4	18511064	18511484	BM08175
HiC_scaffold_4	32230000	32250546	BM01082		HiC_scaffold_4	88470643	88471588	BM00155		HiC_scaffold_4	19604064	19604547	BM08168
HiC_scaffold_4	32438526	32453840	BM01112		HiC_scaffold_4	89001528	89002323	BM00163		HiC_scaffold_4	19634959	19635328	BM08167
HiC_scaffold_4	32997877	33004492	BM01176		HiC_scaffold_4	89021066	89021810	BM00164		HiC_scaffold_4	20603094	20619530	BM08164
HiC_scaffold_4	33092568	33093351	BM01187		HiC_scaffold_4	89035173	89037959	BM00165		HiC_scaffold_4	21150000	21191709	BM08158
HiC_scaffold_4	33106813	33112793	BM01196		HiC_scaffold_4	89046548	89048439	BM00166		HiC_scaffold_4	21192721	21195775	BM08157
HiC_scaffold_4	33123270	33138008	BM01203		HiC_scaffold_4	89056712	89058425	BM00167		HiC_scaffold_4	21718313	21747832	BM08312
HiC_scaffold_4	33164903	33180000	BM01209		HiC_scaffold_4	89065395	89065866	BM00168		HiC_scaffold_4	21748829	21771300	BM08311
HiC_scaffold_4	33829105	33862678	BM00073		HiC_scaffold_4	89069814	89070000	BM00169		HiC_scaffold_4	21780112	21800000	BM08310
HiC_scaffold_4	33864774	33899333	BM00081		HiC_scaffold_4	90440000	90462188	BM00183		HiC_scaffold_4	21940000	21966808	BM08306
HiC_scaffold_4	34200000	34225911	BM00134		HiC_scaffold_4	90917421	90923531	BM00192		HiC_scaffold_4	22508337	22509219	BM08300
HiC_scaffold_4	34286824	34290000	BM00162		HiC_scaffold_4	91560000	91574538	BM00204		HiC_scaffold_4	22533544	22533928	BM08299
HiC_scaffold_4	34810000	34811940	BM00236		HiC_scaffold_4	91647510	91650000	BM00205		HiC_scaffold_4	22840000	22866750	BM08292
HiC_scaffold_4	34842871	34874774	BM00243		HiC_scaffold_4	92261517	92316788	BM00213		HiC_scaffold_4	22877331	22899799	BM08291
HiC_scaffold_4	35370000	35414014	BM00356		HiC_scaffold_4	94021573	94025325	BM00228		HiC_scaffold_4	22905983	22920647	BM08290
HiC_scaffold_4	35414416	35422223	BM00365		HiC_scaffold_4	94033363	94047159	BM00229		HiC_scaffold_4	23229087	23229498	BM08286
HiC_scaffold_4	35435391	35460000	BM00376		HiC_scaffold_4	94056840	94088580	BM00230		HiC_scaffold_4	23971873	23974833	BM08276
HiC_scaffold_4	36162852	36172518	BM00474		HiC_scaffold_4	96060000	96071737	BM00250		HiC_scaffold_4	24033514	24039968	BM08275
HiC_scaffold_4	36227032	36230000	BM00484		HiC_scaffold_4	96086479	96100274	BM00251		HiC_scaffold_4	25963187	25980431	BM08219
HiC_scaffold_4	36639689	36650598	BM00539		HiC_scaffold_4	98999761	99023548	BM00277		HiC_scaffold_4	26660000	26671453	BM08163
HiC_scaffold_4	37004786	37019980	BM00593		HiC_scaffold_4	99027825	99028152	BM00278		HiC_scaffold_4	26696868	26750000	BM08154
HiC_scaffold_4	37030352	37030871	BM00603		HiC_scaffold_4	99890000	99891216	BM01948		HiC_scaffold_4	27405197	27411715	BM09517
HiC_scaffold_4	37030892	37031249	BM00610		HiC_scaffold_4	99890000	99891192	BM00291		HiC_scaffold_4	27405197	27411715	BM19343
HiC_scaffold_4	37037167	37044239	BM00620		HiC_scaffold_4	99914259	99930083	BM00292		HiC_scaffold_4	29353464	29355306	BM00759
HiC_scaffold_4	38057285	38083814	BM00717		HiC_scaffold_4	99977148	99980000	BM00294		HiC_scaffold_4	29544716	29545163	BM00800
HiC_scaffold_4	38094810	38115357	BM00719		HiC_scaffold_4	100920000	100962550	BM00304		HiC_scaffold_4	30106899	30133253	BM00818
HiC_scaffold_4	38330000	38340459	BM00721		HiC_scaffold_4	100992815	101010000	BM00305		HiC_scaffold_4	30414778	30424635	BM00831
HiC_scaffold_4	38345296	38394961	BM00722		HiC_scaffold_4	101040000	101054992	BM00305		HiC_scaffold_4	30442981	30452895	BM00837
HiC_scaffold_4	39290000	39300779	BM00742		HiC_scaffold_4	101057542	101069268	BM00306		HiC_scaffold_4	30680000	30700211	BM00855
HiC_scaffold_4	39344968	39352995	BM00743		HiC_scaffold_4	101069972	101103461	BM00307		HiC_scaffold_4	30720546	30721737	BM00861
HiC_scaffold_4	39373826	39380000	BM00744		HiC_scaffold_4	101110658	101121849	BM00309		HiC_scaffold_4	31026092	31051744	BM00914
HiC_scaffold_4	39482318	39486059	BM00745		HiC_scaffold_4	101789277	101789898	BM00315		HiC_scaffold_4	31591056	31598803	BM01015
HiC_scaffold_4	39496772	39550000	BM00747		HiC_scaffold_4	102505240	102507094	BM00328		HiC_scaffold_4	31614896	31648190	BM01023
HiC_scaffold_4	39500000	39567166	BM00747		HiC_scaffold_4	102529148	102529421	BM00329		HiC_scaffold_4	33830000	33862678	BM00073
HiC_scaffold_4	39804202	39835776	BM00750		HiC_scaffold_4	102910000	102922953	BM00330		HiC_scaffold_4	33864774	33899333	BM00081
HiC_scaffold_4	39836171	39850260	BM00751		HiC_scaffold_4	104010000	104010186	BM00346		HiC_scaffold_4	33911766	33920000	BM00089
HiC_scaffold_4	39856119	39861423	BM00753		HiC_scaffold_4	104952248	104953824	BM00363		HiC_scaffold_4	34195524	34225911	BM00134
HiC_scaffold_4	39863809	39870000	BM00754		HiC_scaffold_4	104963238	104967113	BM00364		HiC_scaffold_4	34870000	34874774	BM00243
HiC_scaffold_4	40770612	40794755	BM00761		HiC_scaffold_4	105174894	105175416	BM00370		HiC_scaffold_4	34916543	34945918	BM00249
HiC_scaffold_4	40816613	40840000	BM00762		HiC_scaffold_4	105193699	105214829	BM00371		HiC_scaffold_4	34951772	34960000	BM00255
HiC_scaffold_4	41161613	41197872	BM00769		HiC_scaffold_4	105248851	105260000	BM00372		HiC_scaffold_4	35400000	35414014	BM00356
HiC_scaffold_4	41202108	41216698	BM00770		HiC_scaffold_4	105566225	105574453	BM00381		HiC_scaffold_4	35414416	35422223	BM00365
HiC_scaffold_4	42420000	42422835	BM00787		HiC_scaffold_4	106010405	106021587	BM00384		HiC_scaffold_4	35435391	35465499	BM00376
HiC_scaffold_4	42423436	42429579	BM00788		HiC_scaffold_4	106220000	106238446	BM00388		HiC_scaffold_4	36134490	36135534	BM00467
HiC_scaffold_4	42871600	42871849	BM00796		HiC_scaffold_4	106800556	106812012	BM00395		HiC_scaffold_4	36162852	36172518	BM00474
HiC_scaffold_4	42899707	42914098	BM00797		HiC_scaffold_4	106813629	106846403	BM00396		HiC_scaffold_4	36291952	36298278	BM00491
HiC_scaffold_4	42932771	42935671	BM00798		HiC_scaffold_4	106865442	106880000	BM00397		HiC_scaffold_4	36341106	36350000	BM00495
HiC_scaffold_4	43467846	43472939	BM00804		HiC_scaffold_4	107078249	107117055	BM00402		HiC_scaffold_4	36341106	36386386	BM00495
HiC_scaffold_4	43483744	43487621	BM00805		HiC_scaffold_4	107133816	107142654	BM00403		HiC_scaffold_4	37137926	37138715	BM00630
HiC_scaffold_4	44108776	44109112	BM00809		HiC_scaffold_4	107420000	107421761	BM00404		HiC_scaffold_4	38057285	38083814	BM00717
HiC_scaffold_4	46526747	46527008	BM00829		HiC_scaffold_4	107504902	107509643	BM00405		HiC_scaffold_4	38094810	38115357	BM00719
HiC_scaffold_4	46576331	46576700	BM00830		HiC_scaffold_4	107834735	107852579	BM00411		HiC_scaffold_4	38330000	38340459	BM00721
HiC_scaffold_4	46596875	46597244	BM00832		HiC_scaffold_4	107875221	107876280	BM00412		HiC_scaffold_4	38345296	38394961	BM00722
HiC_scaffold_4	47270920	47272190	BM00845		HiC_scaffold_4	107905093	107911579	BM00413		HiC_scaffold_4	38759314	38759908	BM00730
HiC_scaffold_4	47951724	47957391	BM00853		HiC_scaffold_4	108120000	108131340	BM00417		HiC_scaffold_4	38759314	38759908	BM00730
HiC_scaffold_4	47996644	47996962	BM00854		HiC_scaffold_4	108134124	108155173	BM00418		HiC_scaffold_4	38808508	38830000	BM00731
HiC_scaffold_4	48530000	48572261	BM00859		HiC_scaffold_4	108176113	108179208	BM00419		HiC_scaffold_4	39510000	39567166	BM00747
HiC_scaffold_4	48591377	48606336	BM00860		HiC_scaffold_4	108520000	108535234	BM00426		HiC_scaffold_4	39804202	39835776	BM00750
HiC_scaffold_4	49024287	49024854	BM00867		HiC_scaffold_4	108555241	108568737	BM00427		HiC_scaffold_4	39836171	39850260	BM00751
HiC_scaffold_4	51254998	51255714	BM00897		HiC_scaffold_4	108576692	108582794	BM00428		HiC_scaffold_4	39856119	39860000	BM00753
HiC_scaffold_4	55069905	55070316	BM00957		HiC_scaffold_4	108584132	108592766	BM00429		HiC_scaffold_4	40770612	40794755	BM00761
HiC_scaffold_4	57058002	57060000	BM00983		HiC_scaffold_4	108592792	108593875	BM00430		HiC_scaffold_4	40816613	40840000	BM00762
HiC_scaffold_4	62038704	62039235	BM01075		HiC_scaffold_4	108593966	108606666	BM00432		HiC_scaffold_4	41240000	41240589	BM00771
HiC_scaffold_4	62470653	62500000	BM01079		HiC_scaffold_4	108886539	108898313	BM00440		HiC_scaffold_4	41263635	41275335	BM00772
HiC_scaffold_4	63140000	63141235	BM01091		HiC_scaffold_4	108902011	108936017	BM00441		HiC_scaffold_4	41329051	41329315	BM00773
HiC_scaffold_4	63175614	63176925	BM01092		HiC_scaffold_4	108939307	108940000	BM00442		HiC_scaffold_4	41788762	41789152	BM00777
HiC_scaffold_4	63192545	63192989	BM01094		HiC_scaffold_4	109320000	109328150	BM00450		HiC_scaffold_4	41800370	41807808	BM00778
HiC_scaffold_4	63901931	63926314	BM01108		HiC_scaffold_4	109329267	109347377	BM00451		HiC_scaffold_4	42839755	42844404	BM00795
HiC_scaffold_4	63965400	63990000	BM01109		HiC_scaffold_4	109347985	109370362	BM00452		HiC_scaffold_4	42871600	42871849	BM00796
HiC_scaffold_4	66971837	66972197	BM01142		HiC_scaffold_4	109378160	109388219	BM00453		HiC_scaffold_4	42899707	42900000	BM00797
HiC_scaffold_4	66990593	66991706	BM01143		HiC_scaffold_4	110169608	110175434	BM00468		HiC_scaffold_4	43467846	43472939	BM00804
HiC_scaffold_4	68254268	68254643	BM01155		HiC_scaffold_4	111010000	111017306	BM00490		HiC_scaffold_4	43483744	43487621	BM00805
HiC_scaffold_4	69768774	69769242	BM01173		HiC_scaffold_4	113305125	113305506	BM00505		HiC_scaffold_4	44108776	44109112	BM00809
HiC_scaffold_4	70822468	70833337	BM01186		HiC_scaffold_4	114633532	114676570	BM00512		HiC_scaffold_4	45725710	45726100	BM00824
HiC_scaffold_4	71464181	71464592	BM01197		HiC_scaffold_4	114882017	114882413	BM00516		HiC_scaffold_4	47270920	47272190	BM00845
HiC_scaffold_4	72835900	72848104	BM01211		HiC_scaffold_4	114882017	114882413	BM00516		HiC_scaffold_4	48510000	48572261	BM00859
HiC_scaffold_4	74930000	74931119	BM01239		HiC_scaffold_4	114933000	114958029	BM00517		HiC_scaffold_4	48591377	48600000	BM00860
HiC_scaffold_4	74940446	74941010	BM01240		HiC_scaffold_4	114933000	114958029	BM00517		HiC_scaffold_4	49024287	49024854	BM00867
HiC_scaffold_4	76330000	76365629	BM00002		HiC_scaffold_4	117136254	117167872	BM00535		HiC_scaffold_4	49099984	49100341	BM00868
HiC_scaffold_4	76406980	76420000	BM00003		HiC_scaffold_4	117880000	117881587	BM00548		HiC_scaffold_4	49099984	49100000	BM00868
HiC_scaffold_4	76640000	76651448	BM00006		HiC_scaffold_4	117881623	117887658	BM00549		HiC_scaffold_4	49536736	49547592	BM00873
HiC_scaffold_4	76678042	76730000	BM00007		HiC_scaffold_4	117954950	117970000	BM00550		HiC_scaffold_4	49580406	49590000	BM00874
HiC_scaffold_4	77180000	77207997	BM00011		HiC_scaffold_4	118307945	118334107	BM00559		HiC_scaffold_4	49946661	49950681	BM00879
HiC_scaffold_4	78560805	78575338	BM00034		HiC_scaffold_4	118550000	118562120	BM00568		HiC_scaffold_4	52327067	52327319	BM00912
HiC_scaffold_4	78593462	78622403	BM00035		HiC_scaffold_4	118579601	118579922	BM00569		HiC_scaffold_4	52327067	52327319	BM02425
HiC_scaffold_4	78634283	78634883	BM00036		HiC_scaffold_4	118585019	118606620	BM00570		HiC_scaffold_4	52737669	52738584	BM00919
HiC_scaffold_4	78635515	78635986	BM00037		HiC_scaffold_4	118606879	118617133	BM00571		HiC_scaffold_4	54255719	54258738	BM00948
HiC_scaffold_4	78639137	78650000	BM00038		HiC_scaffold_4	118633860	118640000	BM00572		HiC_scaffold_4	55069905	55070316	BM00957
HiC_scaffold_4	78870000	78877157	BM00042		HiC_scaffold_4	119050000	119089457	BM00589		HiC_scaffold_4	57058002	57070000	BM00983
HiC_scaffold_4	79538588	79560119	BM00044		HiC_scaffold_4	119097346	119140000	BM00590		HiC_scaffold_4	59436544	59438171	BM01032
HiC_scaffold_4	81746866	81747268	BM00068		HiC_scaffold_4	119323943	119343335	BM00594		HiC_scaffold_4	62038704	62039235	BM01075
HiC_scaffold_4	81748661	81751651	BM00069		HiC_scaffold_4	119346309	119360689	BM00595		HiC_scaffold_4	62470653	62490000	BM01079
HiC_scaffold_4	82574574	82574898	BM00077		HiC_scaffold_4	119362510	119379636	BM00596		HiC_scaffold_4	63120352	63141235	BM01091
HiC_scaffold_4	82594775	82595174	BM00078		HiC_scaffold_4	119383672	119386125	BM00597		HiC_scaffold_4	63175614	63176925	BM01092
HiC_scaffold_4	84292286	84292607	BM00096		HiC_scaffold_4	119393383	119400000	BM00598		HiC_scaffold_4	63192545	63192989	BM01094
HiC_scaffold_4	84633214	84633514	BM17483		HiC_scaffold_4	119971347	119977841	BM00611		HiC_scaffold_4	63901931	63926314	BM01108
HiC_scaffold_4	84633214	84633514	BM17550		HiC_scaffold_4	119979318	119994696	BM00612		HiC_scaffold_4	63965400	63970000	BM01109
HiC_scaffold_4	84655394	84655829	BM00103		HiC_scaffold_4	120007019	120044499	BM00613		HiC_scaffold_4	64554482	64554758	BM01111
HiC_scaffold_4	84672050	84672434	BM00104		HiC_scaffold_4	120046677	120046971	BM00614		HiC_scaffold_4	64629342	64630000	BM01113
HiC_scaffold_4	85036073	85038258	BM00111		HiC_scaffold_4	120047471	120060000	BM00615		HiC_scaffold_4	65816785	65817166	BM01128
HiC_scaffold_4	85048000	85048408	BM00113		HiC_scaffold_4	120550000	120555253	BM00625		HiC_scaffold_4	65817234	65817582	BM01129
HiC_scaffold_4	86435827	86436250	BM00124		HiC_scaffold_4	120565473	120619770	BM00626		HiC_scaffold_4	65844666	65844981	BM01130
HiC_scaffold_4	87193799	87201196	BM00143		HiC_scaffold_4	120630263	120630560	BM00627		HiC_scaffold_4	65845161	65845584	BM01131
HiC_scaffold_4	87202475	87224804	BM00144		HiC_scaffold_4	120630862	120631237	BM00628		HiC_scaffold_4	65885382	65885673	BM01132
HiC_scaffold_4	87266347	87266725	BM00145		HiC_scaffold_4	120930000	120991494	BM00636		HiC_scaffold_4	65885853	65886135	BM01133
HiC_scaffold_4	87661945	87678609	BM00150		HiC_scaffold_4	120995655	120997176	BM00637		HiC_scaffold_4	66990593	66991706	BM01143
HiC_scaffold_4	88421649	88421988	BM00153		HiC_scaffold_4	121150000	121169085	BM00639		HiC_scaffold_4	67021626	67026761	BM01144
HiC_scaffold_4	88422001	88422307	BM00154		HiC_scaffold_4	121181370	121196432	BM00641		HiC_scaffold_4	67057749	67058055	BM01145
HiC_scaffold_4	88470643	88471588	BM00155		HiC_scaffold_4	121660000	121674190	BM00653		HiC_scaffold_4	69768774	69769242	BM01173
HiC_scaffold_4	89001528	89002323	BM00163		HiC_scaffold_4	121705047	121730237	BM00654		HiC_scaffold_4	70822468	70833337	BM01186
HiC_scaffold_4	89021066	89021810	BM00164		HiC_scaffold_4	122495069	122509270	BM00670		HiC_scaffold_4	71464181	71464592	BM01197
HiC_scaffold_4	89035173	89037959	BM00165		HiC_scaffold_4	122517239	122520000	BM00672		HiC_scaffold_4	71533636	71533990	BM01198
HiC_scaffold_4	89046548	89048439	BM00166		HiC_scaffold_4	122721186	122721525	BM00677		HiC_scaffold_4	72170434	72175483	BM01202
HiC_scaffold_4	89056712	89058425	BM00167		HiC_scaffold_4	122723716	122731883	BM00678		HiC_scaffold_4	72195035	72195326	BM01204
HiC_scaffold_4	89065395	89065866	BM00168		HiC_scaffold_4	122731760	122764992	BM00680		HiC_scaffold_4	72233377	72234309	BM01205
HiC_scaffold_4	89069814	89070000	BM00169		HiC_scaffold_4	122786819	122810000	BM00681		HiC_scaffold_4	72236587	72237139	BM01206
HiC_scaffold_4	90430466	90462188	BM00183		HiC_scaffold_4	123040000	123045796	BM00689		HiC_scaffold_4	73042959	73053765	BM01212
HiC_scaffold_4	90917421	90923531	BM00192		HiC_scaffold_4	123046817	123054092	BM00690		HiC_scaffold_4	73042959	73053765	BM01212
HiC_scaffold_4	91570000	91574538	BM00204		HiC_scaffold_4	123056199	123084017	BM00691		HiC_scaffold_4	73410000	73419883	BM01215
HiC_scaffold_4	91647510	91655620	BM00205		HiC_scaffold_4	123116276	123130000	BM00692		HiC_scaffold_4	73492816	73493194	BM01216
HiC_scaffold_4	92261517	92316788	BM00213		HiC_scaffold_4	123490000	123501902	BM00705		HiC_scaffold_4	74885089	74907075	BM01238
HiC_scaffold_4	92337821	92340000	BM00214		HiC_scaffold_4	123548687	123563044	BM08947		HiC_scaffold_4	74908987	74931119	BM01239
HiC_scaffold_4	94021573	94025325	BM00228		HiC_scaffold_4	123572734	123574195	BM09031		HiC_scaffold_4	74940446	74941010	BM01240
HiC_scaffold_4	94033363	94047159	BM00229		HiC_scaffold_4	124184092	124187366	BM09223		HiC_scaffold_4	76406980	76420783	BM00003
HiC_scaffold_4	94056840	94080000	BM00230		HiC_scaffold_4	124195215	124217815	BM09224		HiC_scaffold_4	76430633	76439105	BM00004
HiC_scaffold_4	96050000	96050166	BM00248		HiC_scaffold_4	124236372	124236993	BM09225		HiC_scaffold_4	78537281	78543746	BM00032
HiC_scaffold_4	96051041	96071737	BM00250		HiC_scaffold_4	124242992	124250852	BM09226		HiC_scaffold_4	78550889	78551456	BM00033
HiC_scaffold_4	96086479	96100274	BM00251		HiC_scaffold_4	124250952	124257356	BM09227		HiC_scaffold_4	78560805	78575338	BM00034
HiC_scaffold_4	98999761	99020000	BM00277		HiC_scaffold_4	124263842	124270000	BM09228		HiC_scaffold_4	78593462	78610000	BM00035
HiC_scaffold_4	99990000	100009919	BM00294		HiC_scaffold_4	124857755	124860000	BM09245		HiC_scaffold_4	79368670	79380000	BM00043
HiC_scaffold_4	100031015	100031264	BM01945		HiC_scaffold_4	125040000	125051953	BM09255		HiC_scaffold_4	82574574	82574898	BM00077
HiC_scaffold_4	100072082	100072379	BM00295		HiC_scaffold_4	125055550	125055898	BM09256		HiC_scaffold_4	82594775	82595174	BM00078
HiC_scaffold_4	100072082	100072379	BM01942		HiC_scaffold_4	125057359	125077892	BM09257		HiC_scaffold_4	84672050	84672434	BM00104
HiC_scaffold_4	100910000	100962550	BM00304		HiC_scaffold_4	125085937	125109934	BM09258		HiC_scaffold_4	84725757	84726408	BM00106
HiC_scaffold_4	100992815	101000000	BM00305		HiC_scaffold_4	125110652	125121860	BM09260		HiC_scaffold_4	84736211	84736550	BM00107
HiC_scaffold_4	101789277	101789898	BM00315		HiC_scaffold_4	125126737	125128449	BM09261		HiC_scaffold_4	84736621	84737194	BM00108
HiC_scaffold_4	102505240	102507094	BM00328		HiC_scaffold_4	126450000	126452727	BM08976		HiC_scaffold_4	85036073	85038258	BM00111
HiC_scaffold_4	102529148	102529421	BM00329		HiC_scaffold_4	126468654	126481345	BM08977		HiC_scaffold_4	85048000	85048408	BM00113
HiC_scaffold_4	102900000	102922953	BM00330		HiC_scaffold_4	127027495	127063871	BM08983		HiC_scaffold_4	86435827	86436250	BM00124
HiC_scaffold_4	104009862	104010186	BM00346		HiC_scaffold_4	127493760	127505216	BM08998		HiC_scaffold_4	87193799	87201196	BM00143
HiC_scaffold_4	104952248	104953824	BM00363		HiC_scaffold_4	127539551	127544595	BM08999		HiC_scaffold_4	87202475	87224804	BM00144
HiC_scaffold_4	104963238	104967113	BM00364		HiC_scaffold_4	127840000	127876351	BM09006		HiC_scaffold_4	87266347	87266725	BM00145
HiC_scaffold_4	105193699	105214829	BM00371		HiC_scaffold_4	127901249	127925503	BM09007		HiC_scaffold_4	87670000	87678609	BM00150
HiC_scaffold_4	105248851	105270000	BM00372		HiC_scaffold_4	129699556	129699988	BM09038		HiC_scaffold_4	88470643	88471588	BM00155
HiC_scaffold_4	105535096	105536149	BM00380		HiC_scaffold_4	133047975	133048485	BM09062		HiC_scaffold_4	89001528	89002323	BM00163
HiC_scaffold_4	105566225	105574453	BM00381		HiC_scaffold_4	133047975	133048485	BM09071		HiC_scaffold_4	89021066	89021810	BM00164
HiC_scaffold_4	106010405	106021587	BM00384		HiC_scaffold_4	133058959	133060927	BM09068		HiC_scaffold_4	89035173	89037959	BM00165
HiC_scaffold_4	106220000	106238446	BM00388		HiC_scaffold_4	134380000	134401385	BM09091		HiC_scaffold_4	89046548	89048439	BM00166
HiC_scaffold_4	106800556	106812012	BM00395		HiC_scaffold_4	136425060	136425987	BM09153		HiC_scaffold_4	89056712	89058425	BM00167
HiC_scaffold_4	106813629	106846403	BM00396		HiC_scaffold_4	136439147	136440077	BM09154		HiC_scaffold_4	89065395	89065866	BM00168
HiC_scaffold_4	106865442	106880000	BM00397		HiC_scaffold_4	136479452	136486872	BM09155		HiC_scaffold_4	89069814	89071729	BM00169
HiC_scaffold_4	107020000	107046410	BM00400		HiC_scaffold_4	136487972	136495256	BM09157		HiC_scaffold_4	90917421	90923531	BM00192
HiC_scaffold_4	107049813	107054161	BM00401		HiC_scaffold_4	136496280	136500223	BM09158		HiC_scaffold_4	91532137	91574538	BM00204
HiC_scaffold_4	107078249	107110000	BM00402		HiC_scaffold_4	137120212	137121178	BM09177		HiC_scaffold_4	92261517	92316788	BM00213
HiC_scaffold_4	107504902	107509643	BM00405		HiC_scaffold_4	137630000	137636289	BM09188		HiC_scaffold_4	92337821	92350000	BM00214
HiC_scaffold_4	107840000	107852579	BM00411		HiC_scaffold_4	137716556	137720000	BM09189		HiC_scaffold_4	93626686	93626959	BM00224
HiC_scaffold_4	107875221	107876280	BM00412		HiC_scaffold_4	140292303	140323554	BM15465		HiC_scaffold_4	94021573	94025325	BM00228
HiC_scaffold_4	107905093	107911579	BM00413		HiC_scaffold_4	140339065	140344077	BM15476		HiC_scaffold_4	94033363	94047159	BM00229
HiC_scaffold_4	107920007	107930000	BM00414		HiC_scaffold_4	140361029	140380000	BM15397		HiC_scaffold_4	94056840	94080000	BM00230
HiC_scaffold_4	108120000	108131340	BM00417		HiC_scaffold_4	140422871	140428199	BM15406		HiC_scaffold_4	96090000	96100274	BM00251
HiC_scaffold_4	108134124	108155173	BM00418		HiC_scaffold_4	140448048	140450021	BM15408		HiC_scaffold_4	97173184	97173481	BM00260
HiC_scaffold_4	108176113	108179208	BM00419		HiC_scaffold_4	140460264	140463297	BM15409		HiC_scaffold_4	97204061	97204565	BM00261
HiC_scaffold_4	108496854	108518231	BM00425		HiC_scaffold_4	140484032	140485642	BM15410		HiC_scaffold_4	99020000	99023548	BM00277
HiC_scaffold_4	108518413	108535234	BM00426		HiC_scaffold_4	140974989	140996987	BM03311		HiC_scaffold_4	99027825	99028152	BM00278
HiC_scaffold_4	108555241	108568737	BM00427		HiC_scaffold_4	141029249	141040000	BM15420		HiC_scaffold_4	99055965	99058427	BM00279
HiC_scaffold_4	108576692	108580000	BM00428		HiC_scaffold_4	142217124	142232463	BM15439		HiC_scaffold_4	99059616	99060063	BM00280
HiC_scaffold_4	108886539	108898313	BM00440		HiC_scaffold_4	142247466	142254571	BM15440		HiC_scaffold_4	99072188	99078744	BM00281
HiC_scaffold_4	108902011	108936017	BM00441		HiC_scaffold_4	142256734	142280000	BM15441		HiC_scaffold_4	99729473	99759088	BM00287
HiC_scaffold_4	108939307	108946040	BM00442		HiC_scaffold_4	142865393	142869356	BM15463		HiC_scaffold_4	99766798	99767158	BM00288
HiC_scaffold_4	108946361	108950000	BM00443		HiC_scaffold_4	142879467	142883191	BM15464		HiC_scaffold_4	99766798	99767158	BM01950
HiC_scaffold_4	109330000	109347377	BM00451		HiC_scaffold_4	142890588	142900628	BM15466		HiC_scaffold_4	99769667	99770630	BM00289
HiC_scaffold_4	109347985	109370362	BM00452		HiC_scaffold_4	142908206	142927471	BM15467		HiC_scaffold_4	100189542	100208210	BM00296
HiC_scaffold_4	109378160	109388219	BM00453		HiC_scaffold_4	142933165	142933453	BM15468		HiC_scaffold_4	101060000	101069268	BM00306
HiC_scaffold_4	110169608	110175434	BM00468		HiC_scaffold_4	142933483	142950000	BM15469		HiC_scaffold_4	101069972	101103461	BM00307
HiC_scaffold_4	111000000	111017306	BM00490		HiC_scaffold_4	143938687	143955192	BM20091		HiC_scaffold_4	101110658	101121849	BM00309
HiC_scaffold_4	113780732	113781215	BM00506		HiC_scaffold_4	143957496	143967754	BM20090		HiC_scaffold_4	101789277	101789898	BM00315
HiC_scaffold_4	113781281	113781632	BM00507		HiC_scaffold_4	144012430	144015212	BM20089		HiC_scaffold_4	102228757	102270044	BM00323
HiC_scaffold_4	114633532	114676570	BM00512		HiC_scaffold_4	144015399	144015684	BM20088		HiC_scaffold_4	102276107	102285131	BM00324
HiC_scaffold_4	114940000	114958029	BM00517		HiC_scaffold_4	144019125	144020000	BM20087		HiC_scaffold_4	102289995	102300000	BM00325
HiC_scaffold_4	117136254	117167872	BM00535		HiC_scaffold_4	144834620	144835086	BM08631		HiC_scaffold_4	102505240	102507094	BM00328
HiC_scaffold_4	117880000	117881587	BM00548		HiC_scaffold_4	144834620	144839990	BM20100		HiC_scaffold_4	102529148	102529421	BM00329
HiC_scaffold_4	117881623	117887658	BM00549		HiC_scaffold_4	144855103	144855637	BM20094		HiC_scaffold_4	102910000	102922953	BM00330
HiC_scaffold_4	117954950	117970000	BM00550		HiC_scaffold_4	144855701	144856037	BM20086		HiC_scaffold_4	103990000	103995797	BM00345
HiC_scaffold_4	118307945	118334107	BM00559		HiC_scaffold_4	144859944	144860265	BM20079		HiC_scaffold_4	104009862	104010186	BM00346
HiC_scaffold_4	118590000	118606620	BM00570		HiC_scaffold_4	145383620	145407429	BM08632		HiC_scaffold_4	104210000	104215334	BM00350
HiC_scaffold_4	118606879	118617133	BM00571		HiC_scaffold_4	145408537	145421734	BM18587		HiC_scaffold_4	104239122	104254444	BM00351
HiC_scaffold_4	118633860	118646026	BM00572		HiC_scaffold_4	145425488	145430851	BM18588		HiC_scaffold_4	105193699	105214829	BM00371
HiC_scaffold_4	118649454	118651620	BM00573		HiC_scaffold_4	145434367	145440000	BM05703		HiC_scaffold_4	105248851	105270322	BM00372
HiC_scaffold_4	118659278	118675941	BM00575		HiC_scaffold_4	145439747	145440000	BM05700		HiC_scaffold_4	105272544	105280000	BM00373
HiC_scaffold_4	119040000	119089457	BM00589		HiC_scaffold_4	146040000	146062707	BM02040		HiC_scaffold_4	105460000	105473443	BM00378
HiC_scaffold_4	119097346	119130000	BM00590		HiC_scaffold_4	146086617	146105225	BM02039		HiC_scaffold_4	105477440	105479746	BM00379
HiC_scaffold_4	119323943	119343335	BM00594		HiC_scaffold_4	146107147	146117088	BM02038		HiC_scaffold_4	105535096	105536149	BM00380
HiC_scaffold_4	119346309	119360689	BM00595		HiC_scaffold_4	146129749	146130000	BM02037		HiC_scaffold_4	106010405	106021587	BM00384
[truncated: 2,382 more rows]

## Sheet: Supplementary Table 8
Supplementary Table 8. The active/repressive histone marker H3ac/H3K27me3 in TADs.
Active histone markers H3ac												Repressive histone markers H3K27me3
Venom Gland(control)				Venom Gland(3d)				Muscle				Venom Gland(control)				Venom Gland(3d)				Muscle
Chromsome ID	Start	End		Chromsome ID	Start	End		Chromsome ID	Start	End		Chromsome ID	Start	End		Chromsome ID	Start	End		Chromsome ID	Start	End
HiC_scaffold_1	4002545	4002872		HiC_scaffold_1	930000	932296		HiC_scaffold_1	846704	847497		HiC_scaffold_1	993158	993697		HiC_scaffold_1	993158	997163		HiC_scaffold_1	881571	882513
HiC_scaffold_1	7803258	7805153		HiC_scaffold_1	933046	933616		HiC_scaffold_1	847891	849001		HiC_scaffold_1	994124	997148		HiC_scaffold_1	1006334	1008729		HiC_scaffold_1	892343	893297
HiC_scaffold_1	7813211	7813527		HiC_scaffold_1	933178	933616		HiC_scaffold_1	856829	858401		HiC_scaffold_1	997615	998245		HiC_scaffold_1	1014330	1015364		HiC_scaffold_1	893364	893398
HiC_scaffold_1	9636228	9637329		HiC_scaffold_1	933689	933938		HiC_scaffold_1	3605319	3606904		HiC_scaffold_1	1019724	1019991		HiC_scaffold_1	1019724	1019991		HiC_scaffold_1	1327722	1328402
HiC_scaffold_1	9645708	9646228		HiC_scaffold_1	933689	933938		HiC_scaffold_1	3622513	3623129		HiC_scaffold_1	1047968	1048320		HiC_scaffold_1	1602160	1602586		HiC_scaffold_1	1334235	1335103
HiC_scaffold_1	9654949	9656071		HiC_scaffold_1	4002545	4002872		HiC_scaffold_1	3926662	3927228		HiC_scaffold_1	1698414	1698449		HiC_scaffold_1	1633839	1634286		HiC_scaffold_1	1707022	1708737
HiC_scaffold_1	9662597	9663792		HiC_scaffold_1	4020885	4021692		HiC_scaffold_1	5959737	5960115		HiC_scaffold_1	1707060	1710056		HiC_scaffold_1	1651600	1651712		HiC_scaffold_1	1712944	1713536
HiC_scaffold_1	9698672	9698863		HiC_scaffold_1	4388185	4390231		HiC_scaffold_1	5981097	5983980		HiC_scaffold_1	1712923	1713484		HiC_scaffold_1	1656767	1657909		HiC_scaffold_1	1713845	1717275
HiC_scaffold_1	16245715	16246640		HiC_scaffold_1	4392400	4394859		HiC_scaffold_1	5994720	5995868		HiC_scaffold_1	1713805	1714354		HiC_scaffold_1	1603894	1611121		HiC_scaffold_1	1727288	1727436
HiC_scaffold_1	17324165	17324908		HiC_scaffold_1	5959737	5960115		HiC_scaffold_1	6018006	6019010		HiC_scaffold_1	1714608	1717282		HiC_scaffold_1	2591562	2592057		HiC_scaffold_1	1703804	1706737
HiC_scaffold_1	17990538	17991483		HiC_scaffold_1	5981230	5982890		HiC_scaffold_1	7804096	7805154		HiC_scaffold_1	1727258	1727436		HiC_scaffold_1	2594205	2595710		HiC_scaffold_1	1977760	1977994
HiC_scaffold_1	18000269	18000834		HiC_scaffold_1	5994630	5995645		HiC_scaffold_1	8339718	8339957		HiC_scaffold_1	1703633	1706758		HiC_scaffold_1	8233806	8234538		HiC_scaffold_1	2007997	2008435
HiC_scaffold_1	18013611	18014339		HiC_scaffold_1	9697910	9698863		HiC_scaffold_1	8361691	8362837		HiC_scaffold_1	2594305	2595710		HiC_scaffold_1	8234919	8236235		HiC_scaffold_1	2595216	2595710
HiC_scaffold_1	18212027	18212120		HiC_scaffold_1	10881403	10881980		HiC_scaffold_1	9189225	9190599		HiC_scaffold_1	7783093	7783413		HiC_scaffold_1	22381270	22384799		HiC_scaffold_1	3573617	3573995
HiC_scaffold_1	18202348	18202973		HiC_scaffold_1	16200000	16200249		HiC_scaffold_1	9192191	9193924		HiC_scaffold_1	7784027	7784453		HiC_scaffold_1	22385019	22385898		HiC_scaffold_1	3579176	3579377
HiC_scaffold_1	18212027	18212120		HiC_scaffold_1	16245735	16246836		HiC_scaffold_1	9592980	9594798		HiC_scaffold_1	7820579	7821037		HiC_scaffold_1	22386309	22390000		HiC_scaffold_1	3618594	3619047
HiC_scaffold_1	18202348	18202973		HiC_scaffold_1	17990485	17991595		HiC_scaffold_1	9601655	9602814		HiC_scaffold_1	22382989	22384184		HiC_scaffold_1	24564353	24566990		HiC_scaffold_1	3646690	3646963
HiC_scaffold_1	18736785	18740102		HiC_scaffold_1	17999906	18000000		HiC_scaffold_1	9636383	9637309		HiC_scaffold_1	22384951	22386444		HiC_scaffold_1	25791710	25794937		HiC_scaffold_1	3889149	3890993
HiC_scaffold_1	22355558	22357240		HiC_scaffold_1	18211546	18212120		HiC_scaffold_1	9645304	9646237		HiC_scaffold_1	22386721	22387150		HiC_scaffold_1	28438755	28441528		HiC_scaffold_1	3905863	3907444
HiC_scaffold_1	22368561	22369614		HiC_scaffold_1	18736713	18740059		HiC_scaffold_1	9654961	9656202		HiC_scaffold_1	22387785	22388696		HiC_scaffold_1	31006873	31007949		HiC_scaffold_1	7784027	7784421
HiC_scaffold_1	23287494	23288508		HiC_scaffold_1	22355318	22357448		HiC_scaffold_1	9662500	9663992		HiC_scaffold_1	22389091	22392923		HiC_scaffold_1	31008731	31009040		HiC_scaffold_1	7781532	7783413
HiC_scaffold_1	24058745	24059766		HiC_scaffold_1	22367740	22369832		HiC_scaffold_1	18211798	18212120		HiC_scaffold_1	22393261	22394259		HiC_scaffold_1	31014752	31017573		HiC_scaffold_1	7814851	7816166
HiC_scaffold_1	24526924	24527995		HiC_scaffold_1	24109701	24111042		HiC_scaffold_1	18736555	18738603		HiC_scaffold_1	22394736	22395498		HiC_scaffold_1	32034684	32035883		HiC_scaffold_1	7910451	7910902
HiC_scaffold_1	24537288	24538989		HiC_scaffold_1	24537269	24538950		HiC_scaffold_1	18756036	18757509		HiC_scaffold_1	22396900	22397227		HiC_scaffold_1	39476397	39476706		HiC_scaffold_1	7914756	7915584
HiC_scaffold_1	24819569	24820861		HiC_scaffold_1	24819515	24820861		HiC_scaffold_1	18761631	18763462		HiC_scaffold_1	22396900	22397227		HiC_scaffold_1	49300145	49300898		HiC_scaffold_1	7915876	7915977
HiC_scaffold_1	24821277	24821853		HiC_scaffold_1	24821277	24822060		HiC_scaffold_1	21375002	21375752		HiC_scaffold_1	22396900	22397227		HiC_scaffold_1	51863058	51864699		HiC_scaffold_1	7950135	7950684
HiC_scaffold_1	28348787	28349147		HiC_scaffold_1	28852714	28858124		HiC_scaffold_1	22355326	22357045		HiC_scaffold_1	24564353	24564599		HiC_scaffold_1	52422393	52424451		HiC_scaffold_1	7952110	7952806
HiC_scaffold_1	28845285	28847857		HiC_scaffold_1	28882781	28883500		HiC_scaffold_1	22368162	22369829		HiC_scaffold_1	25791710	25791885		HiC_scaffold_1	59247554	59248142		HiC_scaffold_1	9620550	9622206
HiC_scaffold_1	28854515	28858100		HiC_scaffold_1	28851604	28852384		HiC_scaffold_1	23739233	23739872		HiC_scaffold_1	42867029	42867767		HiC_scaffold_1	61145867	61147234		HiC_scaffold_1	22382444	22394126
HiC_scaffold_1	28851850	28852410		HiC_scaffold_1	29924244	29925350		HiC_scaffold_1	24110150	24111042		HiC_scaffold_1	42867818	42868136		HiC_scaffold_1	67775002	67775730		HiC_scaffold_1	22379475	22382097
HiC_scaffold_1	28845285	28847857		HiC_scaffold_1	30590421	30591723		HiC_scaffold_1	24819768	24820861		HiC_scaffold_1	49260827	49261595		HiC_scaffold_1	68051949	68053646		HiC_scaffold_1	22396900	22397227
HiC_scaffold_1	28854515	28858100		HiC_scaffold_1	30970000	30970909		HiC_scaffold_1	24821277	24821871		HiC_scaffold_1	50446635	50447101		HiC_scaffold_1	69389983	69390490		HiC_scaffold_1	22396900	22397227
HiC_scaffold_1	28882781	28883482		HiC_scaffold_1	32078482	32080017		HiC_scaffold_1	28559139	28560087		HiC_scaffold_1	51863550	51864699		HiC_scaffold_1	69391416	69392895		HiC_scaffold_1	22396900	22397227
HiC_scaffold_1	28851850	28852410		HiC_scaffold_1	32265940	32268595		HiC_scaffold_1	28838595	28841367		HiC_scaffold_1	94388113	94388553		HiC_scaffold_1	69402706	69403502		HiC_scaffold_1	28485335	28487964
HiC_scaffold_1	29924432	29925367		HiC_scaffold_1	32837717	32838678		HiC_scaffold_1	28843998	28848347		HiC_scaffold_1	94532073	94532517		HiC_scaffold_1	69411834	69412479		HiC_scaffold_1	28485335	28487964
HiC_scaffold_1	29931899	29932541		HiC_scaffold_1	33634535	33634624		HiC_scaffold_1	28853828	28858250		HiC_scaffold_1	96330000	96330718		HiC_scaffold_1	69727478	69727613		HiC_scaffold_1	49260827	49261595
HiC_scaffold_1	29939642	29939969		HiC_scaffold_1	35575966	35576991		HiC_scaffold_1	28882781	28883518		HiC_scaffold_1	111050159	111050911		HiC_scaffold_1	69727933	69728718		HiC_scaffold_1	61143552	61144372
HiC_scaffold_1	29932689	29933965		HiC_scaffold_1	42842694	42843817		HiC_scaffold_1	29055299	29058028		HiC_scaffold_1	114316279	114317362		HiC_scaffold_1	72075373	72077288		HiC_scaffold_1	76259055	76260325
HiC_scaffold_1	30590421	30590997		HiC_scaffold_1	47205903	47206565		HiC_scaffold_1	30967702	30968351		HiC_scaffold_1	133777145	133779827		HiC_scaffold_1	72077570	72078636		HiC_scaffold_1	96330000	96330655
HiC_scaffold_1	30636122	30637017		HiC_scaffold_1	47778334	47778601		HiC_scaffold_1	30969394	30970541		HiC_scaffold_1	144427469	144429308		HiC_scaffold_1	72806141	72806794		HiC_scaffold_1	96331098	96332915
HiC_scaffold_1	30665854	30666239		HiC_scaffold_1	48370689	48371151		HiC_scaffold_1	31008731	31009040		HiC_scaffold_1	144430332	144430720		HiC_scaffold_1	72809479	72810627		HiC_scaffold_1	114316279	114317362
HiC_scaffold_1	30967710	30968351		HiC_scaffold_1	51460242	51460893		HiC_scaffold_1	32051695	32051762		HiC_scaffold_1	151087343	151088042		HiC_scaffold_1	74988480	74990127		HiC_scaffold_1	118840328	118840871
HiC_scaffold_1	30969394	30970208		HiC_scaffold_1	51460994	51462114		HiC_scaffold_1	32078482	32078875		HiC_scaffold_1	151088467	151089132		HiC_scaffold_1	76219286	76219839		HiC_scaffold_1	131504046	131504798
HiC_scaffold_1	30992627	30993515		HiC_scaffold_1	51486487	51488054		HiC_scaffold_1	32115686	32117232		HiC_scaffold_1	160851098	160851813		HiC_scaffold_1	76242377	76243519		HiC_scaffold_1	133777145	133779580
HiC_scaffold_1	32078482	32079281		HiC_scaffold_1	51490492	51490950		HiC_scaffold_1	32261213	32262409		HiC_scaffold_1	160852394	160853703		HiC_scaffold_1	76259065	76260445		HiC_scaffold_1	133780119	133780952
HiC_scaffold_1	32182293	32183796		HiC_scaffold_1	51542307	51543205		HiC_scaffold_1	32265726	32267752		HiC_scaffold_1	168380921	168381723		HiC_scaffold_1	78668899	78670507		HiC_scaffold_1	144426664	144427089
HiC_scaffold_1	32185350	32186059		HiC_scaffold_1	52648621	52649227		HiC_scaffold_1	32793286	32793684		HiC_scaffold_1	173221414	173222354		HiC_scaffold_1	78671156	78673434		HiC_scaffold_1	144427334	144429304
HiC_scaffold_1	32186477	32186529		HiC_scaffold_1	53684042	53685425		HiC_scaffold_1	32838076	32838678		HiC_scaffold_1	173224128	173225581		HiC_scaffold_1	85658668	85659851		HiC_scaffold_1	151086278	151089132
HiC_scaffold_1	32261320	32261884		HiC_scaffold_1	56690984	56691670		HiC_scaffold_1	33141295	33141858		HiC_scaffold_1	183173756	183174229		HiC_scaffold_1	92758107	92759693		HiC_scaffold_1	160852421	160853703
HiC_scaffold_1	32265694	32267532		HiC_scaffold_1	57412600	57414774		HiC_scaffold_1	33182032	33184326		HiC_scaffold_1	195956359	195956854		HiC_scaffold_1	92760304	92766125		HiC_scaffold_1	168380921	168381340
HiC_scaffold_1	32792733	32793868		HiC_scaffold_1	57466612	57467278		HiC_scaffold_1	42838518	42839697		HiC_scaffold_1	203502374	203503390		HiC_scaffold_1	94388113	94388614		HiC_scaffold_1	168381546	168382514
HiC_scaffold_1	32837772	32838678		HiC_scaffold_1	59196533	59197662		HiC_scaffold_1	42840680	42843817		HiC_scaffold_1	205313672	205314635		HiC_scaffold_1	96322079	96332870		HiC_scaffold_1	179442830	179443724
HiC_scaffold_1	34599647	34600391		HiC_scaffold_1	61197463	61198858		HiC_scaffold_1	42867029	42867767		HiC_scaffold_1	205326387	205326903		HiC_scaffold_1	96333652	96337498		HiC_scaffold_1	195953428	195954452
HiC_scaffold_1	34603927	34605641		HiC_scaffold_1	64353796	64355441		HiC_scaffold_1	42867818	42867968		HiC_scaffold_1	211679629	211680103		HiC_scaffold_1	96320000	96321955		HiC_scaffold_1	195955327	195956854
HiC_scaffold_1	34602256	34603673		HiC_scaffold_1	64355721	64356214		HiC_scaffold_1	47250809	47252171		HiC_scaffold_1	224677607	224678799		HiC_scaffold_1	97753223	97754616		HiC_scaffold_1	205276822	205277241
HiC_scaffold_1	34599647	34600391		HiC_scaffold_1	64384164	64385659		HiC_scaffold_1	47778334	47778601		HiC_scaffold_1	232721759	232723026		HiC_scaffold_1	97764476	97767567		HiC_scaffold_1	205277703	205279197
HiC_scaffold_1	34603927	34605641		HiC_scaffold_1	64391379	64393216		HiC_scaffold_1	50569379	50570495		HiC_scaffold_1	233309747	233310990		HiC_scaffold_1	97768107	97771745		HiC_scaffold_1	205282295	205282613
HiC_scaffold_1	34602256	34603673		HiC_scaffold_1	64617508	64617865		HiC_scaffold_1	50572318	50580698		HiC_scaffold_1	233311293	233312285		HiC_scaffold_1	97776909	97777579		HiC_scaffold_1	205313672	205314635
HiC_scaffold_1	35576325	35576991		HiC_scaffold_1	64641410	64642556		HiC_scaffold_1	51407166	51410229		HiC_scaffold_1	233314928	233316115		HiC_scaffold_1	98420514	98421135		HiC_scaffold_1	205326387	205326903
HiC_scaffold_1	42843086	42843817		HiC_scaffold_1	66972931	66973804		HiC_scaffold_1	51419337	51419622		HiC_scaffold_1	233318570	233319146		HiC_scaffold_1	98849653	98850322		HiC_scaffold_1	206877288	206878970
HiC_scaffold_1	42867029	42867767		HiC_scaffold_1	67765404	67766403		HiC_scaffold_1	51460242	51460893		HiC_scaffold_1	233309747	233310990		HiC_scaffold_1	105928657	105929573		HiC_scaffold_1	224677333	224678698
HiC_scaffold_1	42867818	42867935		HiC_scaffold_1	68800000	68800140		HiC_scaffold_1	51460994	51462546		HiC_scaffold_1	233311293	233312285		HiC_scaffold_1	109037565	109038290		HiC_scaffold_1	232718469	232718809
HiC_scaffold_1	47205903	47206352		HiC_scaffold_1	68840649	68841358		HiC_scaffold_1	52648645	52649227		HiC_scaffold_1	233314928	233316115		HiC_scaffold_1	109050638	109052280		HiC_scaffold_1	235898170	235899260
HiC_scaffold_1	47251401	47252171		HiC_scaffold_1	69694164	69694316		HiC_scaffold_1	53521744	53522752		HiC_scaffold_1	233318570	233319146		HiC_scaffold_1	109945637	109946114		HiC_scaffold_1	243382476	243382770
HiC_scaffold_1	47778334	47778601		HiC_scaffold_1	70320311	70321774		HiC_scaffold_1	53528254	53529062		HiC_scaffold_1	235898253	235899084		HiC_scaffold_1	113316332	113317994		HiC_scaffold_1	245015349	245017116
HiC_scaffold_1	48370000	48370274		HiC_scaffold_1	70375065	70376347		HiC_scaffold_1	53574705	53575603		HiC_scaffold_1	240865378	240865804		HiC_scaffold_1	113704230	113704661		HiC_scaffold_1	245017576	245018152
HiC_scaffold_1	48370772	48371157		HiC_scaffold_1	71787018	71788363		HiC_scaffold_1	53575823	53577278		HiC_scaffold_1	245015349	245017184		HiC_scaffold_1	113711006	113712092		HiC_scaffold_1	245023724	245024074
HiC_scaffold_1	50472287	50472802		HiC_scaffold_1	71788541	71789727		HiC_scaffold_1	53589525	53590000		HiC_scaffold_1	248112845	248113680		HiC_scaffold_1	113714460	113715945		HiC_scaffold_1	248112997	248113588
HiC_scaffold_1	50483306	50484231		HiC_scaffold_1	72064672	72064999		HiC_scaffold_1	56186067	56186604		HiC_scaffold_1	248115178	248116120		HiC_scaffold_1	113716666	113718152		HiC_scaffold_1	248115135	248116120
HiC_scaffold_1	50486975	50487904		HiC_scaffold_1	72144345	72144435		HiC_scaffold_1	56690736	56691670		HiC_scaffold_1	248116274	248116736		HiC_scaffold_1	117117451	117118024		HiC_scaffold_1	248116274	248116736
HiC_scaffold_1	50492058	50492677		HiC_scaffold_1	73290291	73291210		HiC_scaffold_1	56697616	56698768		HiC_scaffold_1	251712024	251713225		HiC_scaffold_1	118890557	118891309		HiC_scaffold_1	251712024	251713726
HiC_scaffold_1	50504424	50505497		HiC_scaffold_1	73847742	73848045		HiC_scaffold_1	57412594	57414774		HiC_scaffold_1	251713259	251713709		HiC_scaffold_1	118905595	118906461		HiC_scaffold_1	251728533	251729134
HiC_scaffold_1	51460242	51460893		HiC_scaffold_1	73848864	73849180		HiC_scaffold_1	57466612	57467278		HiC_scaffold_1	251720658	251723661		HiC_scaffold_1	118909131	118910469		HiC_scaffold_1	251720658	251724512
HiC_scaffold_1	51460994	51461665		HiC_scaffold_1	74530000	74532147		HiC_scaffold_1	58708444	58709698		HiC_scaffold_1	251723852	251724512		HiC_scaffold_1	123311655	123313867		HiC_scaffold_1	259081822	259083589
HiC_scaffold_1	51486870	51488054		HiC_scaffold_1	74962116	74963725		HiC_scaffold_1	59196266	59197662		HiC_scaffold_2	1126591	1126827		HiC_scaffold_1	130226231	130227963		HiC_scaffold_1	261432114	261438576
HiC_scaffold_1	51490492	51491572		HiC_scaffold_1	74985018	74986912		HiC_scaffold_1	61197463	61198314		HiC_scaffold_2	2679500	2679950		HiC_scaffold_1	131504046	131505138		HiC_scaffold_1	261440228	261447829
HiC_scaffold_1	51863058	51864699		HiC_scaffold_1	74998735	75000132		HiC_scaffold_1	64353796	64354986		HiC_scaffold_2	4763323	4765182		HiC_scaffold_1	131506166	131507505		HiC_scaffold_1	277356493	277358177
HiC_scaffold_1	52648625	52649227		HiC_scaffold_1	75460000	75460985		HiC_scaffold_1	64392614	64393216		HiC_scaffold_2	5469029	5469187		HiC_scaffold_1	131511019	131512073		HiC_scaffold_2	2679500	2679950
HiC_scaffold_1	56186166	56186604		HiC_scaffold_1	78638731	78639431		HiC_scaffold_1	64641176	64642556		HiC_scaffold_2	23632723	23635291		HiC_scaffold_1	131516234	131517752		HiC_scaffold_2	5468379	5469187
HiC_scaffold_1	56690910	56691636		HiC_scaffold_1	78640229	78640329		HiC_scaffold_1	66913322	66913610		HiC_scaffold_2	23635999	23636113		HiC_scaffold_1	133777145	133781749		HiC_scaffold_2	23631767	23635291
HiC_scaffold_1	56697616	56698219		HiC_scaffold_1	82461837	82463235		HiC_scaffold_1	67696333	67697021		HiC_scaffold_2	24521056	24521649		HiC_scaffold_1	140296409	140298195		HiC_scaffold_2	23635999	23636665
HiC_scaffold_1	57412758	57414774		HiC_scaffold_1	82484788	82486539		HiC_scaffold_1	67728964	67730026		HiC_scaffold_2	25225626	25226259		HiC_scaffold_1	140296409	140298195		HiC_scaffold_2	24563591	24564722
HiC_scaffold_1	57466612	57467278		HiC_scaffold_1	82855463	82857250		HiC_scaffold_1	68800000	68800915		HiC_scaffold_2	27476392	27476957		HiC_scaffold_1	142690815	142691582		HiC_scaffold_2	27475821	27477663
HiC_scaffold_1	57476310	57476691		HiC_scaffold_1	82860628	82861517		HiC_scaffold_1	68840588	68841358		HiC_scaffold_2	42083519	42083949		HiC_scaffold_1	142755800	142756402		HiC_scaffold_2	29303934	29305604
HiC_scaffold_1	58043881	58044482		HiC_scaffold_1	82863673	82868836		HiC_scaffold_1	70320311	70321547		HiC_scaffold_2	42086931	42087861		HiC_scaffold_1	144426664	144432713		HiC_scaffold_2	29305815	29306589
HiC_scaffold_1	58708349	58709698		HiC_scaffold_1	82870400	82872241		HiC_scaffold_1	70375659	70376347		HiC_scaffold_2	42074061	42082638		HiC_scaffold_1	144438440	144439982		HiC_scaffold_2	29306701	29308305
HiC_scaffold_1	59196660	59197662		HiC_scaffold_1	82852934	82855194		HiC_scaffold_1	70383559	70384485		HiC_scaffold_2	44279092	44279927		HiC_scaffold_1	147042960	147043182		HiC_scaffold_2	29308701	29309593
HiC_scaffold_1	61197463	61199409		HiC_scaffold_1	82934848	82935901		HiC_scaffold_1	71787006	71788363		HiC_scaffold_2	46086018	46087279		HiC_scaffold_1	148675897	148677247		HiC_scaffold_2	42060415	42063679
HiC_scaffold_1	64353796	64355488		HiC_scaffold_1	84287344	84289413		HiC_scaffold_1	71788541	71789988		HiC_scaffold_2	46088312	46088911		HiC_scaffold_1	148677597	148678285		HiC_scaffold_2	42083548	42083949
HiC_scaffold_1	64355747	64356178		HiC_scaffold_1	84293065	84293672		HiC_scaffold_1	72057480	72059373		HiC_scaffold_2	46089187	46090471		HiC_scaffold_1	149337399	149340225		HiC_scaffold_2	42086931	42087861
HiC_scaffold_1	64356483	64357902		HiC_scaffold_1	84786176	84786642		HiC_scaffold_1	72064672	72064999		HiC_scaffold_2	58079542	58080000		HiC_scaffold_1	151020000	151020343		HiC_scaffold_2	42067431	42082978
HiC_scaffold_1	64359263	64359665		HiC_scaffold_1	85624484	85627045		HiC_scaffold_1	72075373	72076017		HiC_scaffold_2	60608655	60609561		HiC_scaffold_1	151020963	151021751		HiC_scaffold_2	44307177	44307531
HiC_scaffold_1	64382331	64383909		HiC_scaffold_1	85655960	85656354		HiC_scaffold_1	72095028	72097070		HiC_scaffold_2	67467553	67468115		HiC_scaffold_1	151086865	151089132		HiC_scaffold_2	46086470	46087290
HiC_scaffold_1	64384197	64386263		HiC_scaffold_1	85655049	85655685		HiC_scaffold_1	73290302	73291210		HiC_scaffold_2	72470281	72471599		HiC_scaffold_1	152601284	152603086		HiC_scaffold_2	46088177	46090471
HiC_scaffold_1	64390975	64393216		HiC_scaffold_1	85920480	85920732		HiC_scaffold_1	73847742	73848045		HiC_scaffold_2	72472775	72473382		HiC_scaffold_1	153257711	153258471		HiC_scaffold_2	58079542	58080497
HiC_scaffold_1	64433797	64435461		HiC_scaffold_1	85920832	85921768		HiC_scaffold_1	73848864	73849608		HiC_scaffold_2	74842543	74843184		HiC_scaffold_1	154773912	154775403		HiC_scaffold_2	63188808	63189582
HiC_scaffold_1	64617508	64617865		HiC_scaffold_1	87746596	87746974		HiC_scaffold_1	74629863	74630500		HiC_scaffold_2	74844106	74844991		HiC_scaffold_1	154776274	154776798		HiC_scaffold_2	72470281	72472635
HiC_scaffold_1	64641374	64642556		HiC_scaffold_1	87762662	87763361		HiC_scaffold_1	74648838	74650000		HiC_scaffold_2	74847802	74848225		HiC_scaffold_1	159678024	159680000		HiC_scaffold_2	74842543	74843184
HiC_scaffold_1	66387849	66388590		HiC_scaffold_1	88200752	88201422		HiC_scaffold_1	74962985	74963725		HiC_scaffold_2	74849068	74849702		HiC_scaffold_1	160844569	160845608		HiC_scaffold_2	74844106	74846442
HiC_scaffold_1	66972931	66973674		HiC_scaffold_1	88200752	88201735		HiC_scaffold_1	74985262	74986460		HiC_scaffold_2	74850253	74850735		HiC_scaffold_1	160850120	160851884		HiC_scaffold_2	78685463	78686100
HiC_scaffold_1	68840445	68841358		HiC_scaffold_1	89070000	89071099		HiC_scaffold_1	75543956	75544586		HiC_scaffold_2	74851056	74851962		HiC_scaffold_1	160852387	160853703		HiC_scaffold_2	80677890	80678391
HiC_scaffold_1	70320311	70321123		HiC_scaffold_1	89096474	89097421		HiC_scaffold_1	75544628	75545162		HiC_scaffold_2	80677100	80678391		HiC_scaffold_1	168380921	168385152		HiC_scaffold_2	80678454	80678805
HiC_scaffold_1	70375492	70376347		HiC_scaffold_1	90746316	90746735		HiC_scaffold_1	79866048	79866806		HiC_scaffold_2	80678454	80678805		HiC_scaffold_1	173218900	173220000		HiC_scaffold_2	83666909	83667341
HiC_scaffold_1	70383273	70384485		HiC_scaffold_1	90764547	90767590		HiC_scaffold_1	79866950	79867423		HiC_scaffold_2	82047052	82047866		HiC_scaffold_1	173467811	173472453		HiC_scaffold_2	87284568	87285429
HiC_scaffold_1	71786883	71788363		HiC_scaffold_1	91020438	91022302		HiC_scaffold_1	79904902	79904963		HiC_scaffold_2	82048834	82050408		HiC_scaffold_1	173475139	173477426		HiC_scaffold_2	87285952	87287174
HiC_scaffold_1	71788541	71789787		HiC_scaffold_1	91022608	91022881		HiC_scaffold_1	82461837	82463044		HiC_scaffold_2	84308443	84309214		HiC_scaffold_1	174188779	174191149		HiC_scaffold_2	89619519	89620546
HiC_scaffold_1	72064672	72064999		HiC_scaffold_1	91085015	91086080		HiC_scaffold_1	82484438	82486557		HiC_scaffold_2	84308443	84309214		HiC_scaffold_1	174197482	174200466		HiC_scaffold_2	90299074	90301023
HiC_scaffold_1	72130099	72130571		HiC_scaffold_1	91666413	91666775		HiC_scaffold_1	82899752	82900378		HiC_scaffold_2	89619519	89620546		HiC_scaffold_1	174200812	174202216		HiC_scaffold_2	90301503	90302089
HiC_scaffold_1	73290352	73291210		HiC_scaffold_1	91690118	91690977		HiC_scaffold_1	82935407	82935901		HiC_scaffold_2	90299074	90300907		HiC_scaffold_1	178698763	178700743		HiC_scaffold_2	90302626	90303052
HiC_scaffold_1	73911756	73912769		HiC_scaffold_1	93874953	93876139		HiC_scaffold_1	84287387	84289758		HiC_scaffold_2	100335581	100336256		HiC_scaffold_1	179474737	179477322		HiC_scaffold_2	105531198	105532761
HiC_scaffold_1	73928671	73929197		HiC_scaffold_1	96062877	96063878		HiC_scaffold_1	84292907	84293672		HiC_scaffold_2	116480366	116480773		HiC_scaffold_1	179477965	179480867		HiC_scaffold_2	105541004	105541959
HiC_scaffold_1	74531352	74531932		HiC_scaffold_1	96363766	96364769		HiC_scaffold_1	84768521	84769701		HiC_scaffold_2	116487032	116488194		HiC_scaffold_1	195953428	195956854		HiC_scaffold_2	105980471	105981809
HiC_scaffold_1	74546386	74546621		HiC_scaffold_1	96396539	96396752		HiC_scaffold_1	84795664	84798174		HiC_scaffold_2	130371050	130371553		HiC_scaffold_1	211675005	211675583		HiC_scaffold_2	114291826	114293205
HiC_scaffold_1	74962201	74963725		HiC_scaffold_1	97497986	97499237		HiC_scaffold_1	84784407	84787253		HiC_scaffold_2	130371831	130372937		HiC_scaffold_1	211679544	211680855		HiC_scaffold_2	116486249	116488194
HiC_scaffold_1	74985719	74986978		HiC_scaffold_1	97787905	97790059		HiC_scaffold_1	85624366	85627008		HiC_scaffold_2	146372033	146372360		HiC_scaffold_1	211691106	211693281		HiC_scaffold_2	123701669	123701855
HiC_scaffold_1	75450000	75450248		HiC_scaffold_1	97807625	97810296		HiC_scaffold_1	85633207	85634114		HiC_scaffold_2	146373160	146373559		HiC_scaffold_1	211694182	211696120		HiC_scaffold_2	128375160	128376813
HiC_scaffold_1	75457574	75458561		HiC_scaffold_1	98002470	98004755		HiC_scaffold_1	85920480	85920732		HiC_scaffold_2	146378948	146379245		HiC_scaffold_1	213882493	213883101		HiC_scaffold_2	130371050	130371520
HiC_scaffold_1	75458740	75458992		HiC_scaffold_1	98019158	98020960		HiC_scaffold_1	85920832	85921768		HiC_scaffold_2	159673960	159675422		HiC_scaffold_1	216291959	216294763		HiC_scaffold_2	133915067	133915137
HiC_scaffold_1	75459757	75460581		HiC_scaffold_1	98046448	98048719		HiC_scaffold_1	88192837	88194418		HiC_scaffold_2	160417115	160417636		HiC_scaffold_1	224677333	224680738		HiC_scaffold_2	133916493	133916787
HiC_scaffold_1	76578039	76578603		HiC_scaffold_1	98050934	98052760		HiC_scaffold_1	88200885	88201422		HiC_scaffold_2	160418700	160419245		HiC_scaffold_1	224681019	224682591		HiC_scaffold_2	146372033	146372360
HiC_scaffold_1	76581113	76581572		HiC_scaffold_1	98007987	98010793		HiC_scaffold_1	88200885	88201735		HiC_scaffold_2	160419584	160419826		HiC_scaffold_1	224683855	224685569		HiC_scaffold_2	146373160	146373559
HiC_scaffold_1	76597751	76599215		HiC_scaffold_1	99540139	99542210		HiC_scaffold_1	89070000	89071477		HiC_scaffold_2	162723480	162725792		HiC_scaffold_1	231985879	231986535		HiC_scaffold_2	146378948	146379245
HiC_scaffold_1	76606371	76607212		HiC_scaffold_1	99557490	99559746		HiC_scaffold_1	89096474	89097422		HiC_scaffold_2	167717320	167718352		HiC_scaffold_1	231981046	231981806		HiC_scaffold_2	146380455	146380929
HiC_scaffold_1	76617452	76618218		HiC_scaffold_1	99566012	99566731		HiC_scaffold_1	89078642	89080866		HiC_scaffold_2	183826673	183827540		HiC_scaffold_1	232705479	232706613		HiC_scaffold_2	162723480	162725792
HiC_scaffold_1	76618457	76621675		HiC_scaffold_1	104228545	104230938		HiC_scaffold_1	90743441	90745123		HiC_scaffold_2	183828669	183830000		HiC_scaffold_1	232714784	232715364		HiC_scaffold_2	167718050	167718352
HiC_scaffold_1	76643521	76644083		HiC_scaffold_1	104261893	104262144		HiC_scaffold_1	90748311	90748836		HiC_scaffold_2	186055061	186055721		HiC_scaffold_1	232721951	232723455		HiC_scaffold_2	180302342	180302651
HiC_scaffold_1	79866048	79866806		HiC_scaffold_1	104263322	104263982		HiC_scaffold_1	90752928	90756723		HiC_scaffold_3	18079573	18080000		HiC_scaffold_1	235898183	235899184		HiC_scaffold_3	8463408	8464349
HiC_scaffold_1	79866950	79867070		HiC_scaffold_1	105879604	105879873		HiC_scaffold_1	91085015	91086321		HiC_scaffold_3	52650577	52651426		HiC_scaffold_1	240865378	240865804		HiC_scaffold_3	8465425	8465969
HiC_scaffold_1	80482478	80483149		HiC_scaffold_1	106367786	106369639		HiC_scaffold_1	91097406	91098123		HiC_scaffold_3	53034529	53035677		HiC_scaffold_1	241532347	241533942		HiC_scaffold_3	16058843	16059728
HiC_scaffold_1	80484048	80485406		HiC_scaffold_1	106436025	106437852		HiC_scaffold_1	96062877	96063684		HiC_scaffold_3	58569289	58572877		HiC_scaffold_1	243194372	243195241		HiC_scaffold_3	27090000	27090192
HiC_scaffold_1	81867677	81868367		HiC_scaffold_1	106439564	106440866		HiC_scaffold_1	96350423	96352081		HiC_scaffold_3	64434891	64436729		HiC_scaffold_1	243195497	243195988		HiC_scaffold_3	28906185	28906614
HiC_scaffold_1	82461837	82463003		HiC_scaffold_1	107151397	107159854		HiC_scaffold_1	96363810	96364769		HiC_scaffold_3	67717654	67718266		HiC_scaffold_1	244080076	244080145		HiC_scaffold_3	42430000	42430318
HiC_scaffold_1	82863771	82868929		HiC_scaffold_1	107943678	107943972		HiC_scaffold_1	96396539	96396752		HiC_scaffold_3	68322498	68323554		HiC_scaffold_1	245015349	245018606		HiC_scaffold_3	42430621	42431409
HiC_scaffold_1	82870334	82872846		HiC_scaffold_1	107944303	107944706		HiC_scaffold_1	97495282	97496127		HiC_scaffold_3	68739584	68739962		HiC_scaffold_1	245020561	245022299		HiC_scaffold_3	58575328	58576428
HiC_scaffold_1	82934864	82935901		HiC_scaffold_1	107954462	107955983		HiC_scaffold_1	97496153	97499978		HiC_scaffold_3	70957916	70958920		HiC_scaffold_1	245031383	245032201		HiC_scaffold_3	58576694	58577436
HiC_scaffold_1	83967357	83968253		HiC_scaffold_1	108420000	108422686		HiC_scaffold_1	97501191	97503671		HiC_scaffold_3	74586551	74587015		HiC_scaffold_1	245559147	245559493		HiC_scaffold_3	58580182	58580725
HiC_scaffold_1	84287545	84289798		HiC_scaffold_1	108983729	108984452		HiC_scaffold_1	97753297	97754536		HiC_scaffold_3	74587213	74587516		HiC_scaffold_1	245559778	245560000		HiC_scaffold_3	58569148	58573004
HiC_scaffold_1	84292913	84293672		HiC_scaffold_1	110297976	110298543		HiC_scaffold_1	97787901	97789981		HiC_scaffold_3	74587599	74588367		HiC_scaffold_1	245946128	245947283		HiC_scaffold_3	64434891	64436095
HiC_scaffold_1	84784847	84787311		HiC_scaffold_1	110297976	110298543		HiC_scaffold_1	97807625	97808138		HiC_scaffold_3	74588662	74588976		HiC_scaffold_1	245954169	245955092		HiC_scaffold_3	64437393	64437858
HiC_scaffold_1	85624545	85626972		HiC_scaffold_1	113676684	113677059		HiC_scaffold_1	98002617	98004713		HiC_scaffold_3	75333153	75333931		HiC_scaffold_1	245956699	245957358		HiC_scaffold_3	72574027	72576144
HiC_scaffold_1	85633380	85634114		HiC_scaffold_1	113688909	113689209		HiC_scaffold_1	98006484	98007265		HiC_scaffold_3	75333153	75333931		HiC_scaffold_1	245962357	245963675		HiC_scaffold_3	72574027	72576144
HiC_scaffold_1	85920480	85920732		HiC_scaffold_1	113689025	113689797		HiC_scaffold_1	98019357	98020960		HiC_scaffold_3	85616881	85618610		HiC_scaffold_1	245964384	245965027		HiC_scaffold_3	74587749	74588976
HiC_scaffold_1	85920832	85921768		HiC_scaffold_1	114223644	114223865		HiC_scaffold_1	98046608	98052743		HiC_scaffold_3	85618791	85626723		HiC_scaffold_1	245975759	245976157		HiC_scaffold_3	75333153	75333931
HiC_scaffold_1	87746596	87746974		HiC_scaffold_1	114225936	114226183		HiC_scaffold_1	104228494	104230933		HiC_scaffold_3	87369157	87370176		HiC_scaffold_1	248112792	248114739		HiC_scaffold_3	75333153	75333931
HiC_scaffold_1	87760770	87762343		HiC_scaffold_1	114231414	114232915		HiC_scaffold_1	104261645	104262144		HiC_scaffold_3	87370661	87372705		HiC_scaffold_1	248115138	248116120		HiC_scaffold_3	79639759	79642493
HiC_scaffold_1	87762590	87763313		HiC_scaffold_1	114251690	114252376		HiC_scaffold_1	104263322	104264074		HiC_scaffold_3	107783475	107785083		HiC_scaffold_1	248116274	248116736		HiC_scaffold_3	79643146	79648876
HiC_scaffold_1	87763587	87764052		HiC_scaffold_1	114256694	114257358		HiC_scaffold_1	104275473	104279576		HiC_scaffold_3	108157908	108158478		HiC_scaffold_1	251712024	251713641		HiC_scaffold_3	79649290	79650261
HiC_scaffold_1	88193426	88194274		HiC_scaffold_1	114257478	114259139		HiC_scaffold_1	105879262	105879873		HiC_scaffold_3	108159883	108162021		HiC_scaffold_1	251728533	251730125		HiC_scaffold_3	85618043	85619273
HiC_scaffold_1	88200917	88201422		HiC_scaffold_1	114263432	114265115		HiC_scaffold_1	106439521	106440866		HiC_scaffold_3	112125025	112126149		HiC_scaffold_1	251730668	251731397		HiC_scaffold_3	85619594	85621909
HiC_scaffold_1	88200917	88201735		HiC_scaffold_1	114265535	114268760		HiC_scaffold_1	107211321	107212028		HiC_scaffold_3	112126717	112127307		HiC_scaffold_1	251747936	251748824		HiC_scaffold_3	85622178	85626723
HiC_scaffold_1	89069408	89071512		HiC_scaffold_1	114274035	114275510		HiC_scaffold_1	107911458	107914772		HiC_scaffold_3	117570308	117572518		HiC_scaffold_1	251720658	251724512		HiC_scaffold_3	87367327	87372705
HiC_scaffold_1	89096474	89097292		HiC_scaffold_1	116094134	116095970		HiC_scaffold_1	107943678	107943972		HiC_scaffold_3	118397887	118400068		HiC_scaffold_1	251900769	251902696		HiC_scaffold_3	87414534	87415721
HiC_scaffold_1	90752954	90754358		HiC_scaffold_1	116098790	116099658		HiC_scaffold_1	107944303	107944696		HiC_scaffold_3	118459814	118462911		HiC_scaffold_2	1120675	1120685		HiC_scaffold_3	102167815	102168118
HiC_scaffold_1	91085015	91086283		HiC_scaffold_1	116100514	116100880		HiC_scaffold_1	107953978	107955983		HiC_scaffold_3	118463326	118464247		HiC_scaffold_2	4763323	4765526		HiC_scaffold_3	103326699	103328886
HiC_scaffold_1	91088639	91089416		HiC_scaffold_1	116108824	116109176		HiC_scaffold_1	108422055	108422686		HiC_scaffold_3	119065163	119066366		HiC_scaffold_2	5468251	5469187		HiC_scaffold_3	108160777	108162021
HiC_scaffold_1	91089756	91090229		HiC_scaffold_1	116110352	116111460		HiC_scaffold_1	113676684	113677059		HiC_scaffold_3	120701885	120702596		HiC_scaffold_2	5626526	5629311		HiC_scaffold_3	129145074	129145371
HiC_scaffold_1	91114009	91116737		HiC_scaffold_1	117382678	117384087		HiC_scaffold_1	113688909	113689209		HiC_scaffold_3	120713859	120714179		HiC_scaffold_2	23279127	23280499		HiC_scaffold_3	130375925	130376480
HiC_scaffold_1	91666699	91666775		HiC_scaffold_1	117925160	117928230		HiC_scaffold_1	113689025	113689717		HiC_scaffold_3	120700144	120701555		HiC_scaffold_2	24938186	24939699		HiC_scaffold_3	143413104	143413692
HiC_scaffold_1	91690118	91690800		HiC_scaffold_1	118124700	118125791		HiC_scaffold_1	113697526	113700586		HiC_scaffold_3	130375925	130376506		HiC_scaffold_2	25223645	25226380		HiC_scaffold_3	143414406	143419129
HiC_scaffold_1	93874953	93876080		HiC_scaffold_1	118142573	118143481		HiC_scaffold_1	113711559	113713945		HiC_scaffold_3	143413104	143413692		HiC_scaffold_2	25227222	25229339		HiC_scaffold_3	143421018	143421864
HiC_scaffold_1	94532173	94532517		HiC_scaffold_1	118162755	118163423		HiC_scaffold_1	114256810	114257358		HiC_scaffold_3	143414406	143419127		HiC_scaffold_2	25234539	25235277		HiC_scaffold_3	143422434	143423231
HiC_scaffold_1	96062877	96063715		HiC_scaffold_1	118536163	118538068		HiC_scaffold_1	114257478	114257683		HiC_scaffold_4	12694206	12695046		HiC_scaffold_2	25236332	25237656		HiC_scaffold_3	143423951	143424758
HiC_scaffold_1	96363783	96364769		HiC_scaffold_1	118546174	118547174		HiC_scaffold_1	116094116	116095970		HiC_scaffold_4	29353464	29355306		HiC_scaffold_2	25230937	25234208		HiC_scaffold_3	143438164	143438817
HiC_scaffold_1	96396539	96396752		HiC_scaffold_1	118548443	118549802		HiC_scaffold_1	116098473	116099658		HiC_scaffold_4	30679783	30680480		HiC_scaffold_2	27465698	27467800		HiC_scaffold_3	160580164	160581796
HiC_scaffold_1	97497485	97499860		HiC_scaffold_1	118567835	118568412		HiC_scaffold_1	116100514	116100880		HiC_scaffold_4	42421460	42422045		HiC_scaffold_2	27475723	27477810		HiC_scaffold_3	160582190	160583993
HiC_scaffold_1	97500801	97503671		HiC_scaffold_1	118571706	118572822		HiC_scaffold_1	116108899	116109176		HiC_scaffold_4	43467846	43468635		HiC_scaffold_2	41042998	41043696		HiC_scaffold_4	500025	501368
HiC_scaffold_1	97752766	97753025		HiC_scaffold_1	118619795	118620000		HiC_scaffold_1	116110352	116111488		HiC_scaffold_4	43470287	43472939		HiC_scaffold_2	42060415	42063667		HiC_scaffold_4	501845	504324
HiC_scaffold_1	97753363	97754493		HiC_scaffold_1	118834182	118836237		HiC_scaffold_1	116790000	116790847		HiC_scaffold_4	89001528	89002323		HiC_scaffold_2	42064457	42065383		HiC_scaffold_4	506456	511155
HiC_scaffold_1	97758306	97759450		HiC_scaffold_1	119482762	119483389		HiC_scaffold_1	116795859	116796472		HiC_scaffold_4	89021066	89021810		HiC_scaffold_2	42083480	42083949		HiC_scaffold_4	510000	511155
HiC_scaffold_1	97782160	97782847		HiC_scaffold_1	119483828	119484290		HiC_scaffold_1	116822952	116824874		HiC_scaffold_4	89035173	89037959		HiC_scaffold_2	42086931	42087861		HiC_scaffold_4	11421145	11422175
HiC_scaffold_1	97783175	97783740		HiC_scaffold_1	119515575	119518776		HiC_scaffold_1	117921367	117923461		HiC_scaffold_4	89056712	89058425		HiC_scaffold_2	42067419	42083227		HiC_scaffold_4	12694206	12694519
HiC_scaffold_1	97787895	97790001		HiC_scaffold_1	119523747	119525534		HiC_scaffold_1	117924118	117928830		HiC_scaffold_4	89065395	89065866		HiC_scaffold_2	43995916	43996529		HiC_scaffold_4	29353464	29355306
HiC_scaffold_1	97807625	97810318		HiC_scaffold_1	119527796	119530000		HiC_scaffold_1	118822302	118822616		HiC_scaffold_4	89069814	89070000		HiC_scaffold_2	44001679	44002761		HiC_scaffold_4	37137926	37138715
HiC_scaffold_1	97762700	97763718		HiC_scaffold_1	120015807	120016143		HiC_scaffold_1	118822755	118823064		HiC_scaffold_4	89046548	89048439		HiC_scaffold_2	44005170	44006873		HiC_scaffold_4	43467846	43468657
HiC_scaffold_1	97973977	97974591		HiC_scaffold_1	121189565	121189946		HiC_scaffold_1	118834182	118834388		HiC_scaffold_4	92308866	92309609		HiC_scaffold_2	44007348	44008439		HiC_scaffold_4	43470311	43472939
HiC_scaffold_1	97975125	97975725		HiC_scaffold_1	121197702	121199708		HiC_scaffold_1	119528618	119530095		HiC_scaffold_4	100072082	100072379		HiC_scaffold_2	44279092	44280758		HiC_scaffold_4	76420588	76420783
HiC_scaffold_1	97976586	97978394		HiC_scaffold_1	121780000	121781375		HiC_scaffold_1	120803286	120803618		HiC_scaffold_4	100072082	100072379		HiC_scaffold_2	44286181	44287057		HiC_scaffold_4	89001528	89002323
HiC_scaffold_1	98018846	98020960		HiC_scaffold_1	121795427	121796420		HiC_scaffold_1	120806284	120807436		HiC_scaffold_4	102505355	102506854		HiC_scaffold_2	46071876	46072596		HiC_scaffold_4	89021066	89021810
HiC_scaffold_1	98044799	98045384		HiC_scaffold_1	121807188	121808405		HiC_scaffold_1	121189565	121189946		HiC_scaffold_4	104952248	104953824		HiC_scaffold_2	46074743	46075714		HiC_scaffold_4	89035173	89037959
HiC_scaffold_1	98046754	98049194		HiC_scaffold_1	121823373	121824888		HiC_scaffold_1	121197702	121199462		HiC_scaffold_4	104963238	104967113		HiC_scaffold_2	46076042	46077093		HiC_scaffold_4	89071427	89071729
HiC_scaffold_1	98050753	98053436		HiC_scaffold_1	121852462	121853155		HiC_scaffold_1	121266608	121267481		HiC_scaffold_4	107508869	107509643		HiC_scaffold_2	46077801	46078694		HiC_scaffold_4	89046548	89048439
HiC_scaffold_1	98008767	98010474		HiC_scaffold_1	121860975	121862315		HiC_scaffold_1	121268412	121269471		HiC_scaffold_4	107845327	107846966		HiC_scaffold_2	46083382	46090471		HiC_scaffold_4	94046031	94046755
HiC_scaffold_1	104218696	104220128		HiC_scaffold_1	121867340	121869483		HiC_scaffold_1	121807188	121807726		HiC_scaffold_4	107850672	107851493		HiC_scaffold_2	51725909	51728378		HiC_scaffold_4	99059616	99060063
HiC_scaffold_1	104228585	104230847		HiC_scaffold_1	123615849	123616839		HiC_scaffold_1	121852400	121853155		HiC_scaffold_5	5206092	5207733		HiC_scaffold_2	52699800	52700093		HiC_scaffold_4	99074453	99075112
HiC_scaffold_1	104262007	104262144		HiC_scaffold_1	123642842	123642992		HiC_scaffold_1	121860975	121861968		HiC_scaffold_5	5210290	5210450		HiC_scaffold_2	55259252	55259993		HiC_scaffold_4	99075612	99078744
HiC_scaffold_1	104263322	104264083		HiC_scaffold_1	123599497	123600922		HiC_scaffold_1	121867262	121869602		HiC_scaffold_5	27548062	27548819		HiC_scaffold_2	55260450	55261362		HiC_scaffold_4	99055965	99058427
HiC_scaffold_1	104279227	104279576		HiC_scaffold_1	124521901	124523176		HiC_scaffold_1	122080000	122081471		HiC_scaffold_5	30957620	30957896		HiC_scaffold_2	55261846	55262579		HiC_scaffold_4	99072188	99074050
HiC_scaffold_1	106439868	106440866		HiC_scaffold_1	124539407	124542145		HiC_scaffold_1	122101266	122102978		HiC_scaffold_5	49430484	49430721		HiC_scaffold_2	55278985	55279763		HiC_scaffold_4	102505240	102507094
HiC_scaffold_1	107131197	107132007		HiC_scaffold_1	124857423	124870185		HiC_scaffold_1	122112141	122113252		HiC_scaffold_5	53830488	53831116		HiC_scaffold_2	58070817	58072008		HiC_scaffold_4	107834735	107835631
HiC_scaffold_1	107137385	107141321		HiC_scaffold_1	130489828	130490827		HiC_scaffold_1	122132286	122133924		HiC_scaffold_5	53847281	53847761		HiC_scaffold_2	58072494	58074215		HiC_scaffold_5	1811817	1812699
HiC_scaffold_1	107151939	107159854		HiC_scaffold_1	130498643	130500445		HiC_scaffold_1	122151307	122153463		HiC_scaffold_5	61434228	61434837		HiC_scaffold_2	58079542	58080000		HiC_scaffold_5	1813340	1818334
HiC_scaffold_1	107211368	107212028		HiC_scaffold_1	132777471	132779015		HiC_scaffold_1	122163395	122164284		HiC_scaffold_5	63317745	63318339		HiC_scaffold_2	66118395	66119051		HiC_scaffold_5	9413015	9413398
HiC_scaffold_1	107684608	107685126		HiC_scaffold_1	133012316	133013300		HiC_scaffold_1	122641410	122646796		HiC_scaffold_5	63319540	63321331		HiC_scaffold_2	72470281	72473324		HiC_scaffold_5	27548062	27549079
HiC_scaffold_1	107918395	107918787		HiC_scaffold_1	133057100	133057490		HiC_scaffold_1	123642954	123642992		HiC_scaffold_5	70467829	70468435		HiC_scaffold_2	72474884	72477535		HiC_scaffold_5	29580701	29581574
HiC_scaffold_1	107943678	107943972		HiC_scaffold_1	133071712	133072344		HiC_scaffold_1	124521901	124523478		HiC_scaffold_5	70469847	70470927		HiC_scaffold_2	72479161	72480209		HiC_scaffold_5	29636179	29636663
HiC_scaffold_1	107944303	107944691		HiC_scaffold_1	133740168	133744670		HiC_scaffold_1	124860549	124863541		HiC_scaffold_5	72690000	72690888		HiC_scaffold_2	72480351	72480939		HiC_scaffold_5	30958662	30959206
HiC_scaffold_1	107954494	107955983		HiC_scaffold_1	134621944	134623002		HiC_scaffold_1	125604219	125606386		HiC_scaffold_5	72693171	72693964		HiC_scaffold_2	73058234	73059797		HiC_scaffold_5	31479299	31481069
HiC_scaffold_1	108983729	108984263		HiC_scaffold_1	134628088	134631506		HiC_scaffold_1	131167772	131168426		HiC_scaffold_5	73085680	73085845		HiC_scaffold_2	73060276	73061013		HiC_scaffold_5	49430484	49430721
HiC_scaffold_1	113676684	113677059		HiC_scaffold_1	134631706	134632554		HiC_scaffold_1	131880794	131881210		HiC_scaffold_5	73088509	73088935		HiC_scaffold_2	74412748	74414160		HiC_scaffold_5	62710235	62710768
HiC_scaffold_1	113688909	113689209		HiC_scaffold_1	136582494	136583742		HiC_scaffold_1	132140169	132140889		HiC_scaffold_5	73089408	73090454		HiC_scaffold_2	74414455	74415077		HiC_scaffold_5	62711527	62712687
HiC_scaffold_1	113689025	113689639		HiC_scaffold_1	136588514	136591734		HiC_scaffold_1	133020714	133021110		HiC_scaffold_5	76122768	76123625		HiC_scaffold_2	74417615	74421680		HiC_scaffold_5	70467829	70468435
HiC_scaffold_1	114231470	114232851		HiC_scaffold_1	136602636	136605733		HiC_scaffold_1	133021223	133021511		HiC_scaffold_5	76124762	76125555		HiC_scaffold_2	74422093	74423717		HiC_scaffold_5	70469847	70470927
HiC_scaffold_1	114247198	114247653		HiC_scaffold_1	136592203	136601779		HiC_scaffold_1	133030383	133032510		HiC_scaffold_5	76127687	76129280		HiC_scaffold_2	74415457	74417305		HiC_scaffold_5	83893755	83894262
HiC_scaffold_1	114251740	114253377		HiC_scaffold_1	139041608	139043287		HiC_scaffold_1	133057100	133057490		HiC_scaffold_5	84414095	84415394		HiC_scaffold_2	74850000	74856387		HiC_scaffold_5	84414062	84415394
HiC_scaffold_1	114256439	114257358		HiC_scaffold_1	139047273	139048456		HiC_scaffold_1	133072064	133072344		HiC_scaffold_5	108192460	108194156		HiC_scaffold_2	76768218	76768941		HiC_scaffold_5	87938449	87940171
HiC_scaffold_1	114257478	114259293		HiC_scaffold_1	139292811	139294962		HiC_scaffold_1	133740168	133742216		HiC_scaffold_5	111434145	111434634		HiC_scaffold_2	76785627	76786907		HiC_scaffold_5	107509944	107513097
HiC_scaffold_1	114264160	114265103		HiC_scaffold_1	140118648	140119536		HiC_scaffold_1	134574184	134575511		HiC_scaffold_5	116616438	116617366		HiC_scaffold_2	76796532	76796959		HiC_scaffold_5	116948558	116952677
HiC_scaffold_1	114265641	114267099		HiC_scaffold_1	140635728	140636174		HiC_scaffold_1	134618511	134618936		HiC_scaffold_5	124891767	124892478		HiC_scaffold_2	76798202	76799834		HiC_scaffold_5	124891767	124892478
HiC_scaffold_1	114274243	114274870		HiC_scaffold_1	140642619	140643973		HiC_scaffold_1	134621944	134622862		HiC_scaffold_5	127698408	127699722		HiC_scaffold_2	76804292	76805173		HiC_scaffold_5	134635007	134636832
HiC_scaffold_1	116081008	116082231		HiC_scaffold_1	141567529	141568325		HiC_scaffold_1	134624387	134625273		HiC_scaffold_5	127698408	127699722		HiC_scaffold_2	80660967	80661545		HiC_scaffold_5	134657758	134658052
HiC_scaffold_1	116089091	116090094		HiC_scaffold_1	143137698	143139635		HiC_scaffold_1	134625347	134627183		HiC_scaffold_5	134635007	134636876		HiC_scaffold_2	80671097	80673529		HiC_scaffold_6	4917013	4917981
HiC_scaffold_1	116090421	116090947		HiC_scaffold_1	143140116	143141662		HiC_scaffold_1	134628622	134631440		HiC_scaffold_5	134683206	134684188		HiC_scaffold_2	80675074	80678391		HiC_scaffold_6	4918743	4919515
HiC_scaffold_1	116094066	116095972		HiC_scaffold_1	143142968	143144652		HiC_scaffold_1	135376225	135377696		HiC_scaffold_6	4918852	4919521		HiC_scaffold_2	80678454	80678805		HiC_scaffold_6	4931524	4931880
HiC_scaffold_1	116098540	116099658		HiC_scaffold_1	143144892	143146833		HiC_scaffold_1	136339369	136340851		HiC_scaffold_6	29527606	29528227		HiC_scaffold_2	82045766	82050000		HiC_scaffold_6	27187341	27187659
HiC_scaffold_1	116100514	116100880		HiC_scaffold_1	143153201	143154785		HiC_scaffold_1	136343816	136345482		HiC_scaffold_6	41974211	41974602		HiC_scaffold_2	84308443	84309214		HiC_scaffold_6	29529744	29531609
HiC_scaffold_1	116108819	116109176		HiC_scaffold_1	143453628	143454778		HiC_scaffold_1	139047163	139048456		HiC_scaffold_6	41974620	41974956		HiC_scaffold_2	84308443	84309214		HiC_scaffold_6	36292695	36293652
HiC_scaffold_1	116110352	116111477		HiC_scaffold_1	143823756	143824856		HiC_scaffold_1	139294081	139294962		HiC_scaffold_6	41975195	41975810		HiC_scaffold_2	89619519	89620546		HiC_scaffold_6	39609867	39610986
HiC_scaffold_1	117382652	117384374		HiC_scaffold_1	143826372	143827215		HiC_scaffold_1	140447336	140448962		HiC_scaffold_6	48067744	48070443		HiC_scaffold_2	90299074	90302949		HiC_scaffold_6	48067744	48070443
HiC_scaffold_1	117388543	117389242		HiC_scaffold_1	143841816	143842299		HiC_scaffold_1	140465815	140467273		HiC_scaffold_6	49653769	49657227		HiC_scaffold_2	92701577	92702766		HiC_scaffold_6	48859794	48862900
HiC_scaffold_1	118162819	118163423		HiC_scaffold_1	143844128	143846399		HiC_scaffold_1	140642619	140644085		HiC_scaffold_6	49657884	49659667		HiC_scaffold_2	97218470	97219806		HiC_scaffold_6	49653769	49657232
HiC_scaffold_1	118550000	118550108		HiC_scaffold_1	143888454	143889778		HiC_scaffold_1	141567529	141568272		HiC_scaffold_6	49659957	49660000		HiC_scaffold_2	97252626	97252913		HiC_scaffold_6	49662180	49662797
HiC_scaffold_1	118567722	118568412		HiC_scaffold_1	144352043	144353106		HiC_scaffold_1	143507422	143508756		HiC_scaffold_6	59866290	59868121		HiC_scaffold_2	100338676	100340181		HiC_scaffold_6	49666974	49667768
HiC_scaffold_1	118571706	118572452		HiC_scaffold_1	144396197	144397205		HiC_scaffold_1	143844384	143846482		HiC_scaffold_6	64598155	64598971		HiC_scaffold_2	100333747	100336637		HiC_scaffold_6	49657615	49662062
HiC_scaffold_1	118579555	118580244		HiC_scaffold_1	144359247	144359976		HiC_scaffold_1	144396197	144396836		HiC_scaffold_6	72123950	72126881		HiC_scaffold_2	100350656	100352010		HiC_scaffold_6	55770304	55771654
HiC_scaffold_1	118619795	118620862		HiC_scaffold_1	144824459	144824912		HiC_scaffold_1	145081561	145085071		HiC_scaffold_6	74663682	74664357		HiC_scaffold_2	101664077	101665868		HiC_scaffold_6	66936374	66939084
HiC_scaffold_1	118818289	118819233		HiC_scaffold_1	145082263	145083408		HiC_scaffold_1	148631563	148632617		HiC_scaffold_6	85255873	85256449		HiC_scaffold_2	112099241	112100470		HiC_scaffold_6	71345300	71345711
HiC_scaffold_1	118822426	118822616		HiC_scaffold_1	145083690	145084692		HiC_scaffold_1	148663612	148666751		HiC_scaffold_6	85257246	85257975		HiC_scaffold_2	113336979	113338164		HiC_scaffold_6	71346759	71349997
HiC_scaffold_1	118822755	118823064		HiC_scaffold_1	151103121	151104937		HiC_scaffold_1	148672162	148674633		HiC_scaffold_6	85259472	85259989		HiC_scaffold_2	114291826	114293893		HiC_scaffold_6	72123950	72126881
HiC_scaffold_1	118834182	118835507		HiC_scaffold_1	151108256	151109484		HiC_scaffold_1	148675060	148675978		HiC_scaffold_6	85266251	85267329		HiC_scaffold_2	114297323	114297957		HiC_scaffold_6	73898903	73899524
HiC_scaffold_1	118835809	118836250		HiC_scaffold_1	151357036	151361721		HiC_scaffold_1	148676091	148678285		HiC_scaffold_6	85268797	85269195		HiC_scaffold_2	115500000	115500032		HiC_scaffold_6	73900165	73901245
HiC_scaffold_1	118844143	118844762		HiC_scaffold_1	151373915	151376559		HiC_scaffold_1	148667059	148670836		HiC_scaffold_6	85270475	85271264		HiC_scaffold_2	116477821	116480081		HiC_scaffold_6	73888691	73896353
HiC_scaffold_1	120015807	120016143		HiC_scaffold_1	151378887	151379307		HiC_scaffold_1	148633982	148637584		HiC_scaffold_6	85271709	85272440		HiC_scaffold_2	116480364	116481164		HiC_scaffold_6	74628759	74628787
HiC_scaffold_1	120801160	120802049		HiC_scaffold_1	151379599	151379634		HiC_scaffold_1	149462824	149463295		HiC_scaffold_6	92778360	92782440		HiC_scaffold_2	116486368	116488194		HiC_scaffold_6	89676341	89677837
HiC_scaffold_1	120803361	120803618		HiC_scaffold_1	151402923	151408445		HiC_scaffold_1	149496461	149497257		HiC_scaffold_6	95518135	95518655		HiC_scaffold_2	123701669	123701855		HiC_scaffold_6	95520400	95522102
HiC_scaffold_1	120806284	120807085		HiC_scaffold_1	151790903	151792669		HiC_scaffold_1	149957610	149959360		HiC_scaffold_6	95542497	95542588		HiC_scaffold_2	127097793	127098366		HiC_scaffold_6	95542465	95542588
HiC_scaffold_1	121189565	121189946		HiC_scaffold_1	152672491	152673486		HiC_scaffold_1	150943435	150944626		HiC_scaffold_6	95542497	95542588		HiC_scaffold_2	130371050	130373447		HiC_scaffold_6	95542465	95542588
HiC_scaffold_1	121197702	121199361		HiC_scaffold_1	154848609	154848950		HiC_scaffold_1	150950477	150951349		HiC_scaffold_6	99128891	99129834		HiC_scaffold_2	130374610	130375056		HiC_scaffold_6	95568524	95570000
HiC_scaffold_1	121780000	121780868		HiC_scaffold_1	154849197	154850000		HiC_scaffold_1	150943435	150944626		HiC_scaffold_6	99130530	99133406		HiC_scaffold_2	130385682	130388799		HiC_scaffold_6	95566439	95568164
HiC_scaffold_1	121795427	121795942		HiC_scaffold_1	154850000	154854000		HiC_scaffold_1	150950477	150951349		HiC_scaffold_7	3604793	3605246		HiC_scaffold_2	131700000	131700609		HiC_scaffold_7	3604793	3605246
HiC_scaffold_1	121807188	121808357		HiC_scaffold_1	154854244	154856931		HiC_scaffold_1	150972419	150973189		HiC_scaffold_7	24121750	24122543		HiC_scaffold_2	133916493	133916825		HiC_scaffold_7	6019836	6023527
HiC_scaffold_1	121823379	121825470		HiC_scaffold_1	154865499	154870519		HiC_scaffold_1	150973540	150975216		HiC_scaffold_7	24807054	24810456		HiC_scaffold_2	146623919	146624842		HiC_scaffold_7	6023886	6026997
HiC_scaffold_1	121852467	121853155		HiC_scaffold_1	154894705	154896098		HiC_scaffold_1	150976619	150978497		HiC_scaffold_7	24810490	24818853		HiC_scaffold_2	147780347	147781529		HiC_scaffold_7	6035206	6035674
HiC_scaffold_1	121860975	121861796		HiC_scaffold_1	154905587	154906373		HiC_scaffold_1	151085653	151089132		HiC_scaffold_7	25842523	25842708		HiC_scaffold_2	148620160	148621191		HiC_scaffold_7	6035954	6037383
HiC_scaffold_1	121867259	121869503		HiC_scaffold_1	154932377	154932600		HiC_scaffold_1	151103121	151104933		HiC_scaffold_7	27325666	27326913		HiC_scaffold_2	150724204	150726238		HiC_scaffold_7	24121338	24122458
HiC_scaffold_1	121781755	121782794		HiC_scaffold_1	156295780	156297222		HiC_scaffold_1	153953872	153955530		HiC_scaffold_7	27326088	27326810		HiC_scaffold_2	155140175	155140491		HiC_scaffold_7	24807054	24818853
HiC_scaffold_1	122073912	122074590		HiC_scaffold_1	156349992	156350765		HiC_scaffold_1	153958609	153960439		HiC_scaffold_7	38779562	38780704		HiC_scaffold_2	155141834	155142218		HiC_scaffold_7	25841727	25842708
HiC_scaffold_1	122132286	122134039		HiC_scaffold_1	156673433	156674290		HiC_scaffold_1	153961071	153962881		HiC_scaffold_7	38782165	38783376		HiC_scaffold_2	155190956	155191566		HiC_scaffold_7	27324275	27326913
HiC_scaffold_1	122630226	122631422		HiC_scaffold_1	157255684	157256562		HiC_scaffold_1	153976620	153978943		HiC_scaffold_7	44944624	44946101		HiC_scaffold_2	159634997	159635444		HiC_scaffold_7	27326088	27326810
HiC_scaffold_1	122645321	122646796		HiC_scaffold_1	157319170	157320868		HiC_scaffold_1	156099266	156099801		HiC_scaffold_7	47621450	47622272		HiC_scaffold_2	159662154	159663408		HiC_scaffold_7	27396872	27398415
HiC_scaffold_1	123642865	123642992		HiC_scaffold_1	157301309	157304476		HiC_scaffold_1	156100737	156101300		HiC_scaffold_7	47629249	47632727		HiC_scaffold_2	159670649	159671503		HiC_scaffold_7	28888172	28889641
HiC_scaffold_1	123660498	123661357		HiC_scaffold_1	158242073	158244854		HiC_scaffold_1	156399883	156401029		HiC_scaffold_7	47632907	47633587		HiC_scaffold_2	159673960	159676090		HiC_scaffold_7	47621483	47627007
HiC_scaffold_1	124521901	124522418		HiC_scaffold_1	158259648	158262180		HiC_scaffold_1	157319492	157320868		HiC_scaffold_7	47633925	47634928		HiC_scaffold_2	162723480	162725792		HiC_scaffold_7	47634020	47634928
HiC_scaffold_1	124540702	124541179		HiC_scaffold_1	159194613	159196330		HiC_scaffold_1	157356225	157357002		HiC_scaffold_7	47624063	47629013		HiC_scaffold_2	178529607	178529822		HiC_scaffold_7	47627497	47632778
HiC_scaffold_1	124541460	124541968		HiC_scaffold_1	159253478	159254102		HiC_scaffold_1	158259478	158262180		HiC_scaffold_7	53519666	53519957		HiC_scaffold_2	179554495	179556413		HiC_scaffold_7	53519666	53519957
HiC_scaffold_1	124867101	124870185		HiC_scaffold_1	159270724	159271132		HiC_scaffold_1	159227300	159228142		HiC_scaffold_7	55832673	55833204		HiC_scaffold_2	180247142	180248058		HiC_scaffold_7	55832673	55833204
HiC_scaffold_1	124856734	124865688		HiC_scaffold_1	159274781	159275451		HiC_scaffold_1	159240680	159241132		HiC_scaffold_7	56212226	56212370		HiC_scaffold_2	184214209	184214776		HiC_scaffold_7	56216161	56217509
HiC_scaffold_1	130489828	130490469		HiC_scaffold_1	159590000	159590031		HiC_scaffold_1	159241595	159241902		HiC_scaffold_7	57361106	57361559		HiC_scaffold_2	184219461	184220773		HiC_scaffold_7	60031555	60032482
HiC_scaffold_1	131165592	131165929		HiC_scaffold_1	159593720	159594095		HiC_scaffold_1	159253454	159254102		HiC_scaffold_7	60031555	60032482		HiC_scaffold_3	18691656	18692984		HiC_scaffold_7	62699096	62699777
HiC_scaffold_1	133012203	133013456		HiC_scaffold_1	159598121	159601002		HiC_scaffold_1	159270149	159271132		HiC_scaffold_7	61604126	61605877		HiC_scaffold_3	19290279	19304190		HiC_scaffold_7	68783815	68785127
HiC_scaffold_1	133020714	133021110		HiC_scaffold_1	159602834	159604763		HiC_scaffold_1	159589743	159590031		HiC_scaffold_7	61609883	61610804		HiC_scaffold_3	20552766	20553088		HiC_scaffold_7	70789177	70790584
HiC_scaffold_1	133021223	133021436		HiC_scaffold_1	159606064	159608870		HiC_scaffold_1	159593720	159594095		HiC_scaffold_7	62311082	62311481		HiC_scaffold_3	23064930	23065935		HiC_scaffold_7	70790930	70803657
HiC_scaffold_1	133057100	133057490		HiC_scaffold_1	159614627	159616411		HiC_scaffold_1	159597688	159600000		HiC_scaffold_7	66834309	66835095		HiC_scaffold_3	25100387	25100921		HiC_scaffold_7	70780000	70781085
HiC_scaffold_1	133071800	133072344		HiC_scaffold_1	159641681	159644056		HiC_scaffold_1	159596140	159597181		HiC_scaffold_7	68377903	68379226		HiC_scaffold_3	27088856	27092256		HiC_scaffold_7	71491230	71491886
HiC_scaffold_1	133690000	133691094		HiC_scaffold_1	159917404	159918929		HiC_scaffold_1	159910000	159910023		HiC_scaffold_7	68379925	68382208		HiC_scaffold_3	27112933	27113723		HiC_scaffold_7	73275404	73275734
HiC_scaffold_1	133740168	133740800		HiC_scaffold_1	159942656	159942943		HiC_scaffold_1	159917404	159918009		HiC_scaffold_7	68786881	68787441		HiC_scaffold_3	27116749	27117282		HiC_scaffold_7	73324762	73324902
HiC_scaffold_1	133742932	133743954		HiC_scaffold_1	159943710	159944294		HiC_scaffold_1	159942701	159942943		HiC_scaffold_7	70800000	70803657		HiC_scaffold_3	27098756	27099501		HiC_scaffold_7	73325385	73326196
HiC_scaffold_1	134621944	134622787		HiC_scaffold_1	160389784	160391866		HiC_scaffold_1	159943710	159944584		HiC_scaffold_7	73275404	73275734		HiC_scaffold_3	28460726	28461935		HiC_scaffold_7	80358669	80360089
HiC_scaffold_1	135333808	135334471		HiC_scaffold_1	160402728	160403714		HiC_scaffold_1	160389784	160391904		HiC_scaffold_8	23632937	23633263		HiC_scaffold_3	50237833	50238055		HiC_scaffold_7	97104983	97107084
HiC_scaffold_1	136582579	136583930		HiC_scaffold_1	160417182	160419192		HiC_scaffold_1	160429276	160430334		HiC_scaffold_8	26906169	26907696		HiC_scaffold_3	50261086	50261916		HiC_scaffold_7	97560000	97562137
HiC_scaffold_1	136588478	136591629		HiC_scaffold_1	160421240	160421867		HiC_scaffold_1	160865862	160866702		HiC_scaffold_8	26909346	26909827		HiC_scaffold_3	52610000	52614176		HiC_scaffold_8	994254	995928
HiC_scaffold_1	136592294	136592954		HiC_scaffold_1	160429190	160430334		HiC_scaffold_1	161732104	161732619		HiC_scaffold_8	26911628	26912310		HiC_scaffold_3	52614984	52616391		HiC_scaffold_8	39314217	39314946
HiC_scaffold_1	136593414	136601278		HiC_scaffold_1	160866022	160866702		HiC_scaffold_1	162432722	162432911		HiC_scaffold_8	39314217	39314946		HiC_scaffold_3	52650577	52651513		HiC_scaffold_8	51243455	51244247
HiC_scaffold_1	136603645	136605733		HiC_scaffold_1	161732104	161733148		HiC_scaffold_1	162433032	162433353		HiC_scaffold_8	45342984	45343348		HiC_scaffold_3	54287207	54288160		HiC_scaffold_8	51246099	51246655
HiC_scaffold_1	139031745	139032241		HiC_scaffold_1	162208388	162210973		HiC_scaffold_1	162449117	162449893		HiC_scaffold_8	51244811	51245294		HiC_scaffold_3	56490389	56491083		HiC_scaffold_8	51307336	51307895
HiC_scaffold_1	139041916	139042729		HiC_scaffold_1	162220592	162221973		HiC_scaffold_1	162460359	162461235		HiC_scaffold_8	51245965	51246484		HiC_scaffold_3	56492212	56494223		HiC_scaffold_8	62135443	62135947
HiC_scaffold_1	139047431	139048456		HiC_scaffold_1	162432656	162432911		HiC_scaffold_1	162464418	162468886		HiC_scaffold_8	58102767	58103305		HiC_scaffold_3	56495373	56497005		HiC_scaffold_8	76932815	76935400
HiC_scaffold_1	139293143	139294962		HiC_scaffold_1	162433032	162433353		HiC_scaffold_1	162470676	162472024		HiC_scaffold_8	68099154	68100171		HiC_scaffold_3	57935290	57936543		HiC_scaffold_8	76935919	76938139
HiC_scaffold_1	140642619	140643922		HiC_scaffold_1	163612002	163612715		HiC_scaffold_1	162472767	162473181		HiC_scaffold_8	68100496	68100780		HiC_scaffold_3	57942847	57944630		HiC_scaffold_9	7221030	7222671
HiC_scaffold_1	141567529	141568288		HiC_scaffold_1	163618645	163619705		HiC_scaffold_1	163601027	163602999		HiC_scaffold_9	4497373	4498482		HiC_scaffold_3	58569131	58573024		HiC_scaffold_9	7226745	7227213
HiC_scaffold_1	143137721	143139847		HiC_scaffold_1	163634864	163635566		HiC_scaffold_1	163612002	163612760		HiC_scaffold_9	7221030	7222333		HiC_scaffold_3	61096260	61097326		HiC_scaffold_9	7223106	7226401
HiC_scaffold_1	143140265	143141306		HiC_scaffold_1	163644498	163645838		HiC_scaffold_1	163634864	163635566		HiC_scaffold_9	7226745	7227213		HiC_scaffold_3	61097570	61104291		HiC_scaffold_9	7228369	7240000
HiC_scaffold_1	143151347	143152720		HiC_scaffold_1	163680779	163682261		HiC_scaffold_1	163681079	163682261		HiC_scaffold_9	7228369	7233647		HiC_scaffold_3	61105702	61107461		HiC_scaffold_9	7398280	7398487
HiC_scaffold_1	143153201	143156110		HiC_scaffold_1	164428244	164429128		HiC_scaffold_1	164428244	164429413		HiC_scaffold_9	7233995	7236711		HiC_scaffold_3	61118798	61124756		HiC_scaffold_9	7399640	7399976
HiC_scaffold_1	143186421	143187441		HiC_scaffold_1	164462276	164463218		HiC_scaffold_1	164462276	164463215		HiC_scaffold_9	7237003	7239895		HiC_scaffold_3	61130518	61142229		HiC_scaffold_9	18966559	18967645
HiC_scaffold_1	143143011	143148262		HiC_scaffold_1	168407507	168408339		HiC_scaffold_1	166625233	166625510		HiC_scaffold_9	7223403	7226401		HiC_scaffold_3	61146060	61147812		HiC_scaffold_9	22657922	22659013
HiC_scaffold_1	143454171	143454778		HiC_scaffold_1	168408835	168409537		HiC_scaffold_1	169074340	169074637		HiC_scaffold_9	18966559	18967645		HiC_scaffold_3	61179233	61180000		HiC_scaffold_9	42974166	42975563
HiC_scaffold_1	143824253	143824629		HiC_scaffold_1	169045021	169046121		HiC_scaffold_1	169717577	169717927		HiC_scaffold_9	42975086	42975563		HiC_scaffold_3	61126166	61129713		HiC_scaffold_9	55424389	55424976
HiC_scaffold_1	143835322	143836018		HiC_scaffold_1	169047337	169048198		HiC_scaffold_1	173166350	173167505		HiC_scaffold_9	45244581	45246687		HiC_scaffold_3	61130518	61142229		HiC_scaffold_9	55425402	55427627
HiC_scaffold_1	143844133	143846417		HiC_scaffold_1	169074340	169074637		HiC_scaffold_1	173514661	173515776		HiC_scaffold_9	45246312	45246687		HiC_scaffold_3	61146060	61147812		HiC_scaffold_9	55993838	55995435
HiC_scaffold_1	143888805	143889916		HiC_scaffold_1	169717577	169717765		HiC_scaffold_1	173489580	173493638		HiC_scaffold_9	50470614	50471230		HiC_scaffold_3	61179233	61181682		HiC_scaffold_9	56588263	56589187
HiC_scaffold_1	144396197	144396832		HiC_scaffold_1	173166350	173167472		HiC_scaffold_1	174168297	174169358		HiC_scaffold_9	74297196	74298086		HiC_scaffold_3	61182348	61184098		HiC_scaffold_9	56940291	56942338
HiC_scaffold_1	145052623	145053832		HiC_scaffold_1	173491163	173493617		HiC_scaffold_1	178528942	178531084		HiC_scaffold_10	13850976	13851800		HiC_scaffold_3	61939295	61939352		HiC_scaffold_10	10800000	10800370
HiC_scaffold_1	145082333	145084433		HiC_scaffold_1	173514591	173515776		HiC_scaffold_1	178555497	178555878		HiC_scaffold_10	21838651	21839260		HiC_scaffold_3	64439685	64441357		HiC_scaffold_10	13274798	13275563
HiC_scaffold_1	148634119	148635454		HiC_scaffold_1	174004142	174004579		HiC_scaffold_1	179452589	179453136		HiC_scaffold_10	22749430	22750703		HiC_scaffold_3	64434891	64439422		HiC_scaffold_10	13275812	13276392
HiC_scaffold_1	148677665	148678285		HiC_scaffold_1	174168297	174169336		HiC_scaffold_1	179493161	179494530		HiC_scaffold_10	32691755	32692112		HiC_scaffold_3	65051724	65051822		HiC_scaffold_10	22748789	22750703
HiC_scaffold_1	148668350	148669611		HiC_scaffold_1	174755426	174756211		HiC_scaffold_1	179741782	179742203		HiC_scaffold_10	48215521	48216470		HiC_scaffold_3	66067977	66069146		HiC_scaffold_10	23251398	23253342
HiC_scaffold_1	151088433	151089132		HiC_scaffold_1	174757602	174760806		HiC_scaffold_1	179768179	179768887		HiC_scaffold_11	33067354	33069700		HiC_scaffold_3	66092680	66093230		HiC_scaffold_10	23253789	23254991
HiC_scaffold_1	151378854	151379634		HiC_scaffold_1	175776811	175777452		HiC_scaffold_1	184962356	184963465		HiC_scaffold_11	52332565	52333708		HiC_scaffold_3	67691017	67692202		HiC_scaffold_10	23880000	23881328
HiC_scaffold_1	151402866	151408445		HiC_scaffold_1	179493593	179494530		HiC_scaffold_1	184963641	184964392		HiC_scaffold_11	52334664	52335061		HiC_scaffold_3	67704205	67705306		HiC_scaffold_11	27429536	27429980
HiC_scaffold_1	154221458	154223075		HiC_scaffold_1	179741685	179742203		HiC_scaffold_1	185002745	185003169		HiC_scaffold_11	52705134	52706015		HiC_scaffold_3	67709840	67710848		HiC_scaffold_11	27430383	27432784
HiC_scaffold_1	154932339	154932600		HiC_scaffold_1	179766785	179768887		HiC_scaffold_1	185515089	185516573		HiC_scaffold_11	55133205	55137843		HiC_scaffold_3	67711077	67714606		HiC_scaffold_11	52705134	52706932
HiC_scaffold_1	154989912	154990000		HiC_scaffold_1	185488750	185490185		HiC_scaffold_1	185531859	185533192		HiC_scaffold_11	55704802	55705225		HiC_scaffold_3	67716729	67720466		HiC_scaffold_11	55133205	55137843
HiC_scaffold_1	156350050	156350765		HiC_scaffold_1	185529576	185531576		HiC_scaffold_1	189738738	189740843		HiC_scaffold_11	55705452	55705672		HiC_scaffold_3	67721914	67722377		HiC_scaffold_11	55704598	55705672
HiC_scaffold_1	156399752	156400000		HiC_scaffold_1	197093272	197094136		HiC_scaffold_1	189743476	189748163		HiC_scaffold_12	1008693	1009185		HiC_scaffold_3	67724390	67727549		HiC_scaffold_12	707452	707794
HiC_scaffold_1	157255436	157256562		HiC_scaffold_1	197066602	197068712		HiC_scaffold_1	197078782	197079366		HiC_scaffold_12	1009731	1010379		HiC_scaffold_3	67728648	67730781		HiC_scaffold_12	3303622	3304013
HiC_scaffold_1	157319140	157320868		HiC_scaffold_1	205674679	205675606		HiC_scaffold_1	197093272	197094110		HiC_scaffold_12	1008693	1009185		HiC_scaffold_3	67697785	67699496		HiC_scaffold_12	3307231	3308971
HiC_scaffold_1	158260610	158262180		HiC_scaffold_1	205679533	205680218		HiC_scaffold_1	203972013	203973415		HiC_scaffold_12	1009731	1010379		HiC_scaffold_3	67714914	67716000		HiC_scaffold_12	3673536	3673635
HiC_scaffold_1	159227548	159228142		HiC_scaffold_1	205666504	205670662		HiC_scaffold_1	204001312	204001865		HiC_scaffold_12	3306736	3308117		HiC_scaffold_3	68318208	68319908		HiC_scaffold_12	16674271	16677203
[truncated: 1,815 more rows]
