# Supplementary material for: Hierarchical chromatin features reveal the toxin production in Bungarus multicinctus
Source: Chin Med. 2021 Sep 17;16:90. doi: 10.1186/s13020-021-00502-6 (PMC8447776; doi:10.1186/s13020-021-00502-6)
Supplement: Supplementary file 5 — Additional file 5: Table S9–S10. Chromatin loops in A/B compartments are related to histone modifications. [file 13020_2021_502_MOESM5_ESM.xlsx]

## Sheet: Supplementary Table 9
Supplementary Table 9. Chromatin loops in A and B compartments.
Venom Gland(control)					Venom Gland(3d)					Muscle
Chromsome ID	Start	End	Compartment		Chromsome ID	Start	End	Compartment		Chromsome ID	Start	End	Compartment
HIC_SCAFFOLD_1	210000	290000	-0.00995999		HIC_SCAFFOLD_1	210000	290000	-0.00209255		HIC_SCAFFOLD_1	210000	290000	-0.00192197
HIC_SCAFFOLD_1	870000	900000	0.00571087		HIC_SCAFFOLD_1	480000	500000	0.016874		HIC_SCAFFOLD_1	480000	500000	0.0238212
HIC_SCAFFOLD_1	900001	975000	0.00708048		HIC_SCAFFOLD_1	500001	540000	0.0171675		HIC_SCAFFOLD_1	500001	540000	0.0256542
HIC_SCAFFOLD_1	900001	1000000	0.00708048		HIC_SCAFFOLD_1	500001	570000	0.0171675		HIC_SCAFFOLD_1	1050000	1100000	0.000554484
HIC_SCAFFOLD_1	900001	1000000	0.00708048		HIC_SCAFFOLD_1	870000	900000	0.0168319		HIC_SCAFFOLD_1	1100001	1130000	-0.00871893
HIC_SCAFFOLD_1	975000	1000000	0.00708048		HIC_SCAFFOLD_1	900001	1000000	0.00624816		HIC_SCAFFOLD_1	1150000	1200000	-0.00871893
HIC_SCAFFOLD_1	900001	1000000	0.00708048		HIC_SCAFFOLD_1	1030000	1100000	0.00294914		HIC_SCAFFOLD_1	1125000	1200000	-0.00871893
HIC_SCAFFOLD_1	900001	1000000	0.00708048		HIC_SCAFFOLD_1	1000001	1070000	0.00294914		HIC_SCAFFOLD_1	1175000	1200000	-0.00871893
HIC_SCAFFOLD_1	900001	1000000	0.00708048		HIC_SCAFFOLD_1	1100001	1200000	0.000859642		HIC_SCAFFOLD_1	1200001	1300000	-0.00915415
HIC_SCAFFOLD_1	1050000	1100000	-0.00180244		HIC_SCAFFOLD_1	1200001	1300000	-0.00508908		HIC_SCAFFOLD_1	1220000	1300000	-0.00915415
HIC_SCAFFOLD_1	1000001	1100000	-0.00180244		HIC_SCAFFOLD_1	1225000	1300000	-0.00508908		HIC_SCAFFOLD_1	1200001	1300000	-0.00915415
HIC_SCAFFOLD_1	1000001	1100000	-0.00180244		HIC_SCAFFOLD_1	1200001	1300000	-0.00508908		HIC_SCAFFOLD_1	1200001	1300000	-0.00915415
HIC_SCAFFOLD_1	1000001	1100000	-0.00180244		HIC_SCAFFOLD_1	1300001	1400000	-0.00963452		HIC_SCAFFOLD_1	1300001	1400000	-0.0490841
HIC_SCAFFOLD_1	1075000	1100000	-0.00180244		HIC_SCAFFOLD_1	1300001	1400000	-0.00963452		HIC_SCAFFOLD_1	1300001	1400000	-0.0490841
HIC_SCAFFOLD_1	1000001	1100000	-0.00180244		HIC_SCAFFOLD_1	1300001	1400000	-0.00963452		HIC_SCAFFOLD_1	1300001	1400000	-0.0490841
HIC_SCAFFOLD_1	1000001	1100000	-0.00180244		HIC_SCAFFOLD_1	1400001	1500000	-0.00147369		HIC_SCAFFOLD_1	1300001	1400000	-0.0490841
HIC_SCAFFOLD_1	1000001	1100000	-0.00180244		HIC_SCAFFOLD_1	1400001	1500000	-0.00147369		HIC_SCAFFOLD_1	1400001	1500000	-0.00837756
HIC_SCAFFOLD_1	1030000	1100000	-0.00180244		HIC_SCAFFOLD_1	1400001	1500000	-0.00147369		HIC_SCAFFOLD_1	1400001	1500000	-0.00837756
HIC_SCAFFOLD_1	1000001	1075000	-0.00180244		HIC_SCAFFOLD_1	1500001	1600000	0.00606001		HIC_SCAFFOLD_1	1400001	1500000	-0.00837756
HIC_SCAFFOLD_1	1100001	1125000	-0.00697633		HIC_SCAFFOLD_1	1500001	1600000	0.00606001		HIC_SCAFFOLD_1	1400001	1500000	-0.00837756
HIC_SCAFFOLD_1	1150000	1200000	-0.00697633		HIC_SCAFFOLD_1	1500001	1600000	0.00606001		HIC_SCAFFOLD_1	1575000	1600000	-0.00796974
HIC_SCAFFOLD_1	1175000	1200000	-0.00697633		HIC_SCAFFOLD_1	1600001	1700000	0.0102034		HIC_SCAFFOLD_1	1500001	1580000	-0.00796974
HIC_SCAFFOLD_1	1150000	1200000	-0.00697633		HIC_SCAFFOLD_1	1610000	1700000	0.0102034		HIC_SCAFFOLD_1	1500001	1600000	-0.00796974
HIC_SCAFFOLD_1	1100001	1200000	-0.00697633		HIC_SCAFFOLD_1	1650000	1700000	0.0102034		HIC_SCAFFOLD_1	1500001	1600000	-0.00796974
HIC_SCAFFOLD_1	1125000	1200000	-0.00697633		HIC_SCAFFOLD_1	1600001	1700000	0.0102034		HIC_SCAFFOLD_1	1575000	1600000	-0.00796974
HIC_SCAFFOLD_1	1100001	1200000	-0.00697633		HIC_SCAFFOLD_1	1600001	1700000	0.0102034		HIC_SCAFFOLD_1	1550000	1600000	-0.00796974
HIC_SCAFFOLD_1	1100001	1200000	-0.00697633		HIC_SCAFFOLD_1	1700001	1800000	0.00189287		HIC_SCAFFOLD_1	1575000	1600000	-0.00796974
HIC_SCAFFOLD_1	1100001	1200000	-0.00697633		HIC_SCAFFOLD_1	1700001	1800000	0.00189287		HIC_SCAFFOLD_1	1500001	1600000	-0.00796974
HIC_SCAFFOLD_1	1100001	1200000	-0.00697633		HIC_SCAFFOLD_1	1700001	1800000	0.00189287		HIC_SCAFFOLD_1	1600001	1675000	0.000258707
HIC_SCAFFOLD_1	1100001	1200000	-0.00697633		HIC_SCAFFOLD_1	1700001	1800000	0.00189287		HIC_SCAFFOLD_1	1610000	1700000	0.000258707
HIC_SCAFFOLD_1	1100001	1200000	-0.00697633		HIC_SCAFFOLD_1	1700001	1800000	0.00189287		HIC_SCAFFOLD_1	1600001	1700000	0.000258707
HIC_SCAFFOLD_1	1100001	1200000	-0.00697633		HIC_SCAFFOLD_1	1800001	1900000	0.00876627		HIC_SCAFFOLD_1	1600001	1700000	0.000258707
HIC_SCAFFOLD_1	1275000	1300000	-0.00726845		HIC_SCAFFOLD_1	1800001	1900000	0.00876627		HIC_SCAFFOLD_1	1600001	1700000	0.000258707
HIC_SCAFFOLD_1	1200001	1300000	-0.00726845		HIC_SCAFFOLD_1	1800001	1900000	0.00876627		HIC_SCAFFOLD_1	1600001	1700000	0.000258707
HIC_SCAFFOLD_1	1200001	1300000	-0.00726845		HIC_SCAFFOLD_1	1800001	1900000	0.00876627		HIC_SCAFFOLD_1	1600001	1700000	0.000258707
HIC_SCAFFOLD_1	1200001	1300000	-0.00726845		HIC_SCAFFOLD_1	1800001	1900000	0.00876627		HIC_SCAFFOLD_1	1650000	1700000	0.000258707
HIC_SCAFFOLD_1	1200001	1300000	-0.00726845		HIC_SCAFFOLD_1	1825000	1900000	0.00876627		HIC_SCAFFOLD_1	1600001	1700000	0.000258707
HIC_SCAFFOLD_1	1200001	1300000	-0.00726845		HIC_SCAFFOLD_1	1900001	1950000	0.006343		HIC_SCAFFOLD_1	1700001	1800000	-0.0016429
HIC_SCAFFOLD_1	1200001	1300000	-0.00726845		HIC_SCAFFOLD_1	1900001	2000000	0.006343		HIC_SCAFFOLD_1	1700001	1800000	-0.0016429
HIC_SCAFFOLD_1	1200001	1300000	-0.00726845		HIC_SCAFFOLD_1	1900001	2000000	0.006343		HIC_SCAFFOLD_1	1700001	1800000	-0.0016429
HIC_SCAFFOLD_1	1200001	1300000	-0.00726845		HIC_SCAFFOLD_1	1900001	2000000	0.006343		HIC_SCAFFOLD_1	1700001	1800000	-0.0016429
HIC_SCAFFOLD_1	1200001	1300000	-0.00726845		HIC_SCAFFOLD_1	1900001	2000000	0.006343		HIC_SCAFFOLD_1	1700001	1800000	-0.0016429
HIC_SCAFFOLD_1	1200001	1300000	-0.00726845		HIC_SCAFFOLD_1	1900001	2000000	0.006343		HIC_SCAFFOLD_1	1700001	1800000	-0.0016429
HIC_SCAFFOLD_1	1200001	1300000	-0.00726845		HIC_SCAFFOLD_1	2000001	2100000	0.00167547		HIC_SCAFFOLD_1	1700001	1800000	-0.0016429
HIC_SCAFFOLD_1	1200001	1300000	-0.00726845		HIC_SCAFFOLD_1	2000001	2100000	0.00167547		HIC_SCAFFOLD_1	1700001	1800000	-0.0016429
HIC_SCAFFOLD_1	1220000	1300000	-0.00726845		HIC_SCAFFOLD_1	2000001	2100000	0.00167547		HIC_SCAFFOLD_1	1700001	1800000	-0.0016429
HIC_SCAFFOLD_1	1200001	1300000	-0.00726845		HIC_SCAFFOLD_1	2000001	2100000	0.00167547		HIC_SCAFFOLD_1	1800001	1900000	-0.00111594
HIC_SCAFFOLD_1	1300001	1400000	-0.0235479		HIC_SCAFFOLD_1	2000001	2100000	0.00167547		HIC_SCAFFOLD_1	1800001	1900000	-0.00111594
HIC_SCAFFOLD_1	1300001	1400000	-0.0235479		HIC_SCAFFOLD_1	2100001	2200000	-0.000253945		HIC_SCAFFOLD_1	1800001	1900000	-0.00111594
HIC_SCAFFOLD_1	1300001	1325000	-0.0235479		HIC_SCAFFOLD_1	2100001	2200000	-0.000253945		HIC_SCAFFOLD_1	1800001	1900000	-0.00111594
HIC_SCAFFOLD_1	1300001	1400000	-0.0235479		HIC_SCAFFOLD_1	2100001	2200000	-0.000253945		HIC_SCAFFOLD_1	1800001	1900000	-0.00111594
HIC_SCAFFOLD_1	1300001	1400000	-0.0235479		HIC_SCAFFOLD_1	2100001	2200000	-0.000253945		HIC_SCAFFOLD_1	1800001	1900000	-0.00111594
HIC_SCAFFOLD_1	1300001	1400000	-0.0235479		HIC_SCAFFOLD_1	2200001	2300000	0.0083696		HIC_SCAFFOLD_1	1800001	1900000	-0.00111594
HIC_SCAFFOLD_1	1300001	1400000	-0.0235479		HIC_SCAFFOLD_1	2200001	2225000	0.0083696		HIC_SCAFFOLD_1	1800001	1900000	-0.00111594
HIC_SCAFFOLD_1	1300001	1400000	-0.0235479		HIC_SCAFFOLD_1	2200001	2275000	0.0083696		HIC_SCAFFOLD_1	1800001	1900000	-0.00111594
HIC_SCAFFOLD_1	1300001	1400000	-0.0235479		HIC_SCAFFOLD_1	2200001	2225000	0.0083696		HIC_SCAFFOLD_1	1950000	2000000	-0.00395378
HIC_SCAFFOLD_1	1300001	1400000	-0.0235479		HIC_SCAFFOLD_1	2300001	2400000	0.0120096		HIC_SCAFFOLD_1	1900001	2000000	-0.00395378
HIC_SCAFFOLD_1	1300001	1400000	-0.0235479		HIC_SCAFFOLD_1	2400001	2500000	-0.0092714		HIC_SCAFFOLD_1	1900001	2000000	-0.00395378
HIC_SCAFFOLD_1	1300001	1400000	-0.0235479		HIC_SCAFFOLD_1	2500001	2590000	0.0125172		HIC_SCAFFOLD_1	1900001	2000000	-0.00395378
HIC_SCAFFOLD_1	1300001	1400000	-0.0235479		HIC_SCAFFOLD_1	2710000	2800000	0.021273		HIC_SCAFFOLD_1	1900001	2000000	-0.00395378
HIC_SCAFFOLD_1	1300001	1400000	-0.0235479		HIC_SCAFFOLD_1	2800001	2900000	0.0200512		HIC_SCAFFOLD_1	1950000	2000000	-0.00395378
HIC_SCAFFOLD_1	1300001	1400000	-0.0235479		HIC_SCAFFOLD_1	2900001	3000000	0.0214286		HIC_SCAFFOLD_1	1900001	2000000	-0.00395378
HIC_SCAFFOLD_1	1400001	1500000	-0.0100103		HIC_SCAFFOLD_1	3025000	3100000	0.0169877		HIC_SCAFFOLD_1	1900001	2000000	-0.00395378
HIC_SCAFFOLD_1	1400001	1450000	-0.0100103		HIC_SCAFFOLD_1	3000001	3100000	0.0169877		HIC_SCAFFOLD_1	1900001	2000000	-0.00395378
HIC_SCAFFOLD_1	1475000	1500000	-0.0100103		HIC_SCAFFOLD_1	3100001	3180000	0.0191948		HIC_SCAFFOLD_1	1900001	2000000	-0.00395378
HIC_SCAFFOLD_1	1400001	1500000	-0.0100103		HIC_SCAFFOLD_1	5910000	5950000	0.0114647		HIC_SCAFFOLD_1	1900001	2000000	-0.00395378
HIC_SCAFFOLD_1	1400001	1500000	-0.0100103		HIC_SCAFFOLD_1	6010000	6100000	0.00744113		HIC_SCAFFOLD_1	2000001	2025000	-0.00826652
HIC_SCAFFOLD_1	1400001	1500000	-0.0100103		HIC_SCAFFOLD_1	6100001	6200000	0.00391956		HIC_SCAFFOLD_1	2000001	2100000	-0.00826652
HIC_SCAFFOLD_1	1400001	1500000	-0.0100103		HIC_SCAFFOLD_1	6200001	6300000	0.00397973		HIC_SCAFFOLD_1	2000001	2100000	-0.00826652
HIC_SCAFFOLD_1	1400001	1500000	-0.0100103		HIC_SCAFFOLD_1	6300001	6320000	0.00114808		HIC_SCAFFOLD_1	2000001	2100000	-0.00826652
HIC_SCAFFOLD_1	1400001	1500000	-0.0100103		HIC_SCAFFOLD_1	6375000	6400000	0.00114808		HIC_SCAFFOLD_1	2000001	2100000	-0.00826652
HIC_SCAFFOLD_1	1400001	1500000	-0.0100103		HIC_SCAFFOLD_1	6450000	6500000	-0.0193607		HIC_SCAFFOLD_1	2000001	2100000	-0.00826652
HIC_SCAFFOLD_1	1400001	1500000	-0.0100103		HIC_SCAFFOLD_1	6450000	6500000	-0.0193607		HIC_SCAFFOLD_1	2000001	2100000	-0.00826652
HIC_SCAFFOLD_1	1400001	1500000	-0.0100103		HIC_SCAFFOLD_1	6490000	6500000	-0.0193607		HIC_SCAFFOLD_1	2000001	2100000	-0.00826652
HIC_SCAFFOLD_1	1400001	1425000	-0.0100103		HIC_SCAFFOLD_1	6450000	6500000	-0.0193607		HIC_SCAFFOLD_1	2000001	2100000	-0.00826652
HIC_SCAFFOLD_1	1400001	1500000	-0.0100103		HIC_SCAFFOLD_1	6400001	6500000	-0.0193607		HIC_SCAFFOLD_1	2000001	2100000	-0.00826652
HIC_SCAFFOLD_1	1400001	1500000	-0.0100103		HIC_SCAFFOLD_1	6500001	6510000	-0.021327		HIC_SCAFFOLD_1	2000001	2100000	-0.00826652
HIC_SCAFFOLD_1	1550000	1600000	-0.00661185		HIC_SCAFFOLD_1	6500001	6570000	-0.021327		HIC_SCAFFOLD_1	2000001	2100000	-0.00826652
HIC_SCAFFOLD_1	1500001	1600000	-0.00661185		HIC_SCAFFOLD_1	6500001	6570000	-0.021327		HIC_SCAFFOLD_1	2100001	2200000	0.00644269
HIC_SCAFFOLD_1	1500001	1575000	-0.00661185		HIC_SCAFFOLD_1	6500001	6600000	-0.021327		HIC_SCAFFOLD_1	2100001	2200000	0.00644269
HIC_SCAFFOLD_1	1500001	1580000	-0.00661185		HIC_SCAFFOLD_1	6500001	6600000	-0.021327		HIC_SCAFFOLD_1	2100001	2200000	0.00644269
HIC_SCAFFOLD_1	1570000	1600000	-0.00661185		HIC_SCAFFOLD_1	6600001	6700000	-0.0213226		HIC_SCAFFOLD_1	2100001	2200000	0.00644269
HIC_SCAFFOLD_1	1500001	1600000	-0.00661185		HIC_SCAFFOLD_1	6600001	6700000	-0.0213226		HIC_SCAFFOLD_1	2100001	2200000	0.00644269
HIC_SCAFFOLD_1	1500001	1600000	-0.00661185		HIC_SCAFFOLD_1	6700001	6725000	-0.0216391		HIC_SCAFFOLD_1	2100001	2200000	0.00644269
HIC_SCAFFOLD_1	1500001	1600000	-0.00661185		HIC_SCAFFOLD_1	6700001	6800000	-0.0216391		HIC_SCAFFOLD_1	2100001	2200000	0.00644269
HIC_SCAFFOLD_1	1500001	1600000	-0.00661185		HIC_SCAFFOLD_1	6850000	6900000	-0.0170522		HIC_SCAFFOLD_1	2100001	2200000	0.00644269
HIC_SCAFFOLD_1	1500001	1600000	-0.00661185		HIC_SCAFFOLD_1	6800001	6900000	-0.0170522		HIC_SCAFFOLD_1	2100001	2200000	0.00644269
HIC_SCAFFOLD_1	1500001	1600000	-0.00661185		HIC_SCAFFOLD_1	6900001	6950000	-0.0185302		HIC_SCAFFOLD_1	2100001	2125000	0.00644269
HIC_SCAFFOLD_1	1500001	1600000	-0.00661185		HIC_SCAFFOLD_1	6900001	7000000	-0.0185302		HIC_SCAFFOLD_1	2100001	2200000	0.00644269
HIC_SCAFFOLD_1	1500001	1600000	-0.00661185		HIC_SCAFFOLD_1	7000001	7100000	-0.0215893		HIC_SCAFFOLD_1	2200001	2300000	0.00229187
HIC_SCAFFOLD_1	1500001	1600000	-0.00661185		HIC_SCAFFOLD_1	7190000	7200000	-0.0224997		HIC_SCAFFOLD_1	2200001	2300000	0.00229187
HIC_SCAFFOLD_1	1570000	1600000	-0.00661185		HIC_SCAFFOLD_1	7100001	7200000	-0.0224997		HIC_SCAFFOLD_1	2200001	2300000	0.00229187
HIC_SCAFFOLD_1	1500001	1600000	-0.00661185		HIC_SCAFFOLD_1	7200001	7235000	-0.0213887		HIC_SCAFFOLD_1	2200001	2300000	0.00229187
HIC_SCAFFOLD_1	1600001	1700000	0.00107766		HIC_SCAFFOLD_1	7200001	7300000	-0.0213887		HIC_SCAFFOLD_1	2200001	2300000	0.00229187
HIC_SCAFFOLD_1	1600001	1700000	0.00107766		HIC_SCAFFOLD_1	7375000	7400000	-0.016116		HIC_SCAFFOLD_1	2200001	2300000	0.00229187
HIC_SCAFFOLD_1	1600001	1690000	0.00107766		HIC_SCAFFOLD_1	7300001	7400000	-0.016116		HIC_SCAFFOLD_1	2200001	2300000	0.00229187
HIC_SCAFFOLD_1	1600001	1700000	0.00107766		HIC_SCAFFOLD_1	7425000	7500000	-0.00420318		HIC_SCAFFOLD_1	2200001	2300000	0.00229187
HIC_SCAFFOLD_1	1600001	1700000	0.00107766		HIC_SCAFFOLD_1	7425000	7500000	-0.00420318		HIC_SCAFFOLD_1	2200001	2300000	0.00229187
HIC_SCAFFOLD_1	1600001	1700000	0.00107766		HIC_SCAFFOLD_1	7400001	7500000	-0.00420318		HIC_SCAFFOLD_1	2200001	2300000	0.00229187
HIC_SCAFFOLD_1	1600001	1700000	0.00107766		HIC_SCAFFOLD_1	7400001	7500000	-0.00420318		HIC_SCAFFOLD_1	2340000	2400000	0.0118004
HIC_SCAFFOLD_1	1600001	1700000	0.00107766		HIC_SCAFFOLD_1	7525000	7600000	0.00141033		HIC_SCAFFOLD_1	2340000	2400000	0.0118004
HIC_SCAFFOLD_1	1600001	1700000	0.00107766		HIC_SCAFFOLD_1	7500001	7600000	0.00141033		HIC_SCAFFOLD_1	2300001	2400000	0.0118004
HIC_SCAFFOLD_1	1600001	1700000	0.00107766		HIC_SCAFFOLD_1	7500001	7600000	0.00141033		HIC_SCAFFOLD_1	2300001	2330000	0.0118004
HIC_SCAFFOLD_1	1600001	1700000	0.00107766		HIC_SCAFFOLD_1	7500001	7600000	0.00141033		HIC_SCAFFOLD_1	2300001	2400000	0.0118004
HIC_SCAFFOLD_1	1610000	1700000	0.00107766		HIC_SCAFFOLD_1	7600001	7700000	-0.00812541		HIC_SCAFFOLD_1	2300001	2400000	0.0118004
HIC_SCAFFOLD_1	1690000	1700000	0.00107766		HIC_SCAFFOLD_1	7600001	7700000	-0.00812541		HIC_SCAFFOLD_1	2300001	2400000	0.0118004
HIC_SCAFFOLD_1	1600001	1700000	0.00107766		HIC_SCAFFOLD_1	7600001	7650000	-0.00812541		HIC_SCAFFOLD_1	2300001	2325000	0.0118004
HIC_SCAFFOLD_1	1600001	1700000	0.00107766		HIC_SCAFFOLD_1	7625000	7700000	-0.00812541		HIC_SCAFFOLD_1	2300001	2400000	0.0118004
HIC_SCAFFOLD_1	1700001	1800000	-0.00354344		HIC_SCAFFOLD_1	7700001	7775000	0.0014253		HIC_SCAFFOLD_1	2300001	2400000	0.0118004
HIC_SCAFFOLD_1	1700001	1800000	-0.00354344		HIC_SCAFFOLD_1	7700001	7800000	0.0014253		HIC_SCAFFOLD_1	2300001	2400000	0.0118004
HIC_SCAFFOLD_1	1700001	1800000	-0.00354344		HIC_SCAFFOLD_1	7800001	7900000	-0.00185841		HIC_SCAFFOLD_1	2400001	2500000	-0.0134876
HIC_SCAFFOLD_1	1700001	1800000	-0.00354344		HIC_SCAFFOLD_1	7950000	8000000	-0.00249596		HIC_SCAFFOLD_1	2400001	2500000	-0.0134876
HIC_SCAFFOLD_1	1700001	1800000	-0.00354344		HIC_SCAFFOLD_1	7900001	8000000	-0.00249596		HIC_SCAFFOLD_1	2400001	2500000	-0.0134876
HIC_SCAFFOLD_1	1700001	1800000	-0.00354344		HIC_SCAFFOLD_1	7995000	8000000	-0.00249596		HIC_SCAFFOLD_1	2400001	2500000	-0.0134876
HIC_SCAFFOLD_1	1700001	1800000	-0.00354344		HIC_SCAFFOLD_1	7930000	8000000	-0.00249596		HIC_SCAFFOLD_1	2400001	2450000	-0.0134876
HIC_SCAFFOLD_1	1700001	1725000	-0.00354344		HIC_SCAFFOLD_1	8000001	8100000	0.00472307		HIC_SCAFFOLD_1	2400001	2500000	-0.0134876
HIC_SCAFFOLD_1	1700001	1800000	-0.00354344		HIC_SCAFFOLD_1	8000001	8100000	0.00472307		HIC_SCAFFOLD_1	2400001	2500000	-0.0134876
HIC_SCAFFOLD_1	1700001	1800000	-0.00354344		HIC_SCAFFOLD_1	8025000	8100000	0.00472307		HIC_SCAFFOLD_1	2400001	2500000	-0.0134876
HIC_SCAFFOLD_1	1700001	1800000	-0.00354344		HIC_SCAFFOLD_1	8000001	8100000	0.00472307		HIC_SCAFFOLD_1	2400001	2500000	-0.0134876
HIC_SCAFFOLD_1	1700001	1800000	-0.00354344		HIC_SCAFFOLD_1	8000001	8040000	0.00472307		HIC_SCAFFOLD_1	2500001	2600000	0.0136182
HIC_SCAFFOLD_1	1700001	1800000	-0.00354344		HIC_SCAFFOLD_1	8180000	8200000	0.00120529		HIC_SCAFFOLD_1	2500001	2600000	0.0136182
HIC_SCAFFOLD_1	1700001	1800000	-0.00354344		HIC_SCAFFOLD_1	8100001	8200000	0.00120529		HIC_SCAFFOLD_1	2500001	2590000	0.0136182
HIC_SCAFFOLD_1	1800001	1850000	-0.00183136		HIC_SCAFFOLD_1	8100001	8175000	0.00120529		HIC_SCAFFOLD_1	2550000	2600000	0.0136182
HIC_SCAFFOLD_1	1800001	1900000	-0.00183136		HIC_SCAFFOLD_1	8100001	8125000	0.00120529		HIC_SCAFFOLD_1	2500001	2525000	0.0136182
HIC_SCAFFOLD_1	1800001	1900000	-0.00183136		HIC_SCAFFOLD_1	8200001	8220000	-0.000742435		HIC_SCAFFOLD_1	2500001	2600000	0.0136182
HIC_SCAFFOLD_1	1800001	1900000	-0.00183136		HIC_SCAFFOLD_1	8200001	8250000	-0.000742435		HIC_SCAFFOLD_1	2500001	2525000	0.0136182
HIC_SCAFFOLD_1	1800001	1900000	-0.00183136		HIC_SCAFFOLD_1	8660000	8700000	-0.0146066		HIC_SCAFFOLD_1	2500001	2600000	0.0136182
HIC_SCAFFOLD_1	1800001	1900000	-0.00183136		HIC_SCAFFOLD_1	8700001	8800000	-0.0137249		HIC_SCAFFOLD_1	2600001	2700000	0.0235963
HIC_SCAFFOLD_1	1800001	1900000	-0.00183136		HIC_SCAFFOLD_1	8770000	8800000	-0.0137249		HIC_SCAFFOLD_1	2600001	2660000	0.0235963
HIC_SCAFFOLD_1	1850000	1900000	-0.00183136		HIC_SCAFFOLD_1	8700001	8800000	-0.0137249		HIC_SCAFFOLD_1	2600001	2700000	0.0235963
HIC_SCAFFOLD_1	1800001	1900000	-0.00183136		HIC_SCAFFOLD_1	8800001	8900000	-0.011226		HIC_SCAFFOLD_1	2600001	2675000	0.0235963
HIC_SCAFFOLD_1	1800001	1900000	-0.00183136		HIC_SCAFFOLD_1	8850000	8900000	-0.011226		HIC_SCAFFOLD_1	2600001	2625000	0.0235963
HIC_SCAFFOLD_1	1800001	1900000	-0.00183136		HIC_SCAFFOLD_1	8800001	8900000	-0.011226		HIC_SCAFFOLD_1	2700001	2800000	0.0300224
HIC_SCAFFOLD_1	1800001	1900000	-0.00183136		HIC_SCAFFOLD_1	8800001	8900000	-0.011226		HIC_SCAFFOLD_1	2700001	2800000	0.0300224
HIC_SCAFFOLD_1	1800001	1900000	-0.00183136		HIC_SCAFFOLD_1	8900001	8940000	-0.0107654		HIC_SCAFFOLD_1	2800001	2840000	0.0278104
HIC_SCAFFOLD_1	1800001	1900000	-0.00183136		HIC_SCAFFOLD_1	8900001	8930000	-0.0107654		HIC_SCAFFOLD_1	2805000	2900000	0.0278104
HIC_SCAFFOLD_1	1800001	1900000	-0.00183136		HIC_SCAFFOLD_1	8900001	9000000	-0.0107654		HIC_SCAFFOLD_1	2800001	2900000	0.0278104
HIC_SCAFFOLD_1	1950000	2000000	-0.00435442		HIC_SCAFFOLD_1	8900001	8980000	-0.0107654		HIC_SCAFFOLD_1	2900001	2910000	0.029501
HIC_SCAFFOLD_1	1900001	2000000	-0.00435442		HIC_SCAFFOLD_1	8900001	8975000	-0.0107654		HIC_SCAFFOLD_1	2900001	3000000	0.029501
HIC_SCAFFOLD_1	1900001	2000000	-0.00435442		HIC_SCAFFOLD_1	9000001	9100000	-0.00348379		HIC_SCAFFOLD_1	3000001	3100000	0.025931
HIC_SCAFFOLD_1	1900001	2000000	-0.00435442		HIC_SCAFFOLD_1	9100001	9130000	0.00762476		HIC_SCAFFOLD_1	3025000	3100000	0.025931
HIC_SCAFFOLD_1	1975000	2000000	-0.00435442		HIC_SCAFFOLD_1	9710000	9760000	0.0157697		HIC_SCAFFOLD_1	3175000	3200000	0.023014
HIC_SCAFFOLD_1	1900001	2000000	-0.00435442		HIC_SCAFFOLD_1	9725000	9800000	0.0157697		HIC_SCAFFOLD_1	3100001	3200000	0.023014
HIC_SCAFFOLD_1	1900001	2000000	-0.00435442		HIC_SCAFFOLD_1	9800001	9825000	0.0163424		HIC_SCAFFOLD_1	3100001	3200000	0.023014
HIC_SCAFFOLD_1	1900001	2000000	-0.00435442		HIC_SCAFFOLD_1	9880000	9900000	0.0163424		HIC_SCAFFOLD_1	3200001	3300000	0.0311202
HIC_SCAFFOLD_1	1900001	2000000	-0.00435442		HIC_SCAFFOLD_1	9825000	9900000	0.0163424		HIC_SCAFFOLD_1	3200001	3300000	0.0311202
HIC_SCAFFOLD_1	1900001	2000000	-0.00435442		HIC_SCAFFOLD_1	9900001	9960000	0.011761		HIC_SCAFFOLD_1	3200001	3300000	0.0311202
HIC_SCAFFOLD_1	1900001	2000000	-0.00435442		HIC_SCAFFOLD_1	9900001	10000000	0.011761		HIC_SCAFFOLD_1	3300001	3400000	0.0277056
HIC_SCAFFOLD_1	1900001	2000000	-0.00435442		HIC_SCAFFOLD_1	9900001	10000000	0.011761		HIC_SCAFFOLD_1	3300001	3400000	0.0277056
HIC_SCAFFOLD_1	1900001	2000000	-0.00435442		HIC_SCAFFOLD_1	9940000	10000000	0.011761		HIC_SCAFFOLD_1	3300001	3400000	0.0277056
HIC_SCAFFOLD_1	1900001	2000000	-0.00435442		HIC_SCAFFOLD_1	9930000	10000000	0.011761		HIC_SCAFFOLD_1	3400001	3425000	0.0183376
HIC_SCAFFOLD_1	1900001	1950000	-0.00435442		HIC_SCAFFOLD_1	9900001	10000000	0.011761		HIC_SCAFFOLD_1	3400001	3500000	0.0183376
HIC_SCAFFOLD_1	2000001	2025000	-0.00782732		HIC_SCAFFOLD_1	9975000	10000000	0.011761		HIC_SCAFFOLD_1	3400001	3500000	0.0183376
HIC_SCAFFOLD_1	2000001	2050000	-0.00782732		HIC_SCAFFOLD_1	10000001	10100000	-0.00172944		HIC_SCAFFOLD_1	3500001	3600000	0.0213647
HIC_SCAFFOLD_1	2000001	2100000	-0.00782732		HIC_SCAFFOLD_1	10000001	10100000	-0.00172944		HIC_SCAFFOLD_1	3500001	3600000	0.0213647
HIC_SCAFFOLD_1	2000001	2100000	-0.00782732		HIC_SCAFFOLD_1	10000001	10100000	-0.00172944		HIC_SCAFFOLD_1	3630000	3700000	0.0247508
HIC_SCAFFOLD_1	2000001	2100000	-0.00782732		HIC_SCAFFOLD_1	10000001	10100000	-0.00172944		HIC_SCAFFOLD_1	3600001	3650000	0.0247508
HIC_SCAFFOLD_1	2000001	2100000	-0.00782732		HIC_SCAFFOLD_1	10000001	10100000	-0.00172944		HIC_SCAFFOLD_1	3600001	3700000	0.0247508
HIC_SCAFFOLD_1	2000001	2100000	-0.00782732		HIC_SCAFFOLD_1	10000001	10100000	-0.00172944		HIC_SCAFFOLD_1	3700001	3730000	0.0329847
HIC_SCAFFOLD_1	2000001	2100000	-0.00782732		HIC_SCAFFOLD_1	10000001	10100000	-0.00172944		HIC_SCAFFOLD_1	3700001	3725000	0.0329847
HIC_SCAFFOLD_1	2000001	2100000	-0.00782732		HIC_SCAFFOLD_1	10100001	10200000	0.0153458		HIC_SCAFFOLD_1	4280000	4300000	0.0237581
HIC_SCAFFOLD_1	2000001	2100000	-0.00782732		HIC_SCAFFOLD_1	10100001	10200000	0.0153458		HIC_SCAFFOLD_1	4300001	4320000	0.0238313
HIC_SCAFFOLD_1	2000001	2100000	-0.00782732		HIC_SCAFFOLD_1	10150000	10200000	0.0153458		HIC_SCAFFOLD_1	5390000	5400000	0.00112437
HIC_SCAFFOLD_1	2000001	2100000	-0.00782732		HIC_SCAFFOLD_1	10100001	10150000	0.0153458		HIC_SCAFFOLD_1	5390000	5400000	0.00112437
HIC_SCAFFOLD_1	2000001	2100000	-0.00782732		HIC_SCAFFOLD_1	10100001	10200000	0.0153458		HIC_SCAFFOLD_1	5400001	5500000	0.0218576
HIC_SCAFFOLD_1	2000001	2100000	-0.00782732		HIC_SCAFFOLD_1	10100001	10200000	0.0153458		HIC_SCAFFOLD_1	5475000	5500000	0.0218576
HIC_SCAFFOLD_1	2190000	2200000	0.00179805		HIC_SCAFFOLD_1	10100001	10200000	0.0153458		HIC_SCAFFOLD_1	5400001	5420000	0.0218576
HIC_SCAFFOLD_1	2195000	2200000	0.00179805		HIC_SCAFFOLD_1	10100001	10200000	0.0153458		HIC_SCAFFOLD_1	5400001	5500000	0.0218576
HIC_SCAFFOLD_1	2100001	2200000	0.00179805		HIC_SCAFFOLD_1	10100001	10200000	0.0153458		HIC_SCAFFOLD_1	5500001	5505000	0.00903192
HIC_SCAFFOLD_1	2100001	2200000	0.00179805		HIC_SCAFFOLD_1	10200001	10300000	0.0140798		HIC_SCAFFOLD_1	5500001	5600000	0.00903192
HIC_SCAFFOLD_1	2100001	2200000	0.00179805		HIC_SCAFFOLD_1	10200001	10225000	0.0140798		HIC_SCAFFOLD_1	5600001	5700000	0.0148917
HIC_SCAFFOLD_1	2100001	2200000	0.00179805		HIC_SCAFFOLD_1	10200001	10300000	0.0140798		HIC_SCAFFOLD_1	5795000	5800000	0.0102203
HIC_SCAFFOLD_1	2100001	2200000	0.00179805		HIC_SCAFFOLD_1	10200001	10300000	0.0140798		HIC_SCAFFOLD_1	5700001	5800000	0.0102203
HIC_SCAFFOLD_1	2100001	2200000	0.00179805		HIC_SCAFFOLD_1	10200001	10300000	0.0140798		HIC_SCAFFOLD_1	5800001	5825000	0.0166755
HIC_SCAFFOLD_1	2100001	2200000	0.00179805		HIC_SCAFFOLD_1	10200001	10300000	0.0140798		HIC_SCAFFOLD_1	5800001	5820000	0.0166755
HIC_SCAFFOLD_1	2100001	2200000	0.00179805		HIC_SCAFFOLD_1	10200001	10300000	0.0140798		HIC_SCAFFOLD_1	6000001	6100000	0.00327079
HIC_SCAFFOLD_1	2100001	2200000	0.00179805		HIC_SCAFFOLD_1	10300001	10400000	0.018628		HIC_SCAFFOLD_1	6100001	6150000	-0.00190038
HIC_SCAFFOLD_1	2100001	2200000	0.00179805		HIC_SCAFFOLD_1	10360000	10400000	0.018628		HIC_SCAFFOLD_1	6260000	6300000	-0.00411423
HIC_SCAFFOLD_1	2100001	2140000	0.00179805		HIC_SCAFFOLD_1	10300001	10400000	0.018628		HIC_SCAFFOLD_1	6300001	6310000	-0.00885591
HIC_SCAFFOLD_1	2225000	2300000	0.00241333		HIC_SCAFFOLD_1	10300001	10400000	0.018628		HIC_SCAFFOLD_1	7525000	7600000	-0.00312262
HIC_SCAFFOLD_1	2200001	2300000	0.00241333		HIC_SCAFFOLD_1	10300001	10400000	0.018628		HIC_SCAFFOLD_1	7600001	7700000	-0.0171721
HIC_SCAFFOLD_1	2200001	2300000	0.00241333		HIC_SCAFFOLD_1	10325000	10400000	0.018628		HIC_SCAFFOLD_1	7700001	7800000	0.000701566
HIC_SCAFFOLD_1	2200001	2300000	0.00241333		HIC_SCAFFOLD_1	10300001	10400000	0.018628		HIC_SCAFFOLD_1	7800001	7900000	-0.0185218
HIC_SCAFFOLD_1	2200001	2300000	0.00241333		HIC_SCAFFOLD_1	10300001	10400000	0.018628		HIC_SCAFFOLD_1	7900001	8000000	-0.0384865
HIC_SCAFFOLD_1	2200001	2275000	0.00241333		HIC_SCAFFOLD_1	10430000	10500000	0.00526502		HIC_SCAFFOLD_1	8000001	8100000	-0.0380041
HIC_SCAFFOLD_1	2200001	2300000	0.00241333		HIC_SCAFFOLD_1	10400001	10500000	0.00526502		HIC_SCAFFOLD_1	8025000	8100000	-0.0380041
HIC_SCAFFOLD_1	2200001	2225000	0.00241333		HIC_SCAFFOLD_1	10400001	10500000	0.00526502		HIC_SCAFFOLD_1	8100001	8125000	-0.0097743
HIC_SCAFFOLD_1	2200001	2250000	0.00241333		HIC_SCAFFOLD_1	10400001	10500000	0.00526502		HIC_SCAFFOLD_1	8100001	8150000	-0.0097743
HIC_SCAFFOLD_1	2200001	2300000	0.00241333		HIC_SCAFFOLD_1	10400001	10500000	0.00526502		HIC_SCAFFOLD_1	8625000	8700000	-0.0168666
HIC_SCAFFOLD_1	2200001	2300000	0.00241333		HIC_SCAFFOLD_1	10400001	10500000	0.00526502		HIC_SCAFFOLD_1	8700001	8800000	-0.019939
HIC_SCAFFOLD_1	2200001	2300000	0.00241333		HIC_SCAFFOLD_1	10400001	10500000	0.00526502		HIC_SCAFFOLD_1	8700001	8750000	-0.019939
HIC_SCAFFOLD_1	2200001	2300000	0.00241333		HIC_SCAFFOLD_1	10400001	10500000	0.00526502		HIC_SCAFFOLD_1	8760000	8800000	-0.019939
HIC_SCAFFOLD_1	2350000	2400000	0.0106051		HIC_SCAFFOLD_1	10580000	10600000	0.0128222		HIC_SCAFFOLD_1	8800001	8900000	-0.0166286
HIC_SCAFFOLD_1	2300001	2400000	0.0106051		HIC_SCAFFOLD_1	10510000	10600000	0.0128222		HIC_SCAFFOLD_1	8800001	8900000	-0.0166286
HIC_SCAFFOLD_1	2350000	2400000	0.0106051		HIC_SCAFFOLD_1	10500001	10600000	0.0128222		HIC_SCAFFOLD_1	8900001	8975000	-0.0174763
HIC_SCAFFOLD_1	2300001	2330000	0.0106051		HIC_SCAFFOLD_1	10500001	10530000	0.0128222		HIC_SCAFFOLD_1	8900001	9000000	-0.0174763
HIC_SCAFFOLD_1	2340000	2400000	0.0106051		HIC_SCAFFOLD_1	10500001	10550000	0.0128222		HIC_SCAFFOLD_1	9000001	9100000	-0.0091209
HIC_SCAFFOLD_1	2340000	2400000	0.0106051		HIC_SCAFFOLD_1	10500001	10600000	0.0128222		HIC_SCAFFOLD_1	9100001	9145000	0.00203567
HIC_SCAFFOLD_1	2300001	2310000	0.0106051		HIC_SCAFFOLD_1	10500001	10600000	0.0128222		HIC_SCAFFOLD_1	9875000	9900000	-0.00361506
HIC_SCAFFOLD_1	2300001	2400000	0.0106051		HIC_SCAFFOLD_1	10500001	10600000	0.0128222		HIC_SCAFFOLD_1	9800001	9900000	-0.00361506
HIC_SCAFFOLD_1	2300001	2400000	0.0106051		HIC_SCAFFOLD_1	10500001	10600000	0.0128222		HIC_SCAFFOLD_1	9900001	9950000	-0.0065675
HIC_SCAFFOLD_1	2300001	2330000	0.0106051		HIC_SCAFFOLD_1	10500001	10600000	0.0128222		HIC_SCAFFOLD_1	9900001	10000000	-0.0065675
HIC_SCAFFOLD_1	2300001	2400000	0.0106051		HIC_SCAFFOLD_1	10600001	10700000	0.00560854		HIC_SCAFFOLD_1	10000001	10100000	-0.00780619
HIC_SCAFFOLD_1	2300001	2400000	0.0106051		HIC_SCAFFOLD_1	10600001	10700000	0.00560854		HIC_SCAFFOLD_1	10100001	10200000	0.0153581
HIC_SCAFFOLD_1	2400001	2500000	-0.00953395		HIC_SCAFFOLD_1	10600001	10700000	0.00560854		HIC_SCAFFOLD_1	10100001	10125000	0.0153581
HIC_SCAFFOLD_1	2400001	2500000	-0.00953395		HIC_SCAFFOLD_1	10600001	10700000	0.00560854		HIC_SCAFFOLD_1	10280000	10300000	0.0148423
HIC_SCAFFOLD_1	2400001	2425000	-0.00953395		HIC_SCAFFOLD_1	10600001	10700000	0.00560854		HIC_SCAFFOLD_1	10275000	10300000	0.0148423
HIC_SCAFFOLD_1	2400001	2500000	-0.00953395		HIC_SCAFFOLD_1	10600001	10700000	0.00560854		HIC_SCAFFOLD_1	10300001	10320000	0.017233
HIC_SCAFFOLD_1	2400001	2500000	-0.00953395		HIC_SCAFFOLD_1	10600001	10700000	0.00560854		HIC_SCAFFOLD_1	10300001	10400000	0.017233
HIC_SCAFFOLD_1	2400001	2500000	-0.00953395		HIC_SCAFFOLD_1	10600001	10700000	0.00560854		HIC_SCAFFOLD_1	10375000	10400000	0.017233
HIC_SCAFFOLD_1	2400001	2450000	-0.00953395		HIC_SCAFFOLD_1	10740000	10800000	0.0104894		HIC_SCAFFOLD_1	10400001	10475000	-0.00736092
HIC_SCAFFOLD_1	2400001	2500000	-0.00953395		HIC_SCAFFOLD_1	10700001	10710000	0.0104894		HIC_SCAFFOLD_1	10425000	10500000	-0.00736092
HIC_SCAFFOLD_1	2400001	2500000	-0.00953395		HIC_SCAFFOLD_1	10700001	10800000	0.0104894		HIC_SCAFFOLD_1	10400001	10500000	-0.00736092
HIC_SCAFFOLD_1	2500001	2550000	0.00559735		HIC_SCAFFOLD_1	10700001	10740000	0.0104894		HIC_SCAFFOLD_1	10505000	10600000	0.00424771
HIC_SCAFFOLD_1	2500001	2600000	0.00559735		HIC_SCAFFOLD_1	10700001	10800000	0.0104894		HIC_SCAFFOLD_1	10500001	10600000	0.00424771
HIC_SCAFFOLD_1	2500001	2600000	0.00559735		HIC_SCAFFOLD_1	10700001	10725000	0.0104894		HIC_SCAFFOLD_1	10500001	10525000	0.00424771
HIC_SCAFFOLD_1	2500001	2600000	0.00559735		HIC_SCAFFOLD_1	10700001	10800000	0.0104894		HIC_SCAFFOLD_1	10600001	10700000	0.00751049
HIC_SCAFFOLD_1	2500001	2525000	0.00559735		HIC_SCAFFOLD_1	10700001	10725000	0.0104894		HIC_SCAFFOLD_1	10600001	10675000	0.00751049
HIC_SCAFFOLD_1	2550000	2600000	0.00559735		HIC_SCAFFOLD_1	10700001	10775000	0.0104894		HIC_SCAFFOLD_1	10700001	10800000	-0.0138895
HIC_SCAFFOLD_1	2500001	2590000	0.00559735		HIC_SCAFFOLD_1	10800001	10900000	0.00714944		HIC_SCAFFOLD_1	10800001	10875000	0.0200657
HIC_SCAFFOLD_1	2500001	2600000	0.00559735		HIC_SCAFFOLD_1	10800001	10870000	0.00714944		HIC_SCAFFOLD_1	10900001	11000000	0.0115333
HIC_SCAFFOLD_1	2600001	2625000	0.0120263		HIC_SCAFFOLD_1	10820000	10880000	0.00714944		HIC_SCAFFOLD_1	11000001	11100000	0.0131091
HIC_SCAFFOLD_1	2600001	2700000	0.0120263		HIC_SCAFFOLD_1	10800001	10900000	0.00714944		HIC_SCAFFOLD_1	11100001	11200000	-0.000353659
HIC_SCAFFOLD_1	2600001	2660000	0.0120263		HIC_SCAFFOLD_1	10800001	10900000	0.00714944		HIC_SCAFFOLD_1	11200001	11300000	-0.00355958
HIC_SCAFFOLD_1	2600001	2700000	0.0120263		HIC_SCAFFOLD_1	10900001	11000000	0.0134304		HIC_SCAFFOLD_1	11300001	11400000	0.00623243
HIC_SCAFFOLD_1	2600001	2670000	0.0120263		HIC_SCAFFOLD_1	11000001	11100000	0.0134667		HIC_SCAFFOLD_1	11400001	11425000	0.0104421
HIC_SCAFFOLD_1	2700001	2800000	0.0184314		HIC_SCAFFOLD_1	11100001	11200000	0.00758609		HIC_SCAFFOLD_1	12060000	12100000	-0.013337
HIC_SCAFFOLD_1	2700001	2800000	0.0184314		HIC_SCAFFOLD_1	11200001	11300000	0.00421309		HIC_SCAFFOLD_1	12060000	12095000	-0.013337
HIC_SCAFFOLD_1	2800001	2840000	0.017302		HIC_SCAFFOLD_1	11355000	11400000	0.0167234		HIC_SCAFFOLD_1	12100001	12140000	-0.0127513
HIC_SCAFFOLD_1	2800001	2900000	0.017302		HIC_SCAFFOLD_1	11370000	11400000	0.0167234		HIC_SCAFFOLD_1	12100001	12140000	-0.0127513
HIC_SCAFFOLD_1	2900001	3000000	0.0175476		HIC_SCAFFOLD_1	11300001	11400000	0.0167234		HIC_SCAFFOLD_1	12150000	12200000	-0.0127513
HIC_SCAFFOLD_1	2900001	3000000	0.0175476		HIC_SCAFFOLD_1	11400001	11500000	0.00428304		HIC_SCAFFOLD_1	12200001	12300000	-0.019454
HIC_SCAFFOLD_1	3020000	3100000	0.0137004		HIC_SCAFFOLD_1	11400001	11425000	0.00428304		HIC_SCAFFOLD_1	12300001	12305000	-0.017476
HIC_SCAFFOLD_1	3000001	3100000	0.0137004		HIC_SCAFFOLD_1	12060000	12100000	-0.014742		HIC_SCAFFOLD_1	13930000	13990000	-0.0167
HIC_SCAFFOLD_1	3000001	3100000	0.0137004		HIC_SCAFFOLD_1	12060000	12095000	-0.014742		HIC_SCAFFOLD_1	14175000	14200000	-0.023042
HIC_SCAFFOLD_1	3100001	3120000	0.0147449		HIC_SCAFFOLD_1	12080000	12100000	-0.014742		HIC_SCAFFOLD_1	14250000	14300000	-0.02381
HIC_SCAFFOLD_1	3100001	3200000	0.0147449		HIC_SCAFFOLD_1	12040000	12100000	-0.014742		HIC_SCAFFOLD_1	14200001	14300000	-0.02381
HIC_SCAFFOLD_1	3200001	3300000	0.0188198		HIC_SCAFFOLD_1	12100001	12140000	-0.016586		HIC_SCAFFOLD_1	14250000	14300000	-0.02381
HIC_SCAFFOLD_1	3300001	3400000	0.017514		HIC_SCAFFOLD_1	12100001	12135000	-0.016586		HIC_SCAFFOLD_1	14300001	14400000	-0.0145661
HIC_SCAFFOLD_1	3400001	3500000	0.00888157		HIC_SCAFFOLD_1	12100001	12200000	-0.016586		HIC_SCAFFOLD_1	14300001	14400000	-0.0145661
HIC_SCAFFOLD_1	3500001	3600000	0.0115035		HIC_SCAFFOLD_1	12200001	12300000	-0.0176622		HIC_SCAFFOLD_1	14400001	14500000	-0.0217872
HIC_SCAFFOLD_1	3600001	3650000	0.0185526		HIC_SCAFFOLD_1	12380000	12400000	-0.0205814		HIC_SCAFFOLD_1	14400001	14500000	-0.0217872
HIC_SCAFFOLD_1	4500001	4575000	0.010895		HIC_SCAFFOLD_1	12300001	12400000	-0.0205814		HIC_SCAFFOLD_1	14500001	14600000	-0.0216717
HIC_SCAFFOLD_1	4760000	4800000	0.0109728		HIC_SCAFFOLD_1	12400001	12500000	-0.0211261		HIC_SCAFFOLD_1	14600001	14700000	-0.022351
HIC_SCAFFOLD_1	4800001	4810000	0.00685766		HIC_SCAFFOLD_1	12430000	12500000	-0.0211261		HIC_SCAFFOLD_1	14700001	14800000	-0.0242779
HIC_SCAFFOLD_1	5475000	5500000	0.00476114		HIC_SCAFFOLD_1	12400001	12500000	-0.0211261		HIC_SCAFFOLD_1	14800001	14900000	-0.022263
HIC_SCAFFOLD_1	5400001	5500000	0.00476114		HIC_SCAFFOLD_1	12500001	12600000	-0.0218456		HIC_SCAFFOLD_1	14900001	14950000	-0.0266435
HIC_SCAFFOLD_1	5500001	5505000	-0.00224349		HIC_SCAFFOLD_1	12500001	12600000	-0.0218456		HIC_SCAFFOLD_1	15200001	15300000	-0.0193549
HIC_SCAFFOLD_1	5500001	5525000	-0.00224349		HIC_SCAFFOLD_1	12500001	12600000	-0.0218456		HIC_SCAFFOLD_1	15300001	15325000	-0.023703
HIC_SCAFFOLD_1	5795000	5800000	-0.000106949		HIC_SCAFFOLD_1	12600001	12700000	-0.0194557		HIC_SCAFFOLD_1	15560000	15600000	-0.0216322
HIC_SCAFFOLD_1	5770000	5800000	-0.000106949		HIC_SCAFFOLD_1	12600001	12700000	-0.0194557		HIC_SCAFFOLD_1	15600001	15650000	-0.0235134
HIC_SCAFFOLD_1	5800001	5825000	0.00555325		HIC_SCAFFOLD_1	12600001	12700000	-0.0194557		HIC_SCAFFOLD_1	16620000	16700000	0.0210073
HIC_SCAFFOLD_1	5800001	5835000	0.00555325		HIC_SCAFFOLD_1	12700001	12800000	-0.0199808		HIC_SCAFFOLD_1	16720000	16760000	0.0361007
HIC_SCAFFOLD_1	6850000	6900000	-0.0257129		HIC_SCAFFOLD_1	12700001	12800000	-0.0199808		HIC_SCAFFOLD_1	16700001	16710000	0.0361007
HIC_SCAFFOLD_1	6900001	6950000	-0.0241744		HIC_SCAFFOLD_1	12700001	12800000	-0.0199808		HIC_SCAFFOLD_1	16775000	16800000	0.0361007
HIC_SCAFFOLD_1	7375000	7400000	-0.023788		HIC_SCAFFOLD_1	12800001	12900000	-0.0193452		HIC_SCAFFOLD_1	16800001	16875000	0.0320388
HIC_SCAFFOLD_1	7425000	7500000	-0.00943035		HIC_SCAFFOLD_1	12800001	12900000	-0.0193452		HIC_SCAFFOLD_1	16900001	17000000	0.0166423
HIC_SCAFFOLD_1	7400001	7500000	-0.00943035		HIC_SCAFFOLD_1	12800001	12900000	-0.0193452		HIC_SCAFFOLD_1	17000001	17025000	0.0141737
HIC_SCAFFOLD_1	7525000	7600000	-0.00425794		HIC_SCAFFOLD_1	12900001	13000000	-0.01931		HIC_SCAFFOLD_1	18040000	18080000	0.00752254
HIC_SCAFFOLD_1	7500001	7600000	-0.00425794		HIC_SCAFFOLD_1	12900001	13000000	-0.01931		HIC_SCAFFOLD_1	18040000	18100000	0.00752254
HIC_SCAFFOLD_1	7500001	7600000	-0.00425794		HIC_SCAFFOLD_1	13000001	13100000	-0.0198317		HIC_SCAFFOLD_1	18125000	18200000	0.00896991
HIC_SCAFFOLD_1	7600001	7700000	-0.018251		HIC_SCAFFOLD_1	13000001	13100000	-0.0198317		HIC_SCAFFOLD_1	18100001	18110000	0.00896991
HIC_SCAFFOLD_1	7600001	7700000	-0.018251		HIC_SCAFFOLD_1	13100001	13200000	-0.0180538		HIC_SCAFFOLD_1	21100001	21140000	0.0140751
HIC_SCAFFOLD_1	7600001	7650000	-0.018251		HIC_SCAFFOLD_1	13100001	13200000	-0.0180538		HIC_SCAFFOLD_1	22165000	22200000	0.0281809
HIC_SCAFFOLD_1	7700001	7800000	-0.00411865		HIC_SCAFFOLD_1	13200001	13300000	-0.0205067		HIC_SCAFFOLD_1	22200001	22205000	0.0109875
HIC_SCAFFOLD_1	7800001	7900000	-0.0123797		HIC_SCAFFOLD_1	13200001	13300000	-0.0205067		HIC_SCAFFOLD_1	22675000	22700000	0.0111254
HIC_SCAFFOLD_1	7900001	8000000	-0.0220596		HIC_SCAFFOLD_1	13300001	13400000	-0.0208454		HIC_SCAFFOLD_1	22700001	22800000	0.0228938
HIC_SCAFFOLD_1	8025000	8100000	-0.0223076		HIC_SCAFFOLD_1	13300001	13400000	-0.0208454		HIC_SCAFFOLD_1	22800001	22850000	0.0176509
HIC_SCAFFOLD_1	8000001	8100000	-0.0223076		HIC_SCAFFOLD_1	13400001	13500000	-0.0207477		HIC_SCAFFOLD_1	23825000	23900000	-0.00538813
HIC_SCAFFOLD_1	8100001	8125000	-0.0114072		HIC_SCAFFOLD_1	13400001	13500000	-0.0207477		HIC_SCAFFOLD_1	23900001	24000000	0.00697131
HIC_SCAFFOLD_1	8100001	8125000	-0.0114072		HIC_SCAFFOLD_1	13500001	13550000	-0.0228254		HIC_SCAFFOLD_1	24285000	24300000	0.0133755
HIC_SCAFFOLD_1	8690000	8700000	-0.0236069		HIC_SCAFFOLD_1	13500001	13600000	-0.0228254		HIC_SCAFFOLD_1	24300001	24355000	0.00794512
HIC_SCAFFOLD_1	8610000	8700000	-0.0236069		HIC_SCAFFOLD_1	13600001	13700000	-0.017518		HIC_SCAFFOLD_1	24890000	24900000	0.0218655
HIC_SCAFFOLD_1	8775000	8800000	-0.021935		HIC_SCAFFOLD_1	13700001	13800000	-0.0207033		HIC_SCAFFOLD_1	24890000	24900000	0.0218655
HIC_SCAFFOLD_1	8700001	8800000	-0.021935		HIC_SCAFFOLD_1	13800001	13900000	-0.0180661		HIC_SCAFFOLD_1	24900001	25000000	0.0253386
HIC_SCAFFOLD_1	8700001	8750000	-0.021935		HIC_SCAFFOLD_1	13925000	14000000	-0.0174755		HIC_SCAFFOLD_1	24980000	25000000	0.0253386
HIC_SCAFFOLD_1	8800001	8900000	-0.0199353		HIC_SCAFFOLD_1	13980000	14000000	-0.0174755		HIC_SCAFFOLD_1	24900001	24955000	0.0253386
HIC_SCAFFOLD_1	8810000	8900000	-0.0199353		HIC_SCAFFOLD_1	13900001	14000000	-0.0174755		HIC_SCAFFOLD_1	25000001	25040000	0.0237868
HIC_SCAFFOLD_1	8800001	8900000	-0.0199353		HIC_SCAFFOLD_1	14000001	14100000	-0.0172177		HIC_SCAFFOLD_1	25000001	25040000	0.0237868
HIC_SCAFFOLD_1	8900001	8975000	-0.0217701		HIC_SCAFFOLD_1	14000001	14100000	-0.0172177		HIC_SCAFFOLD_1	26120000	26160000	0.0132222
HIC_SCAFFOLD_1	8900001	9000000	-0.0217701		HIC_SCAFFOLD_1	14130000	14200000	-0.0168372		HIC_SCAFFOLD_1	26250000	26295000	-0.0053911
HIC_SCAFFOLD_1	8900001	9000000	-0.0217701		HIC_SCAFFOLD_1	14125000	14200000	-0.0168372		HIC_SCAFFOLD_1	28700001	28790000	0.0141514
HIC_SCAFFOLD_1	8900001	8980000	-0.0217701		HIC_SCAFFOLD_1	14100001	14200000	-0.0168372		HIC_SCAFFOLD_1	28940000	29000000	0.0210981
HIC_SCAFFOLD_1	9025000	9100000	-0.0140708		HIC_SCAFFOLD_1	14100001	14200000	-0.0168372		HIC_SCAFFOLD_1	29000001	29050000	0.0158505
HIC_SCAFFOLD_1	9000001	9100000	-0.0140708		HIC_SCAFFOLD_1	14250000	14300000	-0.0185585		HIC_SCAFFOLD_1	29125000	29200000	0.00630917
HIC_SCAFFOLD_1	9000001	9100000	-0.0140708		HIC_SCAFFOLD_1	14200001	14300000	-0.0185585		HIC_SCAFFOLD_1	29200001	29300000	-0.00279512
HIC_SCAFFOLD_1	9100001	9200000	-0.00034476		HIC_SCAFFOLD_1	14200001	14300000	-0.0185585		HIC_SCAFFOLD_1	30025000	30100000	0.0119853
HIC_SCAFFOLD_1	9100001	9125000	-0.00034476		HIC_SCAFFOLD_1	14200001	14300000	-0.0185585		HIC_SCAFFOLD_1	31325000	31400000	0.0220961
HIC_SCAFFOLD_1	9200001	9300000	0.00633758		HIC_SCAFFOLD_1	14270000	14300000	-0.0185585		HIC_SCAFFOLD_1	31400001	31425000	0.0333604
HIC_SCAFFOLD_1	9300001	9350000	-0.00313443		HIC_SCAFFOLD_1	14200001	14300000	-0.0185585		HIC_SCAFFOLD_1	32140000	32200000	0.0308653
HIC_SCAFFOLD_1	9725000	9800000	0.00628161		HIC_SCAFFOLD_1	14275000	14300000	-0.0185585		HIC_SCAFFOLD_1	32225000	32260000	0.0300527
HIC_SCAFFOLD_1	9700001	9800000	0.00628161		HIC_SCAFFOLD_1	14300001	14400000	-0.0180901		HIC_SCAFFOLD_1	33840000	33900000	0.0173532
HIC_SCAFFOLD_1	9800001	9825000	-0.00590424		HIC_SCAFFOLD_1	14300001	14320000	-0.0180901		HIC_SCAFFOLD_1	33900001	33910000	0.00747857
HIC_SCAFFOLD_1	9875000	9900000	-0.00590424		HIC_SCAFFOLD_1	14300001	14400000	-0.0180901		HIC_SCAFFOLD_1	34565000	34595000	0.0223065
HIC_SCAFFOLD_1	9800001	9900000	-0.00590424		HIC_SCAFFOLD_1	14300001	14400000	-0.0180901		HIC_SCAFFOLD_1	34825000	34900000	0.0306401
HIC_SCAFFOLD_1	9800001	9900000	-0.00590424		HIC_SCAFFOLD_1	14310000	14400000	-0.0180901		HIC_SCAFFOLD_1	34900001	35000000	0.0278027
HIC_SCAFFOLD_1	9900001	9950000	-0.0124646		HIC_SCAFFOLD_1	14300001	14400000	-0.0180901		HIC_SCAFFOLD_1	38960000	39000000	-0.00124519
HIC_SCAFFOLD_1	9900001	10000000	-0.0124646		HIC_SCAFFOLD_1	14300001	14340000	-0.0180901		HIC_SCAFFOLD_1	40845000	40900000	-0.0078392
HIC_SCAFFOLD_1	9900001	10000000	-0.0124646		HIC_SCAFFOLD_1	14300001	14400000	-0.0180901		HIC_SCAFFOLD_1	40900001	40915000	0.00629758
HIC_SCAFFOLD_1	9975000	10000000	-0.0124646		HIC_SCAFFOLD_1	14400001	14500000	-0.0189804		HIC_SCAFFOLD_1	41075000	41100000	0.014531
HIC_SCAFFOLD_1	9900001	10000000	-0.0124646		HIC_SCAFFOLD_1	14400001	14500000	-0.0189804		HIC_SCAFFOLD_1	41100001	41175000	0.00551958
HIC_SCAFFOLD_1	9900001	10000000	-0.0124646		HIC_SCAFFOLD_1	14400001	14500000	-0.0189804		HIC_SCAFFOLD_1	41250000	41300000	0.00574144
HIC_SCAFFOLD_1	9900001	10000000	-0.0124646		HIC_SCAFFOLD_1	14400001	14500000	-0.0189804		HIC_SCAFFOLD_1	41300001	41350000	0.00965966
HIC_SCAFFOLD_1	9925000	10000000	-0.0124646		HIC_SCAFFOLD_1	14400001	14500000	-0.0189804		HIC_SCAFFOLD_1	41400001	41450000	0.0177446
HIC_SCAFFOLD_1	10000001	10100000	-0.0145487		HIC_SCAFFOLD_1	14400001	14500000	-0.0189804		HIC_SCAFFOLD_1	41625000	41700000	-0.00989029
HIC_SCAFFOLD_1	10000001	10100000	-0.0145487		HIC_SCAFFOLD_1	14475000	14500000	-0.0189804		HIC_SCAFFOLD_1	41700001	41750000	-0.012094
HIC_SCAFFOLD_1	10000001	10100000	-0.0145487		HIC_SCAFFOLD_1	14500001	14520000	-0.0193449		HIC_SCAFFOLD_1	42180000	42200000	0.000194933
HIC_SCAFFOLD_1	10000001	10100000	-0.0145487		HIC_SCAFFOLD_1	14500001	14550000	-0.0193449		HIC_SCAFFOLD_1	42200001	42260000	0.0109233
HIC_SCAFFOLD_1	10000001	10100000	-0.0145487		HIC_SCAFFOLD_1	14500001	14600000	-0.0193449		HIC_SCAFFOLD_1	42850000	42900000	0.00162313
HIC_SCAFFOLD_1	10000001	10100000	-0.0145487		HIC_SCAFFOLD_1	14500001	14600000	-0.0193449		HIC_SCAFFOLD_1	42900001	43000000	-0.00598502
HIC_SCAFFOLD_1	10000001	10100000	-0.0145487		HIC_SCAFFOLD_1	14500001	14600000	-0.0193449		HIC_SCAFFOLD_1	43000001	43100000	-0.0052717
HIC_SCAFFOLD_1	10100001	10200000	0.00471848		HIC_SCAFFOLD_1	14575000	14600000	-0.0193449		HIC_SCAFFOLD_1	43100001	43200000	0.00234563
HIC_SCAFFOLD_1	10100001	10200000	0.00471848		HIC_SCAFFOLD_1	14500001	14600000	-0.0193449		HIC_SCAFFOLD_1	43200001	43300000	0.000861403
HIC_SCAFFOLD_1	10100001	10150000	0.00471848		HIC_SCAFFOLD_1	14500001	14600000	-0.0193449		HIC_SCAFFOLD_1	43300001	43400000	-0.00344658
HIC_SCAFFOLD_1	10100001	10200000	0.00471848		HIC_SCAFFOLD_1	14600001	14700000	-0.02004		HIC_SCAFFOLD_1	43430000	43490000	0.0135444
HIC_SCAFFOLD_1	10165000	10200000	0.00471848		HIC_SCAFFOLD_1	14600001	14700000	-0.02004		HIC_SCAFFOLD_1	43400001	43500000	0.0135444
HIC_SCAFFOLD_1	10100001	10200000	0.00471848		HIC_SCAFFOLD_1	14600001	14700000	-0.02004		HIC_SCAFFOLD_1	43500001	43600000	0.0112948
HIC_SCAFFOLD_1	10100001	10200000	0.00471848		HIC_SCAFFOLD_1	14600001	14700000	-0.02004		HIC_SCAFFOLD_1	43500001	43535000	0.0112948
HIC_SCAFFOLD_1	10100001	10200000	0.00471848		HIC_SCAFFOLD_1	14600001	14700000	-0.02004		HIC_SCAFFOLD_1	43500001	43525000	0.0112948
HIC_SCAFFOLD_1	10100001	10200000	0.00471848		HIC_SCAFFOLD_1	14600001	14700000	-0.02004		HIC_SCAFFOLD_1	43600001	43700000	-0.0116803
HIC_SCAFFOLD_1	10170000	10200000	0.00471848		HIC_SCAFFOLD_1	14700001	14800000	-0.0184807		HIC_SCAFFOLD_1	43700001	43800000	-0.0113697
HIC_SCAFFOLD_1	10200001	10210000	0.0040058		HIC_SCAFFOLD_1	14700001	14800000	-0.0184807		HIC_SCAFFOLD_1	43800001	43900000	-0.00694672
HIC_SCAFFOLD_1	10280000	10300000	0.0040058		HIC_SCAFFOLD_1	14700001	14800000	-0.0184807		HIC_SCAFFOLD_1	43860000	43900000	-0.00694672
HIC_SCAFFOLD_1	10200001	10300000	0.0040058		HIC_SCAFFOLD_1	14700001	14800000	-0.0184807		HIC_SCAFFOLD_1	43900001	43925000	-0.0108877
HIC_SCAFFOLD_1	10200001	10300000	0.0040058		HIC_SCAFFOLD_1	14700001	14800000	-0.0184807		HIC_SCAFFOLD_1	43900001	43930000	-0.0108877
HIC_SCAFFOLD_1	10200001	10240000	0.0040058		HIC_SCAFFOLD_1	14700001	14800000	-0.0184807		HIC_SCAFFOLD_1	44050000	44100000	-0.0194029
HIC_SCAFFOLD_1	10200001	10300000	0.0040058		HIC_SCAFFOLD_1	14800001	14900000	-0.0197315		HIC_SCAFFOLD_1	44100001	44200000	-0.0226659
HIC_SCAFFOLD_1	10200001	10300000	0.0040058		HIC_SCAFFOLD_1	14800001	14860000	-0.0197315		HIC_SCAFFOLD_1	44200001	44300000	-0.0252142
HIC_SCAFFOLD_1	10200001	10300000	0.0040058		HIC_SCAFFOLD_1	14800001	14900000	-0.0197315		HIC_SCAFFOLD_1	44300001	44375000	-0.0270861
HIC_SCAFFOLD_1	10200001	10300000	0.0040058		HIC_SCAFFOLD_1	14800001	14825000	-0.0197315		HIC_SCAFFOLD_1	44950000	45000000	-0.0234824
HIC_SCAFFOLD_1	10200001	10300000	0.0040058		HIC_SCAFFOLD_1	14800001	14825000	-0.0197315		HIC_SCAFFOLD_1	45000001	45100000	-0.0224592
HIC_SCAFFOLD_1	10300001	10320000	0.00258007		HIC_SCAFFOLD_1	14800001	14900000	-0.0197315		HIC_SCAFFOLD_1	45100001	45200000	-0.0256899
HIC_SCAFFOLD_1	10350000	10400000	0.00258007		HIC_SCAFFOLD_1	14900001	15000000	-0.0182043		HIC_SCAFFOLD_1	45200001	45275000	-0.0252572
HIC_SCAFFOLD_1	10300001	10400000	0.00258007		HIC_SCAFFOLD_1	14900001	14930000	-0.0182043		HIC_SCAFFOLD_1	47800001	47900000	0.0110354
HIC_SCAFFOLD_1	10300001	10400000	0.00258007		HIC_SCAFFOLD_1	14900001	15000000	-0.0182043		HIC_SCAFFOLD_1	47900001	47960000	0.0139314
HIC_SCAFFOLD_1	10300001	10400000	0.00258007		HIC_SCAFFOLD_1	15000001	15100000	-0.018501		HIC_SCAFFOLD_1	47980000	48000000	0.0139314
HIC_SCAFFOLD_1	10325000	10400000	0.00258007		HIC_SCAFFOLD_1	15100001	15175000	-0.0199076		HIC_SCAFFOLD_1	48000001	48100000	0.0135688
HIC_SCAFFOLD_1	10300001	10400000	0.00258007		HIC_SCAFFOLD_1	15100001	15200000	-0.0199076		HIC_SCAFFOLD_1	48130000	48200000	0.0149879
HIC_SCAFFOLD_1	10300001	10400000	0.00258007		HIC_SCAFFOLD_1	15200001	15300000	-0.0225276		HIC_SCAFFOLD_1	48100001	48200000	0.0149879
HIC_SCAFFOLD_1	10300001	10400000	0.00258007		HIC_SCAFFOLD_1	15300001	15400000	-0.0213124		HIC_SCAFFOLD_1	48200001	48220000	0.0137499
HIC_SCAFFOLD_1	10400001	10475000	-0.0116147		HIC_SCAFFOLD_1	15495000	15500000	-0.0205386		HIC_SCAFFOLD_1	48200001	48290000	0.0137499
HIC_SCAFFOLD_1	10400001	10475000	-0.0116147		HIC_SCAFFOLD_1	15400001	15500000	-0.0205386		HIC_SCAFFOLD_1	50325000	50400000	0.00611458
HIC_SCAFFOLD_1	10400001	10500000	-0.0116147		HIC_SCAFFOLD_1	15500001	15540000	-0.0187707		HIC_SCAFFOLD_1	50400001	50425000	0.00208306
HIC_SCAFFOLD_1	10400001	10500000	-0.0116147		HIC_SCAFFOLD_1	15500001	15600000	-0.0187707		HIC_SCAFFOLD_1	51490000	51500000	0.0208357
HIC_SCAFFOLD_1	10400001	10500000	-0.0116147		HIC_SCAFFOLD_1	15600001	15700000	-0.0175733		HIC_SCAFFOLD_1	51500001	51520000	0.0247141
HIC_SCAFFOLD_1	10425000	10500000	-0.0116147		HIC_SCAFFOLD_1	15700001	15720000	-0.0115484		HIC_SCAFFOLD_1	51870000	51900000	0.00639231
HIC_SCAFFOLD_1	10400001	10500000	-0.0116147		HIC_SCAFFOLD_1	16080000	16100000	0.0107779		HIC_SCAFFOLD_1	51900001	51940000	0.0128787
HIC_SCAFFOLD_1	10400001	10500000	-0.0116147		HIC_SCAFFOLD_1	16100001	16130000	0.0114659		HIC_SCAFFOLD_1	51975000	52000000	0.0128787
HIC_SCAFFOLD_1	10400001	10500000	-0.0116147		HIC_SCAFFOLD_1	16125000	16200000	0.0114659		HIC_SCAFFOLD_1	52000001	52050000	0.0112032
HIC_SCAFFOLD_1	10560000	10600000	-0.00494915		HIC_SCAFFOLD_1	16200001	16300000	0.0127818		HIC_SCAFFOLD_1	52220000	52275000	0.0168848
HIC_SCAFFOLD_1	10505000	10600000	-0.00494915		HIC_SCAFFOLD_1	16300001	16400000	0.016818		HIC_SCAFFOLD_1	52800001	52900000	-0.0104754
HIC_SCAFFOLD_1	10500001	10600000	-0.00494915		HIC_SCAFFOLD_1	16300001	16400000	0.016818		HIC_SCAFFOLD_1	52900001	52950000	-0.0063608
HIC_SCAFFOLD_1	10500001	10600000	-0.00494915		HIC_SCAFFOLD_1	16400001	16500000	0.0135061		HIC_SCAFFOLD_1	53000001	53100000	-0.00596889
HIC_SCAFFOLD_1	10500001	10600000	-0.00494915		HIC_SCAFFOLD_1	16400001	16500000	0.0135061		HIC_SCAFFOLD_1	53100001	53125000	0.00521653
HIC_SCAFFOLD_1	10500001	10600000	-0.00494915		HIC_SCAFFOLD_1	16500001	16600000	0.0200095		HIC_SCAFFOLD_1	53225000	53300000	0.0128052
HIC_SCAFFOLD_1	10500001	10600000	-0.00494915		HIC_SCAFFOLD_1	16500001	16600000	0.0200095		HIC_SCAFFOLD_1	53360000	53400000	0.00714823
HIC_SCAFFOLD_1	10500001	10600000	-0.00494915		HIC_SCAFFOLD_1	16600001	16700000	0.0204397		HIC_SCAFFOLD_1	53300001	53400000	0.00714823
HIC_SCAFFOLD_1	10500001	10600000	-0.00494915		HIC_SCAFFOLD_1	16600001	16700000	0.0204397		HIC_SCAFFOLD_1	53400001	53430000	0.0102478
HIC_SCAFFOLD_1	10650000	10700000	-0.00105267		HIC_SCAFFOLD_1	16700001	16800000	0.0230802		HIC_SCAFFOLD_1	53400001	53425000	0.0102478
HIC_SCAFFOLD_1	10600001	10660000	-0.00105267		HIC_SCAFFOLD_1	16700001	16800000	0.0230802		HIC_SCAFFOLD_1	53540000	53600000	0.016912
HIC_SCAFFOLD_1	10600001	10700000	-0.00105267		HIC_SCAFFOLD_1	16800001	16850000	0.0194113		HIC_SCAFFOLD_1	53550000	53600000	0.016912
HIC_SCAFFOLD_1	10600001	10700000	-0.00105267		HIC_SCAFFOLD_1	16800001	16900000	0.0194113		HIC_SCAFFOLD_1	53600001	53675000	0.00968323
HIC_SCAFFOLD_1	10600001	10625000	-0.00105267		HIC_SCAFFOLD_1	16900001	17000000	0.0141936		HIC_SCAFFOLD_1	53740000	53800000	0.00883205
HIC_SCAFFOLD_1	10600001	10700000	-0.00105267		HIC_SCAFFOLD_1	17000001	17100000	0.0155898		HIC_SCAFFOLD_1	53875000	53900000	0.00349914
HIC_SCAFFOLD_1	10600001	10675000	-0.00105267		HIC_SCAFFOLD_1	17100001	17200000	0.0194005		HIC_SCAFFOLD_1	53800001	53900000	0.00349914
HIC_SCAFFOLD_1	10600001	10700000	-0.00105267		HIC_SCAFFOLD_1	17200001	17300000	0.0229158		HIC_SCAFFOLD_1	53900001	53950000	-0.00118787
HIC_SCAFFOLD_1	10600001	10700000	-0.00105267		HIC_SCAFFOLD_1	17300001	17400000	0.0188645		HIC_SCAFFOLD_1	53900001	53960000	-0.00118787
HIC_SCAFFOLD_1	10600001	10700000	-0.00105267		HIC_SCAFFOLD_1	17400001	17500000	0.0206818		HIC_SCAFFOLD_1	54300001	54400000	-0.0138922
HIC_SCAFFOLD_1	10700001	10800000	-0.0132659		HIC_SCAFFOLD_1	17500001	17600000	0.0142675		HIC_SCAFFOLD_1	54400001	54500000	-0.0168285
HIC_SCAFFOLD_1	10740000	10800000	-0.0132659		HIC_SCAFFOLD_1	17600001	17700000	0.0054318		HIC_SCAFFOLD_1	54500001	54600000	-0.0216689
HIC_SCAFFOLD_1	10700001	10800000	-0.0132659		HIC_SCAFFOLD_1	17700001	17800000	0.00357918		HIC_SCAFFOLD_1	54600001	54700000	-0.01615
HIC_SCAFFOLD_1	10700001	10800000	-0.0132659		HIC_SCAFFOLD_1	17800001	17900000	0.0138752		HIC_SCAFFOLD_1	54700001	54800000	-0.0215961
HIC_SCAFFOLD_1	10700001	10800000	-0.0132659		HIC_SCAFFOLD_1	17900001	18000000	0.0137557		HIC_SCAFFOLD_1	54800001	54900000	-0.0262748
HIC_SCAFFOLD_1	10700001	10725000	-0.0132659		HIC_SCAFFOLD_1	18040000	18100000	0.00662478		HIC_SCAFFOLD_1	54900001	55000000	-0.0271215
HIC_SCAFFOLD_1	10700001	10800000	-0.0132659		HIC_SCAFFOLD_1	18000001	18100000	0.00662478		HIC_SCAFFOLD_1	55000001	55100000	-0.024831
HIC_SCAFFOLD_1	10800001	10875000	0.00469445		HIC_SCAFFOLD_1	18100001	18110000	0.0095842		HIC_SCAFFOLD_1	55100001	55200000	-0.0186734
HIC_SCAFFOLD_1	10800001	10880000	0.00469445		HIC_SCAFFOLD_1	18100001	18200000	0.0095842		HIC_SCAFFOLD_1	55200001	55300000	-0.021805
HIC_SCAFFOLD_1	10800001	10875000	0.00469445		HIC_SCAFFOLD_1	18200001	18300000	0.00674418		HIC_SCAFFOLD_1	55300001	55400000	-0.0186688
HIC_SCAFFOLD_1	10800001	10900000	0.00469445		HIC_SCAFFOLD_1	18300001	18400000	-0.000745608		HIC_SCAFFOLD_1	55400001	55500000	-0.0158738
HIC_SCAFFOLD_1	10800001	10900000	0.00469445		HIC_SCAFFOLD_1	18400001	18500000	-0.00213625		HIC_SCAFFOLD_1	55500001	55600000	-0.0121741
HIC_SCAFFOLD_1	10800001	10880000	0.00469445		HIC_SCAFFOLD_1	18500001	18600000	0.00801715		HIC_SCAFFOLD_1	55600001	55700000	-0.00537356
HIC_SCAFFOLD_1	10900001	11000000	-0.00188877		HIC_SCAFFOLD_1	18625000	18700000	0.0143532		HIC_SCAFFOLD_1	55700001	55800000	-0.0005201
HIC_SCAFFOLD_1	11000001	11100000	-0.00318905		HIC_SCAFFOLD_1	18600001	18700000	0.0143532		HIC_SCAFFOLD_1	55800001	55900000	-0.00151069
HIC_SCAFFOLD_1	11100001	11200000	-0.00630171		HIC_SCAFFOLD_1	18700001	18800000	0.020258		HIC_SCAFFOLD_1	55900001	56000000	-0.00699882
HIC_SCAFFOLD_1	11200001	11300000	-0.00918368		HIC_SCAFFOLD_1	18800001	18900000	0.0162749		HIC_SCAFFOLD_1	56000001	56100000	0.000306056
HIC_SCAFFOLD_1	11300001	11400000	-0.000327781		HIC_SCAFFOLD_1	18900001	19000000	0.0144715		HIC_SCAFFOLD_1	56100001	56200000	0.00801244
HIC_SCAFFOLD_1	11370000	11400000	-0.000327781		HIC_SCAFFOLD_1	19000001	19100000	0.0121462		HIC_SCAFFOLD_1	56250000	56300000	0.0118887
HIC_SCAFFOLD_1	11400001	11425000	0.00341359		HIC_SCAFFOLD_1	19100001	19200000	0.00930185		HIC_SCAFFOLD_1	56200001	56300000	0.0118887
HIC_SCAFFOLD_1	11400001	11410000	0.00341359		HIC_SCAFFOLD_1	19200001	19300000	0.0101497		HIC_SCAFFOLD_1	56300001	56325000	0.0101648
HIC_SCAFFOLD_1	12060000	12100000	-0.0235377		HIC_SCAFFOLD_1	19300001	19400000	0.0123927		HIC_SCAFFOLD_1	56375000	56400000	0.0101648
HIC_SCAFFOLD_1	12060000	12095000	-0.0235377		HIC_SCAFFOLD_1	19400001	19500000	0.0116382		HIC_SCAFFOLD_1	56400001	56500000	0.00278464
HIC_SCAFFOLD_1	12100001	12135000	-0.0233129		HIC_SCAFFOLD_1	19500001	19600000	0.0130405		HIC_SCAFFOLD_1	56500001	56600000	0.00312793
HIC_SCAFFOLD_1	12150000	12200000	-0.0233129		HIC_SCAFFOLD_1	19600001	19700000	0.013288		HIC_SCAFFOLD_1	56600001	56625000	0.017986
HIC_SCAFFOLD_1	12200001	12300000	-0.0249012		HIC_SCAFFOLD_1	19700001	19800000	0.0102188		HIC_SCAFFOLD_1	57435000	57465000	0.029508
HIC_SCAFFOLD_1	12285000	12300000	-0.0249012		HIC_SCAFFOLD_1	19800001	19900000	0.00884432		HIC_SCAFFOLD_1	57670000	57700000	-0.000914019
HIC_SCAFFOLD_1	12300001	12305000	-0.0248447		HIC_SCAFFOLD_1	19900001	20000000	0.00884938		HIC_SCAFFOLD_1	57725000	57775000	0.00838893
HIC_SCAFFOLD_1	12300001	12400000	-0.0248447		HIC_SCAFFOLD_1	20000001	20100000	0.0113629		HIC_SCAFFOLD_1	57700001	57720000	0.00838893
HIC_SCAFFOLD_1	12400001	12500000	-0.0240751		HIC_SCAFFOLD_1	20100001	20200000	0.00812073		HIC_SCAFFOLD_1	58050000	58100000	0.0102735
HIC_SCAFFOLD_1	12500001	12600000	-0.0249523		HIC_SCAFFOLD_1	20200001	20300000	0.0110466		HIC_SCAFFOLD_1	58050000	58100000	0.0102735
HIC_SCAFFOLD_1	12600001	12700000	-0.0257743		HIC_SCAFFOLD_1	20300001	20400000	0.0135308		HIC_SCAFFOLD_1	58140000	58200000	0.0190024
HIC_SCAFFOLD_1	12700001	12800000	-0.0263307		HIC_SCAFFOLD_1	20400001	20500000	0.0114283		HIC_SCAFFOLD_1	58100001	58130000	0.0190024
HIC_SCAFFOLD_1	12800001	12900000	-0.024426		HIC_SCAFFOLD_1	20500001	20600000	0.0120573		HIC_SCAFFOLD_1	58100001	58200000	0.0190024
HIC_SCAFFOLD_1	12900001	13000000	-0.0246332		HIC_SCAFFOLD_1	20600001	20700000	0.00629019		HIC_SCAFFOLD_1	58200001	58260000	0.00337262
HIC_SCAFFOLD_1	13000001	13100000	-0.0250529		HIC_SCAFFOLD_1	20700001	20800000	0.0099639		HIC_SCAFFOLD_1	58200001	58260000	0.00337262
HIC_SCAFFOLD_1	13100001	13200000	-0.0267061		HIC_SCAFFOLD_1	20800001	20900000	0.014275		HIC_SCAFFOLD_1	58550000	58600000	0.0215275
HIC_SCAFFOLD_1	13200001	13300000	-0.0254103		HIC_SCAFFOLD_1	20900001	21000000	0.0107979		HIC_SCAFFOLD_1	58600001	58625000	0.02794
HIC_SCAFFOLD_1	13300001	13400000	-0.0266121		HIC_SCAFFOLD_1	21000001	21100000	0.0120163		HIC_SCAFFOLD_1	58990000	59000000	0.0173704
HIC_SCAFFOLD_1	13400001	13500000	-0.027211		HIC_SCAFFOLD_1	21100001	21200000	0.0165004		HIC_SCAFFOLD_1	59000001	59090000	0.0122647
HIC_SCAFFOLD_1	13500001	13590000	-0.0274641		HIC_SCAFFOLD_1	21200001	21300000	0.0191649		HIC_SCAFFOLD_1	59750000	59800000	-0.0205723
HIC_SCAFFOLD_1	13865000	13900000	-0.0249674		HIC_SCAFFOLD_1	21300001	21400000	0.0218222		HIC_SCAFFOLD_1	59800001	59825000	-0.0185442
HIC_SCAFFOLD_1	13930000	13990000	-0.0236557		HIC_SCAFFOLD_1	21400001	21500000	0.0156836		HIC_SCAFFOLD_1	60050000	60100000	-0.0150719
HIC_SCAFFOLD_1	13980000	14000000	-0.0236557		HIC_SCAFFOLD_1	21500001	21600000	0.000440698		HIC_SCAFFOLD_1	60100001	60200000	-0.0238733
HIC_SCAFFOLD_1	14000001	14100000	-0.0248261		HIC_SCAFFOLD_1	21600001	21700000	0.0167069		HIC_SCAFFOLD_1	61325000	61400000	0.00723282
HIC_SCAFFOLD_1	14165000	14200000	-0.0218454		HIC_SCAFFOLD_1	21700001	21800000	0.00215026		HIC_SCAFFOLD_1	61700001	61740000	0.00682624
HIC_SCAFFOLD_1	14100001	14200000	-0.0218454		HIC_SCAFFOLD_1	21800001	21900000	0.0188755		HIC_SCAFFOLD_1	61990000	62000000	0.00426467
HIC_SCAFFOLD_1	14250000	14300000	-0.0261653		HIC_SCAFFOLD_1	21900001	22000000	0.0174564		HIC_SCAFFOLD_1	62090000	62100000	0.0109787
HIC_SCAFFOLD_1	14200001	14300000	-0.0261653		HIC_SCAFFOLD_1	22000001	22100000	0.0170152		HIC_SCAFFOLD_1	62000001	62080000	0.0109787
HIC_SCAFFOLD_1	14275000	14300000	-0.0261653		HIC_SCAFFOLD_1	22100001	22200000	0.0169708		HIC_SCAFFOLD_1	62100001	62130000	0.00377322
HIC_SCAFFOLD_1	14200001	14300000	-0.0261653		HIC_SCAFFOLD_1	22200001	22300000	0.0087498		HIC_SCAFFOLD_1	64450000	64500000	0.0193491
HIC_SCAFFOLD_1	14200001	14300000	-0.0261653		HIC_SCAFFOLD_1	22300001	22400000	0.0153421		HIC_SCAFFOLD_1	64500001	64575000	0.022107
HIC_SCAFFOLD_1	14300001	14400000	-0.0233992		HIC_SCAFFOLD_1	22400001	22500000	-0.00698849		HIC_SCAFFOLD_1	64500001	64600000	0.022107
HIC_SCAFFOLD_1	14300001	14320000	-0.0233992		HIC_SCAFFOLD_1	22500001	22600000	0.0110671		HIC_SCAFFOLD_1	65225000	65300000	0.0192459
HIC_SCAFFOLD_1	14300001	14400000	-0.0233992		HIC_SCAFFOLD_1	22675000	22700000	0.0231131		HIC_SCAFFOLD_1	65300001	65350000	0.00894864
HIC_SCAFFOLD_1	14310000	14400000	-0.0233992		HIC_SCAFFOLD_1	22675000	22700000	0.0231131		HIC_SCAFFOLD_1	66390000	66400000	0.018957
HIC_SCAFFOLD_1	14300001	14400000	-0.0233992		HIC_SCAFFOLD_1	22600001	22700000	0.0231131		HIC_SCAFFOLD_1	66400001	66435000	0.0241002
HIC_SCAFFOLD_1	14300001	14400000	-0.0233992		HIC_SCAFFOLD_1	22700001	22750000	0.0256569		HIC_SCAFFOLD_1	67025000	67100000	-0.0048199
HIC_SCAFFOLD_1	14400001	14500000	-0.0242461		HIC_SCAFFOLD_1	22700001	22800000	0.0256569		HIC_SCAFFOLD_1	67100001	67165000	-0.00443571
HIC_SCAFFOLD_1	14475000	14500000	-0.0242461		HIC_SCAFFOLD_1	22700001	22800000	0.0256569		HIC_SCAFFOLD_1	67410000	67450000	0.014904
HIC_SCAFFOLD_1	14400001	14500000	-0.0242461		HIC_SCAFFOLD_1	22800001	22850000	0.024692		HIC_SCAFFOLD_1	68100001	68200000	0.00620425
HIC_SCAFFOLD_1	14400001	14500000	-0.0242461		HIC_SCAFFOLD_1	22800001	22900000	0.024692		HIC_SCAFFOLD_1	68200001	68300000	0.00204771
HIC_SCAFFOLD_1	14400001	14500000	-0.0242461		HIC_SCAFFOLD_1	22900001	23000000	0.0209458		HIC_SCAFFOLD_1	68300001	68400000	0.00680694
HIC_SCAFFOLD_1	14400001	14500000	-0.0242461		HIC_SCAFFOLD_1	23000001	23100000	0.0220897		HIC_SCAFFOLD_1	68430000	68480000	0.0165247
HIC_SCAFFOLD_1	14575000	14600000	-0.0242859		HIC_SCAFFOLD_1	23100001	23200000	0.0218053		HIC_SCAFFOLD_1	68490000	68500000	0.0165247
HIC_SCAFFOLD_1	14500001	14600000	-0.0242859		HIC_SCAFFOLD_1	23200001	23300000	0.0149381		HIC_SCAFFOLD_1	68400001	68475000	0.0165247
HIC_SCAFFOLD_1	14500001	14600000	-0.0242859		HIC_SCAFFOLD_1	23300001	23400000	0.0025073		HIC_SCAFFOLD_1	68500001	68560000	0.0127703
HIC_SCAFFOLD_1	14525000	14600000	-0.0242859		HIC_SCAFFOLD_1	23400001	23500000	-0.00521198		HIC_SCAFFOLD_1	68680000	68700000	0.0188562
HIC_SCAFFOLD_1	14500001	14600000	-0.0242859		HIC_SCAFFOLD_1	23500001	23600000	-0.00650482		HIC_SCAFFOLD_1	68700001	68790000	0.0185017
HIC_SCAFFOLD_1	14500001	14600000	-0.0242859		HIC_SCAFFOLD_1	23600001	23700000	-0.00527945		HIC_SCAFFOLD_1	69720000	69760000	0.00974283
HIC_SCAFFOLD_1	14500001	14600000	-0.0242859		HIC_SCAFFOLD_1	23700001	23800000	0.00571223		HIC_SCAFFOLD_1	70730000	70800000	0.00820289
HIC_SCAFFOLD_1	14600001	14700000	-0.0242502		HIC_SCAFFOLD_1	23820000	23900000	0.00884598		HIC_SCAFFOLD_1	70800001	70850000	0.00519837
HIC_SCAFFOLD_1	14600001	14700000	-0.0242502		HIC_SCAFFOLD_1	23840000	23900000	0.00884598		HIC_SCAFFOLD_1	71905000	71950000	0.0249412
HIC_SCAFFOLD_1	14600001	14700000	-0.0242502		HIC_SCAFFOLD_1	23800001	23900000	0.00884598		HIC_SCAFFOLD_1	71905000	71985000	0.0249412
HIC_SCAFFOLD_1	14600001	14700000	-0.0242502		HIC_SCAFFOLD_1	23900001	24000000	0.0209551		HIC_SCAFFOLD_1	72250000	72290000	-0.00192839
HIC_SCAFFOLD_1	14600001	14700000	-0.0242502		HIC_SCAFFOLD_1	23900001	24000000	0.0209551		HIC_SCAFFOLD_1	72415000	72500000	0.0137516
HIC_SCAFFOLD_1	14600001	14700000	-0.0242502		HIC_SCAFFOLD_1	23900001	24000000	0.0209551		HIC_SCAFFOLD_1	72540000	72600000	0.00761953
HIC_SCAFFOLD_1	14600001	14700000	-0.0242502		HIC_SCAFFOLD_1	24000001	24010000	0.0199669		HIC_SCAFFOLD_1	72500001	72520000	0.00761953
HIC_SCAFFOLD_1	14725000	14800000	-0.0257148		HIC_SCAFFOLD_1	24000001	24020000	0.0199669		HIC_SCAFFOLD_1	72600001	72620000	0.0159746
HIC_SCAFFOLD_1	14725000	14800000	-0.0257148		HIC_SCAFFOLD_1	24000001	24050000	0.0199669		HIC_SCAFFOLD_1	72680000	72700000	0.0159746
HIC_SCAFFOLD_1	14700001	14800000	-0.0257148		HIC_SCAFFOLD_1	24250000	24300000	0.019048		HIC_SCAFFOLD_1	72740000	72780000	0.0202632
HIC_SCAFFOLD_1	14700001	14800000	-0.0257148		HIC_SCAFFOLD_1	24300001	24350000	0.0167448		HIC_SCAFFOLD_1	72700001	72780000	0.0202632
HIC_SCAFFOLD_1	14700001	14800000	-0.0257148		HIC_SCAFFOLD_1	24890000	24900000	0.0227899		HIC_SCAFFOLD_1	74290000	74300000	0.0289579
HIC_SCAFFOLD_1	14700001	14800000	-0.0257148		HIC_SCAFFOLD_1	24900001	25000000	0.0274174		HIC_SCAFFOLD_1	74300001	74380000	0.0288238
HIC_SCAFFOLD_1	14700001	14800000	-0.0257148		HIC_SCAFFOLD_1	24900001	25000000	0.0274174		HIC_SCAFFOLD_1	74675000	74700000	0.0340708
HIC_SCAFFOLD_1	14700001	14800000	-0.0257148		HIC_SCAFFOLD_1	25000001	25040000	0.0218333		HIC_SCAFFOLD_1	74700001	74800000	0.0191612
HIC_SCAFFOLD_1	14700001	14800000	-0.0257148		HIC_SCAFFOLD_1	25000001	25100000	0.0218333		HIC_SCAFFOLD_1	74800001	74900000	0.03099
HIC_SCAFFOLD_1	14800001	14900000	-0.026455		HIC_SCAFFOLD_1	25100001	25200000	0.0236197		HIC_SCAFFOLD_1	74900001	74950000	0.0344033
HIC_SCAFFOLD_1	14800001	14900000	-0.026455		HIC_SCAFFOLD_1	25245000	25300000	0.00942633		HIC_SCAFFOLD_1	75270000	75300000	0.0277235
HIC_SCAFFOLD_1	14800001	14900000	-0.026455		HIC_SCAFFOLD_1	25200001	25300000	0.00942633		HIC_SCAFFOLD_1	75300001	75310000	0.0302108
HIC_SCAFFOLD_1	14800001	14900000	-0.026455		HIC_SCAFFOLD_1	25300001	25400000	0.00811491		HIC_SCAFFOLD_1	75590000	75600000	0.019203
HIC_SCAFFOLD_1	14800001	14900000	-0.026455		HIC_SCAFFOLD_1	25300001	25400000	0.00811491		HIC_SCAFFOLD_1	75600001	75690000	0.022401
HIC_SCAFFOLD_1	14800001	14900000	-0.026455		HIC_SCAFFOLD_1	25400001	25500000	0.0128919		HIC_SCAFFOLD_1	77125000	77200000	-0.0205773
HIC_SCAFFOLD_1	14800001	14900000	-0.026455		HIC_SCAFFOLD_1	25400001	25475000	0.0128919		HIC_SCAFFOLD_1	77200001	77300000	-0.0288534
HIC_SCAFFOLD_1	14800001	14900000	-0.026455		HIC_SCAFFOLD_1	25500001	25590000	0.0174898		HIC_SCAFFOLD_1	77300001	77400000	-0.0241667
HIC_SCAFFOLD_1	14900001	15000000	-0.0257442		HIC_SCAFFOLD_1	25500001	25595000	0.0174898		HIC_SCAFFOLD_1	77400001	77425000	-0.000659
HIC_SCAFFOLD_1	14900001	15000000	-0.0257442		HIC_SCAFFOLD_1	25620000	25690000	0.0214891		HIC_SCAFFOLD_1	77590000	77600000	0.0198765
HIC_SCAFFOLD_1	14900001	15000000	-0.0257442		HIC_SCAFFOLD_1	26025000	26060000	-0.0171342		HIC_SCAFFOLD_1	77600001	77650000	0.0194428
HIC_SCAFFOLD_1	14900001	14925000	-0.0257442		HIC_SCAFFOLD_1	26540000	26600000	-0.0214683		HIC_SCAFFOLD_1	77725000	77800000	0.0117076
HIC_SCAFFOLD_1	14900001	14975000	-0.0257442		HIC_SCAFFOLD_1	26600001	26700000	-0.0181893		HIC_SCAFFOLD_1	77700001	77800000	0.0117076
HIC_SCAFFOLD_1	14900001	15000000	-0.0257442		HIC_SCAFFOLD_1	26700001	26800000	-0.0205143		HIC_SCAFFOLD_1	77700001	77800000	0.0117076
HIC_SCAFFOLD_1	14900001	14930000	-0.0257442		HIC_SCAFFOLD_1	26800001	26900000	-0.0189321		HIC_SCAFFOLD_1	77800001	77900000	-0.0036384
HIC_SCAFFOLD_1	15000001	15050000	-0.026659		HIC_SCAFFOLD_1	26900001	26980000	-0.0177968		HIC_SCAFFOLD_1	77800001	77900000	-0.0036384
HIC_SCAFFOLD_1	15000001	15100000	-0.026659		HIC_SCAFFOLD_1	27225000	27275000	-0.0219248		HIC_SCAFFOLD_1	77900001	78000000	-0.00598648
HIC_SCAFFOLD_1	15000001	15100000	-0.026659		HIC_SCAFFOLD_1	27960000	28000000	0.0145493		HIC_SCAFFOLD_1	77900001	78000000	-0.00598648
HIC_SCAFFOLD_1	15120000	15170000	-0.0257158		HIC_SCAFFOLD_1	28000001	28100000	0.0151278		HIC_SCAFFOLD_1	78000001	78050000	-0.00910163
HIC_SCAFFOLD_1	15100001	15150000	-0.0257158		HIC_SCAFFOLD_1	28140000	28180000	0.021775		HIC_SCAFFOLD_1	78000001	78100000	-0.00910163
HIC_SCAFFOLD_1	15100001	15200000	-0.0257158		HIC_SCAFFOLD_1	28100001	28190000	0.021775		HIC_SCAFFOLD_1	78100001	78200000	-0.0100898
HIC_SCAFFOLD_1	15200001	15300000	-0.0276222		HIC_SCAFFOLD_1	28690000	28700000	0.0226444		HIC_SCAFFOLD_1	78200001	78300000	-0.0102477
HIC_SCAFFOLD_1	15300001	15400000	-0.0250657		HIC_SCAFFOLD_1	28700001	28800000	0.0215815		HIC_SCAFFOLD_1	78300001	78400000	-0.00565354
HIC_SCAFFOLD_1	15400001	15500000	-0.0249764		HIC_SCAFFOLD_1	28700001	28795000	0.0215815		HIC_SCAFFOLD_1	78490000	78500000	0.00471199
HIC_SCAFFOLD_1	15500001	15600000	-0.0230586		HIC_SCAFFOLD_1	28800001	28900000	0.0289815		HIC_SCAFFOLD_1	78400001	78500000	0.00471199
HIC_SCAFFOLD_1	15600001	15700000	-0.0229395		HIC_SCAFFOLD_1	28900001	28910000	0.0229886		HIC_SCAFFOLD_1	78500001	78560000	0.0213813
HIC_SCAFFOLD_1	15700001	15720000	-0.0209489		HIC_SCAFFOLD_1	28935000	29000000	0.0229886		HIC_SCAFFOLD_1	78500001	78550000	0.0213813
HIC_SCAFFOLD_1	16080000	16100000	0.0041823		HIC_SCAFFOLD_1	29000001	29055000	0.0187143		HIC_SCAFFOLD_1	78800001	78860000	0.000812778
HIC_SCAFFOLD_1	16100001	16120000	0.00460139		HIC_SCAFFOLD_1	29125000	29200000	0.0136597		HIC_SCAFFOLD_1	80100001	80175000	0.00613659
HIC_SCAFFOLD_1	16125000	16200000	0.00460139		HIC_SCAFFOLD_1	29200001	29300000	0.0065786		HIC_SCAFFOLD_1	82080000	82100000	-0.000147933
HIC_SCAFFOLD_1	16200001	16300000	0.00555067		HIC_SCAFFOLD_1	29300001	29325000	0.0158543		HIC_SCAFFOLD_1	82100001	82130000	0.0146966
HIC_SCAFFOLD_1	16300001	16400000	0.009583		HIC_SCAFFOLD_1	29925000	30000000	0.0162733		HIC_SCAFFOLD_1	82590000	82600000	0.0160887
HIC_SCAFFOLD_1	16400001	16500000	0.00690559		HIC_SCAFFOLD_1	31150000	31200000	0.0140106		HIC_SCAFFOLD_1	82550000	82600000	0.0160887
HIC_SCAFFOLD_1	16500001	16600000	0.0152125		HIC_SCAFFOLD_1	31200001	31300000	0.00435759		HIC_SCAFFOLD_1	82600001	82680000	0.00446902
HIC_SCAFFOLD_1	16600001	16700000	0.0144385		HIC_SCAFFOLD_1	31310000	31350000	0.0236433		HIC_SCAFFOLD_1	82600001	82700000	0.00446902
HIC_SCAFFOLD_1	16700001	16800000	0.0220328		HIC_SCAFFOLD_1	31300001	31400000	0.0236433		HIC_SCAFFOLD_1	82770000	82800000	0.0113597
HIC_SCAFFOLD_1	16800001	16900000	0.0175571		HIC_SCAFFOLD_1	31300001	31400000	0.0236433		HIC_SCAFFOLD_1	82725000	82800000	0.0113597
HIC_SCAFFOLD_1	16900001	17000000	0.012671		HIC_SCAFFOLD_1	31400001	31500000	0.0261012		HIC_SCAFFOLD_1	82800001	82810000	0.0148749
HIC_SCAFFOLD_1	16900001	17000000	0.012671		HIC_SCAFFOLD_1	31400001	31500000	0.0261012		HIC_SCAFFOLD_1	82800001	82825000	0.0148749
HIC_SCAFFOLD_1	17000001	17025000	0.00702662		HIC_SCAFFOLD_1	31500001	31520000	0.0203935		HIC_SCAFFOLD_1	82950000	83000000	0.00768931
HIC_SCAFFOLD_1	17000001	17100000	0.00702662		HIC_SCAFFOLD_1	31500001	31525000	0.0203935		HIC_SCAFFOLD_1	83000001	83050000	-0.00250372
HIC_SCAFFOLD_1	17100001	17200000	0.0141694		HIC_SCAFFOLD_1	32475000	32500000	0.0139999		HIC_SCAFFOLD_1	84040000	84100000	0.0262607
HIC_SCAFFOLD_1	17200001	17300000	0.0192397		HIC_SCAFFOLD_1	32590000	32600000	0.00436847		HIC_SCAFFOLD_1	84100001	84140000	0.0220975
HIC_SCAFFOLD_1	17300001	17400000	0.0128589		HIC_SCAFFOLD_1	32500001	32550000	0.00436847		HIC_SCAFFOLD_1	84850000	84900000	0.0155251
HIC_SCAFFOLD_1	17400001	17500000	0.0146575		HIC_SCAFFOLD_1	32600001	32700000	0.0058989		HIC_SCAFFOLD_1	84900001	84950000	0.0108537
HIC_SCAFFOLD_1	17500001	17600000	0.0102603		HIC_SCAFFOLD_1	32700001	32800000	0.0170443		HIC_SCAFFOLD_1	85300001	85400000	-0.00950825
HIC_SCAFFOLD_1	17600001	17700000	-0.00207465		HIC_SCAFFOLD_1	32850000	32900000	0.0199728		HIC_SCAFFOLD_1	85400001	85500000	-0.0101265
HIC_SCAFFOLD_1	17700001	17800000	-0.00423095		HIC_SCAFFOLD_1	32800001	32810000	0.0199728		HIC_SCAFFOLD_1	85630000	85680000	0.0213397
HIC_SCAFFOLD_1	17800001	17900000	0.0076891		HIC_SCAFFOLD_1	32900001	33000000	0.0143068		HIC_SCAFFOLD_1	85700001	85775000	0.0111784
HIC_SCAFFOLD_1	17900001	18000000	0.00588082		HIC_SCAFFOLD_1	33000001	33010000	0.0174383		HIC_SCAFFOLD_1	88625000	88700000	0.0234003
HIC_SCAFFOLD_1	18000001	18100000	0.000567538		HIC_SCAFFOLD_1	33725000	33800000	0.0185301		HIC_SCAFFOLD_1	88735000	88795000	0.019991
HIC_SCAFFOLD_1	18120000	18200000	0.000487728		HIC_SCAFFOLD_1	33800001	33825000	0.0184957		HIC_SCAFFOLD_1	90450000	90500000	0.0272913
HIC_SCAFFOLD_1	18100001	18200000	0.000487728		HIC_SCAFFOLD_1	33925000	34000000	0.00893844		HIC_SCAFFOLD_1	90420000	90500000	0.0272913
HIC_SCAFFOLD_1	18200001	18300000	-0.000313445		HIC_SCAFFOLD_1	33920000	34000000	0.00893844		HIC_SCAFFOLD_1	90500001	90530000	0.0136398
HIC_SCAFFOLD_1	18300001	18400000	-0.0148281		HIC_SCAFFOLD_1	34000001	34100000	0.0113714		HIC_SCAFFOLD_1	90500001	90530000	0.0136398
HIC_SCAFFOLD_1	18400001	18500000	-0.0139543		HIC_SCAFFOLD_1	34000001	34100000	0.0113714		HIC_SCAFFOLD_1	90800001	90900000	0.0217321
HIC_SCAFFOLD_1	18500001	18600000	-0.00165835		HIC_SCAFFOLD_1	34100001	34200000	0.0177259		HIC_SCAFFOLD_1	90900001	90960000	0.0229125
HIC_SCAFFOLD_1	18600001	18700000	0.00876295		HIC_SCAFFOLD_1	34100001	34200000	0.0177259		HIC_SCAFFOLD_1	91140000	91200000	0.0173256
HIC_SCAFFOLD_1	18700001	18800000	0.0164874		HIC_SCAFFOLD_1	34200001	34300000	0.0151232		HIC_SCAFFOLD_1	91200001	91230000	0.0351433
HIC_SCAFFOLD_1	18800001	18900000	0.00842897		HIC_SCAFFOLD_1	34200001	34215000	0.0151232		HIC_SCAFFOLD_1	91650000	91685000	0.0315956
HIC_SCAFFOLD_1	18900001	19000000	0.00714917		HIC_SCAFFOLD_1	34300001	34350000	0.0240249		HIC_SCAFFOLD_1	91880000	91900000	0.0252361
HIC_SCAFFOLD_1	19000001	19100000	0.00657856		HIC_SCAFFOLD_1	35695000	35700000	0.00959164		HIC_SCAFFOLD_1	91900001	91920000	0.0230828
HIC_SCAFFOLD_1	19100001	19200000	0.00137504		HIC_SCAFFOLD_1	35700001	35750000	-0.00708015		HIC_SCAFFOLD_1	92050000	92100000	0.0236078
HIC_SCAFFOLD_1	19200001	19300000	0.00268042		HIC_SCAFFOLD_1	37775000	37800000	-0.0226254		HIC_SCAFFOLD_1	92030000	92100000	0.0236078
HIC_SCAFFOLD_1	19300001	19400000	0.00498084		HIC_SCAFFOLD_1	37800001	37900000	-0.0233824		HIC_SCAFFOLD_1	92100001	92110000	0.0242077
HIC_SCAFFOLD_1	19400001	19500000	0.00440317		HIC_SCAFFOLD_1	37900001	38000000	-0.0198092		HIC_SCAFFOLD_1	92100001	92130000	0.0242077
HIC_SCAFFOLD_1	19500001	19600000	0.00695337		HIC_SCAFFOLD_1	38000001	38050000	-0.0135257		HIC_SCAFFOLD_1	93750000	93800000	0.0189618
HIC_SCAFFOLD_1	19600001	19700000	0.00913091		HIC_SCAFFOLD_1	38500001	38600000	-0.00598091		HIC_SCAFFOLD_1	93800001	93870000	0.0123541
HIC_SCAFFOLD_1	19700001	19800000	0.00468621		HIC_SCAFFOLD_1	38600001	38650000	-0.00291982		HIC_SCAFFOLD_1	93925000	94000000	-0.00980213
HIC_SCAFFOLD_1	19800001	19900000	-0.0016534		HIC_SCAFFOLD_1	38825000	38900000	-0.000167965		HIC_SCAFFOLD_1	94000001	94100000	-0.0196428
HIC_SCAFFOLD_1	19900001	20000000	0.00185827		HIC_SCAFFOLD_1	38900001	39000000	-0.00239098		HIC_SCAFFOLD_1	94100001	94200000	-0.0196205
HIC_SCAFFOLD_1	20000001	20100000	0.00430525		HIC_SCAFFOLD_1	38950000	39000000	-0.00239098		HIC_SCAFFOLD_1	94200001	94250000	-0.0242343
HIC_SCAFFOLD_1	20100001	20200000	0.00200427		HIC_SCAFFOLD_1	39000001	39100000	0.00308366		HIC_SCAFFOLD_1	94475000	94500000	-0.0144168
HIC_SCAFFOLD_1	20200001	20300000	0.00291145		HIC_SCAFFOLD_1	39000001	39100000	0.00308366		HIC_SCAFFOLD_1	94500001	94550000	-0.00657865
HIC_SCAFFOLD_1	20300001	20400000	0.00492657		HIC_SCAFFOLD_1	39100001	39200000	-0.00444138		HIC_SCAFFOLD_1	95090000	95100000	-0.0156613
HIC_SCAFFOLD_1	20400001	20500000	0.000364892		HIC_SCAFFOLD_1	39100001	39175000	-0.00444138		HIC_SCAFFOLD_1	95100001	95200000	-0.0101916
HIC_SCAFFOLD_1	20500001	20600000	0.00207211		HIC_SCAFFOLD_1	39250000	39300000	-0.00273083		HIC_SCAFFOLD_1	95200001	95300000	-0.010994
HIC_SCAFFOLD_1	20600001	20700000	-0.00286663		HIC_SCAFFOLD_1	39300001	39400000	-0.0141233		HIC_SCAFFOLD_1	95300001	95400000	-0.0108238
HIC_SCAFFOLD_1	20700001	20800000	0.000566309		HIC_SCAFFOLD_1	39400001	39500000	-0.0172347		HIC_SCAFFOLD_1	95400001	95420000	-0.0152861
HIC_SCAFFOLD_1	20800001	20900000	0.00631097		HIC_SCAFFOLD_1	39500001	39600000	-0.0132704		HIC_SCAFFOLD_1	95800001	95900000	0.0191376
HIC_SCAFFOLD_1	20900001	21000000	0.00223719		HIC_SCAFFOLD_1	39600001	39700000	-0.0113251		HIC_SCAFFOLD_1	95800001	95900000	0.0191376
HIC_SCAFFOLD_1	21000001	21100000	0.00534161		HIC_SCAFFOLD_1	39700001	39800000	-0.00693017		HIC_SCAFFOLD_1	95870000	95900000	0.0191376
HIC_SCAFFOLD_1	21100001	21200000	0.00973243		HIC_SCAFFOLD_1	39800001	39900000	-0.0209089		HIC_SCAFFOLD_1	95900001	95975000	0.00279723
HIC_SCAFFOLD_1	21225000	21300000	0.0167049		HIC_SCAFFOLD_1	39900001	40000000	-0.0233199		HIC_SCAFFOLD_1	95900001	96000000	0.00279723
HIC_SCAFFOLD_1	21200001	21300000	0.0167049		HIC_SCAFFOLD_1	40000001	40100000	-0.0229827		HIC_SCAFFOLD_1	95900001	95975000	0.00279723
HIC_SCAFFOLD_1	21300001	21375000	0.0218488		HIC_SCAFFOLD_1	40100001	40200000	-0.0262513		HIC_SCAFFOLD_1	96095000	96100000	0.00901621
HIC_SCAFFOLD_1	21300001	21400000	0.0218488		HIC_SCAFFOLD_1	40200001	40300000	-0.0252047		HIC_SCAFFOLD_1	96000001	96050000	0.00901621
HIC_SCAFFOLD_1	21400001	21500000	0.0106107		HIC_SCAFFOLD_1	40300001	40400000	-0.0265648		HIC_SCAFFOLD_1	96100001	96140000	0.0105775
HIC_SCAFFOLD_1	21500001	21600000	-0.00320566		HIC_SCAFFOLD_1	40400001	40500000	-0.0256855		HIC_SCAFFOLD_1	96370000	96400000	0.0231483
HIC_SCAFFOLD_1	21600001	21700000	0.0113459		HIC_SCAFFOLD_1	40500001	40600000	-0.0255067		HIC_SCAFFOLD_1	96400001	96410000	0.0279691
HIC_SCAFFOLD_1	21700001	21800000	-0.00150336		HIC_SCAFFOLD_1	40600001	40700000	-0.0263103		HIC_SCAFFOLD_1	96440000	96500000	0.0279691
HIC_SCAFFOLD_1	21800001	21900000	0.015043		HIC_SCAFFOLD_1	40700001	40775000	-0.0221066		HIC_SCAFFOLD_1	96440000	96500000	0.0279691
HIC_SCAFFOLD_1	21900001	22000000	0.0137993		HIC_SCAFFOLD_1	40845000	40900000	-0.00972458		HIC_SCAFFOLD_1	96565000	96600000	0.0263702
HIC_SCAFFOLD_1	22000001	22100000	0.0121295		HIC_SCAFFOLD_1	40900001	40915000	0.00895931		HIC_SCAFFOLD_1	96500001	96600000	0.0263702
HIC_SCAFFOLD_1	22100001	22200000	0.011978		HIC_SCAFFOLD_1	41060000	41100000	0.0171639		HIC_SCAFFOLD_1	96500001	96560000	0.0263702
HIC_SCAFFOLD_1	22200001	22300000	0.00191762		HIC_SCAFFOLD_1	41060000	41100000	0.0171639		HIC_SCAFFOLD_1	96725000	96800000	0.0152335
HIC_SCAFFOLD_1	22300001	22400000	0.00754942		HIC_SCAFFOLD_1	41100001	41180000	0.00815508		HIC_SCAFFOLD_1	96850000	96900000	0.0159577
HIC_SCAFFOLD_1	22400001	22500000	-0.0174622		HIC_SCAFFOLD_1	41100001	41200000	0.00815508		HIC_SCAFFOLD_1	96900001	96960000	0.018508
HIC_SCAFFOLD_1	22500001	22600000	-0.00114699		HIC_SCAFFOLD_1	41250000	41300000	0.0061752		HIC_SCAFFOLD_1	97170000	97200000	0.00447291
HIC_SCAFFOLD_1	22675000	22700000	0.0184865		HIC_SCAFFOLD_1	41200001	41300000	0.0061752		HIC_SCAFFOLD_1	97200001	97300000	-0.00105571
HIC_SCAFFOLD_1	22600001	22700000	0.0184865		HIC_SCAFFOLD_1	41300001	41360000	0.0104514		HIC_SCAFFOLD_1	97300001	97400000	0.00541061
HIC_SCAFFOLD_1	22700001	22800000	0.0252704		HIC_SCAFFOLD_1	41300001	41360000	0.0104514		HIC_SCAFFOLD_1	97400001	97410000	0.00246893
HIC_SCAFFOLD_1	22700001	22800000	0.0252704		HIC_SCAFFOLD_1	41850000	41900000	-0.00967759		HIC_SCAFFOLD_1	97840000	97890000	0.0116265
HIC_SCAFFOLD_1	22800001	22850000	0.0232396		HIC_SCAFFOLD_1	41900001	42000000	-0.00706257		HIC_SCAFFOLD_1	97900001	97980000	0.0256162
HIC_SCAFFOLD_1	22800001	22900000	0.0232396		HIC_SCAFFOLD_1	42000001	42100000	-0.00468171		HIC_SCAFFOLD_1	98100001	98200000	0.0057542
HIC_SCAFFOLD_1	22900001	23000000	0.00534225		HIC_SCAFFOLD_1	42100001	42200000	0.00847578		HIC_SCAFFOLD_1	98200001	98275000	0.0107876
HIC_SCAFFOLD_1	23000001	23100000	0.0126338		HIC_SCAFFOLD_1	42200001	42300000	0.0146368		HIC_SCAFFOLD_1	99600001	99675000	-0.00833497
HIC_SCAFFOLD_1	23030000	23100000	0.0126338		HIC_SCAFFOLD_1	42200001	42300000	0.0146368		HIC_SCAFFOLD_1	106090000	106100000	0.0348278
HIC_SCAFFOLD_1	23100001	23200000	0.0141409		HIC_SCAFFOLD_1	42300001	42400000	0.0125007		HIC_SCAFFOLD_1	106100001	106120000	0.0339674
HIC_SCAFFOLD_1	23100001	23200000	0.0141409		HIC_SCAFFOLD_1	42300001	42400000	0.0125007		HIC_SCAFFOLD_1	107690000	107700000	0.016629
HIC_SCAFFOLD_1	23200001	23300000	0.0045426		HIC_SCAFFOLD_1	42400001	42500000	0.0110512		HIC_SCAFFOLD_1	107700001	107800000	0.0204622
HIC_SCAFFOLD_1	23200001	23300000	0.0045426		HIC_SCAFFOLD_1	42400001	42500000	0.0110512		HIC_SCAFFOLD_1	107800001	107810000	0.0241358
HIC_SCAFFOLD_1	23300001	23400000	-0.0133421		HIC_SCAFFOLD_1	42500001	42600000	0.0125454		HIC_SCAFFOLD_1	108540000	108580000	0.0310554
HIC_SCAFFOLD_1	23300001	23400000	-0.0133421		HIC_SCAFFOLD_1	42500001	42600000	0.0125454		HIC_SCAFFOLD_1	108510000	108560000	0.0310554
HIC_SCAFFOLD_1	23400001	23500000	-0.0213464		HIC_SCAFFOLD_1	42600001	42700000	0.00988106		HIC_SCAFFOLD_1	108945000	108980000	0.0259373
HIC_SCAFFOLD_1	23400001	23500000	-0.0213464		HIC_SCAFFOLD_1	42600001	42700000	0.00988106		HIC_SCAFFOLD_1	109920000	109980000	-0.00197243
HIC_SCAFFOLD_1	23575000	23600000	-0.0218014		HIC_SCAFFOLD_1	42700001	42750000	0.00962666		HIC_SCAFFOLD_1	111370000	111400000	0.00270928
HIC_SCAFFOLD_1	23500001	23600000	-0.0218014		HIC_SCAFFOLD_1	42700001	42780000	0.00962666		HIC_SCAFFOLD_1	111400001	111500000	0.00427895
HIC_SCAFFOLD_1	23500001	23600000	-0.0218014		HIC_SCAFFOLD_1	42975000	43000000	6.53112e-06		HIC_SCAFFOLD_1	111410000	111450000	0.00427895
HIC_SCAFFOLD_1	23600001	23650000	-0.0198358		HIC_SCAFFOLD_1	43000001	43100000	-0.00361244		HIC_SCAFFOLD_1	111500001	111530000	0.00333445
HIC_SCAFFOLD_1	23600001	23700000	-0.0198358		HIC_SCAFFOLD_1	43100001	43200000	-0.00416974		HIC_SCAFFOLD_1	112775000	112800000	-0.00432057
HIC_SCAFFOLD_1	23600001	23700000	-0.0198358		HIC_SCAFFOLD_1	43440000	43500000	0.0107786		HIC_SCAFFOLD_1	112775000	112800000	-0.00432057
HIC_SCAFFOLD_1	23700001	23800000	-0.00788927		HIC_SCAFFOLD_1	43500001	43540000	0.00971614		HIC_SCAFFOLD_1	112800001	112850000	0.00448822
HIC_SCAFFOLD_1	23700001	23800000	-0.00788927		HIC_SCAFFOLD_1	43600001	43700000	-0.0143633		HIC_SCAFFOLD_1	112875000	112900000	0.00448822
HIC_SCAFFOLD_1	23820000	23900000	-0.0081258		HIC_SCAFFOLD_1	43700001	43800000	-0.0152988		HIC_SCAFFOLD_1	112800001	112900000	0.00448822
HIC_SCAFFOLD_1	23800001	23900000	-0.0081258		HIC_SCAFFOLD_1	43850000	43900000	-0.013508		HIC_SCAFFOLD_1	112800001	112900000	0.00448822
HIC_SCAFFOLD_1	23800001	23900000	-0.0081258		HIC_SCAFFOLD_1	43800001	43900000	-0.013508		HIC_SCAFFOLD_1	112900001	112950000	0.00472431
HIC_SCAFFOLD_1	23900001	24000000	0.000160225		HIC_SCAFFOLD_1	43900001	43975000	-0.0164061		HIC_SCAFFOLD_1	112900001	113000000	0.00472431
HIC_SCAFFOLD_1	23900001	24000000	0.000160225		HIC_SCAFFOLD_1	43900001	43975000	-0.0164061		HIC_SCAFFOLD_1	112900001	113000000	0.00472431
HIC_SCAFFOLD_1	23900001	24000000	0.000160225		HIC_SCAFFOLD_1	44050000	44100000	-0.0253011		HIC_SCAFFOLD_1	113000001	113100000	0.01208
HIC_SCAFFOLD_1	24000001	24010000	0.00696669		HIC_SCAFFOLD_1	44100001	44200000	-0.0268659		HIC_SCAFFOLD_1	113000001	113050000	0.01208
HIC_SCAFFOLD_1	24000001	24025000	0.00696669		HIC_SCAFFOLD_1	44200001	44300000	-0.0270535		HIC_SCAFFOLD_1	113100001	113175000	0.00954876
HIC_SCAFFOLD_1	24000001	24100000	0.00696669		HIC_SCAFFOLD_1	44300001	44375000	-0.0274462		HIC_SCAFFOLD_1	113350000	113400000	0.00492609
HIC_SCAFFOLD_1	24100001	24200000	0.0118172		HIC_SCAFFOLD_1	44950000	45000000	-0.0258256		HIC_SCAFFOLD_1	113450000	113500000	0.00736573
HIC_SCAFFOLD_1	24270000	24300000	0.0187642		HIC_SCAFFOLD_1	45000001	45100000	-0.0257811		HIC_SCAFFOLD_1	113400001	113500000	0.00736573
HIC_SCAFFOLD_1	24250000	24300000	0.0187642		HIC_SCAFFOLD_1	45100001	45200000	-0.0272917		HIC_SCAFFOLD_1	113500001	113550000	0.0106652
HIC_SCAFFOLD_1	24200001	24300000	0.0187642		HIC_SCAFFOLD_1	45200001	45280000	-0.0259387		HIC_SCAFFOLD_1	113500001	113550000	0.0106652
HIC_SCAFFOLD_1	24300001	24350000	0.0185114		HIC_SCAFFOLD_1	47785000	47800000	-0.00100622		HIC_SCAFFOLD_1	113630000	113675000	0.0178718
HIC_SCAFFOLD_1	24310000	24350000	0.0185114		HIC_SCAFFOLD_1	47800001	47900000	0.0141235		HIC_SCAFFOLD_1	113775000	113800000	0.00867369
HIC_SCAFFOLD_1	24300001	24400000	0.0185114		HIC_SCAFFOLD_1	47800001	47900000	0.0141235		HIC_SCAFFOLD_1	113800001	113875000	-0.000608259
HIC_SCAFFOLD_1	24300001	24400000	0.0185114		HIC_SCAFFOLD_1	47900001	47960000	0.0161071		HIC_SCAFFOLD_1	114075000	114100000	0.0046877
HIC_SCAFFOLD_1	24400001	24475000	0.0165345		HIC_SCAFFOLD_1	47900001	48000000	0.0161071		HIC_SCAFFOLD_1	114100001	114175000	0.0100405
HIC_SCAFFOLD_1	24400001	24500000	0.0165345		HIC_SCAFFOLD_1	48020000	48100000	0.0201401		HIC_SCAFFOLD_1	114680000	114700000	0.00343064
HIC_SCAFFOLD_1	24500001	24600000	0.011049		HIC_SCAFFOLD_1	48025000	48100000	0.0201401		HIC_SCAFFOLD_1	114700001	114800000	0.00812007
HIC_SCAFFOLD_1	24600001	24700000	-0.00478718		HIC_SCAFFOLD_1	48000001	48100000	0.0201401		HIC_SCAFFOLD_1	114800001	114830000	-0.00358047
HIC_SCAFFOLD_1	24700001	24800000	-0.00301815		HIC_SCAFFOLD_1	48100001	48200000	0.0200542		HIC_SCAFFOLD_1	115140000	115200000	0.00851792
HIC_SCAFFOLD_1	24890000	24900000	0.017396		HIC_SCAFFOLD_1	48150000	48200000	0.0200542		HIC_SCAFFOLD_1	115290000	115300000	0.0190599
HIC_SCAFFOLD_1	24890000	24900000	0.017396		HIC_SCAFFOLD_1	48100001	48200000	0.0200542		HIC_SCAFFOLD_1	115200001	115280000	0.0190599
HIC_SCAFFOLD_1	24800001	24900000	0.017396		HIC_SCAFFOLD_1	48100001	48200000	0.0200542		HIC_SCAFFOLD_1	115200001	115280000	0.0190599
HIC_SCAFFOLD_1	24900001	25000000	0.023804		HIC_SCAFFOLD_1	48240000	48280000	0.0212421		HIC_SCAFFOLD_1	115300001	115325000	0.0199711
HIC_SCAFFOLD_1	24980000	25000000	0.023804		HIC_SCAFFOLD_1	48200001	48220000	0.0212421		HIC_SCAFFOLD_1	116110000	116190000	0.0268465
HIC_SCAFFOLD_1	24900001	25000000	0.023804		HIC_SCAFFOLD_1	48200001	48275000	0.0212421		HIC_SCAFFOLD_1	116125000	116200000	0.0268465
HIC_SCAFFOLD_1	24900001	25000000	0.023804		HIC_SCAFFOLD_1	48200001	48275000	0.0212421		HIC_SCAFFOLD_1	116200001	116300000	0.0154006
HIC_SCAFFOLD_1	24900001	25000000	0.023804		HIC_SCAFFOLD_1	48200001	48275000	0.0212421		HIC_SCAFFOLD_1	116930000	116980000	0.0315507
HIC_SCAFFOLD_1	24900001	25000000	0.023804		HIC_SCAFFOLD_1	49450000	49500000	-0.0270759		HIC_SCAFFOLD_1	117120000	117160000	0.0269295
HIC_SCAFFOLD_1	25000001	25045000	0.0213079		HIC_SCAFFOLD_1	49450000	49500000	-0.0270759		HIC_SCAFFOLD_1	118370000	118400000	0.0246045
HIC_SCAFFOLD_1	25000001	25045000	0.0213079		HIC_SCAFFOLD_1	49500001	49600000	-0.0273239		HIC_SCAFFOLD_1	118400001	118450000	0.0335161
HIC_SCAFFOLD_1	25000001	25100000	0.0213079		HIC_SCAFFOLD_1	49500001	49600000	-0.0273239		HIC_SCAFFOLD_1	118480000	118500000	0.0335161
HIC_SCAFFOLD_1	25000001	25100000	0.0213079		HIC_SCAFFOLD_1	49600001	49700000	-0.0258456		HIC_SCAFFOLD_1	118575000	118600000	0.028333
HIC_SCAFFOLD_1	25000001	25100000	0.0213079		HIC_SCAFFOLD_1	49600001	49700000	-0.0258456		HIC_SCAFFOLD_1	118500001	118530000	0.028333
HIC_SCAFFOLD_1	25000001	25100000	0.0213079		HIC_SCAFFOLD_1	49700001	49800000	-0.0268999		HIC_SCAFFOLD_1	118600001	118700000	0.0356956
HIC_SCAFFOLD_1	25100001	25200000	0.0171801		HIC_SCAFFOLD_1	49700001	49800000	-0.0268999		HIC_SCAFFOLD_1	118700001	118775000	0.0258644
HIC_SCAFFOLD_1	25100001	25200000	0.0171801		HIC_SCAFFOLD_1	49800001	49900000	-0.0269639		HIC_SCAFFOLD_1	118700001	118775000	0.0258644
HIC_SCAFFOLD_1	25100001	25200000	0.0171801		HIC_SCAFFOLD_1	49800001	49900000	-0.0269639		HIC_SCAFFOLD_1	119120000	119200000	0.0124199
HIC_SCAFFOLD_1	25100001	25200000	0.0171801		HIC_SCAFFOLD_1	49900001	50000000	-0.0263819		HIC_SCAFFOLD_1	119200001	119300000	0.00264986
HIC_SCAFFOLD_1	25250000	25300000	0.00243723		HIC_SCAFFOLD_1	49900001	50000000	-0.0263819		HIC_SCAFFOLD_1	119300001	119380000	0.0201729
HIC_SCAFFOLD_1	25250000	25300000	0.00243723		HIC_SCAFFOLD_1	50000001	50025000	-0.0258961		HIC_SCAFFOLD_1	120940000	121000000	0.0240119
HIC_SCAFFOLD_1	25200001	25225000	0.00243723		HIC_SCAFFOLD_1	50000001	50100000	-0.0258961		HIC_SCAFFOLD_1	120920000	121000000	0.0240119
HIC_SCAFFOLD_1	25200001	25300000	0.00243723		HIC_SCAFFOLD_1	50100001	50200000	-0.0256935		HIC_SCAFFOLD_1	120975000	121000000	0.0240119
HIC_SCAFFOLD_1	25200001	25300000	0.00243723		HIC_SCAFFOLD_1	50200001	50300000	-0.0237007		HIC_SCAFFOLD_1	121000001	121070000	0.0214761
HIC_SCAFFOLD_1	25200001	25300000	0.00243723		HIC_SCAFFOLD_1	50300001	50400000	-0.00860014		HIC_SCAFFOLD_1	121000001	121010000	0.0214761
HIC_SCAFFOLD_1	25325000	25400000	0.00185736		HIC_SCAFFOLD_1	50310000	50400000	-0.00860014		HIC_SCAFFOLD_1	121000001	121035000	0.0214761
HIC_SCAFFOLD_1	25300001	25400000	0.00185736		HIC_SCAFFOLD_1	50400001	50425000	-0.0101404		HIC_SCAFFOLD_1	121870000	121900000	0.0322008
HIC_SCAFFOLD_1	25300001	25400000	0.00185736		HIC_SCAFFOLD_1	50400001	50425000	-0.0101404		HIC_SCAFFOLD_1	121960000	122000000	0.0345164
HIC_SCAFFOLD_1	25300001	25400000	0.00185736		HIC_SCAFFOLD_1	50660000	50700000	-0.00647435		HIC_SCAFFOLD_1	121900001	121930000	0.0345164
HIC_SCAFFOLD_1	25300001	25400000	0.00185736		HIC_SCAFFOLD_1	50700001	50800000	-0.0108832		HIC_SCAFFOLD_1	122000001	122015000	0.0301961
HIC_SCAFFOLD_1	25300001	25400000	0.00185736		HIC_SCAFFOLD_1	50800001	50900000	-0.0063288		HIC_SCAFFOLD_1	122230000	122300000	0.0263955
HIC_SCAFFOLD_1	25400001	25475000	0.00613229		HIC_SCAFFOLD_1	50900001	50920000	-0.0026865		HIC_SCAFFOLD_1	122300001	122330000	0.0196419
HIC_SCAFFOLD_1	25400001	25500000	0.00613229		HIC_SCAFFOLD_1	51075000	51100000	-0.0060364		HIC_SCAFFOLD_1	122630000	122665000	0.0364133
HIC_SCAFFOLD_1	25400001	25480000	0.00613229		HIC_SCAFFOLD_1	51150000	51200000	-0.00180211		HIC_SCAFFOLD_1	123440000	123480000	0.024527
HIC_SCAFFOLD_1	25495000	25500000	0.00613229		HIC_SCAFFOLD_1	51100001	51200000	-0.00180211		HIC_SCAFFOLD_1	123910000	124000000	0.0175744
HIC_SCAFFOLD_1	25400001	25475000	0.00613229		HIC_SCAFFOLD_1	51200001	51300000	0.00356248		HIC_SCAFFOLD_1	124000001	124100000	0.0119587
HIC_SCAFFOLD_1	25400001	25500000	0.00613229		HIC_SCAFFOLD_1	51200001	51300000	0.00356248		HIC_SCAFFOLD_1	124100001	124200000	0.00957277
HIC_SCAFFOLD_1	25400001	25500000	0.00613229		HIC_SCAFFOLD_1	51300001	51325000	0.00753961		HIC_SCAFFOLD_1	124200001	124300000	0.0094382
HIC_SCAFFOLD_1	25540000	25580000	0.00676434		HIC_SCAFFOLD_1	51300001	51325000	0.00753961		HIC_SCAFFOLD_1	124300001	124400000	0.0142464
HIC_SCAFFOLD_1	25500001	25590000	0.00676434		HIC_SCAFFOLD_1	51960000	52000000	0.0136112		HIC_SCAFFOLD_1	124400001	124500000	0.0128704
HIC_SCAFFOLD_1	25500001	25595000	0.00676434		HIC_SCAFFOLD_1	51975000	52000000	0.0136112		HIC_SCAFFOLD_1	124500001	124510000	0.0211448
HIC_SCAFFOLD_1	25500001	25590000	0.00676434		HIC_SCAFFOLD_1	51975000	52000000	0.0136112		HIC_SCAFFOLD_1	124975000	125000000	0.031943
HIC_SCAFFOLD_1	25500001	25590000	0.00676434		HIC_SCAFFOLD_1	52000001	52100000	0.0140026		HIC_SCAFFOLD_1	125060000	125100000	0.0271734
HIC_SCAFFOLD_1	25625000	25690000	0.0110324		HIC_SCAFFOLD_1	52000001	52050000	0.0140026		HIC_SCAFFOLD_1	125000001	125100000	0.0271734
HIC_SCAFFOLD_1	25625000	25700000	0.0110324		HIC_SCAFFOLD_1	52000001	52100000	0.0140026		HIC_SCAFFOLD_1	125100001	125130000	0.0372049
HIC_SCAFFOLD_1	25700001	25750000	0.00772362		HIC_SCAFFOLD_1	52100001	52200000	0.00516167		HIC_SCAFFOLD_1	125160000	125200000	0.0372049
HIC_SCAFFOLD_1	26025000	26060000	-0.0227253		HIC_SCAFFOLD_1	52100001	52175000	0.00516167		HIC_SCAFFOLD_1	125150000	125200000	0.0372049
HIC_SCAFFOLD_1	26050000	26100000	-0.0227253		HIC_SCAFFOLD_1	52200001	52280000	0.0145608		HIC_SCAFFOLD_1	125100001	125200000	0.0372049
HIC_SCAFFOLD_1	26120000	26160000	-0.00727247		HIC_SCAFFOLD_1	52675000	52700000	-0.00929519		HIC_SCAFFOLD_1	125165000	125200000	0.0372049
HIC_SCAFFOLD_1	26170000	26200000	-0.00727247		HIC_SCAFFOLD_1	52700001	52800000	-0.0176531		HIC_SCAFFOLD_1	125145000	125200000	0.0372049
HIC_SCAFFOLD_1	26100001	26200000	-0.00727247		HIC_SCAFFOLD_1	52800001	52900000	-0.0165151		HIC_SCAFFOLD_1	125200001	125300000	0.0325043
HIC_SCAFFOLD_1	26200001	26220000	-0.0169401		HIC_SCAFFOLD_1	52800001	52900000	-0.0165151		HIC_SCAFFOLD_1	125200001	125260000	0.0325043
HIC_SCAFFOLD_1	26200001	26300000	-0.0169401		HIC_SCAFFOLD_1	52980000	53000000	-0.0113683		HIC_SCAFFOLD_1	125275000	125300000	0.0325043
HIC_SCAFFOLD_1	26350000	26385000	-0.0244927		HIC_SCAFFOLD_1	52900001	53000000	-0.0113683		HIC_SCAFFOLD_1	125200001	125300000	0.0325043
HIC_SCAFFOLD_1	26300001	26400000	-0.0244927		HIC_SCAFFOLD_1	52900001	53000000	-0.0113683		HIC_SCAFFOLD_1	125200001	125265000	0.0325043
HIC_SCAFFOLD_1	26400001	26500000	-0.0279485		HIC_SCAFFOLD_1	53000001	53100000	-0.00697857		HIC_SCAFFOLD_1	125270000	125300000	0.0325043
HIC_SCAFFOLD_1	26500001	26600000	-0.0265706		HIC_SCAFFOLD_1	53000001	53100000	-0.00697857		HIC_SCAFFOLD_1	125200001	125300000	0.0325043
HIC_SCAFFOLD_1	26600001	26700000	-0.0262281		HIC_SCAFFOLD_1	53000001	53100000	-0.00697857		HIC_SCAFFOLD_1	125275000	125300000	0.0325043
HIC_SCAFFOLD_1	26700001	26800000	-0.0263678		HIC_SCAFFOLD_1	53190000	53200000	0.0134484		HIC_SCAFFOLD_1	125300001	125400000	0.0267937
HIC_SCAFFOLD_1	26800001	26900000	-0.0256738		HIC_SCAFFOLD_1	53150000	53200000	0.0134484		HIC_SCAFFOLD_1	125300001	125400000	0.0267937
HIC_SCAFFOLD_1	26900001	27000000	-0.0256678		HIC_SCAFFOLD_1	53100001	53140000	0.0134484		HIC_SCAFFOLD_1	125300001	125325000	0.0267937
HIC_SCAFFOLD_1	27000001	27100000	-0.0253051		HIC_SCAFFOLD_1	53100001	53125000	0.0134484		HIC_SCAFFOLD_1	125300001	125340000	0.0267937
HIC_SCAFFOLD_1	27100001	27200000	-0.0253693		HIC_SCAFFOLD_1	53100001	53125000	0.0134484		HIC_SCAFFOLD_1	125300001	125340000	0.0267937
HIC_SCAFFOLD_1	27200001	27300000	-0.0259713		HIC_SCAFFOLD_1	53200001	53300000	0.0214309		HIC_SCAFFOLD_1	125300001	125305000	0.0267937
HIC_SCAFFOLD_1	27300001	27400000	-0.0270169		HIC_SCAFFOLD_1	53200001	53300000	0.0214309		HIC_SCAFFOLD_1	125440000	125500000	0.031561
HIC_SCAFFOLD_1	27400001	27460000	-0.0264721		HIC_SCAFFOLD_1	53300001	53400000	0.0152998		HIC_SCAFFOLD_1	125500001	125510000	0.0248966
HIC_SCAFFOLD_1	27970000	28000000	0.00738201		HIC_SCAFFOLD_1	53300001	53400000	0.0152998		HIC_SCAFFOLD_1	125650000	125700000	0.0188738
HIC_SCAFFOLD_1	27960000	28000000	0.00738201		HIC_SCAFFOLD_1	53400001	53430000	0.0147664		HIC_SCAFFOLD_1	126750000	126800000	-0.0110952
HIC_SCAFFOLD_1	28000001	28100000	0.00853112		HIC_SCAFFOLD_1	53400001	53470000	0.0147664		HIC_SCAFFOLD_1	126800001	126875000	-0.00880882
HIC_SCAFFOLD_1	28000001	28100000	0.00853112		HIC_SCAFFOLD_1	53535000	53600000	0.0149942		HIC_SCAFFOLD_1	130280000	130300000	0.0245354
HIC_SCAFFOLD_1	28135000	28165000	0.0171961		HIC_SCAFFOLD_1	53600001	53675000	0.00779423		HIC_SCAFFOLD_1	130300001	130400000	0.0206789
HIC_SCAFFOLD_1	28100001	28190000	0.0171961		HIC_SCAFFOLD_1	53750000	53800000	0.00635712		HIC_SCAFFOLD_1	130450000	130485000	0.0263472
HIC_SCAFFOLD_1	28100001	28125000	0.0171961		HIC_SCAFFOLD_1	53800001	53900000	-0.00315787		HIC_SCAFFOLD_1	130400001	130430000	0.0263472
HIC_SCAFFOLD_1	28700001	28800000	0.0168043		HIC_SCAFFOLD_1	53850000	53900000	-0.00315787		HIC_SCAFFOLD_1	131270000	131300000	0.0071111
HIC_SCAFFOLD_1	28700001	28800000	0.0168043		HIC_SCAFFOLD_1	53900001	53975000	-0.00060452		HIC_SCAFFOLD_1	131220000	131300000	0.0071111
HIC_SCAFFOLD_1	28700001	28795000	0.0168043		HIC_SCAFFOLD_1	53900001	53975000	-0.00060452		HIC_SCAFFOLD_1	131270000	131300000	0.0071111
HIC_SCAFFOLD_1	28800001	28900000	0.0276844		HIC_SCAFFOLD_1	54050000	54100000	0.0125404		HIC_SCAFFOLD_1	131300001	131310000	0.00566034
HIC_SCAFFOLD_1	28800001	28890000	0.0276844		HIC_SCAFFOLD_1	54100001	54200000	0.0101937		HIC_SCAFFOLD_1	131300001	131390000	0.00566034
HIC_SCAFFOLD_1	28800001	28900000	0.0276844		HIC_SCAFFOLD_1	55420000	55500000	-0.00273415		HIC_SCAFFOLD_1	131300001	131390000	0.00566034
HIC_SCAFFOLD_1	28950000	29000000	0.0246853		HIC_SCAFFOLD_1	55500001	55600000	0.00498781		HIC_SCAFFOLD_1	131970000	132000000	0.0314163
HIC_SCAFFOLD_1	28900001	29000000	0.0246853		HIC_SCAFFOLD_1	55600001	55700000	0.0124853		HIC_SCAFFOLD_1	132000001	132100000	0.0253696
HIC_SCAFFOLD_1	28935000	29000000	0.0246853		HIC_SCAFFOLD_1	55700001	55800000	0.0131538		HIC_SCAFFOLD_1	132100001	132120000	0.0305353
HIC_SCAFFOLD_1	29000001	29100000	0.0211636		HIC_SCAFFOLD_1	55800001	55820000	0.00256204		HIC_SCAFFOLD_1	132475000	132500000	0.0318094
HIC_SCAFFOLD_1	29000001	29050000	0.0211636		HIC_SCAFFOLD_1	56255000	56300000	0.0104312		HIC_SCAFFOLD_1	132500001	132575000	0.029226
HIC_SCAFFOLD_1	29000001	29055000	0.0211636		HIC_SCAFFOLD_1	56300001	56325000	0.00293219		HIC_SCAFFOLD_1	132800001	132875000	0.0295136
HIC_SCAFFOLD_1	29125000	29200000	0.00504757		HIC_SCAFFOLD_1	56370000	56400000	0.00293219		HIC_SCAFFOLD_1	133130000	133200000	0.0250558
HIC_SCAFFOLD_1	29100001	29200000	0.00504757		HIC_SCAFFOLD_1	56400001	56500000	-0.00482693		HIC_SCAFFOLD_1	133200001	133220000	0.0319341
HIC_SCAFFOLD_1	29200001	29300000	-0.00392646		HIC_SCAFFOLD_1	56500001	56600000	-0.0034708		HIC_SCAFFOLD_1	133825000	133900000	0.0162731
HIC_SCAFFOLD_1	29200001	29300000	-0.00392646		HIC_SCAFFOLD_1	56600001	56620000	0.0146942		HIC_SCAFFOLD_1	133900001	133950000	0.0141784
HIC_SCAFFOLD_1	29300001	29325000	0.0092151		HIC_SCAFFOLD_1	57025000	57100000	-0.0176149		HIC_SCAFFOLD_1	134775000	134800000	0.0153412
HIC_SCAFFOLD_1	29300001	29325000	0.0092151		HIC_SCAFFOLD_1	57025000	57100000	-0.0176149		HIC_SCAFFOLD_1	134800001	134900000	0.0150043
HIC_SCAFFOLD_1	29915000	30000000	0.00868579		HIC_SCAFFOLD_1	57100001	57200000	-0.0165327		HIC_SCAFFOLD_1	134910000	135000000	0.0146561
HIC_SCAFFOLD_1	30135000	30170000	0.0258861		HIC_SCAFFOLD_1	57100001	57200000	-0.0165327		HIC_SCAFFOLD_1	134900001	135000000	0.0146561
HIC_SCAFFOLD_1	30805000	30840000	0.0292583		HIC_SCAFFOLD_1	57200001	57250000	-0.00671217		HIC_SCAFFOLD_1	135000001	135070000	0.0327399
HIC_SCAFFOLD_1	31150000	31200000	0.00483523		HIC_SCAFFOLD_1	57200001	57300000	-0.00671217		HIC_SCAFFOLD_1	135000001	135070000	0.0327399
HIC_SCAFFOLD_1	31140000	31200000	0.00483523		HIC_SCAFFOLD_1	57300001	57350000	0.00122875		HIC_SCAFFOLD_1	135000001	135075000	0.0327399
HIC_SCAFFOLD_1	31150000	31200000	0.00483523		HIC_SCAFFOLD_1	57725000	57775000	0.0111438		HIC_SCAFFOLD_1	136020000	136100000	0.00153611
HIC_SCAFFOLD_1	31200001	31300000	-0.00651715		HIC_SCAFFOLD_1	57750000	57800000	0.0111438		HIC_SCAFFOLD_1	136325000	136400000	0.0163901
HIC_SCAFFOLD_1	31200001	31295000	-0.00651715		HIC_SCAFFOLD_1	57800001	57900000	0.00771523		HIC_SCAFFOLD_1	136540000	136600000	0.010945
HIC_SCAFFOLD_1	31200001	31300000	-0.00651715		HIC_SCAFFOLD_1	57870000	57900000	0.00771523		HIC_SCAFFOLD_1	139150000	139200000	0.014388
HIC_SCAFFOLD_1	31300001	31350000	0.0259071		HIC_SCAFFOLD_1	57900001	58000000	0.0110162		HIC_SCAFFOLD_1	139200001	139240000	0.0247616
HIC_SCAFFOLD_1	31300001	31400000	0.0259071		HIC_SCAFFOLD_1	57900001	58000000	0.0110162		HIC_SCAFFOLD_1	139340000	139390000	0.0127577
HIC_SCAFFOLD_1	31310000	31350000	0.0259071		HIC_SCAFFOLD_1	58060000	58100000	0.0184083		HIC_SCAFFOLD_1	140125000	140200000	0.0106098
HIC_SCAFFOLD_1	31300001	31400000	0.0259071		HIC_SCAFFOLD_1	58000001	58040000	0.0184083		HIC_SCAFFOLD_1	140200001	140225000	0.00432731
HIC_SCAFFOLD_1	31300001	31400000	0.0259071		HIC_SCAFFOLD_1	58000001	58030000	0.0184083		HIC_SCAFFOLD_1	140450000	140500000	0.0225825
HIC_SCAFFOLD_1	31400001	31425000	0.0253763		HIC_SCAFFOLD_1	58050000	58100000	0.0184083		HIC_SCAFFOLD_1	140570000	140600000	0.024607
HIC_SCAFFOLD_1	31400001	31500000	0.0253763		HIC_SCAFFOLD_1	58100001	58130000	0.0223488		HIC_SCAFFOLD_1	140540000	140600000	0.024607
HIC_SCAFFOLD_1	31400001	31500000	0.0253763		HIC_SCAFFOLD_1	58140000	58200000	0.0223488		HIC_SCAFFOLD_1	140600001	140610000	0.0350033
HIC_SCAFFOLD_1	31500001	31540000	0.0132614		HIC_SCAFFOLD_1	58100001	58200000	0.0223488		HIC_SCAFFOLD_1	140600001	140610000	0.0350033
HIC_SCAFFOLD_1	31500001	31530000	0.0132614		HIC_SCAFFOLD_1	58200001	58220000	0.0163211		HIC_SCAFFOLD_1	140635000	140670000	0.0350033
HIC_SCAFFOLD_1	32090000	32100000	0.0203005		HIC_SCAFFOLD_1	58200001	58260000	0.0163211		HIC_SCAFFOLD_1	141395000	141400000	0.0357896
HIC_SCAFFOLD_1	32100001	32200000	0.02985		HIC_SCAFFOLD_1	58350000	58400000	0.0120763		HIC_SCAFFOLD_1	141400001	141500000	0.032779
HIC_SCAFFOLD_1	32225000	32260000	0.0315117		HIC_SCAFFOLD_1	58375000	58400000	0.0120763		HIC_SCAFFOLD_1	141400001	141450000	0.032779
HIC_SCAFFOLD_1	32475000	32500000	0.0173117		HIC_SCAFFOLD_1	58400001	58500000	0.0177963		HIC_SCAFFOLD_1	141500001	141540000	0.0293664
HIC_SCAFFOLD_1	32440000	32500000	0.0173117		HIC_SCAFFOLD_1	58400001	58500000	0.0177963		HIC_SCAFFOLD_1	142400001	142500000	-0.00465692
HIC_SCAFFOLD_1	32580000	32600000	0.00527394		HIC_SCAFFOLD_1	58500001	58600000	0.0224507		HIC_SCAFFOLD_1	142500001	142575000	0.00189241
HIC_SCAFFOLD_1	32500001	32600000	0.00527394		HIC_SCAFFOLD_1	58545000	58600000	0.0224507		HIC_SCAFFOLD_1	143070000	143100000	0.0316229
HIC_SCAFFOLD_1	32500001	32570000	0.00527394		HIC_SCAFFOLD_1	58600001	58650000	0.0254545		HIC_SCAFFOLD_1	143100001	143110000	0.0300416
HIC_SCAFFOLD_1	32600001	32700000	0.00670445		HIC_SCAFFOLD_1	58600001	58670000	0.0254545		HIC_SCAFFOLD_1	143260000	143300000	0.0321289
HIC_SCAFFOLD_1	32600001	32700000	0.00670445		HIC_SCAFFOLD_1	58985000	59000000	0.00969634		HIC_SCAFFOLD_1	143300001	143315000	0.0242288
HIC_SCAFFOLD_1	32700001	32800000	0.0178068		HIC_SCAFFOLD_1	59000001	59090000	0.0126478		HIC_SCAFFOLD_1	143910000	143955000	0.0346944
HIC_SCAFFOLD_1	32700001	32800000	0.0178068		HIC_SCAFFOLD_1	59600001	59700000	-0.0255433		HIC_SCAFFOLD_1	144100001	144200000	0.0239551
HIC_SCAFFOLD_1	32875000	32900000	0.0207338		HIC_SCAFFOLD_1	59700001	59800000	-0.0217307		HIC_SCAFFOLD_1	144105000	144200000	0.0239551
HIC_SCAFFOLD_1	32800001	32815000	0.0207338		HIC_SCAFFOLD_1	59800001	59825000	-0.0217281		HIC_SCAFFOLD_1	144245000	144275000	0.0331946
HIC_SCAFFOLD_1	32920000	33000000	0.0167684		HIC_SCAFFOLD_1	60050000	60100000	-0.0232833		HIC_SCAFFOLD_1	144200001	144270000	0.0331946
HIC_SCAFFOLD_1	32900001	33000000	0.0167684		HIC_SCAFFOLD_1	60100001	60200000	-0.0227171		HIC_SCAFFOLD_1	144200001	144300000	0.0331946
HIC_SCAFFOLD_1	33000001	33010000	0.0142815		HIC_SCAFFOLD_1	61700001	61740000	0.00187608		HIC_SCAFFOLD_1	144300001	144305000	0.0252539
HIC_SCAFFOLD_1	33720000	33770000	0.0233122		HIC_SCAFFOLD_1	63520000	63600000	-0.00248343		HIC_SCAFFOLD_1	145680000	145700000	0.0258602
HIC_SCAFFOLD_1	33720000	33800000	0.0233122		HIC_SCAFFOLD_1	63600001	63700000	-0.0109403		HIC_SCAFFOLD_1	145700001	145740000	0.0256812
HIC_SCAFFOLD_1	33840000	33900000	0.0229924		HIC_SCAFFOLD_1	63700001	63800000	-0.0123339		HIC_SCAFFOLD_1	146495000	146500000	-0.000222656
HIC_SCAFFOLD_1	33800001	33840000	0.0229924		HIC_SCAFFOLD_1	63800001	63830000	-0.0113368		HIC_SCAFFOLD_1	146580000	146600000	0.00643208
HIC_SCAFFOLD_1	33900001	33910000	0.0142956		HIC_SCAFFOLD_1	63875000	63900000	-0.0113368		HIC_SCAFFOLD_1	146500001	146600000	0.00643208
HIC_SCAFFOLD_1	33950000	34000000	0.0142956		HIC_SCAFFOLD_1	63900001	64000000	-0.00442914		HIC_SCAFFOLD_1	146500001	146600000	0.00643208
HIC_SCAFFOLD_1	33925000	34000000	0.0142956		HIC_SCAFFOLD_1	64000001	64100000	-0.00236667		HIC_SCAFFOLD_1	146600001	146670000	0.00506652
HIC_SCAFFOLD_1	34000001	34100000	0.0148029		HIC_SCAFFOLD_1	64100001	64200000	-0.00995892		HIC_SCAFFOLD_1	146600001	146700000	0.00506652
HIC_SCAFFOLD_1	34000001	34100000	0.0148029		HIC_SCAFFOLD_1	64200001	64225000	-0.0146747		HIC_SCAFFOLD_1	146600001	146675000	0.00506652
HIC_SCAFFOLD_1	34100001	34200000	0.0246152		HIC_SCAFFOLD_1	64480000	64500000	0.0160092		HIC_SCAFFOLD_1	146700001	146800000	-0.000290637
HIC_SCAFFOLD_1	34100001	34200000	0.0246152		HIC_SCAFFOLD_1	64460000	64500000	0.0160092		HIC_SCAFFOLD_1	147100001	147190000	0.0331998
HIC_SCAFFOLD_1	34200001	34300000	0.0174405		HIC_SCAFFOLD_1	64470000	64500000	0.0160092		HIC_SCAFFOLD_1	147140000	147195000	0.0331998
HIC_SCAFFOLD_1	34300001	34350000	0.0237056		HIC_SCAFFOLD_1	64500001	64570000	0.019109		HIC_SCAFFOLD_1	147250000	147300000	0.0170367
HIC_SCAFFOLD_1	34465000	34500000	0.0215311		HIC_SCAFFOLD_1	64500001	64600000	0.019109		HIC_SCAFFOLD_1	147300001	147340000	0.00367842
HIC_SCAFFOLD_1	34500001	34530000	0.0201093		HIC_SCAFFOLD_1	64500001	64600000	0.019109		HIC_SCAFFOLD_1	149170000	149200000	0.0170102
HIC_SCAFFOLD_1	34685000	34700000	0.0303051		HIC_SCAFFOLD_1	64600001	64610000	0.00648386		HIC_SCAFFOLD_1	149200001	149220000	0.0186986
HIC_SCAFFOLD_1	34700001	34715000	0.0323411		HIC_SCAFFOLD_1	64600001	64630000	0.00648386		HIC_SCAFFOLD_1	149590000	149600000	0.0132844
HIC_SCAFFOLD_1	34880000	34900000	0.0296687		HIC_SCAFFOLD_1	65150000	65200000	-0.00285167		HIC_SCAFFOLD_1	149600001	149670000	0.000978367
HIC_SCAFFOLD_1	34900001	35000000	0.0288834		HIC_SCAFFOLD_1	65220000	65300000	0.0180673		HIC_SCAFFOLD_1	150930000	151000000	0.0233766
HIC_SCAFFOLD_1	35000001	35010000	0.0189548		HIC_SCAFFOLD_1	65200001	65300000	0.0180673		HIC_SCAFFOLD_1	151090000	151100000	0.0230363
HIC_SCAFFOLD_1	35490000	35500000	0.0224745		HIC_SCAFFOLD_1	65300001	65360000	0.0111239		HIC_SCAFFOLD_1	151000001	151040000	0.0230363
HIC_SCAFFOLD_1	35500001	35540000	0.0216357		HIC_SCAFFOLD_1	65300001	65365000	0.0111239		HIC_SCAFFOLD_1	151175000	151200000	0.0219014
HIC_SCAFFOLD_1	35690000	35700000	0.00695466		HIC_SCAFFOLD_1	65925000	66000000	-0.0236059		HIC_SCAFFOLD_1	151100001	151140000	0.0219014
HIC_SCAFFOLD_1	35690000	35700000	0.00695466		HIC_SCAFFOLD_1	66000001	66100000	-0.0229234		HIC_SCAFFOLD_1	151200001	151250000	0.0120017
HIC_SCAFFOLD_1	35700001	35750000	-0.00384054		HIC_SCAFFOLD_1	66390000	66400000	0.01849		HIC_SCAFFOLD_1	151550000	151600000	0.0164061
HIC_SCAFFOLD_1	35700001	35800000	-0.00384054		HIC_SCAFFOLD_1	66400001	66430000	0.023782		HIC_SCAFFOLD_1	151600001	151700000	0.0125619
HIC_SCAFFOLD_1	35800001	35900000	-0.0202681		HIC_SCAFFOLD_1	66520000	66600000	0.0230644		HIC_SCAFFOLD_1	152130000	152200000	0.0190233
HIC_SCAFFOLD_1	35900001	36000000	-0.0248668		HIC_SCAFFOLD_1	66520000	66590000	0.0230644		HIC_SCAFFOLD_1	152200001	152240000	0.0165082
HIC_SCAFFOLD_1	36000001	36020000	-0.0237015		HIC_SCAFFOLD_1	66600001	66700000	0.0284076		HIC_SCAFFOLD_1	152965000	153000000	0.0237588
HIC_SCAFFOLD_1	36650000	36700000	-0.0241128		HIC_SCAFFOLD_1	66700001	66750000	0.0286387		HIC_SCAFFOLD_1	153000001	153010000	0.0250758
HIC_SCAFFOLD_1	36700001	36800000	-0.0223989		HIC_SCAFFOLD_1	66875000	66900000	0.0211625		HIC_SCAFFOLD_1	153200001	153300000	0.00464053
HIC_SCAFFOLD_1	36800001	36900000	-0.0191141		HIC_SCAFFOLD_1	66900001	66950000	0.0209057		HIC_SCAFFOLD_1	153300001	153400000	-0.000136216
HIC_SCAFFOLD_1	36900001	37000000	-0.0218192		HIC_SCAFFOLD_1	67030000	67100000	0.00787872		HIC_SCAFFOLD_1	153400001	153410000	-0.00807471
HIC_SCAFFOLD_1	37000001	37100000	-0.0205171		HIC_SCAFFOLD_1	67025000	67100000	0.00787872		HIC_SCAFFOLD_1	154800001	154900000	0.0196811
HIC_SCAFFOLD_1	37100001	37200000	-0.0216999		HIC_SCAFFOLD_1	67100001	67160000	0.00136725		HIC_SCAFFOLD_1	154900001	154930000	0.0270558
HIC_SCAFFOLD_1	37200001	37300000	-0.0226258		HIC_SCAFFOLD_1	67100001	67200000	0.00136725		HIC_SCAFFOLD_1	155125000	155200000	0.0216017
HIC_SCAFFOLD_1	37300001	37400000	-0.0199126		HIC_SCAFFOLD_1	67200001	67275000	0.00678405		HIC_SCAFFOLD_1	156150000	156200000	0.0244732
HIC_SCAFFOLD_1	37400001	37500000	-0.0119261		HIC_SCAFFOLD_1	67410000	67460000	0.0158356		HIC_SCAFFOLD_1	156200001	156250000	0.0267926
HIC_SCAFFOLD_1	37500001	37600000	-0.0258865		HIC_SCAFFOLD_1	67450000	67500000	0.0158356		HIC_SCAFFOLD_1	156620000	156655000	0.0297624
HIC_SCAFFOLD_1	37600001	37700000	-0.0267346		HIC_SCAFFOLD_1	67500001	67600000	-0.000562619		HIC_SCAFFOLD_1	156810000	156900000	0.0297718
HIC_SCAFFOLD_1	37775000	37800000	-0.024564		HIC_SCAFFOLD_1	67600001	67700000	0.00307921		HIC_SCAFFOLD_1	156920000	157000000	0.0369198
HIC_SCAFFOLD_1	37700001	37800000	-0.024564		HIC_SCAFFOLD_1	68100001	68200000	0.0217336		HIC_SCAFFOLD_1	156900001	156910000	0.0369198
HIC_SCAFFOLD_1	37800001	37900000	-0.0241445		HIC_SCAFFOLD_1	68100001	68200000	0.0217336		HIC_SCAFFOLD_1	157000001	157100000	0.0256233
HIC_SCAFFOLD_1	37800001	37900000	-0.0241445		HIC_SCAFFOLD_1	68200001	68300000	0.0225189		HIC_SCAFFOLD_1	157000001	157075000	0.0256233
HIC_SCAFFOLD_1	37900001	38000000	-0.0202761		HIC_SCAFFOLD_1	68200001	68300000	0.0225189		HIC_SCAFFOLD_1	157100001	157140000	0.0258745
HIC_SCAFFOLD_1	37900001	38000000	-0.0202761		HIC_SCAFFOLD_1	68350000	68400000	0.0241031		HIC_SCAFFOLD_1	157490000	157500000	0.0253688
HIC_SCAFFOLD_1	38000001	38050000	-0.0132537		HIC_SCAFFOLD_1	68300001	68400000	0.0241031		HIC_SCAFFOLD_1	157490000	157500000	0.0253688
HIC_SCAFFOLD_1	38000001	38050000	-0.0132537		HIC_SCAFFOLD_1	68300001	68400000	0.0241031		HIC_SCAFFOLD_1	157500001	157590000	0.0281868
HIC_SCAFFOLD_1	38300001	38400000	0.000924875		HIC_SCAFFOLD_1	68400001	68475000	0.02553		HIC_SCAFFOLD_1	157500001	157560000	0.0281868
HIC_SCAFFOLD_1	38400001	38500000	-0.00296389		HIC_SCAFFOLD_1	68400001	68500000	0.02553		HIC_SCAFFOLD_1	157870000	157900000	0.0245952
HIC_SCAFFOLD_1	38480000	38500000	-0.00296389		HIC_SCAFFOLD_1	68400001	68500000	0.02553		HIC_SCAFFOLD_1	157900001	157970000	0.025939
HIC_SCAFFOLD_1	38500001	38600000	0.00631561		HIC_SCAFFOLD_1	68400001	68500000	0.02553		HIC_SCAFFOLD_1	158020000	158090000	0.0339767
HIC_SCAFFOLD_1	38500001	38600000	0.00631561		HIC_SCAFFOLD_1	68500001	68550000	0.0268111		HIC_SCAFFOLD_1	158130000	158200000	0.0231546
HIC_SCAFFOLD_1	38600001	38700000	0.00854938		HIC_SCAFFOLD_1	68500001	68560000	0.0268111		HIC_SCAFFOLD_1	158200001	158215000	0.0231274
HIC_SCAFFOLD_1	38600001	38700000	0.00854938		HIC_SCAFFOLD_1	68500001	68600000	0.0268111		HIC_SCAFFOLD_1	158295000	158300000	0.0231274
HIC_SCAFFOLD_1	38700001	38750000	-0.00214248		HIC_SCAFFOLD_1	68610000	68700000	0.0246034		HIC_SCAFFOLD_1	158300001	158365000	0.0214373
HIC_SCAFFOLD_1	38830000	38900000	0.00339688		HIC_SCAFFOLD_1	68680000	68700000	0.0246034		HIC_SCAFFOLD_1	158725000	158800000	0.0162734
HIC_SCAFFOLD_1	38825000	38900000	0.00339688		HIC_SCAFFOLD_1	68680000	68700000	0.0246034		HIC_SCAFFOLD_1	158875000	158900000	0.0204242
HIC_SCAFFOLD_1	38900001	39000000	0.00657889		HIC_SCAFFOLD_1	68600001	68700000	0.0246034		HIC_SCAFFOLD_1	158900001	158950000	0.0160551
HIC_SCAFFOLD_1	38900001	39000000	0.00657889		HIC_SCAFFOLD_1	68755000	68785000	0.0269191		HIC_SCAFFOLD_1	159380000	159400000	0.0300316
HIC_SCAFFOLD_1	39000001	39100000	0.015412		HIC_SCAFFOLD_1	68700001	68780000	0.0269191		HIC_SCAFFOLD_1	159400001	159420000	0.0192774
HIC_SCAFFOLD_1	39010000	39070000	0.015412		HIC_SCAFFOLD_1	68700001	68780000	0.0269191		HIC_SCAFFOLD_1	159650000	159700000	0.0292206
HIC_SCAFFOLD_1	39000001	39100000	0.015412		HIC_SCAFFOLD_1	68700001	68740000	0.0269191		HIC_SCAFFOLD_1	159700001	159800000	0.0188209
HIC_SCAFFOLD_1	39100001	39190000	0.0022721		HIC_SCAFFOLD_1	68700001	68775000	0.0269191		HIC_SCAFFOLD_1	159800001	159900000	0.0269598
HIC_SCAFFOLD_1	39100001	39200000	0.0022721		HIC_SCAFFOLD_1	68880000	68900000	0.0100447		HIC_SCAFFOLD_1	159910000	159940000	0.0307551
HIC_SCAFFOLD_1	39225000	39300000	0.000316256		HIC_SCAFFOLD_1	68900001	69000000	-0.0166994		HIC_SCAFFOLD_1	160490000	160500000	0.0237214
HIC_SCAFFOLD_1	39200001	39300000	0.000316256		HIC_SCAFFOLD_1	68900001	69000000	-0.0166994		HIC_SCAFFOLD_1	160480000	160500000	0.0237214
HIC_SCAFFOLD_1	39300001	39400000	-0.0124305		HIC_SCAFFOLD_1	69000001	69100000	-0.0206165		HIC_SCAFFOLD_1	160500001	160550000	0.0199645
HIC_SCAFFOLD_1	39300001	39400000	-0.0124305		HIC_SCAFFOLD_1	69000001	69100000	-0.0206165		HIC_SCAFFOLD_1	160560000	160600000	0.0199645
HIC_SCAFFOLD_1	39400001	39500000	-0.019792		HIC_SCAFFOLD_1	69100001	69200000	-0.0199796		HIC_SCAFFOLD_1	160500001	160600000	0.0199645
HIC_SCAFFOLD_1	39400001	39500000	-0.019792		HIC_SCAFFOLD_1	69100001	69200000	-0.0199796		HIC_SCAFFOLD_1	160600001	160610000	0.0248615
HIC_SCAFFOLD_1	39500001	39600000	-0.0132253		HIC_SCAFFOLD_1	69200001	69210000	-0.0217068		HIC_SCAFFOLD_1	160600001	160620000	0.0248615
HIC_SCAFFOLD_1	39500001	39600000	-0.0132253		HIC_SCAFFOLD_1	69200001	69300000	-0.0217068		HIC_SCAFFOLD_1	160950000	161000000	0.0239119
HIC_SCAFFOLD_1	39600001	39700000	-0.0136795		HIC_SCAFFOLD_1	69300001	69375000	-0.0210468		HIC_SCAFFOLD_1	161000001	161100000	0.0202267
HIC_SCAFFOLD_1	39600001	39700000	-0.0136795		HIC_SCAFFOLD_1	69720000	69760000	-0.00545072		HIC_SCAFFOLD_1	161425000	161500000	0.0229244
HIC_SCAFFOLD_1	39700001	39800000	-0.00820434		HIC_SCAFFOLD_1	69900001	70000000	-0.0132621		HIC_SCAFFOLD_1	161500001	161530000	0.0267885
HIC_SCAFFOLD_1	39700001	39800000	-0.00820434		HIC_SCAFFOLD_1	70000001	70100000	-0.00059486		HIC_SCAFFOLD_1	161830000	161860000	0.0277841
HIC_SCAFFOLD_1	39800001	39900000	-0.0203032		HIC_SCAFFOLD_1	70100001	70175000	0.00754852		HIC_SCAFFOLD_1	161830000	161900000	0.0277841
HIC_SCAFFOLD_1	39800001	39900000	-0.0203032		HIC_SCAFFOLD_1	70425000	70500000	-0.0169275		HIC_SCAFFOLD_1	161830000	161900000	0.0277841
HIC_SCAFFOLD_1	39900001	40000000	-0.0217783		HIC_SCAFFOLD_1	70425000	70500000	-0.0169275		HIC_SCAFFOLD_1	161980000	162000000	0.0248109
HIC_SCAFFOLD_1	39900001	40000000	-0.0217783		HIC_SCAFFOLD_1	70500001	70600000	-0.0195643		HIC_SCAFFOLD_1	161900001	161910000	0.0248109
HIC_SCAFFOLD_1	40000001	40100000	-0.0200304		HIC_SCAFFOLD_1	70500001	70600000	-0.0195643		HIC_SCAFFOLD_1	161900001	161950000	0.0248109
HIC_SCAFFOLD_1	40000001	40100000	-0.0200304		HIC_SCAFFOLD_1	70600001	70700000	-0.0114738		HIC_SCAFFOLD_1	162000001	162030000	0.0268531
HIC_SCAFFOLD_1	40100001	40200000	-0.0240072		HIC_SCAFFOLD_1	70600001	70700000	-0.0114738		HIC_SCAFFOLD_1	162200001	162270000	0.0311496
HIC_SCAFFOLD_1	40100001	40200000	-0.0240072		HIC_SCAFFOLD_1	70700001	70800000	0.00880556		HIC_SCAFFOLD_1	162920000	163000000	-0.00967278
HIC_SCAFFOLD_1	40200001	40300000	-0.0249776		HIC_SCAFFOLD_1	70730000	70800000	0.00880556		HIC_SCAFFOLD_1	163025000	163100000	-0.00208895
HIC_SCAFFOLD_1	40200001	40300000	-0.0249776		HIC_SCAFFOLD_1	70800001	70850000	0.00375298		HIC_SCAFFOLD_1	163000001	163055000	-0.00208895
HIC_SCAFFOLD_1	40300001	40400000	-0.0267071		HIC_SCAFFOLD_1	70800001	70845000	0.00375298		HIC_SCAFFOLD_1	163100001	163150000	0.00413263
HIC_SCAFFOLD_1	40300001	40400000	-0.0267071		HIC_SCAFFOLD_1	71905000	71970000	0.0193464		HIC_SCAFFOLD_1	163200001	163250000	0.0144124
HIC_SCAFFOLD_1	40400001	40500000	-0.0244398		HIC_SCAFFOLD_1	72425000	72500000	0.0113712		HIC_SCAFFOLD_1	163200001	163300000	0.0144124
HIC_SCAFFOLD_1	40400001	40500000	-0.0244398		HIC_SCAFFOLD_1	72425000	72500000	0.0113712		HIC_SCAFFOLD_1	163300001	163305000	0.00821861
HIC_SCAFFOLD_1	40500001	40600000	-0.0252078		HIC_SCAFFOLD_1	72415000	72500000	0.0113712		HIC_SCAFFOLD_1	163750000	163800000	0.0129747
HIC_SCAFFOLD_1	40500001	40600000	-0.0252078		HIC_SCAFFOLD_1	72500001	72600000	0.00392883		HIC_SCAFFOLD_1	163890000	163900000	0.0146911
HIC_SCAFFOLD_1	40600001	40700000	-0.0251803		HIC_SCAFFOLD_1	72500001	72600000	0.00392883		HIC_SCAFFOLD_1	163800001	163875000	0.0146911
HIC_SCAFFOLD_1	40600001	40700000	-0.0251803		HIC_SCAFFOLD_1	72500001	72520000	0.00392883		HIC_SCAFFOLD_1	163900001	164000000	0.00424647
HIC_SCAFFOLD_1	40700001	40775000	-0.021546		HIC_SCAFFOLD_1	72600001	72625000	0.0136634		HIC_SCAFFOLD_1	164000001	164100000	0.0234228
HIC_SCAFFOLD_1	40700001	40775000	-0.021546		HIC_SCAFFOLD_1	72600001	72700000	0.0136634		HIC_SCAFFOLD_1	164050000	164100000	0.0234228
HIC_SCAFFOLD_1	40845000	40900000	-0.00852771		HIC_SCAFFOLD_1	72655000	72700000	0.0136634		HIC_SCAFFOLD_1	164100001	164140000	0.0199374
HIC_SCAFFOLD_1	40900001	40915000	0.00889181		HIC_SCAFFOLD_1	72700001	72775000	0.0210922		HIC_SCAFFOLD_1	164100001	164125000	0.0199374
HIC_SCAFFOLD_1	41075000	41100000	0.0224709		HIC_SCAFFOLD_1	72700001	72785000	0.0210922		HIC_SCAFFOLD_1	164930000	164990000	0.0177102
HIC_SCAFFOLD_1	41060000	41100000	0.0224709		HIC_SCAFFOLD_1	72825000	72900000	0.00469019		HIC_SCAFFOLD_1	166900001	166975000	-0.0125108
HIC_SCAFFOLD_1	41060000	41100000	0.0224709		HIC_SCAFFOLD_1	72900001	73000000	-0.00264032		HIC_SCAFFOLD_1	167400001	167500000	0.000928441
HIC_SCAFFOLD_1	41060000	41100000	0.0224709		HIC_SCAFFOLD_1	73000001	73100000	-0.00370302		HIC_SCAFFOLD_1	172280000	172300000	0.0134645
HIC_SCAFFOLD_1	41100001	41200000	0.0186238		HIC_SCAFFOLD_1	73100001	73200000	-0.00111452		HIC_SCAFFOLD_1	172300001	172330000	0.0103954
HIC_SCAFFOLD_1	41100001	41200000	0.0186238		HIC_SCAFFOLD_1	73200001	73250000	0.0186797		HIC_SCAFFOLD_1	172670000	172700000	-0.00278644
HIC_SCAFFOLD_1	41100001	41200000	0.0186238		HIC_SCAFFOLD_1	73450000	73500000	0.0135714		HIC_SCAFFOLD_1	172700001	172730000	0.00847986
HIC_SCAFFOLD_1	41100001	41185000	0.0186238		HIC_SCAFFOLD_1	73500001	73600000	-0.00496789		HIC_SCAFFOLD_1	172870000	172900000	0.00482017
HIC_SCAFFOLD_1	41200001	41300000	0.0129637		HIC_SCAFFOLD_1	73600001	73700000	-0.00122735		HIC_SCAFFOLD_1	172900001	172910000	0.000677469
HIC_SCAFFOLD_1	41260000	41300000	0.0129637		HIC_SCAFFOLD_1	74160000	74195000	0.0328039		HIC_SCAFFOLD_1	173390000	173400000	0.0314447
HIC_SCAFFOLD_1	41200001	41240000	0.0129637		HIC_SCAFFOLD_1	74155000	74200000	0.0328039		HIC_SCAFFOLD_1	173400001	173445000	0.0290414
HIC_SCAFFOLD_1	41250000	41300000	0.0129637		HIC_SCAFFOLD_1	74200001	74215000	0.0311912		HIC_SCAFFOLD_1	174125000	174165000	0.0303698
HIC_SCAFFOLD_1	41200001	41300000	0.0129637		HIC_SCAFFOLD_1	74300001	74400000	0.0283366		HIC_SCAFFOLD_1	178615000	178700000	0.0098129
HIC_SCAFFOLD_1	41300001	41400000	0.0127319		HIC_SCAFFOLD_1	74460000	74500000	0.0304815		HIC_SCAFFOLD_1	178700001	178715000	0.00350457
HIC_SCAFFOLD_1	41300001	41370000	0.0127319		HIC_SCAFFOLD_1	74680000	74700000	0.030594		HIC_SCAFFOLD_1	179620000	179670000	0.0196983
HIC_SCAFFOLD_1	41300001	41400000	0.0127319		HIC_SCAFFOLD_1	74700001	74790000	0.0258203		HIC_SCAFFOLD_1	179675000	179700000	0.0196983
HIC_SCAFFOLD_1	41300001	41370000	0.0127319		HIC_SCAFFOLD_1	75070000	75100000	0.0302389		HIC_SCAFFOLD_1	179700001	179740000	0.0199887
HIC_SCAFFOLD_1	41400001	41450000	0.0116618		HIC_SCAFFOLD_1	75100001	75110000	0.0303538		HIC_SCAFFOLD_1	180835000	180900000	0.019044
HIC_SCAFFOLD_1	41400001	41450000	0.0116618		HIC_SCAFFOLD_1	75270000	75300000	0.0303998		HIC_SCAFFOLD_1	180900001	180985000	0.0122192
HIC_SCAFFOLD_1	41605000	41700000	-0.00583642		HIC_SCAFFOLD_1	75300001	75310000	0.0319287		HIC_SCAFFOLD_1	183260000	183300000	0.0135919
HIC_SCAFFOLD_1	41625000	41700000	-0.00583642		HIC_SCAFFOLD_1	75595000	75600000	0.0254616		HIC_SCAFFOLD_1	183275000	183300000	0.0135919
HIC_SCAFFOLD_1	41700001	41770000	-0.00878091		HIC_SCAFFOLD_1	75600001	75700000	0.0258409		HIC_SCAFFOLD_1	183300001	183320000	0.02183
HIC_SCAFFOLD_1	41700001	41800000	-0.00878091		HIC_SCAFFOLD_1	75600001	75695000	0.0258409		HIC_SCAFFOLD_1	183340000	183400000	0.02183
HIC_SCAFFOLD_1	41875000	41900000	-0.00302198		HIC_SCAFFOLD_1	75775000	75800000	0.0218297		HIC_SCAFFOLD_1	183300001	183400000	0.02183
HIC_SCAFFOLD_1	41875000	41900000	-0.00302198		HIC_SCAFFOLD_1	75700001	75800000	0.0218297		HIC_SCAFFOLD_1	183400001	183430000	0.02033
HIC_SCAFFOLD_1	41875000	41900000	-0.00302198		HIC_SCAFFOLD_1	75800001	75900000	0.00303657		HIC_SCAFFOLD_1	183400001	183425000	0.02033
HIC_SCAFFOLD_1	41800001	41900000	-0.00302198		HIC_SCAFFOLD_1	75800001	75900000	0.00303657		HIC_SCAFFOLD_1	184675000	184700000	0.00225477
HIC_SCAFFOLD_1	41900001	42000000	0.000648112		HIC_SCAFFOLD_1	75900001	76000000	-0.00133505		HIC_SCAFFOLD_1	184700001	184750000	0.0042928
HIC_SCAFFOLD_1	41900001	42000000	0.000648112		HIC_SCAFFOLD_1	75900001	76000000	-0.00133505		HIC_SCAFFOLD_1	185120000	185200000	0.0292772
HIC_SCAFFOLD_1	41900001	42000000	0.000648112		HIC_SCAFFOLD_1	76000001	76100000	-0.00247862		HIC_SCAFFOLD_1	185200001	185220000	0.0212789
HIC_SCAFFOLD_1	41900001	42000000	0.000648112		HIC_SCAFFOLD_1	76000001	76100000	-0.00247862		HIC_SCAFFOLD_1	186250000	186300000	-0.00271608
HIC_SCAFFOLD_1	42000001	42100000	0.00288437		HIC_SCAFFOLD_1	76100001	76125000	0.00119483		HIC_SCAFFOLD_1	186300001	186325000	0.0102241
HIC_SCAFFOLD_1	42000001	42100000	0.00288437		HIC_SCAFFOLD_1	76100001	76125000	0.00119483		HIC_SCAFFOLD_1	188950000	189000000	0.00252662
HIC_SCAFFOLD_1	42000001	42100000	0.00288437		HIC_SCAFFOLD_1	76700001	76800000	0.00139456		HIC_SCAFFOLD_1	189000001	189025000	0.0126512
HIC_SCAFFOLD_1	42000001	42100000	0.00288437		HIC_SCAFFOLD_1	76800001	76900000	-0.00885621		HIC_SCAFFOLD_1	189270000	189300000	0.00970638
HIC_SCAFFOLD_1	42175000	42200000	0.0137226		HIC_SCAFFOLD_1	76900001	76925000	-0.00699185		HIC_SCAFFOLD_1	189300001	189400000	0.00828076
HIC_SCAFFOLD_1	42180000	42200000	0.0137226		HIC_SCAFFOLD_1	77595000	77600000	0.0084172		HIC_SCAFFOLD_1	189400001	189500000	0.0108995
HIC_SCAFFOLD_1	42100001	42125000	0.0137226		HIC_SCAFFOLD_1	77600001	77635000	0.0100198		HIC_SCAFFOLD_1	189500001	189540000	0.00647063
HIC_SCAFFOLD_1	42100001	42200000	0.0137226		HIC_SCAFFOLD_1	77690000	77700000	0.0100198		HIC_SCAFFOLD_1	189810000	189890000	0.0259277
HIC_SCAFFOLD_1	42100001	42200000	0.0137226		HIC_SCAFFOLD_1	77700001	77800000	0.00791905		HIC_SCAFFOLD_1	190125000	190200000	0.00284435
HIC_SCAFFOLD_1	42100001	42200000	0.0137226		HIC_SCAFFOLD_1	77725000	77800000	0.00791905		HIC_SCAFFOLD_1	190200001	190300000	-0.00147705
HIC_SCAFFOLD_1	42200001	42300000	0.0211712		HIC_SCAFFOLD_1	77700001	77800000	0.00791905		HIC_SCAFFOLD_1	196090000	196100000	-0.000147927
HIC_SCAFFOLD_1	42200001	42260000	0.0211712		HIC_SCAFFOLD_1	77700001	77800000	0.00791905		HIC_SCAFFOLD_1	196060000	196100000	-0.000147927
HIC_SCAFFOLD_1	42200001	42300000	0.0211712		HIC_SCAFFOLD_1	77800001	77900000	0.000842105		HIC_SCAFFOLD_1	196100001	196140000	0.00174484
HIC_SCAFFOLD_1	42200001	42250000	0.0211712		HIC_SCAFFOLD_1	77800001	77900000	0.000842105		HIC_SCAFFOLD_1	196100001	196140000	0.00174484
HIC_SCAFFOLD_1	42200001	42300000	0.0211712		HIC_SCAFFOLD_1	77800001	77900000	0.000842105		HIC_SCAFFOLD_1	198075000	198100000	-0.000892746
HIC_SCAFFOLD_1	42300001	42400000	0.0159502		HIC_SCAFFOLD_1	77800001	77900000	0.000842105		HIC_SCAFFOLD_1	198100001	198200000	-0.00867863
HIC_SCAFFOLD_1	42300001	42400000	0.0159502		HIC_SCAFFOLD_1	77900001	78000000	-0.00285634		HIC_SCAFFOLD_1	198200001	198300000	-0.00954909
HIC_SCAFFOLD_1	42300001	42400000	0.0159502		HIC_SCAFFOLD_1	77900001	78000000	-0.00285634		HIC_SCAFFOLD_1	198300001	198400000	-0.0122687
HIC_SCAFFOLD_1	42400001	42500000	0.0106966		HIC_SCAFFOLD_1	77900001	78000000	-0.00285634		HIC_SCAFFOLD_1	198400001	198500000	-0.0144452
HIC_SCAFFOLD_1	42400001	42500000	0.0106966		HIC_SCAFFOLD_1	78000001	78100000	-0.00372339		HIC_SCAFFOLD_1	198500001	198575000	-0.00931646
HIC_SCAFFOLD_1	42400001	42500000	0.0106966		HIC_SCAFFOLD_1	78000001	78100000	-0.00372339		HIC_SCAFFOLD_1	198910000	198970000	0.0161758
HIC_SCAFFOLD_1	42500001	42600000	0.0128887		HIC_SCAFFOLD_1	78000001	78100000	-0.00372339		HIC_SCAFFOLD_1	199375000	199400000	0.00185049
HIC_SCAFFOLD_1	42500001	42600000	0.0128887		HIC_SCAFFOLD_1	78100001	78200000	-0.00577325		HIC_SCAFFOLD_1	199320000	199400000	0.00185049
HIC_SCAFFOLD_1	42500001	42600000	0.0128887		HIC_SCAFFOLD_1	78100001	78200000	-0.00577325		HIC_SCAFFOLD_1	199320000	199400000	0.00185049
HIC_SCAFFOLD_1	42600001	42700000	0.0108992		HIC_SCAFFOLD_1	78100001	78200000	-0.00577325		HIC_SCAFFOLD_1	199325000	199400000	0.00185049
HIC_SCAFFOLD_1	42670000	42700000	0.0108992		HIC_SCAFFOLD_1	78200001	78300000	-0.00381166		HIC_SCAFFOLD_1	199400001	199450000	-0.00154998
HIC_SCAFFOLD_1	42600001	42700000	0.0108992		HIC_SCAFFOLD_1	78200001	78300000	-0.00381166		HIC_SCAFFOLD_1	199400001	199500000	-0.00154998
HIC_SCAFFOLD_1	42600001	42700000	0.0108992		HIC_SCAFFOLD_1	78200001	78300000	-0.00381166		HIC_SCAFFOLD_1	199400001	199500000	-0.00154998
HIC_SCAFFOLD_1	42700001	42750000	0.0113192		HIC_SCAFFOLD_1	78300001	78400000	-0.000994145		HIC_SCAFFOLD_1	199400001	199500000	-0.00154998
HIC_SCAFFOLD_1	42700001	42750000	0.0113192		HIC_SCAFFOLD_1	78300001	78375000	-0.000994145		HIC_SCAFFOLD_1	199570000	199600000	-0.0042758
HIC_SCAFFOLD_1	42700001	42775000	0.0113192		HIC_SCAFFOLD_1	78300001	78400000	-0.000994145		HIC_SCAFFOLD_1	199500001	199600000	-0.0042758
HIC_SCAFFOLD_1	42700001	42775000	0.0113192		HIC_SCAFFOLD_1	78400001	78460000	0.00938011		HIC_SCAFFOLD_1	199500001	199530000	-0.0042758
HIC_SCAFFOLD_1	42875000	42900000	0.0146901		HIC_SCAFFOLD_1	78400001	78500000	0.00938011		HIC_SCAFFOLD_1	199500001	199600000	-0.0042758
HIC_SCAFFOLD_1	42975000	43000000	0.00525504		HIC_SCAFFOLD_1	78490000	78500000	0.00938011		HIC_SCAFFOLD_1	199600001	199620000	-0.00350563
HIC_SCAFFOLD_1	42900001	43000000	0.00525504		HIC_SCAFFOLD_1	78500001	78550000	0.0184957		HIC_SCAFFOLD_1	199600001	199700000	-0.00350563
HIC_SCAFFOLD_1	43000001	43100000	0.00844283		HIC_SCAFFOLD_1	78500001	78560000	0.0184957		HIC_SCAFFOLD_1	199600001	199700000	-0.00350563
HIC_SCAFFOLD_1	43000001	43100000	0.00844283		HIC_SCAFFOLD_1	79450000	79500000	-0.0238445		HIC_SCAFFOLD_1	199700001	199720000	-0.0128411
HIC_SCAFFOLD_1	43100001	43200000	0.00562399		HIC_SCAFFOLD_1	79500001	79600000	-0.0253917		HIC_SCAFFOLD_1	199700001	199800000	-0.0128411
HIC_SCAFFOLD_1	43100001	43200000	0.00562399		HIC_SCAFFOLD_1	79600001	79700000	-0.0251509		HIC_SCAFFOLD_1	199800001	199850000	-0.0156132
HIC_SCAFFOLD_1	43200001	43300000	0.0077546		HIC_SCAFFOLD_1	79700001	79800000	-0.0236751		HIC_SCAFFOLD_1	202325000	202400000	-0.0201235
HIC_SCAFFOLD_1	43300001	43400000	0.00391147		HIC_SCAFFOLD_1	79800001	79850000	-0.00180201		HIC_SCAFFOLD_1	203820000	203855000	0.026632
HIC_SCAFFOLD_1	43430000	43500000	0.0112482		HIC_SCAFFOLD_1	80090000	80100000	0.00012992		HIC_SCAFFOLD_1	203900001	203975000	0.0272562
HIC_SCAFFOLD_1	43400001	43500000	0.0112482		HIC_SCAFFOLD_1	80100001	80190000	-0.007125		HIC_SCAFFOLD_1	204590000	204600000	0.0113657
HIC_SCAFFOLD_1	43500001	43530000	0.0107441		HIC_SCAFFOLD_1	80325000	80400000	-0.0063872		HIC_SCAFFOLD_1	204600001	204640000	0.0128746
HIC_SCAFFOLD_1	43500001	43525000	0.0107441		HIC_SCAFFOLD_1	80575000	80600000	-0.0204735		HIC_SCAFFOLD_1	205720000	205790000	0.00799644
HIC_SCAFFOLD_1	43600001	43700000	-0.0124876		HIC_SCAFFOLD_1	80650000	80700000	-0.0282031		HIC_SCAFFOLD_1	205940000	205980000	0.014306
HIC_SCAFFOLD_1	43700001	43750000	-0.0124009		HIC_SCAFFOLD_1	80600001	80700000	-0.0282031		HIC_SCAFFOLD_1	206210000	206300000	0.0114371
HIC_SCAFFOLD_1	43830000	43900000	-0.00673222		HIC_SCAFFOLD_1	80700001	80800000	-0.0287808		HIC_SCAFFOLD_1	206300001	206310000	0.0231697
HIC_SCAFFOLD_1	43900001	43990000	-0.00737909		HIC_SCAFFOLD_1	80700001	80800000	-0.0287808		HIC_SCAFFOLD_1	206375000	206400000	0.0231697
HIC_SCAFFOLD_1	44050000	44100000	-0.0223527		HIC_SCAFFOLD_1	80800001	80840000	-0.0289428		HIC_SCAFFOLD_1	206400001	206450000	0.0208754
HIC_SCAFFOLD_1	44050000	44100000	-0.0223527		HIC_SCAFFOLD_1	80800001	80825000	-0.0289428		HIC_SCAFFOLD_1	208680000	208700000	-0.000659713
HIC_SCAFFOLD_1	44100001	44200000	-0.0252658		HIC_SCAFFOLD_1	81880000	81900000	0.00827177		HIC_SCAFFOLD_1	208700001	208770000	0.00580272
HIC_SCAFFOLD_1	44100001	44200000	-0.0252658		HIC_SCAFFOLD_1	81875000	81900000	0.00827177		HIC_SCAFFOLD_1	209090000	209100000	0.0187539
HIC_SCAFFOLD_1	44200001	44300000	-0.0246353		HIC_SCAFFOLD_1	81960000	82000000	0.00557822		HIC_SCAFFOLD_1	209120000	209190000	0.020605
HIC_SCAFFOLD_1	44200001	44300000	-0.0246353		HIC_SCAFFOLD_1	81900001	82000000	0.00557822		HIC_SCAFFOLD_1	209100001	209200000	0.020605
HIC_SCAFFOLD_1	44300001	44375000	-0.0261311		HIC_SCAFFOLD_1	81900001	81950000	0.00557822		HIC_SCAFFOLD_1	209200001	209250000	0.0203847
HIC_SCAFFOLD_1	44300001	44400000	-0.0261311		HIC_SCAFFOLD_1	82000001	82090000	0.0101742		HIC_SCAFFOLD_1	210280000	210300000	0.00559335
HIC_SCAFFOLD_1	44400001	44500000	-0.0266289		HIC_SCAFFOLD_1	82000001	82090000	0.0101742		HIC_SCAFFOLD_1	210300001	210330000	0.0107841
HIC_SCAFFOLD_1	44500001	44600000	-0.026937		HIC_SCAFFOLD_1	82280000	82300000	0.0297047		HIC_SCAFFOLD_1	212530000	212600000	0.0111921
HIC_SCAFFOLD_1	44600001	44700000	-0.0252973		HIC_SCAFFOLD_1	82275000	82300000	0.0297047		HIC_SCAFFOLD_1	212525000	212600000	0.0111921
HIC_SCAFFOLD_1	44700001	44800000	-0.0264406		HIC_SCAFFOLD_1	82300001	82320000	0.0307829		HIC_SCAFFOLD_1	212600001	212680000	0.013249
HIC_SCAFFOLD_1	44800001	44900000	-0.0267227		HIC_SCAFFOLD_1	82300001	82400000	0.0307829		HIC_SCAFFOLD_1	212680000	212700000	0.013249
HIC_SCAFFOLD_1	44900001	45000000	-0.0226351		HIC_SCAFFOLD_1	82300001	82400000	0.0307829		HIC_SCAFFOLD_1	212600001	212700000	0.013249
HIC_SCAFFOLD_1	44950000	45000000	-0.0226351		HIC_SCAFFOLD_1	82400001	82425000	0.0297597		HIC_SCAFFOLD_1	212750000	212800000	0.0114096
HIC_SCAFFOLD_1	45000001	45100000	-0.0211369		HIC_SCAFFOLD_1	82400001	82500000	0.0297597		HIC_SCAFFOLD_1	212700001	212800000	0.0114096
HIC_SCAFFOLD_1	45000001	45100000	-0.0211369		HIC_SCAFFOLD_1	82590000	82600000	0.0198616		HIC_SCAFFOLD_1	212700001	212800000	0.0114096
HIC_SCAFFOLD_1	45100001	45200000	-0.0193042		HIC_SCAFFOLD_1	82540000	82600000	0.0198616		HIC_SCAFFOLD_1	212800001	212825000	0.0109522
HIC_SCAFFOLD_1	45100001	45200000	-0.0193042		HIC_SCAFFOLD_1	82550000	82600000	0.0198616		HIC_SCAFFOLD_1	212800001	212840000	0.0109522
HIC_SCAFFOLD_1	45200001	45275000	-0.0237879		HIC_SCAFFOLD_1	82500001	82600000	0.0198616		HIC_SCAFFOLD_1	212800001	212840000	0.0109522
HIC_SCAFFOLD_1	45200001	45280000	-0.0237879		HIC_SCAFFOLD_1	82600001	82700000	0.0134241		HIC_SCAFFOLD_1	213045000	213075000	0.0261806
HIC_SCAFFOLD_1	47790000	47800000	-0.00730252		HIC_SCAFFOLD_1	82600001	82700000	0.0134241		HIC_SCAFFOLD_1	213010000	213040000	0.0261806
HIC_SCAFFOLD_1	47800001	47900000	0.0116985		HIC_SCAFFOLD_1	82600001	82700000	0.0134241		HIC_SCAFFOLD_1	213110000	213200000	0.0153878
HIC_SCAFFOLD_1	47800001	47900000	0.0116985		HIC_SCAFFOLD_1	82600001	82700000	0.0134241		HIC_SCAFFOLD_1	213110000	213200000	0.0153878
HIC_SCAFFOLD_1	47900001	47960000	0.0154581		HIC_SCAFFOLD_1	82700001	82710000	0.0168884		HIC_SCAFFOLD_1	213110000	213200000	0.0153878
HIC_SCAFFOLD_1	47900001	48000000	0.0154581		HIC_SCAFFOLD_1	82700001	82800000	0.0168884		HIC_SCAFFOLD_1	213200001	213220000	0.0181401
HIC_SCAFFOLD_1	48020000	48100000	0.0206236		HIC_SCAFFOLD_1	82735000	82800000	0.0168884		HIC_SCAFFOLD_1	213200001	213270000	0.0181401
HIC_SCAFFOLD_1	48000001	48100000	0.0206236		HIC_SCAFFOLD_1	82800001	82825000	0.0265291		HIC_SCAFFOLD_1	213200001	213300000	0.0181401
HIC_SCAFFOLD_1	48015000	48100000	0.0206236		HIC_SCAFFOLD_1	82800001	82840000	0.0265291		HIC_SCAFFOLD_1	213225000	213275000	0.0181401
HIC_SCAFFOLD_1	48130000	48200000	0.0202597		HIC_SCAFFOLD_1	82950000	83000000	0.0146692		HIC_SCAFFOLD_1	213300001	213320000	0.0111937
HIC_SCAFFOLD_1	48100001	48200000	0.0202597		HIC_SCAFFOLD_1	83000001	83050000	0.000997113		HIC_SCAFFOLD_1	213375000	213400000	0.0111937
HIC_SCAFFOLD_1	48100001	48200000	0.0202597		HIC_SCAFFOLD_1	83770000	83800000	0.00811679		HIC_SCAFFOLD_1	213350000	213400000	0.0111937
HIC_SCAFFOLD_1	48100001	48200000	0.0202597		HIC_SCAFFOLD_1	83775000	83800000	0.00811679		HIC_SCAFFOLD_1	213400001	213450000	0.0162835
HIC_SCAFFOLD_1	48200001	48215000	0.0224785		HIC_SCAFFOLD_1	83800001	83860000	0.010627		HIC_SCAFFOLD_1	213400001	213500000	0.0162835
HIC_SCAFFOLD_1	48200001	48220000	0.0224785		HIC_SCAFFOLD_1	83800001	83900000	0.010627		HIC_SCAFFOLD_1	213500001	213545000	0.00953881
HIC_SCAFFOLD_1	48200001	48275000	0.0224785		HIC_SCAFFOLD_1	83900001	84000000	0.0260253		HIC_SCAFFOLD_1	216150000	216200000	0.00208689
HIC_SCAFFOLD_1	48225000	48285000	0.0224785		HIC_SCAFFOLD_1	84040000	84100000	0.0268265		HIC_SCAFFOLD_1	216200001	216225000	-0.00421497
HIC_SCAFFOLD_1	48200001	48290000	0.0224785		HIC_SCAFFOLD_1	84025000	84100000	0.0268265		HIC_SCAFFOLD_1	216575000	216600000	0.0020455
HIC_SCAFFOLD_1	49275000	49300000	-0.0230371		HIC_SCAFFOLD_1	84000001	84100000	0.0268265		HIC_SCAFFOLD_1	216600001	216700000	-0.00290855
HIC_SCAFFOLD_1	49300001	49400000	-0.0235567		HIC_SCAFFOLD_1	84100001	84130000	0.0257086		HIC_SCAFFOLD_1	216700001	216800000	-0.00760214
HIC_SCAFFOLD_1	49450000	49500000	-0.0213926		HIC_SCAFFOLD_1	84100001	84200000	0.0257086		HIC_SCAFFOLD_1	216800001	216825000	-0.00504821
HIC_SCAFFOLD_1	49400001	49500000	-0.0213926		HIC_SCAFFOLD_1	84100001	84125000	0.0257086		HIC_SCAFFOLD_1	217270000	217300000	0.0167712
HIC_SCAFFOLD_1	49500001	49600000	-0.0185798		HIC_SCAFFOLD_1	84200001	84275000	0.0318415		HIC_SCAFFOLD_1	217300001	217310000	0.00322975
HIC_SCAFFOLD_1	49500001	49600000	-0.0185798		HIC_SCAFFOLD_1	85000001	85100000	-0.00843244		HIC_SCAFFOLD_1	218225000	218300000	-0.00607553
HIC_SCAFFOLD_1	49600001	49700000	-0.0167068		HIC_SCAFFOLD_1	85000001	85100000	-0.00843244		HIC_SCAFFOLD_1	218300001	218400000	-0.009991
HIC_SCAFFOLD_1	49600001	49700000	-0.0167068		HIC_SCAFFOLD_1	85100001	85200000	-0.00745273		HIC_SCAFFOLD_1	218960000	219000000	-0.000996071
HIC_SCAFFOLD_1	49700001	49800000	-0.0186254		HIC_SCAFFOLD_1	85100001	85200000	-0.00745273		HIC_SCAFFOLD_1	219000001	219040000	-0.00169435
HIC_SCAFFOLD_1	49700001	49800000	-0.0186254		HIC_SCAFFOLD_1	85200001	85250000	0.00364698		HIC_SCAFFOLD_1	219050000	219100000	-0.00169435
HIC_SCAFFOLD_1	49800001	49900000	-0.0229316		HIC_SCAFFOLD_1	85200001	85300000	0.00364698		HIC_SCAFFOLD_1	219100001	219200000	0.00375014
HIC_SCAFFOLD_1	49800001	49900000	-0.0229316		HIC_SCAFFOLD_1	85300001	85400000	-0.0109629		HIC_SCAFFOLD_1	219125000	219200000	0.00375014
HIC_SCAFFOLD_1	49900001	50000000	-0.0244111		HIC_SCAFFOLD_1	85300001	85400000	-0.0109629		HIC_SCAFFOLD_1	219200001	219270000	0.0124128
HIC_SCAFFOLD_1	49900001	50000000	-0.0244111		HIC_SCAFFOLD_1	85400001	85500000	-0.013854		HIC_SCAFFOLD_1	219200001	219225000	0.0124128
HIC_SCAFFOLD_1	50000001	50025000	-0.0212964		HIC_SCAFFOLD_1	85400001	85500000	-0.013854		HIC_SCAFFOLD_1	219360000	219400000	0.0127404
HIC_SCAFFOLD_1	50000001	50025000	-0.0212964		HIC_SCAFFOLD_1	85500001	85525000	-0.00217949		HIC_SCAFFOLD_1	219400001	219410000	4.64566e-05
HIC_SCAFFOLD_1	50310000	50400000	-0.000365955		HIC_SCAFFOLD_1	85640000	85670000	0.0189516		HIC_SCAFFOLD_1	221175000	221200000	0.00907089
HIC_SCAFFOLD_1	50400001	50430000	-0.00253723		HIC_SCAFFOLD_1	85650000	85700000	0.0189516		HIC_SCAFFOLD_1	221200001	221300000	0.00924206
HIC_SCAFFOLD_1	50660000	50700000	-0.00646666		HIC_SCAFFOLD_1	85685000	85700000	0.0189516		HIC_SCAFFOLD_1	222675000	222700000	0.00718747
HIC_SCAFFOLD_1	50660000	50700000	-0.00646666		HIC_SCAFFOLD_1	85700001	85800000	0.0129113		HIC_SCAFFOLD_1	222700001	222800000	0.017515
HIC_SCAFFOLD_1	50700001	50800000	-0.00513155		HIC_SCAFFOLD_1	85700001	85775000	0.0129113		HIC_SCAFFOLD_1	224550000	224600000	0.0218159
HIC_SCAFFOLD_1	50700001	50800000	-0.00513155		HIC_SCAFFOLD_1	85800001	85900000	-0.0014806		HIC_SCAFFOLD_1	224600001	224625000	0.0153146
HIC_SCAFFOLD_1	50800001	50900000	-0.00249704		HIC_SCAFFOLD_1	86775000	86800000	-0.027578		HIC_SCAFFOLD_1	225505000	225535000	0.0199926
HIC_SCAFFOLD_1	50800001	50900000	-0.00249704		HIC_SCAFFOLD_1	86800001	86900000	-0.0294351		HIC_SCAFFOLD_1	226090000	226100000	0.0117548
HIC_SCAFFOLD_1	50900001	50920000	0.00374519		HIC_SCAFFOLD_1	86900001	87000000	-0.0291721		HIC_SCAFFOLD_1	226100001	226150000	0.00503751
HIC_SCAFFOLD_1	50900001	51000000	0.00374519		HIC_SCAFFOLD_1	87000001	87050000	-0.027281		HIC_SCAFFOLD_1	229750000	229800000	0.00742743
HIC_SCAFFOLD_1	51000001	51050000	-0.00304375		HIC_SCAFFOLD_1	87250000	87300000	-0.00392991		HIC_SCAFFOLD_1	229800001	229900000	0.00122306
HIC_SCAFFOLD_1	51065000	51100000	-0.00304375		HIC_SCAFFOLD_1	87300001	87400000	-0.00176762		HIC_SCAFFOLD_1	229900001	230000000	-0.00609332
HIC_SCAFFOLD_1	51100001	51200000	0.000696442		HIC_SCAFFOLD_1	87450000	87500000	-0.00925208		HIC_SCAFFOLD_1	230000001	230025000	-0.0136851
HIC_SCAFFOLD_1	51200001	51300000	0.00825413		HIC_SCAFFOLD_1	87400001	87500000	-0.00925208		HIC_SCAFFOLD_1	231450000	231500000	0.0138134
HIC_SCAFFOLD_1	51300001	51385000	0.00605414		HIC_SCAFFOLD_1	87500001	87600000	-0.0222455		HIC_SCAFFOLD_1	231500001	231600000	-0.00821909
HIC_SCAFFOLD_1	51420000	51460000	0.0225801		HIC_SCAFFOLD_1	87500001	87600000	-0.0222455		HIC_SCAFFOLD_1	231600001	231700000	-0.00923316
HIC_SCAFFOLD_1	51490000	51500000	0.0225801		HIC_SCAFFOLD_1	87600001	87625000	-0.0175042		HIC_SCAFFOLD_1	231700001	231800000	-0.007905
HIC_SCAFFOLD_1	51500001	51520000	0.0146165		HIC_SCAFFOLD_1	87600001	87700000	-0.0175042		HIC_SCAFFOLD_1	231800001	231900000	-0.00705034
HIC_SCAFFOLD_1	51965000	52000000	0.0134646		HIC_SCAFFOLD_1	87700001	87725000	-0.00645886		HIC_SCAFFOLD_1	231900001	231950000	0.00922808
HIC_SCAFFOLD_1	51975000	52000000	0.0134646		HIC_SCAFFOLD_1	88625000	88700000	0.0269545		HIC_SCAFFOLD_1	232150000	232200000	0.0228833
HIC_SCAFFOLD_1	51975000	52000000	0.0134646		HIC_SCAFFOLD_1	88740000	88800000	0.0261188		HIC_SCAFFOLD_1	232200001	232225000	0.0219826
HIC_SCAFFOLD_1	51970000	52000000	0.0134646		HIC_SCAFFOLD_1	88800001	88810000	0.0215401		HIC_SCAFFOLD_1	232325000	232400000	0.024272
HIC_SCAFFOLD_1	52000001	52005000	0.0129702		HIC_SCAFFOLD_1	88850000	88900000	0.0215401		HIC_SCAFFOLD_1	232400001	232425000	0.0248499
HIC_SCAFFOLD_1	52000001	52025000	0.0129702		HIC_SCAFFOLD_1	88900001	89000000	0.0119288		HIC_SCAFFOLD_1	234460000	234500000	0.0182541
HIC_SCAFFOLD_1	52000001	52100000	0.0129702		HIC_SCAFFOLD_1	89000001	89050000	0.0156899		HIC_SCAFFOLD_1	234460000	234500000	0.0182541
HIC_SCAFFOLD_1	52000001	52100000	0.0129702		HIC_SCAFFOLD_1	89125000	89200000	-0.00935325		HIC_SCAFFOLD_1	234500001	234600000	0.0149165
HIC_SCAFFOLD_1	52100001	52200000	-0.00236148		HIC_SCAFFOLD_1	89200001	89300000	-0.0250037		HIC_SCAFFOLD_1	234525000	234600000	0.0149165
HIC_SCAFFOLD_1	52100001	52180000	-0.00236148		HIC_SCAFFOLD_1	89300001	89400000	-0.0273221		HIC_SCAFFOLD_1	234600001	234640000	0.00287606
HIC_SCAFFOLD_1	52100001	52180000	-0.00236148		HIC_SCAFFOLD_1	89400001	89500000	-0.0273503		HIC_SCAFFOLD_1	234600001	234700000	0.00287606
HIC_SCAFFOLD_1	52100001	52200000	-0.00236148		HIC_SCAFFOLD_1	89550000	89600000	-0.0279471		HIC_SCAFFOLD_1	234700001	234775000	0.00801091
HIC_SCAFFOLD_1	52220000	52275000	0.0104984		HIC_SCAFFOLD_1	89500001	89600000	-0.0279471		HIC_SCAFFOLD_1	241100001	241200000	0.00661276
HIC_SCAFFOLD_1	52200001	52275000	0.0104984		HIC_SCAFFOLD_1	89600001	89700000	-0.0277056		HIC_SCAFFOLD_1	241200001	241275000	0.00820508
HIC_SCAFFOLD_1	52200001	52280000	0.0104984		HIC_SCAFFOLD_1	89600001	89700000	-0.0277056		HIC_SCAFFOLD_1	241600001	241700000	0.00954311
HIC_SCAFFOLD_1	52675000	52700000	-0.00995562		HIC_SCAFFOLD_1	89700001	89800000	-0.0279684		HIC_SCAFFOLD_1	241700001	241800000	0.015773
HIC_SCAFFOLD_1	52675000	52700000	-0.00995562		HIC_SCAFFOLD_1	89700001	89800000	-0.0279684		HIC_SCAFFOLD_1	241800001	241900000	0.0152337
HIC_SCAFFOLD_1	52700001	52800000	-0.0166036		HIC_SCAFFOLD_1	89800001	89900000	-0.0285382		HIC_SCAFFOLD_1	241900001	241925000	0.0116383
HIC_SCAFFOLD_1	52700001	52800000	-0.0166036		HIC_SCAFFOLD_1	89800001	89900000	-0.0285382		HIC_SCAFFOLD_1	242700001	242800000	0.000799344
HIC_SCAFFOLD_1	52800001	52900000	-0.0154467		HIC_SCAFFOLD_1	89900001	90000000	-0.0261799		HIC_SCAFFOLD_1	242800001	242875000	0.0131948
HIC_SCAFFOLD_1	52800001	52900000	-0.0154467		HIC_SCAFFOLD_1	89900001	90000000	-0.0261799		HIC_SCAFFOLD_1	245670000	245700000	0.010619
HIC_SCAFFOLD_1	52800001	52900000	-0.0154467		HIC_SCAFFOLD_1	90000001	90100000	-0.0249183		HIC_SCAFFOLD_1	245650000	245700000	0.010619
HIC_SCAFFOLD_1	52900001	53000000	-0.00999559		HIC_SCAFFOLD_1	90000001	90100000	-0.0249183		HIC_SCAFFOLD_1	245700001	245710000	0.0127371
HIC_SCAFFOLD_1	52900001	53000000	-0.00999559		HIC_SCAFFOLD_1	90100001	90200000	-0.0157948		HIC_SCAFFOLD_1	245720000	245780000	0.0127371
HIC_SCAFFOLD_1	52900001	53000000	-0.00999559		HIC_SCAFFOLD_1	90100001	90200000	-0.0157948		HIC_SCAFFOLD_1	245700001	245800000	0.0127371
HIC_SCAFFOLD_1	52980000	53000000	-0.00999559		HIC_SCAFFOLD_1	90250000	90300000	0.0164309		HIC_SCAFFOLD_1	246025000	246100000	0.018602
HIC_SCAFFOLD_1	52980000	53000000	-0.00999559		HIC_SCAFFOLD_1	90250000	90300000	0.0164309		HIC_SCAFFOLD_1	246100001	246200000	0.0106009
HIC_SCAFFOLD_1	53000001	53100000	-0.00804695		HIC_SCAFFOLD_1	90250000	90300000	0.0164309		HIC_SCAFFOLD_1	246200001	246300000	0.0186336
HIC_SCAFFOLD_1	53000001	53100000	-0.00804695		HIC_SCAFFOLD_1	90300001	90330000	0.020421		HIC_SCAFFOLD_1	246350000	246400000	0.0141145
HIC_SCAFFOLD_1	53000001	53100000	-0.00804695		HIC_SCAFFOLD_1	90300001	90400000	0.020421		HIC_SCAFFOLD_1	246400001	246500000	0.00178473
HIC_SCAFFOLD_1	53000001	53100000	-0.00804695		HIC_SCAFFOLD_1	90300001	90400000	0.020421		HIC_SCAFFOLD_1	246500001	246600000	0.00109434
HIC_SCAFFOLD_1	53000001	53100000	-0.00804695		HIC_SCAFFOLD_1	90400001	90500000	0.0211392		HIC_SCAFFOLD_1	246600001	246675000	0.0158126
HIC_SCAFFOLD_1	53100001	53125000	0.00911088		HIC_SCAFFOLD_1	90400001	90500000	0.0211392		HIC_SCAFFOLD_1	246750000	246800000	0.00937732
HIC_SCAFFOLD_1	53100001	53125000	0.00911088		HIC_SCAFFOLD_1	90425000	90500000	0.0211392		HIC_SCAFFOLD_1	246800001	246825000	0.00485346
HIC_SCAFFOLD_1	53100001	53200000	0.00911088		HIC_SCAFFOLD_1	90420000	90500000	0.0211392		HIC_SCAFFOLD_1	246825000	246900000	0.00485346
HIC_SCAFFOLD_1	53100001	53200000	0.00911088		HIC_SCAFFOLD_1	90500001	90525000	0.0142313		HIC_SCAFFOLD_1	246900001	247000000	0.00378599
HIC_SCAFFOLD_1	53150000	53200000	0.00911088		HIC_SCAFFOLD_1	90500001	90600000	0.0142313		HIC_SCAFFOLD_1	247000001	247050000	0.00237572
HIC_SCAFFOLD_1	53100001	53140000	0.00911088		HIC_SCAFFOLD_1	90500001	90600000	0.0142313		HIC_SCAFFOLD_1	247125000	247200000	0.00341679
HIC_SCAFFOLD_1	53200001	53300000	0.0245655		HIC_SCAFFOLD_1	90500001	90530000	0.0142313		HIC_SCAFFOLD_1	247200001	247225000	0.00197599
HIC_SCAFFOLD_1	53210000	53300000	0.0245655		HIC_SCAFFOLD_1	90600001	90650000	0.00695663		HIC_SCAFFOLD_1	247300001	247375000	0.00440484
HIC_SCAFFOLD_1	53200001	53300000	0.0245655		HIC_SCAFFOLD_1	90600001	90625000	0.00695663		HIC_SCAFFOLD_1	247550000	247600000	0.022205
HIC_SCAFFOLD_1	53200001	53300000	0.0245655		HIC_SCAFFOLD_1	90800001	90900000	0.0159273		HIC_SCAFFOLD_1	247600001	247625000	0.0205612
HIC_SCAFFOLD_1	53300001	53400000	0.0176079		HIC_SCAFFOLD_1	90800001	90900000	0.0159273		HIC_SCAFFOLD_1	247760000	247800000	0.0113247
HIC_SCAFFOLD_1	53300001	53400000	0.0176079		HIC_SCAFFOLD_1	90900001	90950000	0.0191811		HIC_SCAFFOLD_1	247800001	247900000	-0.00286235
HIC_SCAFFOLD_1	53300001	53400000	0.0176079		HIC_SCAFFOLD_1	90900001	91000000	0.0191811		HIC_SCAFFOLD_1	247900001	248000000	0.00726503
HIC_SCAFFOLD_1	53300001	53400000	0.0176079		HIC_SCAFFOLD_1	91000001	91100000	0.0243374		HIC_SCAFFOLD_1	248000001	248030000	0.00341125
HIC_SCAFFOLD_1	53400001	53475000	0.015995		HIC_SCAFFOLD_1	91130000	91200000	0.0275416		HIC_SCAFFOLD_1	251175000	251200000	0.0101798
HIC_SCAFFOLD_1	53400001	53430000	0.015995		HIC_SCAFFOLD_1	91100001	91200000	0.0275416		HIC_SCAFFOLD_1	251200001	251300000	0.00461529
HIC_SCAFFOLD_1	53400001	53470000	0.015995		HIC_SCAFFOLD_1	91130000	91200000	0.0275416		HIC_SCAFFOLD_1	251300001	251325000	0.00629185
HIC_SCAFFOLD_1	53400001	53470000	0.015995		HIC_SCAFFOLD_1	91200001	91225000	0.0308405		HIC_SCAFFOLD_1	251570000	251600000	0.0230508
HIC_SCAFFOLD_1	53535000	53600000	0.0117215		HIC_SCAFFOLD_1	91205000	91240000	0.0308405		HIC_SCAFFOLD_1	251570000	251600000	0.0230508
HIC_SCAFFOLD_1	53535000	53600000	0.0117215		HIC_SCAFFOLD_1	91200001	91240000	0.0308405		HIC_SCAFFOLD_1	251520000	251600000	0.0230508
HIC_SCAFFOLD_1	53600001	53675000	0.00349883		HIC_SCAFFOLD_1	91790000	91800000	0.0307628		HIC_SCAFFOLD_1	251600001	251630000	0.0256441
HIC_SCAFFOLD_1	53750000	53800000	0.00437786		HIC_SCAFFOLD_1	91870000	91900000	0.0295879		HIC_SCAFFOLD_1	251600001	251660000	0.0256441
HIC_SCAFFOLD_1	53750000	53800000	0.00437786		HIC_SCAFFOLD_1	91800001	91900000	0.0295879		HIC_SCAFFOLD_1	251600001	251660000	0.0256441
HIC_SCAFFOLD_1	53800001	53900000	-0.00248847		HIC_SCAFFOLD_1	91900001	91910000	0.0261278		HIC_SCAFFOLD_1	251780000	251800000	0.0071147
HIC_SCAFFOLD_1	53800001	53900000	-0.00248847		HIC_SCAFFOLD_1	91900001	91920000	0.0261278		HIC_SCAFFOLD_1	251800001	251850000	0.00268027
HIC_SCAFFOLD_1	53900001	54000000	-0.00111685		HIC_SCAFFOLD_1	92030000	92100000	0.024329		HIC_SCAFFOLD_1	251800001	251900000	0.00268027
HIC_SCAFFOLD_1	53900001	53980000	-0.00111685		HIC_SCAFFOLD_1	92100001	92130000	0.0217704		HIC_SCAFFOLD_1	251910000	251990000	0.010978
HIC_SCAFFOLD_1	54050000	54100000	0.00651255		HIC_SCAFFOLD_1	92175000	92200000	0.0217704		HIC_SCAFFOLD_1	251900001	251975000	0.010978
HIC_SCAFFOLD_1	54000001	54100000	0.00651255		HIC_SCAFFOLD_1	92200001	92300000	0.0201634		HIC_SCAFFOLD_1	252080000	252100000	0.0119006
HIC_SCAFFOLD_1	54100001	54200000	0.00522216		HIC_SCAFFOLD_1	92300001	92400000	0.0225663		HIC_SCAFFOLD_1	252100001	252200000	0.00488288
HIC_SCAFFOLD_1	54100001	54200000	0.00522216		HIC_SCAFFOLD_1	92770000	92800000	0.00118084		HIC_SCAFFOLD_1	252200001	252275000	0.00627236
HIC_SCAFFOLD_1	54130000	54200000	0.00522216		HIC_SCAFFOLD_1	92775000	92800000	0.00118084		HIC_SCAFFOLD_1	252200001	252300000	0.00627236
HIC_SCAFFOLD_1	54200001	54210000	-0.00732187		HIC_SCAFFOLD_1	92775000	92800000	0.00118084		HIC_SCAFFOLD_1	252300001	252400000	-0.00647174
HIC_SCAFFOLD_1	54280000	54300000	-0.00732187		HIC_SCAFFOLD_1	92800001	92900000	-0.0200132		HIC_SCAFFOLD_1	252400001	252450000	0.000860069
HIC_SCAFFOLD_1	54300001	54400000	-0.0188322		HIC_SCAFFOLD_1	92800001	92900000	-0.0200132		HIC_SCAFFOLD_1	255030000	255100000	0.0067562
HIC_SCAFFOLD_1	54300001	54400000	-0.0188322		HIC_SCAFFOLD_1	92800001	92900000	-0.0200132		HIC_SCAFFOLD_1	255100001	255130000	-0.00119329
HIC_SCAFFOLD_1	54400001	54435000	-0.0225215		HIC_SCAFFOLD_1	92900001	93000000	-0.0234097		HIC_SCAFFOLD_1	256150000	256200000	0.00163403
HIC_SCAFFOLD_1	54400001	54500000	-0.0225215		HIC_SCAFFOLD_1	92900001	93000000	-0.0234097		HIC_SCAFFOLD_1	256200001	256250000	0.00508273
HIC_SCAFFOLD_1	54500001	54600000	-0.0265925		HIC_SCAFFOLD_1	92900001	93000000	-0.0234097		HIC_SCAFFOLD_1	256670000	256700000	-0.00337766
HIC_SCAFFOLD_1	54600001	54700000	-0.0231008		HIC_SCAFFOLD_1	93000001	93100000	-0.0251945		HIC_SCAFFOLD_1	256625000	256700000	-0.00337766
HIC_SCAFFOLD_1	54700001	54800000	-0.0229092		HIC_SCAFFOLD_1	93000001	93100000	-0.0251945		HIC_SCAFFOLD_1	256600001	256700000	-0.00337766
HIC_SCAFFOLD_1	54800001	54900000	-0.0247761		HIC_SCAFFOLD_1	93000001	93100000	-0.0251945		HIC_SCAFFOLD_1	256700001	256710000	0.00311122
HIC_SCAFFOLD_1	54900001	55000000	-0.0236626		HIC_SCAFFOLD_1	93100001	93140000	-0.0250614		HIC_SCAFFOLD_1	256700001	256800000	0.00311122
HIC_SCAFFOLD_1	55000001	55100000	-0.0220566		HIC_SCAFFOLD_1	93100001	93200000	-0.0250614		HIC_SCAFFOLD_1	256800001	256825000	-0.0065262
HIC_SCAFFOLD_1	55100001	55200000	-0.0196242		HIC_SCAFFOLD_1	93100001	93200000	-0.0250614		HIC_SCAFFOLD_1	257025000	257100000	-0.0058722
HIC_SCAFFOLD_1	55200001	55300000	-0.0208661		HIC_SCAFFOLD_1	93200001	93300000	-0.0278634		HIC_SCAFFOLD_1	257100001	257200000	-0.00778847
HIC_SCAFFOLD_1	55300001	55400000	-0.0155196		HIC_SCAFFOLD_1	93200001	93300000	-0.0278634		HIC_SCAFFOLD_1	257200001	257225000	-0.00244463
HIC_SCAFFOLD_1	55425000	55500000	-0.00328362		HIC_SCAFFOLD_1	93300001	93400000	-0.0284468		HIC_SCAFFOLD_1	258550000	258600000	0.0185804
HIC_SCAFFOLD_1	55400001	55500000	-0.00328362		HIC_SCAFFOLD_1	93300001	93400000	-0.0284468		HIC_SCAFFOLD_1	258600001	258675000	0.0150217
HIC_SCAFFOLD_1	55500001	55600000	0.00377644		HIC_SCAFFOLD_1	93400001	93500000	-0.0236549		HIC_SCAFFOLD_1	258825000	258900000	0.00185041
HIC_SCAFFOLD_1	55500001	55600000	0.00377644		HIC_SCAFFOLD_1	93400001	93500000	-0.0236549		HIC_SCAFFOLD_1	258900001	259000000	-0.00580734
HIC_SCAFFOLD_1	55600001	55700000	0.012103		HIC_SCAFFOLD_1	93550000	93600000	-0.00935257		HIC_SCAFFOLD_1	259075000	259100000	0.0075226
HIC_SCAFFOLD_1	55600001	55700000	0.012103		HIC_SCAFFOLD_1	93500001	93525000	-0.00935257		HIC_SCAFFOLD_1	259100001	259200000	0.00366745
HIC_SCAFFOLD_1	55700001	55800000	0.00956341		HIC_SCAFFOLD_1	93500001	93600000	-0.00935257		HIC_SCAFFOLD_1	259200001	259300000	0.00474312
HIC_SCAFFOLD_1	55700001	55800000	0.00956341		HIC_SCAFFOLD_1	93600001	93675000	-0.00939903		HIC_SCAFFOLD_1	259300001	259350000	0.0172653
HIC_SCAFFOLD_1	55800001	55825000	-0.00407538		HIC_SCAFFOLD_1	93600001	93675000	-0.00939903		HIC_SCAFFOLD_1	259490000	259500000	0.0261236
HIC_SCAFFOLD_1	55800001	55900000	-0.00407538		HIC_SCAFFOLD_1	94730000	94800000	-0.0183423		HIC_SCAFFOLD_1	259500001	259600000	0.020817
HIC_SCAFFOLD_1	55900001	56000000	-0.0119327		HIC_SCAFFOLD_1	94800001	94900000	-0.0277631		HIC_SCAFFOLD_1	259600001	259620000	0.0195428
HIC_SCAFFOLD_1	56000001	56100000	-0.0125104		HIC_SCAFFOLD_1	94900001	95000000	-0.0285082		HIC_SCAFFOLD_1	262680000	262700000	-0.00696382
HIC_SCAFFOLD_1	56195000	56200000	-0.00644		HIC_SCAFFOLD_1	95000001	95060000	-0.0254645		HIC_SCAFFOLD_1	262700001	262800000	-0.00510075
HIC_SCAFFOLD_1	56100001	56200000	-0.00644		HIC_SCAFFOLD_1	95100001	95200000	-0.0184654		HIC_SCAFFOLD_1	262700001	262800000	-0.00510075
HIC_SCAFFOLD_1	56200001	56225000	0.00771314		HIC_SCAFFOLD_1	95100001	95200000	-0.0184654		HIC_SCAFFOLD_1	262800001	262900000	-0.00689445
HIC_SCAFFOLD_1	56255000	56300000	0.00771314		HIC_SCAFFOLD_1	95200001	95225000	-0.023901		HIC_SCAFFOLD_1	262800001	262850000	-0.00689445
HIC_SCAFFOLD_1	56200001	56300000	0.00771314		HIC_SCAFFOLD_1	95200001	95300000	-0.023901		HIC_SCAFFOLD_1	262900001	262940000	-0.00225023
HIC_SCAFFOLD_1	56300001	56330000	0.00785927		HIC_SCAFFOLD_1	95300001	95400000	-0.0222169		HIC_SCAFFOLD_1	266325000	266400000	0.0131003
HIC_SCAFFOLD_1	56370000	56400000	0.00785927		HIC_SCAFFOLD_1	95450000	95500000	-0.0227905		HIC_SCAFFOLD_1	266475000	266500000	0.0257014
HIC_SCAFFOLD_1	56300001	56320000	0.00785927		HIC_SCAFFOLD_1	95500001	95600000	-0.0249118		HIC_SCAFFOLD_1	266400001	266425000	0.0257014
HIC_SCAFFOLD_1	56400001	56500000	0.00617083		HIC_SCAFFOLD_1	95600001	95700000	-0.0240157		HIC_SCAFFOLD_1	266500001	266600000	0.0271929
HIC_SCAFFOLD_1	56500001	56600000	0.00840148		HIC_SCAFFOLD_1	95700001	95750000	-0.0146616		HIC_SCAFFOLD_1	266600001	266700000	0.025572
HIC_SCAFFOLD_1	56600001	56620000	0.0182529		HIC_SCAFFOLD_1	95810000	95900000	0.0114871		HIC_SCAFFOLD_1	266775000	266800000	0.0246501
HIC_SCAFFOLD_1	56725000	56800000	0.00659377		HIC_SCAFFOLD_1	95800001	95900000	0.0114871		HIC_SCAFFOLD_1	266700001	266800000	0.0246501
HIC_SCAFFOLD_1	56725000	56800000	0.00659377		HIC_SCAFFOLD_1	95900001	95970000	-0.000344121		HIC_SCAFFOLD_1	266850000	266900000	0.0312504
HIC_SCAFFOLD_1	56725000	56800000	0.00659377		HIC_SCAFFOLD_1	95900001	96000000	-0.000344121		HIC_SCAFFOLD_1	266800001	266900000	0.0312504
HIC_SCAFFOLD_1	56800001	56900000	-0.000268508		HIC_SCAFFOLD_1	96000001	96050000	0.0034437		HIC_SCAFFOLD_1	266800001	266825000	0.0312504
HIC_SCAFFOLD_1	56800001	56900000	-0.000268508		HIC_SCAFFOLD_1	96080000	96100000	0.0034437		HIC_SCAFFOLD_1	266900001	266975000	0.0168458
HIC_SCAFFOLD_1	56800001	56900000	-0.000268508		HIC_SCAFFOLD_1	96100001	96200000	0.00589598		HIC_SCAFFOLD_1	266900001	266975000	0.0168458
HIC_SCAFFOLD_1	56900001	56950000	-0.00571199		HIC_SCAFFOLD_1	96100001	96200000	0.00589598		HIC_SCAFFOLD_1	275375000	275400000	0.027524
HIC_SCAFFOLD_1	56900001	57000000	-0.00571199		HIC_SCAFFOLD_1	96200001	96300000	0.0059639		HIC_SCAFFOLD_1	275400001	275410000	0.0307668
HIC_SCAFFOLD_1	56900001	57000000	-0.00571199		HIC_SCAFFOLD_1	96200001	96250000	0.0059639		HIC_SCAFFOLD_1	275800001	275900000	0.0108876
HIC_SCAFFOLD_1	57025000	57100000	-0.00577548		HIC_SCAFFOLD_1	96300001	96330000	0.0215248		HIC_SCAFFOLD_1	275900001	276000000	0.00473864
HIC_SCAFFOLD_1	57000001	57100000	-0.00577548		HIC_SCAFFOLD_1	96430000	96500000	0.0283555		HIC_SCAFFOLD_1	277090000	277100000	0.00631912
HIC_SCAFFOLD_1	57000001	57100000	-0.00577548		HIC_SCAFFOLD_1	96430000	96500000	0.0283555		HIC_SCAFFOLD_1	277100001	277190000	0.011291
HIC_SCAFFOLD_1	57020000	57100000	-0.00577548		HIC_SCAFFOLD_1	96565000	96600000	0.0280979		HIC_SCAFFOLD_2	1040000	1100000	0.0245406
HIC_SCAFFOLD_1	57100001	57200000	-0.00570249		HIC_SCAFFOLD_1	96500001	96560000	0.0280979		HIC_SCAFFOLD_2	1100001	1200000	0.00477715
HIC_SCAFFOLD_1	57100001	57200000	-0.00570249		HIC_SCAFFOLD_1	96500001	96600000	0.0280979		HIC_SCAFFOLD_2	1200001	1250000	0.0172139
HIC_SCAFFOLD_1	57100001	57200000	-0.00570249		HIC_SCAFFOLD_1	96620000	96700000	0.0212961		HIC_SCAFFOLD_2	1840000	1900000	0.0272496
HIC_SCAFFOLD_1	57100001	57200000	-0.00570249		HIC_SCAFFOLD_1	96625000	96700000	0.0212961		HIC_SCAFFOLD_2	1900001	2000000	0.00699481
HIC_SCAFFOLD_1	57200001	57300000	0.00542814		HIC_SCAFFOLD_1	96700001	96800000	0.0211361		HIC_SCAFFOLD_2	2000001	2100000	0.0249294
HIC_SCAFFOLD_1	57200001	57250000	0.00542814		HIC_SCAFFOLD_1	96700001	96800000	0.0211361		HIC_SCAFFOLD_2	3600001	3700000	-0.00388925
HIC_SCAFFOLD_1	57200001	57300000	0.00542814		HIC_SCAFFOLD_1	96840000	96900000	0.0236344		HIC_SCAFFOLD_2	3700001	3800000	-0.0162603
HIC_SCAFFOLD_1	57200001	57270000	0.00542814		HIC_SCAFFOLD_1	96800001	96810000	0.0236344		HIC_SCAFFOLD_2	3820000	3900000	-0.00560027
HIC_SCAFFOLD_1	57300001	57350000	0.00841455		HIC_SCAFFOLD_1	96800001	96900000	0.0236344		HIC_SCAFFOLD_2	3840000	3900000	-0.00560027
HIC_SCAFFOLD_1	57300001	57350000	0.00841455		HIC_SCAFFOLD_1	96845000	96900000	0.0236344		HIC_SCAFFOLD_2	3800001	3825000	-0.00560027
HIC_SCAFFOLD_1	57725000	57775000	0.0178178		HIC_SCAFFOLD_1	96980000	97000000	0.0248264		HIC_SCAFFOLD_2	3900001	3925000	0.00247141
HIC_SCAFFOLD_1	57775000	57800000	0.0178178		HIC_SCAFFOLD_1	96900001	97000000	0.0248264		HIC_SCAFFOLD_2	4050000	4100000	0.0246621
HIC_SCAFFOLD_1	57750000	57800000	0.0178178		HIC_SCAFFOLD_1	96900001	96950000	0.0248264		HIC_SCAFFOLD_2	5875000	5900000	0.0325668
HIC_SCAFFOLD_1	57875000	57900000	0.00987367		HIC_SCAFFOLD_1	96900001	96960000	0.0248264		HIC_SCAFFOLD_2	5900001	5975000	0.0266552
HIC_SCAFFOLD_1	57800001	57900000	0.00987367		HIC_SCAFFOLD_1	97000001	97050000	0.0248648		HIC_SCAFFOLD_2	7310000	7350000	0.0343333
HIC_SCAFFOLD_1	57800001	57900000	0.00987367		HIC_SCAFFOLD_1	97000001	97060000	0.0248648		HIC_SCAFFOLD_2	7525000	7600000	0.0299957
HIC_SCAFFOLD_1	57865000	57900000	0.00987367		HIC_SCAFFOLD_1	97225000	97300000	0.0152508		HIC_SCAFFOLD_2	7600001	7625000	0.031001
HIC_SCAFFOLD_1	57900001	58000000	0.0122196		HIC_SCAFFOLD_1	97300001	97400000	0.02169		HIC_SCAFFOLD_2	7870000	7900000	0.0328716
HIC_SCAFFOLD_1	57900001	58000000	0.0122196		HIC_SCAFFOLD_1	97525000	97600000	0.0193762		HIC_SCAFFOLD_2	7900001	7990000	0.0308823
HIC_SCAFFOLD_1	57900001	58000000	0.0122196		HIC_SCAFFOLD_1	97515000	97600000	0.0193762		HIC_SCAFFOLD_2	8080000	8100000	0.0207538
HIC_SCAFFOLD_1	57900001	58000000	0.0122196		HIC_SCAFFOLD_1	97600001	97700000	0.0152967		HIC_SCAFFOLD_2	8100001	8180000	0.0254682
HIC_SCAFFOLD_1	58000001	58100000	0.02322		HIC_SCAFFOLD_1	97600001	97665000	0.0152967		HIC_SCAFFOLD_2	9675000	9700000	0.0258689
HIC_SCAFFOLD_1	58000001	58100000	0.02322		HIC_SCAFFOLD_1	97700001	97775000	0.0184106		HIC_SCAFFOLD_2	9700001	9800000	0.0137218
HIC_SCAFFOLD_1	58060000	58100000	0.02322		HIC_SCAFFOLD_1	97850000	97890000	0.0236171		HIC_SCAFFOLD_2	9800001	9825000	0.0182987
HIC_SCAFFOLD_1	58050000	58100000	0.02322		HIC_SCAFFOLD_1	97850000	97900000	0.0236171		HIC_SCAFFOLD_2	9910000	10000000	0.0264965
HIC_SCAFFOLD_1	58000001	58040000	0.02322		HIC_SCAFFOLD_1	97900001	97980000	0.0272549		HIC_SCAFFOLD_2	9900001	10000000	0.0264965
HIC_SCAFFOLD_1	58000001	58040000	0.02322		HIC_SCAFFOLD_1	97900001	98000000	0.0272549		HIC_SCAFFOLD_2	10000001	10100000	0.0397221
HIC_SCAFFOLD_1	58100001	58200000	0.0277481		HIC_SCAFFOLD_1	98080000	98100000	0.0159854		HIC_SCAFFOLD_2	10100001	10175000	0.0262351
HIC_SCAFFOLD_1	58100001	58200000	0.0277481		HIC_SCAFFOLD_1	98000001	98100000	0.0159854		HIC_SCAFFOLD_2	10100001	10200000	0.0262351
HIC_SCAFFOLD_1	58150000	58200000	0.0277481		HIC_SCAFFOLD_1	98100001	98200000	0.00966116		HIC_SCAFFOLD_2	10200001	10300000	0.0229924
HIC_SCAFFOLD_1	58100001	58130000	0.0277481		HIC_SCAFFOLD_1	98100001	98200000	0.00966116		HIC_SCAFFOLD_2	10220000	10300000	0.0229924
HIC_SCAFFOLD_1	58100001	58200000	0.0277481		HIC_SCAFFOLD_1	98225000	98300000	0.0131597		HIC_SCAFFOLD_2	10300001	10350000	0.0195273
HIC_SCAFFOLD_1	58140000	58200000	0.0277481		HIC_SCAFFOLD_1	98200001	98300000	0.0131597		HIC_SCAFFOLD_2	10300001	10400000	0.0195273
HIC_SCAFFOLD_1	58200001	58250000	0.0223819		HIC_SCAFFOLD_1	98200001	98300000	0.0131597		HIC_SCAFFOLD_2	10400001	10500000	0.0216154
HIC_SCAFFOLD_1	58200001	58250000	0.0223819		HIC_SCAFFOLD_1	98300001	98320000	0.00392854		HIC_SCAFFOLD_2	10500001	10600000	0.0243069
HIC_SCAFFOLD_1	58200001	58210000	0.0223819		HIC_SCAFFOLD_1	98440000	98500000	-0.0150385		HIC_SCAFFOLD_2	10600001	10700000	0.027871
HIC_SCAFFOLD_1	58200001	58260000	0.0223819		HIC_SCAFFOLD_1	98500001	98600000	-0.0215319		HIC_SCAFFOLD_2	10700001	10800000	0.0261064
HIC_SCAFFOLD_1	58200001	58260000	0.0223819		HIC_SCAFFOLD_1	98600001	98700000	-0.0215499		HIC_SCAFFOLD_2	10800001	10900000	0.0258517
HIC_SCAFFOLD_1	58350000	58400000	0.0186769		HIC_SCAFFOLD_1	98700001	98710000	0.000862338		HIC_SCAFFOLD_2	10900001	11000000	0.03122
HIC_SCAFFOLD_1	58350000	58400000	0.0186769		HIC_SCAFFOLD_1	99120000	99200000	-0.0197692		HIC_SCAFFOLD_2	11000001	11020000	0.0301096
HIC_SCAFFOLD_1	58400001	58475000	0.026271		HIC_SCAFFOLD_1	99125000	99200000	-0.0197692		HIC_SCAFFOLD_2	11190000	11200000	0.0315268
HIC_SCAFFOLD_1	58400001	58500000	0.026271		HIC_SCAFFOLD_1	99200001	99300000	-0.020402		HIC_SCAFFOLD_2	11125000	11200000	0.0315268
HIC_SCAFFOLD_1	58430000	58490000	0.026271		HIC_SCAFFOLD_1	99200001	99300000	-0.020402		HIC_SCAFFOLD_2	11200001	11230000	0.0349793
HIC_SCAFFOLD_1	58500001	58600000	0.0228855		HIC_SCAFFOLD_1	99300001	99400000	-0.0165116		HIC_SCAFFOLD_2	11200001	11225000	0.0349793
HIC_SCAFFOLD_1	58545000	58600000	0.0228855		HIC_SCAFFOLD_1	99370000	99400000	-0.0165116		HIC_SCAFFOLD_2	11830000	11900000	0.0357378
HIC_SCAFFOLD_1	58600001	58650000	0.0302487		HIC_SCAFFOLD_1	99400001	99500000	-0.0145224		HIC_SCAFFOLD_2	11900001	11940000	0.0348611
HIC_SCAFFOLD_1	58600001	58660000	0.0302487		HIC_SCAFFOLD_1	99400001	99500000	-0.0145224		HIC_SCAFFOLD_2	12170000	12200000	0.0353614
HIC_SCAFFOLD_1	58880000	58900000	0.0148789		HIC_SCAFFOLD_1	99500001	99525000	-0.000755192		HIC_SCAFFOLD_2	12145000	12200000	0.0353614
HIC_SCAFFOLD_1	58875000	58900000	0.0148789		HIC_SCAFFOLD_1	99500001	99535000	-0.000755192		HIC_SCAFFOLD_2	12200001	12225000	0.0387201
HIC_SCAFFOLD_1	58900001	58930000	0.012245		HIC_SCAFFOLD_1	99600001	99700000	-0.000629086		HIC_SCAFFOLD_2	12200001	12235000	0.0387201
HIC_SCAFFOLD_1	58900001	59000000	0.012245		HIC_SCAFFOLD_1	99600001	99700000	-0.000629086		HIC_SCAFFOLD_2	15000001	15100000	-0.0170851
HIC_SCAFFOLD_1	59000001	59090000	0.0113641		HIC_SCAFFOLD_1	99700001	99800000	0.000586485		HIC_SCAFFOLD_2	15100001	15200000	-0.018738
HIC_SCAFFOLD_1	59000001	59100000	0.0113641		HIC_SCAFFOLD_1	99825000	99900000	0.00323209		HIC_SCAFFOLD_2	15200001	15300000	-0.0232615
HIC_SCAFFOLD_1	59600001	59700000	-0.0191427		HIC_SCAFFOLD_1	99800001	99900000	0.00323209		HIC_SCAFFOLD_2	16660000	16700000	0.027411
HIC_SCAFFOLD_1	59625000	59700000	-0.0191427		HIC_SCAFFOLD_1	99900001	100000000	0.00394352		HIC_SCAFFOLD_2	16700001	16800000	0.0199494
HIC_SCAFFOLD_1	59600001	59700000	-0.0191427		HIC_SCAFFOLD_1	99900001	100000000	0.00394352		HIC_SCAFFOLD_2	16800001	16815000	0.0283925
HIC_SCAFFOLD_1	59700001	59800000	-0.0124987		HIC_SCAFFOLD_1	100000001	100050000	0.0067659		HIC_SCAFFOLD_2	17160000	17200000	0.0313727
HIC_SCAFFOLD_1	59700001	59800000	-0.0124987		HIC_SCAFFOLD_1	100000001	100050000	0.0067659		HIC_SCAFFOLD_2	17200001	17210000	0.0229902
HIC_SCAFFOLD_1	59740000	59800000	-0.0124987		HIC_SCAFFOLD_1	100150000	100200000	-0.000246421		HIC_SCAFFOLD_2	17860000	17900000	0.0222291
HIC_SCAFFOLD_1	59850000	59900000	-0.0145721		HIC_SCAFFOLD_1	100150000	100200000	-0.000246421		HIC_SCAFFOLD_2	17800001	17900000	0.0222291
HIC_SCAFFOLD_1	59800001	59825000	-0.0145721		HIC_SCAFFOLD_1	100200001	100300000	-0.00911072		HIC_SCAFFOLD_2	17900001	17910000	0.0176965
HIC_SCAFFOLD_1	59800001	59900000	-0.0145721		HIC_SCAFFOLD_1	100200001	100300000	-0.00911072		HIC_SCAFFOLD_2	18180000	18200000	0.0218951
HIC_SCAFFOLD_1	59800001	59820000	-0.0145721		HIC_SCAFFOLD_1	100360000	100400000	-0.0131019		HIC_SCAFFOLD_2	18200001	18230000	0.0153414
HIC_SCAFFOLD_1	59900001	60000000	-0.0199674		HIC_SCAFFOLD_1	100300001	100400000	-0.0131019		HIC_SCAFFOLD_2	20510000	20550000	0.0290993
HIC_SCAFFOLD_1	59900001	60000000	-0.0199674		HIC_SCAFFOLD_1	100400001	100500000	-0.0193627		HIC_SCAFFOLD_2	20530000	20565000	0.0290993
HIC_SCAFFOLD_1	60000001	60100000	-0.0185792		HIC_SCAFFOLD_1	100400001	100500000	-0.0193627		HIC_SCAFFOLD_2	21230000	21300000	-0.0239044
HIC_SCAFFOLD_1	60000001	60100000	-0.0185792		HIC_SCAFFOLD_1	100500001	100600000	-0.0196455		HIC_SCAFFOLD_2	21300001	21310000	-0.0200489
HIC_SCAFFOLD_1	60100001	60125000	-0.0176346		HIC_SCAFFOLD_1	100500001	100600000	-0.0196455		HIC_SCAFFOLD_2	22290000	22300000	0.0287789
HIC_SCAFFOLD_1	60100001	60200000	-0.0176346		HIC_SCAFFOLD_1	100600001	100630000	-0.011457		HIC_SCAFFOLD_2	22300001	22330000	0.026895
HIC_SCAFFOLD_1	60200001	60225000	-0.0224864		HIC_SCAFFOLD_1	100600001	100625000	-0.011457		HIC_SCAFFOLD_2	23925000	24000000	0.00945218
HIC_SCAFFOLD_1	60500001	60600000	-0.0269805		HIC_SCAFFOLD_1	100720000	100780000	-0.00114997		HIC_SCAFFOLD_2	24950000	25000000	0.0245256
HIC_SCAFFOLD_1	60600001	60700000	-0.0245299		HIC_SCAFFOLD_1	101000001	101100000	-0.0284515		HIC_SCAFFOLD_2	25000001	25100000	0.0135705
HIC_SCAFFOLD_1	60700001	60800000	-0.0208354		HIC_SCAFFOLD_1	101100001	101200000	-0.029213		HIC_SCAFFOLD_2	25355000	25385000	0.0304217
HIC_SCAFFOLD_1	61300001	61400000	0.0116005		HIC_SCAFFOLD_1	101200001	101300000	-0.0297889		HIC_SCAFFOLD_2	26025000	26100000	0.0137031
HIC_SCAFFOLD_1	61330000	61370000	0.0116005		HIC_SCAFFOLD_1	101300001	101400000	-0.0296157		HIC_SCAFFOLD_2	26100001	26150000	-0.00225943
HIC_SCAFFOLD_1	61400001	61500000	-0.00319176		HIC_SCAFFOLD_1	101400001	101500000	-0.0291932		HIC_SCAFFOLD_2	26875000	26900000	-0.0281888
HIC_SCAFFOLD_1	61500001	61600000	-0.00620851		HIC_SCAFFOLD_1	101500001	101600000	-0.0297019		HIC_SCAFFOLD_2	26900001	27000000	-0.0206817
HIC_SCAFFOLD_1	61600001	61700000	-0.000470067		HIC_SCAFFOLD_1	101600001	101700000	-0.0296628		HIC_SCAFFOLD_2	27000001	27100000	-0.0135935
HIC_SCAFFOLD_1	61700001	61725000	-2.39692e-05		HIC_SCAFFOLD_1	101700001	101800000	-0.0300586		HIC_SCAFFOLD_2	27150000	27200000	0.00695572
HIC_SCAFFOLD_1	61700001	61740000	-2.39692e-05		HIC_SCAFFOLD_1	101800001	101850000	-0.0300007		HIC_SCAFFOLD_2	27200001	27210000	0.00863609
HIC_SCAFFOLD_1	62090000	62100000	0.00859501		HIC_SCAFFOLD_1	104275000	104300000	0.00142438		HIC_SCAFFOLD_2	27275000	27300000	0.00863609
HIC_SCAFFOLD_1	62100001	62160000	0.00193092		HIC_SCAFFOLD_1	104300001	104400000	-0.0195954		HIC_SCAFFOLD_2	27300001	27400000	0.00536142
HIC_SCAFFOLD_1	63520000	63600000	-0.00665138		HIC_SCAFFOLD_1	104400001	104500000	-0.0253794		HIC_SCAFFOLD_2	27400001	27425000	0.00530832
HIC_SCAFFOLD_1	63600001	63700000	-0.0149966		HIC_SCAFFOLD_1	104500001	104600000	-0.0287868		HIC_SCAFFOLD_2	27800001	27875000	0.0341223
HIC_SCAFFOLD_1	63700001	63800000	-0.0133338		HIC_SCAFFOLD_1	104600001	104700000	-0.0283697		HIC_SCAFFOLD_2	27940000	28000000	0.0139621
HIC_SCAFFOLD_1	63800001	63830000	-0.0138432		HIC_SCAFFOLD_1	104700001	104800000	-0.0307194		HIC_SCAFFOLD_2	28000001	28100000	0.0197256
HIC_SCAFFOLD_1	63900001	64000000	-0.00564216		HIC_SCAFFOLD_1	104800001	104900000	-0.0286463		HIC_SCAFFOLD_2	28100001	28200000	0.0122241
HIC_SCAFFOLD_1	64000001	64100000	-0.000711467		HIC_SCAFFOLD_1	104900001	105000000	-0.0296844		HIC_SCAFFOLD_2	28200001	28240000	0.0231182
HIC_SCAFFOLD_1	64100001	64200000	-0.0106548		HIC_SCAFFOLD_1	105000001	105100000	-0.0302103		HIC_SCAFFOLD_2	28300001	28375000	0.0144291
HIC_SCAFFOLD_1	64200001	64225000	-0.0120057		HIC_SCAFFOLD_1	105100001	105200000	-0.0295383		HIC_SCAFFOLD_2	28650000	28700000	0.0324646
HIC_SCAFFOLD_1	64480000	64500000	0.0177143		HIC_SCAFFOLD_1	105200001	105300000	-0.0273284		HIC_SCAFFOLD_2	28700001	28800000	0.0214188
HIC_SCAFFOLD_1	64480000	64500000	0.0177143		HIC_SCAFFOLD_1	105300001	105400000	-0.0294401		HIC_SCAFFOLD_2	29830000	29870000	0.0144887
HIC_SCAFFOLD_1	64480000	64500000	0.0177143		HIC_SCAFFOLD_1	105400001	105500000	-0.0289135		HIC_SCAFFOLD_2	29800001	29870000	0.0144887
HIC_SCAFFOLD_1	64500001	64600000	0.0233123		HIC_SCAFFOLD_1	105500001	105600000	-0.0283405		HIC_SCAFFOLD_2	30150000	30190000	0.0246406
HIC_SCAFFOLD_1	64500001	64560000	0.0233123		HIC_SCAFFOLD_1	105600001	105700000	-0.0263121		HIC_SCAFFOLD_2	30300001	30355000	-0.0277281
HIC_SCAFFOLD_1	64500001	64525000	0.0233123		HIC_SCAFFOLD_1	105700001	105800000	-0.0231894		HIC_SCAFFOLD_2	31440000	31500000	0.0184725
HIC_SCAFFOLD_1	64600001	64610000	0.00923889		HIC_SCAFFOLD_1	105800001	105875000	0.00180831		HIC_SCAFFOLD_2	31500001	31520000	0.023955
HIC_SCAFFOLD_1	64650000	64700000	0.00923889		HIC_SCAFFOLD_1	106090000	106100000	0.032256		HIC_SCAFFOLD_2	35700001	35775000	0.0143617
HIC_SCAFFOLD_1	64700001	64800000	-0.00352148		HIC_SCAFFOLD_1	106080000	106100000	0.032256		HIC_SCAFFOLD_2	39820000	39900000	0.0320052
HIC_SCAFFOLD_1	64700001	64800000	-0.00352148		HIC_SCAFFOLD_1	106100001	106120000	0.0327044		HIC_SCAFFOLD_2	39900001	39940000	0.0249805
HIC_SCAFFOLD_1	64800001	64850000	-0.0157953		HIC_SCAFFOLD_1	106175000	106200000	0.0327044		HIC_SCAFFOLD_2	40125000	40200000	0.0243878
HIC_SCAFFOLD_1	64800001	64900000	-0.0157953		HIC_SCAFFOLD_1	106100001	106200000	0.0327044		HIC_SCAFFOLD_2	40125000	40200000	0.0243878
HIC_SCAFFOLD_1	64900001	65000000	-0.0185963		HIC_SCAFFOLD_1	106200001	106210000	0.0344394		HIC_SCAFFOLD_2	40200001	40225000	0.0400772
HIC_SCAFFOLD_1	65000001	65100000	-0.0173153		HIC_SCAFFOLD_1	106200001	106210000	0.0344394		HIC_SCAFFOLD_2	40200001	40275000	0.0400772
HIC_SCAFFOLD_1	65155000	65200000	0.0020026		HIC_SCAFFOLD_1	107015000	107050000	0.0269327		HIC_SCAFFOLD_2	40230000	40270000	0.0400772
HIC_SCAFFOLD_1	65100001	65125000	0.0020026		HIC_SCAFFOLD_1	107125000	107170000	0.0264138		HIC_SCAFFOLD_2	40500001	40600000	0.0199425
HIC_SCAFFOLD_1	65210000	65300000	0.0209465		HIC_SCAFFOLD_1	107380000	107400000	0.004505		HIC_SCAFFOLD_2	40500001	40600000	0.0199425
HIC_SCAFFOLD_1	65200001	65300000	0.0209465		HIC_SCAFFOLD_1	107400001	107500000	0.0103295		HIC_SCAFFOLD_2	40600001	40700000	0.0150675
HIC_SCAFFOLD_1	65300001	65365000	0.0102137		HIC_SCAFFOLD_1	107500001	107520000	0.0137386		HIC_SCAFFOLD_2	40600001	40700000	0.0150675
HIC_SCAFFOLD_1	65300001	65365000	0.0102137		HIC_SCAFFOLD_1	107750000	107800000	0.0303433		HIC_SCAFFOLD_2	40700001	40775000	0.0191691
HIC_SCAFFOLD_1	65500001	65600000	-0.0145885		HIC_SCAFFOLD_1	107700001	107800000	0.0303433		HIC_SCAFFOLD_2	40830000	40900000	0.0291071
HIC_SCAFFOLD_1	65600001	65700000	-0.0179826		HIC_SCAFFOLD_1	107800001	107810000	0.0264797		HIC_SCAFFOLD_2	41360000	41400000	0.006794
HIC_SCAFFOLD_1	65910000	66000000	-0.00964173		HIC_SCAFFOLD_1	107860000	107900000	0.0264797		HIC_SCAFFOLD_2	41400001	41500000	0.0081145
HIC_SCAFFOLD_1	66000001	66100000	-0.00588426		HIC_SCAFFOLD_1	107850000	107900000	0.0264797		HIC_SCAFFOLD_2	41500001	41580000	0.00919384
HIC_SCAFFOLD_1	66100001	66110000	-0.0058948		HIC_SCAFFOLD_1	107900001	108000000	0.0273475		HIC_SCAFFOLD_2	41500001	41575000	0.00919384
HIC_SCAFFOLD_1	66390000	66400000	0.0224408		HIC_SCAFFOLD_1	108000001	108025000	0.02209		HIC_SCAFFOLD_2	41880000	41900000	-0.0188002
HIC_SCAFFOLD_1	66400001	66435000	0.0276104		HIC_SCAFFOLD_1	108130000	108200000	0.0172655		HIC_SCAFFOLD_2	41900001	41960000	-0.0109334
HIC_SCAFFOLD_1	66520000	66600000	0.0247343		HIC_SCAFFOLD_1	108200001	108300000	0.0115053		HIC_SCAFFOLD_2	42625000	42700000	0.0223521
HIC_SCAFFOLD_1	66520000	66600000	0.0247343		HIC_SCAFFOLD_1	108300001	108310000	0.0246565		HIC_SCAFFOLD_2	42870000	42900000	0.0125434
HIC_SCAFFOLD_1	66600001	66700000	0.0312378		HIC_SCAFFOLD_1	108500001	108565000	0.0306225		HIC_SCAFFOLD_2	42900001	42990000	0.0108747
HIC_SCAFFOLD_1	66670000	66700000	0.0312378		HIC_SCAFFOLD_1	108950000	108980000	0.0248309		HIC_SCAFFOLD_2	42930000	42990000	0.0108747
HIC_SCAFFOLD_1	66600001	66605000	0.0312378		HIC_SCAFFOLD_1	109075000	109100000	-0.00403413		HIC_SCAFFOLD_2	43140000	43180000	0.00866018
HIC_SCAFFOLD_1	66750000	66790000	0.0308162		HIC_SCAFFOLD_1	109100001	109200000	-0.0227073		HIC_SCAFFOLD_2	43140000	43200000	0.00866018
HIC_SCAFFOLD_1	66785000	66800000	0.0308162		HIC_SCAFFOLD_1	109200001	109300000	-0.026634		HIC_SCAFFOLD_2	43200001	43300000	0.00439044
HIC_SCAFFOLD_1	66700001	66740000	0.0308162		HIC_SCAFFOLD_1	109300001	109400000	-0.0283435		HIC_SCAFFOLD_2	43300001	43400000	0.00244312
HIC_SCAFFOLD_1	66700001	66730000	0.0308162		HIC_SCAFFOLD_1	109400001	109500000	-0.0277933		HIC_SCAFFOLD_2	43400001	43500000	-0.0075422
HIC_SCAFFOLD_1	66800001	66815000	0.022043		HIC_SCAFFOLD_1	109500001	109600000	-0.0269557		HIC_SCAFFOLD_2	43425000	43500000	-0.0075422
HIC_SCAFFOLD_1	66800001	66900000	0.022043		HIC_SCAFFOLD_1	109600001	109700000	-0.0276056		HIC_SCAFFOLD_2	43500001	43600000	-0.0109841
HIC_SCAFFOLD_1	66920000	66950000	0.02382		HIC_SCAFFOLD_1	109700001	109800000	-0.027344		HIC_SCAFFOLD_2	43500001	43600000	-0.0109841
HIC_SCAFFOLD_1	66900001	66950000	0.02382		HIC_SCAFFOLD_1	109800001	109900000	-0.0221228		HIC_SCAFFOLD_2	43600001	43650000	-0.00772809
HIC_SCAFFOLD_1	67025000	67100000	0.0110628		HIC_SCAFFOLD_1	109930000	109980000	-0.00707634		HIC_SCAFFOLD_2	43675000	43700000	-0.00772809
HIC_SCAFFOLD_1	67100001	67165000	0.00501804		HIC_SCAFFOLD_1	110020000	110060000	0.0137427		HIC_SCAFFOLD_2	43600001	43650000	-0.00772809
HIC_SCAFFOLD_1	67405000	67460000	0.0134082		HIC_SCAFFOLD_1	110025000	110100000	0.0137427		HIC_SCAFFOLD_2	43700001	43800000	-0.00342771
HIC_SCAFFOLD_1	67525000	67600000	-0.00206952		HIC_SCAFFOLD_1	110100001	110175000	0.00388036		HIC_SCAFFOLD_2	43850000	43900000	-0.000785301
HIC_SCAFFOLD_1	67600001	67700000	0.00157955		HIC_SCAFFOLD_1	110450000	110500000	0.00370261		HIC_SCAFFOLD_2	43800001	43825000	-0.000785301
HIC_SCAFFOLD_1	67700001	67725000	0.0248142		HIC_SCAFFOLD_1	110500001	110600000	-0.000783099		HIC_SCAFFOLD_2	43900001	43950000	0.0080959
HIC_SCAFFOLD_1	68090000	68100000	0.0216368		HIC_SCAFFOLD_1	110600001	110625000	0.00294667		HIC_SCAFFOLD_2	44000001	44100000	-0.00900118
HIC_SCAFFOLD_1	68100001	68200000	0.0175895		HIC_SCAFFOLD_1	110775000	110800000	-0.00807641		HIC_SCAFFOLD_2	44100001	44150000	-0.00263726
HIC_SCAFFOLD_1	68100001	68200000	0.0175895		HIC_SCAFFOLD_1	110800001	110850000	-0.012298		HIC_SCAFFOLD_2	44910000	44945000	-0.0151493
HIC_SCAFFOLD_1	68280000	68300000	0.0195631		HIC_SCAFFOLD_1	111390000	111400000	-0.0112515		HIC_SCAFFOLD_2	44950000	45000000	-0.0151493
HIC_SCAFFOLD_1	68200001	68300000	0.0195631		HIC_SCAFFOLD_1	111370000	111400000	-0.0112515		HIC_SCAFFOLD_2	45000001	45100000	-0.0166715
HIC_SCAFFOLD_1	68200001	68300000	0.0195631		HIC_SCAFFOLD_1	111400001	111500000	-0.0141819		HIC_SCAFFOLD_2	45100001	45150000	0.00539151
HIC_SCAFFOLD_1	68350000	68400000	0.0220799		HIC_SCAFFOLD_1	111400001	111500000	-0.0141819		HIC_SCAFFOLD_2	45330000	45400000	0.0219946
HIC_SCAFFOLD_1	68300001	68400000	0.0220799		HIC_SCAFFOLD_1	111500001	111550000	-0.0150718		HIC_SCAFFOLD_2	45400001	45430000	0.0197215
HIC_SCAFFOLD_1	68300001	68400000	0.0220799		HIC_SCAFFOLD_1	111500001	111540000	-0.0150718		HIC_SCAFFOLD_2	46175000	46200000	0.0179833
HIC_SCAFFOLD_1	68300001	68390000	0.0220799		HIC_SCAFFOLD_1	111700001	111800000	-0.0281248		HIC_SCAFFOLD_2	46200001	46300000	0.022637
HIC_SCAFFOLD_1	68400001	68500000	0.0259372		HIC_SCAFFOLD_1	111800001	111900000	-0.0276572		HIC_SCAFFOLD_2	46650000	46700000	0.0373951
HIC_SCAFFOLD_1	68400001	68480000	0.0259372		HIC_SCAFFOLD_1	111900001	112000000	-0.0148871		HIC_SCAFFOLD_2	46700001	46720000	0.0256955
HIC_SCAFFOLD_1	68490000	68500000	0.0259372		HIC_SCAFFOLD_1	112000001	112100000	-0.000187606		HIC_SCAFFOLD_2	47950000	48000000	-0.0109131
HIC_SCAFFOLD_1	68405000	68485000	0.0259372		HIC_SCAFFOLD_1	112100001	112200000	-0.0154981		HIC_SCAFFOLD_2	48000001	48100000	-0.0238503
HIC_SCAFFOLD_1	68400001	68500000	0.0259372		HIC_SCAFFOLD_1	112200001	112300000	-0.0239789		HIC_SCAFFOLD_2	48100001	48200000	-0.0200008
HIC_SCAFFOLD_1	68500001	68550000	0.022887		HIC_SCAFFOLD_1	112300001	112350000	-0.0218784		HIC_SCAFFOLD_2	49825000	49900000	-0.0213745
HIC_SCAFFOLD_1	68500001	68560000	0.022887		HIC_SCAFFOLD_1	112760000	112800000	-0.00458057		HIC_SCAFFOLD_2	49900001	50000000	-0.02103
HIC_SCAFFOLD_1	68500001	68560000	0.022887		HIC_SCAFFOLD_1	112800001	112900000	0.00809853		HIC_SCAFFOLD_2	50000001	50100000	-0.023642
HIC_SCAFFOLD_1	68620000	68670000	0.023488		HIC_SCAFFOLD_1	112900001	113000000	0.0132759		HIC_SCAFFOLD_2	50100001	50125000	-0.0202537
HIC_SCAFFOLD_1	68685000	68700000	0.023488		HIC_SCAFFOLD_1	113000001	113100000	0.0137926		HIC_SCAFFOLD_2	50690000	50700000	-0.000822937
HIC_SCAFFOLD_1	68620000	68700000	0.023488		HIC_SCAFFOLD_1	113100001	113180000	0.00736937		HIC_SCAFFOLD_2	50725000	50800000	-0.00198121
HIC_SCAFFOLD_1	68680000	68700000	0.023488		HIC_SCAFFOLD_1	113325000	113400000	-0.000152869		HIC_SCAFFOLD_2	50775000	50800000	-0.00198121
HIC_SCAFFOLD_1	68700001	68785000	0.0250393		HIC_SCAFFOLD_1	113400001	113500000	-0.00478937		HIC_SCAFFOLD_2	50700001	50800000	-0.00198121
HIC_SCAFFOLD_1	68755000	68785000	0.0250393		HIC_SCAFFOLD_1	113500001	113575000	0.000115198		HIC_SCAFFOLD_2	50800001	50850000	-0.00760144
HIC_SCAFFOLD_1	68700001	68780000	0.0250393		HIC_SCAFFOLD_1	113630000	113675000	0.0180442		HIC_SCAFFOLD_2	50800001	50900000	-0.00760144
HIC_SCAFFOLD_1	68700001	68750000	0.0250393		HIC_SCAFFOLD_1	113760000	113800000	0.00522126		HIC_SCAFFOLD_2	50975000	51000000	-0.000612041
HIC_SCAFFOLD_1	68880000	68900000	0.0068855		HIC_SCAFFOLD_1	113760000	113800000	0.00522126		HIC_SCAFFOLD_2	50900001	50945000	-0.000612041
HIC_SCAFFOLD_1	68900001	69000000	-0.0202215		HIC_SCAFFOLD_1	113775000	113800000	0.00522126		HIC_SCAFFOLD_2	51000001	51100000	0.0107483
HIC_SCAFFOLD_1	68900001	69000000	-0.0202215		HIC_SCAFFOLD_1	113800001	113870000	-0.000995716		HIC_SCAFFOLD_2	51100001	51200000	0.0016413
HIC_SCAFFOLD_1	69000001	69100000	-0.0221895		HIC_SCAFFOLD_1	113800001	113900000	-0.000995716		HIC_SCAFFOLD_2	51345000	51380000	0.0321847
HIC_SCAFFOLD_1	69000001	69100000	-0.0221895		HIC_SCAFFOLD_1	113800001	113900000	-0.000995716		HIC_SCAFFOLD_2	51390000	51400000	0.0321847
HIC_SCAFFOLD_1	69100001	69200000	-0.0227542		HIC_SCAFFOLD_1	113900001	114000000	0.0024079		HIC_SCAFFOLD_2	51400001	51470000	0.0172085
HIC_SCAFFOLD_1	69100001	69200000	-0.0227542		HIC_SCAFFOLD_1	113900001	114000000	0.0024079		HIC_SCAFFOLD_2	52910000	53000000	0.00813964
HIC_SCAFFOLD_1	69200001	69300000	-0.0215919		HIC_SCAFFOLD_1	113900001	114000000	0.0024079		HIC_SCAFFOLD_2	53000001	53030000	0.0378838
HIC_SCAFFOLD_1	69200001	69220000	-0.0215919		HIC_SCAFFOLD_1	114000001	114010000	0.00303027		HIC_SCAFFOLD_2	53060000	53100000	0.0378838
HIC_SCAFFOLD_1	69300001	69375000	-0.020759		HIC_SCAFFOLD_1	114000001	114010000	0.00303027		HIC_SCAFFOLD_2	54110000	54200000	0.00816169
HIC_SCAFFOLD_1	69450000	69500000	-0.00789176		HIC_SCAFFOLD_1	114070000	114100000	0.00303027		HIC_SCAFFOLD_2	54200001	54300000	-0.00163849
HIC_SCAFFOLD_1	69500001	69580000	-0.0146487		HIC_SCAFFOLD_1	114000001	114100000	0.00303027		HIC_SCAFFOLD_2	54300001	54360000	0.00700595
HIC_SCAFFOLD_1	69725000	69800000	-0.00136576		HIC_SCAFFOLD_1	114100001	114180000	0.00574562		HIC_SCAFFOLD_2	55425000	55500000	0.0115726
HIC_SCAFFOLD_1	69720000	69760000	-0.00136576		HIC_SCAFFOLD_1	114100001	114150000	0.00574562		HIC_SCAFFOLD_2	55690000	55700000	0.0146706
HIC_SCAFFOLD_1	69800001	69900000	-0.000145752		HIC_SCAFFOLD_1	114300001	114400000	-0.000155475		HIC_SCAFFOLD_2	55690000	55700000	0.0146706
HIC_SCAFFOLD_1	69900001	70000000	-0.0132487		HIC_SCAFFOLD_1	114400001	114500000	-0.00231355		HIC_SCAFFOLD_2	55700001	55800000	0.00860423
HIC_SCAFFOLD_1	69900001	70000000	-0.0132487		HIC_SCAFFOLD_1	114580000	114600000	0.0123691		HIC_SCAFFOLD_2	55700001	55800000	0.00860423
HIC_SCAFFOLD_1	70000001	70100000	-0.00220141		HIC_SCAFFOLD_1	114690000	114700000	0.0228091		HIC_SCAFFOLD_2	55885000	55900000	0.022543
HIC_SCAFFOLD_1	70000001	70100000	-0.00220141		HIC_SCAFFOLD_1	114600001	114700000	0.0228091		HIC_SCAFFOLD_2	55800001	55880000	0.022543
HIC_SCAFFOLD_1	70155000	70185000	0.00917561		HIC_SCAFFOLD_1	114680000	114700000	0.0228091		HIC_SCAFFOLD_2	55800001	55900000	0.022543
HIC_SCAFFOLD_1	70100001	70150000	0.00917561		HIC_SCAFFOLD_1	114700001	114760000	0.0256396		HIC_SCAFFOLD_2	55885000	55900000	0.022543
HIC_SCAFFOLD_1	70100001	70150000	0.00917561		HIC_SCAFFOLD_1	114725000	114765000	0.0256396		HIC_SCAFFOLD_2	55900001	55940000	0.0226905
HIC_SCAFFOLD_1	70400001	70500000	-0.0170167		HIC_SCAFFOLD_1	114700001	114800000	0.0256396		HIC_SCAFFOLD_2	55900001	55985000	0.0226905
HIC_SCAFFOLD_1	70500001	70600000	-0.0187845		HIC_SCAFFOLD_1	114700001	114800000	0.0256396		HIC_SCAFFOLD_2	55900001	55995000	0.0226905
HIC_SCAFFOLD_1	70600001	70700000	-0.0126835		HIC_SCAFFOLD_1	114800001	114830000	0.0164441		HIC_SCAFFOLD_2	57675000	57700000	-0.00657333
HIC_SCAFFOLD_1	70735000	70765000	0.011009		HIC_SCAFFOLD_1	114800001	114830000	0.0164441		HIC_SCAFFOLD_2	57725000	57800000	0.00312238
HIC_SCAFFOLD_1	70700001	70800000	0.011009		HIC_SCAFFOLD_1	115290000	115300000	0.0186928		HIC_SCAFFOLD_2	57700001	57800000	0.00312238
HIC_SCAFFOLD_1	70730000	70790000	0.011009		HIC_SCAFFOLD_1	115300001	115330000	0.0225259		HIC_SCAFFOLD_2	57700001	57800000	0.00312238
HIC_SCAFFOLD_1	70730000	70800000	0.011009		HIC_SCAFFOLD_1	116320000	116390000	0.0165543		HIC_SCAFFOLD_2	57800001	57875000	-0.00773699
HIC_SCAFFOLD_1	70800001	70850000	0.0010507		HIC_SCAFFOLD_1	116320000	116400000	0.0165543		HIC_SCAFFOLD_2	57800001	57900000	-0.00773699
HIC_SCAFFOLD_1	70800001	70845000	0.0010507		HIC_SCAFFOLD_1	116400001	116490000	0.0175439		HIC_SCAFFOLD_2	57900001	58000000	-0.00393224
HIC_SCAFFOLD_1	71905000	71965000	0.0208673		HIC_SCAFFOLD_1	116750000	116800000	0.0264702		HIC_SCAFFOLD_2	58000001	58025000	-0.0100217
HIC_SCAFFOLD_1	72180000	72200000	0.00265703		HIC_SCAFFOLD_1	116800001	116820000	0.0266582		HIC_SCAFFOLD_2	58100001	58200000	-0.00901114
HIC_SCAFFOLD_1	72200001	72300000	-0.0161257		HIC_SCAFFOLD_1	116905000	116985000	0.0306453		HIC_SCAFFOLD_2	58200001	58300000	-0.00195964
HIC_SCAFFOLD_1	72300001	72400000	-0.00870723		HIC_SCAFFOLD_1	117110000	117155000	0.0247957		HIC_SCAFFOLD_2	60360000	60400000	0.0479129
HIC_SCAFFOLD_1	72415000	72500000	0.00570641		HIC_SCAFFOLD_1	117100001	117200000	0.0247957		HIC_SCAFFOLD_2	60355000	60390000	0.0479129
HIC_SCAFFOLD_1	72400001	72500000	0.00570641		HIC_SCAFFOLD_1	117200001	117300000	0.0223118		HIC_SCAFFOLD_2	60345000	60400000	0.0479129
HIC_SCAFFOLD_1	72500001	72520000	-0.00247131		HIC_SCAFFOLD_1	117200001	117300000	0.0223118		HIC_SCAFFOLD_2	60400001	60420000	0.0412897
HIC_SCAFFOLD_1	72500001	72520000	-0.00247131		HIC_SCAFFOLD_1	117300001	117360000	0.0259815		HIC_SCAFFOLD_2	60400001	60440000	0.0412897
HIC_SCAFFOLD_1	72660000	72700000	0.00576465		HIC_SCAFFOLD_1	117300001	117350000	0.0259815		HIC_SCAFFOLD_2	60665000	60700000	0.0382005
HIC_SCAFFOLD_1	72700001	72780000	0.0157805		HIC_SCAFFOLD_1	117640000	117700000	0.0292618		HIC_SCAFFOLD_2	60700001	60720000	0.0353641
HIC_SCAFFOLD_1	72810000	72900000	0.00369208		HIC_SCAFFOLD_1	117700001	117720000	0.0281941		HIC_SCAFFOLD_2	60775000	60800000	0.0353641
HIC_SCAFFOLD_1	72880000	72900000	0.00369208		HIC_SCAFFOLD_1	118260000	118300000	0.024894		HIC_SCAFFOLD_2	60775000	60800000	0.0353641
HIC_SCAFFOLD_1	72900001	73000000	0.000901499		HIC_SCAFFOLD_1	118300001	118310000	0.0295886		HIC_SCAFFOLD_2	60800001	60900000	0.0120549
HIC_SCAFFOLD_1	72900001	73000000	0.000901499		HIC_SCAFFOLD_1	118480000	118500000	0.0330104		HIC_SCAFFOLD_2	60800001	60900000	0.0120549
HIC_SCAFFOLD_1	73000001	73100000	-0.0043975		HIC_SCAFFOLD_1	118500001	118520000	0.0313334		HIC_SCAFFOLD_2	60900001	61000000	0.00338293
HIC_SCAFFOLD_1	73000001	73100000	-0.0043975		HIC_SCAFFOLD_1	119175000	119200000	0.0133713		HIC_SCAFFOLD_2	61000001	61100000	-0.00241625
HIC_SCAFFOLD_1	73100001	73200000	-0.0051313		HIC_SCAFFOLD_1	119200001	119300000	0.00564435		HIC_SCAFFOLD_2	61100001	61200000	-0.00305427
HIC_SCAFFOLD_1	73100001	73200000	-0.0051313		HIC_SCAFFOLD_1	119300001	119350000	0.0195833		HIC_SCAFFOLD_2	61200001	61300000	0.000905307
HIC_SCAFFOLD_1	73200001	73260000	0.0142235		HIC_SCAFFOLD_1	119420000	119500000	0.025095		HIC_SCAFFOLD_2	61230000	61300000	0.000905307
HIC_SCAFFOLD_1	73390000	73400000	0.0231202		HIC_SCAFFOLD_1	119500001	119510000	0.0178283		HIC_SCAFFOLD_2	61300001	61400000	0.013539
HIC_SCAFFOLD_1	73475000	73500000	0.00968906		HIC_SCAFFOLD_1	119540000	119600000	0.0178283		HIC_SCAFFOLD_2	61400001	61500000	0.0159326
HIC_SCAFFOLD_1	73400001	73500000	0.00968906		HIC_SCAFFOLD_1	119600001	119700000	0.0161362		HIC_SCAFFOLD_2	61500001	61600000	0.0391132
HIC_SCAFFOLD_1	73400001	73500000	0.00968906		HIC_SCAFFOLD_1	119700001	119720000	0.0203413		HIC_SCAFFOLD_2	61650000	61700000	0.0434159
HIC_SCAFFOLD_1	73500001	73600000	-0.0113126		HIC_SCAFFOLD_1	120920000	121000000	0.0276429		HIC_SCAFFOLD_2	61600001	61700000	0.0434159
HIC_SCAFFOLD_1	73500001	73600000	-0.0113126		HIC_SCAFFOLD_1	120920000	121000000	0.0276429		HIC_SCAFFOLD_2	61750000	61785000	0.0364167
HIC_SCAFFOLD_1	73500001	73600000	-0.0113126		HIC_SCAFFOLD_1	121000001	121010000	0.0264503		HIC_SCAFFOLD_2	61700001	61800000	0.0364167
HIC_SCAFFOLD_1	73600001	73700000	-0.00866322		HIC_SCAFFOLD_1	121000001	121080000	0.0264503		HIC_SCAFFOLD_2	61700001	61800000	0.0364167
HIC_SCAFFOLD_1	73600001	73700000	-0.00866322		HIC_SCAFFOLD_1	121420000	121500000	0.029622		HIC_SCAFFOLD_2	61800001	61850000	0.0433857
HIC_SCAFFOLD_1	73600001	73700000	-0.00866322		HIC_SCAFFOLD_1	121500001	121520000	0.0310742		HIC_SCAFFOLD_2	61800001	61900000	0.0433857
HIC_SCAFFOLD_1	73700001	73800000	0.0119998		HIC_SCAFFOLD_1	122190000	122200000	0.0298688		HIC_SCAFFOLD_2	61900001	62000000	0.0297258
HIC_SCAFFOLD_1	73700001	73710000	0.0119998		HIC_SCAFFOLD_1	122200001	122300000	0.0291594		HIC_SCAFFOLD_2	62030000	62100000	0.00861227
HIC_SCAFFOLD_1	74050000	74090000	0.0319385		HIC_SCAFFOLD_1	122200001	122300000	0.0291594		HIC_SCAFFOLD_2	62000001	62100000	0.00861227
HIC_SCAFFOLD_1	74155000	74190000	0.0349182		HIC_SCAFFOLD_1	122300001	122340000	0.0278861		HIC_SCAFFOLD_2	62100001	62200000	0.0062057
HIC_SCAFFOLD_1	74285000	74300000	0.0327942		HIC_SCAFFOLD_1	122300001	122400000	0.0278861		HIC_SCAFFOLD_2	62100001	62200000	0.0062057
HIC_SCAFFOLD_1	74300001	74400000	0.0304686		HIC_SCAFFOLD_1	122400001	122475000	0.0242888		HIC_SCAFFOLD_2	62200001	62300000	0.019132
HIC_SCAFFOLD_1	74400001	74405000	0.0317421		HIC_SCAFFOLD_1	122630000	122665000	0.0305103		HIC_SCAFFOLD_2	62200001	62300000	0.019132
HIC_SCAFFOLD_1	74675000	74700000	0.0331427		HIC_SCAFFOLD_1	122650000	122700000	0.0305103		HIC_SCAFFOLD_2	62300001	62320000	0.0284128
HIC_SCAFFOLD_1	74680000	74700000	0.0331427		HIC_SCAFFOLD_1	122700001	122800000	0.0127336		HIC_SCAFFOLD_2	62300001	62400000	0.0284128
HIC_SCAFFOLD_1	74675000	74700000	0.0331427		HIC_SCAFFOLD_1	122800001	122900000	-0.00493562		HIC_SCAFFOLD_2	62400001	62500000	0.0326136
HIC_SCAFFOLD_1	74725000	74795000	0.0280157		HIC_SCAFFOLD_1	122900001	122950000	-0.00895471		HIC_SCAFFOLD_2	62500001	62600000	0.0361396
HIC_SCAFFOLD_1	74700001	74800000	0.0280157		HIC_SCAFFOLD_1	123420000	123500000	0.0231398		HIC_SCAFFOLD_2	62600001	62700000	0.00344145
HIC_SCAFFOLD_1	74700001	74720000	0.0280157		HIC_SCAFFOLD_1	123440000	123490000	0.0231398		HIC_SCAFFOLD_2	62700001	62800000	0.00773113
HIC_SCAFFOLD_1	74700001	74795000	0.0280157		HIC_SCAFFOLD_1	123500001	123560000	0.0127488		HIC_SCAFFOLD_2	62800001	62900000	0.0143648
HIC_SCAFFOLD_1	74875000	74900000	0.033467		HIC_SCAFFOLD_1	123925000	124000000	0.015998		HIC_SCAFFOLD_2	62900001	63000000	0.0206383
HIC_SCAFFOLD_1	74800001	74900000	0.033467		HIC_SCAFFOLD_1	124000001	124100000	0.0119185		HIC_SCAFFOLD_2	63000001	63100000	0.0253754
HIC_SCAFFOLD_1	74900001	74925000	0.0340469		HIC_SCAFFOLD_1	124100001	124200000	0.0097858		HIC_SCAFFOLD_2	63100001	63200000	0.00292295
HIC_SCAFFOLD_1	74900001	74925000	0.0340469		HIC_SCAFFOLD_1	124200001	124300000	0.0110787		HIC_SCAFFOLD_2	63200001	63300000	0.00926631
HIC_SCAFFOLD_1	75075000	75100000	0.0318594		HIC_SCAFFOLD_1	124300001	124400000	0.011101		HIC_SCAFFOLD_2	63300001	63375000	0.00228484
HIC_SCAFFOLD_1	75070000	75100000	0.0318594		HIC_SCAFFOLD_1	124400001	124500000	0.0108492		HIC_SCAFFOLD_2	63300001	63400000	0.00228484
HIC_SCAFFOLD_1	75100001	75175000	0.032802		HIC_SCAFFOLD_1	124550000	124600000	0.0202736		HIC_SCAFFOLD_2	63400001	63500000	-0.0045385
HIC_SCAFFOLD_1	75100001	75105000	0.032802		HIC_SCAFFOLD_1	124550000	124600000	0.0202736		HIC_SCAFFOLD_2	63500001	63600000	-0.0248437
HIC_SCAFFOLD_1	75270000	75300000	0.032415		HIC_SCAFFOLD_1	124600001	124700000	0.0101288		HIC_SCAFFOLD_2	63600001	63700000	-0.0250554
HIC_SCAFFOLD_1	75275000	75300000	0.032415		HIC_SCAFFOLD_1	124600001	124700000	0.0101288		HIC_SCAFFOLD_2	63700001	63800000	-0.0270475
HIC_SCAFFOLD_1	75300001	75310000	0.0337498		HIC_SCAFFOLD_1	124700001	124720000	0.0126027		HIC_SCAFFOLD_2	63800001	63900000	-0.0300874
HIC_SCAFFOLD_1	75300001	75400000	0.0337498		HIC_SCAFFOLD_1	124700001	124800000	0.0126027		HIC_SCAFFOLD_2	63900001	64000000	-0.0296214
HIC_SCAFFOLD_1	75410000	75450000	0.0346435		HIC_SCAFFOLD_1	124800001	124875000	0.0222285		HIC_SCAFFOLD_2	64000001	64100000	-0.0303961
HIC_SCAFFOLD_1	75595000	75600000	0.0287936		HIC_SCAFFOLD_1	124980000	125000000	0.0289073		HIC_SCAFFOLD_2	64100001	64200000	-0.0302977
HIC_SCAFFOLD_1	75600001	75695000	0.0292445		HIC_SCAFFOLD_1	125000001	125100000	0.0308067		HIC_SCAFFOLD_2	64200001	64300000	-0.0262943
HIC_SCAFFOLD_1	75750000	75800000	0.0249977		HIC_SCAFFOLD_1	125000001	125100000	0.0308067		HIC_SCAFFOLD_2	64300001	64400000	-0.0247182
HIC_SCAFFOLD_1	75800001	75900000	0.00885617		HIC_SCAFFOLD_1	125100001	125200000	0.0301743		HIC_SCAFFOLD_2	64400001	64500000	-0.0341252
HIC_SCAFFOLD_1	75900001	76000000	0.00538504		HIC_SCAFFOLD_1	125100001	125200000	0.0301743		HIC_SCAFFOLD_2	64500001	64600000	-0.0262535
HIC_SCAFFOLD_1	76000001	76100000	0.0021013		HIC_SCAFFOLD_1	125150000	125200000	0.0301743		HIC_SCAFFOLD_2	64600001	64700000	-0.029294
HIC_SCAFFOLD_1	76020000	76100000	0.0021013		HIC_SCAFFOLD_1	125160000	125200000	0.0301743		HIC_SCAFFOLD_2	64700001	64800000	-0.0263155
HIC_SCAFFOLD_1	76100001	76125000	0.00923295		HIC_SCAFFOLD_1	125200001	125300000	0.0283259		HIC_SCAFFOLD_2	64800001	64900000	-0.0187174
HIC_SCAFFOLD_1	76100001	76130000	0.00923295		HIC_SCAFFOLD_1	125280000	125300000	0.0283259		HIC_SCAFFOLD_2	64900001	65000000	0.0154999
HIC_SCAFFOLD_1	76410000	76460000	0.0205047		HIC_SCAFFOLD_1	125200001	125300000	0.0283259		HIC_SCAFFOLD_2	65000001	65100000	0.0303667
HIC_SCAFFOLD_1	76700001	76800000	-0.00379653		HIC_SCAFFOLD_1	125200001	125300000	0.0283259		HIC_SCAFFOLD_2	65130000	65170000	0.0337079
HIC_SCAFFOLD_1	76800001	76900000	-0.010832		HIC_SCAFFOLD_1	125200001	125270000	0.0283259		HIC_SCAFFOLD_2	65100001	65200000	0.0337079
HIC_SCAFFOLD_1	76950000	77000000	-0.000571463		HIC_SCAFFOLD_1	125300001	125340000	0.0271712		HIC_SCAFFOLD_2	65200001	65300000	0.0231981
HIC_SCAFFOLD_1	76900001	76925000	-0.000571463		HIC_SCAFFOLD_1	125300001	125400000	0.0271712		HIC_SCAFFOLD_2	65300001	65400000	0.0279161
HIC_SCAFFOLD_1	77000001	77050000	-0.0142003		HIC_SCAFFOLD_1	125300001	125400000	0.0271712		HIC_SCAFFOLD_2	65400001	65500000	0.014315
HIC_SCAFFOLD_1	77125000	77200000	-0.0186003		HIC_SCAFFOLD_1	125300001	125400000	0.0271712		HIC_SCAFFOLD_2	65500001	65600000	-0.00837535
HIC_SCAFFOLD_1	77200001	77300000	-0.0250477		HIC_SCAFFOLD_1	125430000	125500000	0.0318373		HIC_SCAFFOLD_2	65600001	65700000	-0.0130895
HIC_SCAFFOLD_1	77300001	77400000	-0.0254844		HIC_SCAFFOLD_1	125575000	125600000	0.0289291		HIC_SCAFFOLD_2	65700001	65800000	-0.0191904
HIC_SCAFFOLD_1	77400001	77500000	-0.0136591		HIC_SCAFFOLD_1	125500001	125520000	0.0289291		HIC_SCAFFOLD_2	65800001	65900000	-0.0203275
HIC_SCAFFOLD_1	77595000	77600000	0.00439639		HIC_SCAFFOLD_1	125600001	125700000	0.0224352		HIC_SCAFFOLD_2	65900001	66000000	-0.0221054
HIC_SCAFFOLD_1	77500001	77525000	0.00439639		HIC_SCAFFOLD_1	126745000	126800000	-0.0249319		HIC_SCAFFOLD_2	66000001	66100000	-0.00443773
HIC_SCAFFOLD_1	77600001	77665000	0.00726874		HIC_SCAFFOLD_1	126800001	126900000	-0.0239135		HIC_SCAFFOLD_2	66100001	66190000	0.0203226
HIC_SCAFFOLD_1	77690000	77700000	0.00726874		HIC_SCAFFOLD_1	126900001	127000000	-0.0223885		HIC_SCAFFOLD_2	66200001	66300000	0.00803673
HIC_SCAFFOLD_1	77690000	77700000	0.00726874		HIC_SCAFFOLD_1	127000001	127070000	-0.016145		HIC_SCAFFOLD_2	66200001	66300000	0.00803673
HIC_SCAFFOLD_1	77700001	77800000	0.00658786		HIC_SCAFFOLD_1	127225000	127300000	0.00524783		HIC_SCAFFOLD_2	66300001	66400000	-0.00113566
HIC_SCAFFOLD_1	77700001	77800000	0.00658786		HIC_SCAFFOLD_1	127225000	127300000	0.00524783		HIC_SCAFFOLD_2	66300001	66400000	-0.00113566
HIC_SCAFFOLD_1	77700001	77800000	0.00658786		HIC_SCAFFOLD_1	127390000	127400000	-0.00471525		HIC_SCAFFOLD_2	66400001	66500000	NaN
HIC_SCAFFOLD_1	77700001	77800000	0.00658786		HIC_SCAFFOLD_1	127300001	127400000	-0.00471525		HIC_SCAFFOLD_2	66400001	66500000	NaN
HIC_SCAFFOLD_1	77800001	77900000	0.00251273		HIC_SCAFFOLD_1	127300001	127400000	-0.00471525		HIC_SCAFFOLD_2	66500001	66600000	-0.00619844
HIC_SCAFFOLD_1	77800001	77900000	0.00251273		HIC_SCAFFOLD_1	127400001	127500000	-0.00885976		HIC_SCAFFOLD_2	66500001	66600000	-0.00619844
HIC_SCAFFOLD_1	77810000	77900000	0.00251273		HIC_SCAFFOLD_1	127400001	127500000	-0.00885976		HIC_SCAFFOLD_2	66600001	66700000	-0.0249426
HIC_SCAFFOLD_1	77800001	77900000	0.00251273		HIC_SCAFFOLD_1	127400001	127500000	-0.00885976		HIC_SCAFFOLD_2	66600001	66700000	-0.0249426
HIC_SCAFFOLD_1	77800001	77900000	0.00251273		HIC_SCAFFOLD_1	127500001	127590000	-0.00702409		HIC_SCAFFOLD_2	66700001	66800000	-0.0345054
HIC_SCAFFOLD_1	77900001	78000000	0.000927413		HIC_SCAFFOLD_1	127500001	127600000	-0.00702409		HIC_SCAFFOLD_2	66700001	66800000	-0.0345054
HIC_SCAFFOLD_1	77900001	78000000	0.000927413		HIC_SCAFFOLD_1	127500001	127600000	-0.00702409		HIC_SCAFFOLD_2	66800001	66900000	0.0251583
HIC_SCAFFOLD_1	77900001	77910000	0.000927413		HIC_SCAFFOLD_1	127600001	127675000	0.00427489		HIC_SCAFFOLD_2	66800001	66900000	0.0251583
HIC_SCAFFOLD_1	77900001	78000000	0.000927413		HIC_SCAFFOLD_1	127710000	127800000	-0.00010654		HIC_SCAFFOLD_2	66900001	67000000	0.0230482
HIC_SCAFFOLD_1	77900001	77920000	0.000927413		HIC_SCAFFOLD_1	127725000	127800000	-0.00010654		HIC_SCAFFOLD_2	66900001	67000000	0.0230482
HIC_SCAFFOLD_1	78000001	78100000	-0.00645475		HIC_SCAFFOLD_1	127800001	127900000	-0.00949088		HIC_SCAFFOLD_2	67000001	67100000	0.0127988
HIC_SCAFFOLD_1	78000001	78100000	-0.00645475		HIC_SCAFFOLD_1	127800001	127900000	-0.00949088		HIC_SCAFFOLD_2	67000001	67100000	0.0127988
HIC_SCAFFOLD_1	78000001	78100000	-0.00645475		HIC_SCAFFOLD_1	127900001	127980000	-0.00982142		HIC_SCAFFOLD_2	67130000	67200000	0.00593488
HIC_SCAFFOLD_1	78100001	78200000	-0.00749253		HIC_SCAFFOLD_1	127900001	128000000	-0.00982142		HIC_SCAFFOLD_2	67100001	67125000	0.00593488
HIC_SCAFFOLD_1	78100001	78200000	-0.00749253		HIC_SCAFFOLD_1	128000001	128100000	-0.0125492		HIC_SCAFFOLD_2	67100001	67200000	0.00593488
HIC_SCAFFOLD_1	78100001	78200000	-0.00749253		HIC_SCAFFOLD_1	128100001	128200000	-0.0196948		HIC_SCAFFOLD_2	67200001	67300000	-0.00990732
HIC_SCAFFOLD_1	78200001	78300000	-0.0080376		HIC_SCAFFOLD_1	128200001	128300000	-0.0214256		HIC_SCAFFOLD_2	67200001	67300000	-0.00990732
HIC_SCAFFOLD_1	78200001	78300000	-0.0080376		HIC_SCAFFOLD_1	128300001	128400000	-0.023081		HIC_SCAFFOLD_2	67300001	67400000	-0.015903
HIC_SCAFFOLD_1	78200001	78300000	-0.0080376		HIC_SCAFFOLD_1	128400001	128500000	-0.0241674		HIC_SCAFFOLD_2	67300001	67400000	-0.015903
HIC_SCAFFOLD_1	78300001	78400000	-0.00393576		HIC_SCAFFOLD_1	128825000	128900000	-0.0224571		HIC_SCAFFOLD_2	67400001	67500000	-0.0192601
HIC_SCAFFOLD_1	78300001	78400000	-0.00393576		HIC_SCAFFOLD_1	128900001	129000000	-0.0233444		HIC_SCAFFOLD_2	67400001	67500000	-0.0192601
HIC_SCAFFOLD_1	78300001	78400000	-0.00393576		HIC_SCAFFOLD_1	129075000	129100000	-0.0201262		HIC_SCAFFOLD_2	67500001	67600000	-0.0200634
HIC_SCAFFOLD_1	78400001	78450000	0.00192396		HIC_SCAFFOLD_1	129000001	129050000	-0.0201262		HIC_SCAFFOLD_2	67500001	67600000	-0.0200634
HIC_SCAFFOLD_1	78400001	78500000	0.00192396		HIC_SCAFFOLD_1	129100001	129200000	-0.0234357		HIC_SCAFFOLD_2	67600001	67700000	-0.0257893
HIC_SCAFFOLD_1	78490000	78500000	0.00192396		HIC_SCAFFOLD_1	129200001	129300000	-0.020221		HIC_SCAFFOLD_2	67600001	67700000	-0.0257893
HIC_SCAFFOLD_1	78500001	78550000	0.0162063		HIC_SCAFFOLD_1	129385000	129400000	-0.00823901		HIC_SCAFFOLD_2	67700001	67800000	-0.0242901
HIC_SCAFFOLD_1	78500001	78560000	0.0162063		HIC_SCAFFOLD_1	129300001	129350000	-0.00823901		HIC_SCAFFOLD_2	67700001	67800000	-0.0242901
HIC_SCAFFOLD_1	78650000	78700000	0.0103899		HIC_SCAFFOLD_1	129400001	129495000	0.00586896		HIC_SCAFFOLD_2	67800001	67900000	-0.0298494
HIC_SCAFFOLD_1	78795000	78800000	-0.00379512		HIC_SCAFFOLD_1	130280000	130300000	0.022114		HIC_SCAFFOLD_2	67800001	67900000	-0.0298494
HIC_SCAFFOLD_1	78700001	78800000	-0.00379512		HIC_SCAFFOLD_1	130300001	130400000	0.0244827		HIC_SCAFFOLD_2	67900001	68000000	-0.0302239
HIC_SCAFFOLD_1	78800001	78860000	-0.00164798		HIC_SCAFFOLD_1	130400001	130430000	0.0270688		HIC_SCAFFOLD_2	67900001	68000000	-0.0302239
HIC_SCAFFOLD_1	78800001	78850000	-0.00164798		HIC_SCAFFOLD_1	130650000	130700000	0.002122		HIC_SCAFFOLD_2	68025000	68100000	-0.0303699
HIC_SCAFFOLD_1	78975000	79000000	-0.0137173		HIC_SCAFFOLD_1	130600001	130700000	0.002122		HIC_SCAFFOLD_2	68000001	68100000	-0.0303699
HIC_SCAFFOLD_1	79000001	79100000	-0.0147529		HIC_SCAFFOLD_1	130700001	130800000	0.0056849		HIC_SCAFFOLD_2	68000001	68100000	-0.0303699
HIC_SCAFFOLD_1	79100001	79200000	-0.0130258		HIC_SCAFFOLD_1	130700001	130800000	0.0056849		HIC_SCAFFOLD_2	68100001	68150000	-0.0343884
HIC_SCAFFOLD_1	79200001	79300000	-0.0204924		HIC_SCAFFOLD_1	130800001	130900000	0.0184375		HIC_SCAFFOLD_2	68100001	68200000	-0.0343884
HIC_SCAFFOLD_1	79300001	79400000	-0.0215737		HIC_SCAFFOLD_1	130800001	130900000	0.0184375		HIC_SCAFFOLD_2	68100001	68200000	-0.0343884
HIC_SCAFFOLD_1	79400001	79500000	-0.0167923		HIC_SCAFFOLD_1	130900001	130975000	0.0172552		HIC_SCAFFOLD_2	68200001	68300000	-0.0318871
HIC_SCAFFOLD_1	79500001	79600000	-0.0250941		HIC_SCAFFOLD_1	130900001	131000000	0.0172552		HIC_SCAFFOLD_2	68200001	68300000	-0.0318871
HIC_SCAFFOLD_1	79600001	79700000	-0.0226509		HIC_SCAFFOLD_1	131000001	131100000	0.0122899		HIC_SCAFFOLD_2	68300001	68400000	-0.0275011
HIC_SCAFFOLD_1	79700001	79800000	-0.0233903		HIC_SCAFFOLD_1	131000001	131100000	0.0122899		HIC_SCAFFOLD_2	68300001	68400000	-0.0275011
HIC_SCAFFOLD_1	79800001	79850000	-0.00623147		HIC_SCAFFOLD_1	131100001	131150000	0.0125804		HIC_SCAFFOLD_2	68400001	68500000	-0.0267352
HIC_SCAFFOLD_1	80090000	80100000	-0.00234446		HIC_SCAFFOLD_1	131100001	131150000	0.0125804		HIC_SCAFFOLD_2	68400001	68500000	-0.0267352
HIC_SCAFFOLD_1	80100001	80190000	-0.00641418		HIC_SCAFFOLD_1	131215000	131300000	0.0172501		HIC_SCAFFOLD_2	68500001	68600000	-0.0322341
HIC_SCAFFOLD_1	80290000	80300000	0.00604863		HIC_SCAFFOLD_1	131300001	131390000	0.014952		HIC_SCAFFOLD_2	68500001	68600000	-0.0322341
HIC_SCAFFOLD_1	80300001	80400000	0.00057142		HIC_SCAFFOLD_1	131970000	132000000	0.0316398		HIC_SCAFFOLD_2	68600001	68700000	-0.0305029
HIC_SCAFFOLD_1	80400001	80425000	0.0084312		HIC_SCAFFOLD_1	132000001	132100000	0.029483		HIC_SCAFFOLD_2	68600001	68700000	-0.0305029
HIC_SCAFFOLD_1	80575000	80600000	-0.0172841		HIC_SCAFFOLD_1	132100001	132125000	0.0318827		HIC_SCAFFOLD_2	68700001	68800000	-0.0332474
HIC_SCAFFOLD_1	80600001	80700000	-0.0260869		HIC_SCAFFOLD_1	132460000	132500000	0.0295305		HIC_SCAFFOLD_2	68700001	68800000	-0.0332474
HIC_SCAFFOLD_1	80700001	80800000	-0.0254666		HIC_SCAFFOLD_1	132580000	132600000	0.0288049		HIC_SCAFFOLD_2	68800001	68900000	-0.0377114
HIC_SCAFFOLD_1	80800001	80825000	-0.0272832		HIC_SCAFFOLD_1	132500001	132550000	0.0288049		HIC_SCAFFOLD_2	68800001	68900000	-0.0377114
HIC_SCAFFOLD_1	81500001	81600000	-0.029031		HIC_SCAFFOLD_1	132680000	132700000	0.030881		HIC_SCAFFOLD_2	68900001	69000000	-0.0395706
HIC_SCAFFOLD_1	81600001	81700000	-0.025989		HIC_SCAFFOLD_1	132600001	132660000	0.030881		HIC_SCAFFOLD_2	68900001	69000000	-0.0395706
HIC_SCAFFOLD_1	81700001	81775000	-0.0199057		HIC_SCAFFOLD_1	132700001	132730000	0.0304519		HIC_SCAFFOLD_2	69000001	69100000	-0.037256
HIC_SCAFFOLD_1	81875000	81900000	0.00921061		HIC_SCAFFOLD_1	132790000	132800000	0.0304519		HIC_SCAFFOLD_2	69000001	69100000	-0.037256
HIC_SCAFFOLD_1	81900001	82000000	0.00477961		HIC_SCAFFOLD_1	132800001	132880000	0.0286461		HIC_SCAFFOLD_2	69100001	69200000	-0.0276483
HIC_SCAFFOLD_1	81960000	82000000	0.00477961		HIC_SCAFFOLD_1	132925000	133000000	0.0289064		HIC_SCAFFOLD_2	69100001	69200000	-0.0276483
HIC_SCAFFOLD_1	81900001	81950000	0.00477961		HIC_SCAFFOLD_1	133130000	133200000	0.0298525		HIC_SCAFFOLD_2	69200001	69300000	-0.00690299
HIC_SCAFFOLD_1	82000001	82075000	0.010367		HIC_SCAFFOLD_1	133150000	133200000	0.0298525		HIC_SCAFFOLD_2	69200001	69300000	-0.00690299
HIC_SCAFFOLD_1	82000001	82060000	0.010367		HIC_SCAFFOLD_1	133240000	133275000	0.0320689		HIC_SCAFFOLD_2	69300001	69400000	0.0108797
HIC_SCAFFOLD_1	82275000	82300000	0.0296184		HIC_SCAFFOLD_1	133200001	133280000	0.0320689		HIC_SCAFFOLD_2	69300001	69400000	0.0108797
HIC_SCAFFOLD_1	82270000	82300000	0.0296184		HIC_SCAFFOLD_1	133200001	133210000	0.0320689		HIC_SCAFFOLD_2	69400001	69500000	0.0367682
HIC_SCAFFOLD_1	82390000	82400000	0.0311261		HIC_SCAFFOLD_1	133330000	133400000	0.031866		HIC_SCAFFOLD_2	69400001	69500000	0.0367682
HIC_SCAFFOLD_1	82300001	82400000	0.0311261		HIC_SCAFFOLD_1	133330000	133380000	0.031866		HIC_SCAFFOLD_2	69500001	69600000	0.0332846
HIC_SCAFFOLD_1	82300001	82315000	0.0311261		HIC_SCAFFOLD_1	133400001	133430000	0.0307807		HIC_SCAFFOLD_2	69500001	69600000	0.0332846
HIC_SCAFFOLD_1	82400001	82430000	0.0304533		HIC_SCAFFOLD_1	133820000	133900000	0.0184856		HIC_SCAFFOLD_2	69600001	69700000	0.035425
HIC_SCAFFOLD_1	82400001	82425000	0.0304533		HIC_SCAFFOLD_1	133900001	133980000	0.0150748		HIC_SCAFFOLD_2	69600001	69700000	0.035425
HIC_SCAFFOLD_1	82530000	82600000	0.0222651		HIC_SCAFFOLD_1	134000001	134100000	0.0194544		HIC_SCAFFOLD_2	69700001	69800000	0.0424905
HIC_SCAFFOLD_1	82535000	82600000	0.0222651		HIC_SCAFFOLD_1	134000001	134100000	0.0194544		HIC_SCAFFOLD_2	69700001	69800000	0.0424905
HIC_SCAFFOLD_1	82600001	82700000	0.0146715		HIC_SCAFFOLD_1	134100001	134175000	0.0249723		HIC_SCAFFOLD_2	69800001	69900000	0.0481195
HIC_SCAFFOLD_1	82600001	82700000	0.0146715		HIC_SCAFFOLD_1	134100001	134200000	0.0249723		HIC_SCAFFOLD_2	69800001	69900000	0.0481195
HIC_SCAFFOLD_1	82700001	82710000	0.0253114		HIC_SCAFFOLD_1	134200001	134250000	0.0280331		HIC_SCAFFOLD_2	69940000	69980000	0.0439042
HIC_SCAFFOLD_1	82725000	82800000	0.0253114		HIC_SCAFFOLD_1	134775000	134800000	0.0168966		HIC_SCAFFOLD_2	69980000	70000000	0.0439042
HIC_SCAFFOLD_1	82700001	82800000	0.0253114		HIC_SCAFFOLD_1	134775000	134800000	0.0168966		HIC_SCAFFOLD_2	69930000	70000000	0.0439042
HIC_SCAFFOLD_1	82800001	82840000	0.0280377		HIC_SCAFFOLD_1	134775000	134800000	0.0168966		HIC_SCAFFOLD_2	69935000	70000000	0.0439042
HIC_SCAFFOLD_1	82800001	82840000	0.0280377		HIC_SCAFFOLD_1	134800001	134900000	0.0102048		HIC_SCAFFOLD_2	69900001	70000000	0.0439042
HIC_SCAFFOLD_1	82950000	83000000	0.0103212		HIC_SCAFFOLD_1	134800001	134900000	0.0102048		HIC_SCAFFOLD_2	69900001	70000000	0.0439042
HIC_SCAFFOLD_1	82950000	83000000	0.0103212		HIC_SCAFFOLD_1	134800001	134900000	0.0102048		HIC_SCAFFOLD_2	70000001	70075000	0.0209362
HIC_SCAFFOLD_1	83000001	83040000	0.00368024		HIC_SCAFFOLD_1	134910000	135000000	0.00753105		HIC_SCAFFOLD_2	70000001	70100000	0.0209362
HIC_SCAFFOLD_1	83000001	83100000	0.00368024		HIC_SCAFFOLD_1	134900001	135000000	0.00753105		HIC_SCAFFOLD_2	70000001	70100000	0.0209362
HIC_SCAFFOLD_1	83100001	83200000	-0.000681587		HIC_SCAFFOLD_1	134900001	135000000	0.00753105		HIC_SCAFFOLD_2	70000001	70100000	0.0209362
HIC_SCAFFOLD_1	83200001	83230000	-0.00113104		HIC_SCAFFOLD_1	135000001	135070000	0.0186192		HIC_SCAFFOLD_2	70000001	70100000	0.0209362
HIC_SCAFFOLD_1	83680000	83700000	0.00931774		HIC_SCAFFOLD_1	135000001	135075000	0.0186192		HIC_SCAFFOLD_2	70000001	70100000	0.0209362
HIC_SCAFFOLD_1	83675000	83700000	0.00931774		HIC_SCAFFOLD_1	135000001	135100000	0.0186192		HIC_SCAFFOLD_2	70195000	70200000	0.0378818
HIC_SCAFFOLD_1	83700001	83730000	0.020914		HIC_SCAFFOLD_1	135100001	135200000	0.0196267		HIC_SCAFFOLD_2	70120000	70170000	0.0378818
HIC_SCAFFOLD_1	83765000	83800000	0.020914		HIC_SCAFFOLD_1	135100001	135200000	0.0196267		HIC_SCAFFOLD_2	70100001	70190000	0.0378818
HIC_SCAFFOLD_1	83700001	83800000	0.020914		HIC_SCAFFOLD_1	136010000	136100000	0.00240279		HIC_SCAFFOLD_2	70100001	70200000	0.0378818
HIC_SCAFFOLD_1	83775000	83800000	0.020914		HIC_SCAFFOLD_1	136540000	136600000	0.00745054		HIC_SCAFFOLD_2	70100001	70175000	0.0378818
HIC_SCAFFOLD_1	83800001	83855000	0.0135368		HIC_SCAFFOLD_1	139100001	139200000	0.0238814		HIC_SCAFFOLD_2	70100001	70200000	0.0378818
HIC_SCAFFOLD_1	83800001	83875000	0.0135368		HIC_SCAFFOLD_1	139150000	139200000	0.0238814		HIC_SCAFFOLD_2	70100001	70200000	0.0378818
HIC_SCAFFOLD_1	83800001	83900000	0.0135368		HIC_SCAFFOLD_1	139200001	139240000	0.025858		HIC_SCAFFOLD_2	70200001	70230000	0.0351601
HIC_SCAFFOLD_1	83900001	83975000	0.0298465		HIC_SCAFFOLD_1	139200001	139240000	0.025858		HIC_SCAFFOLD_2	70200001	70240000	0.0351601
HIC_SCAFFOLD_1	84030000	84100000	0.0294834		HIC_SCAFFOLD_1	139340000	139390000	0.0193989		HIC_SCAFFOLD_2	70200001	70300000	0.0351601
HIC_SCAFFOLD_1	84025000	84100000	0.0294834		HIC_SCAFFOLD_1	139440000	139500000	0.0196902		HIC_SCAFFOLD_2	70200001	70300000	0.0351601
HIC_SCAFFOLD_1	84100001	84145000	0.0291611		HIC_SCAFFOLD_1	139500001	139580000	0.0210065		HIC_SCAFFOLD_2	70300001	70400000	0.00616847
HIC_SCAFFOLD_1	84100001	84200000	0.0291611		HIC_SCAFFOLD_1	140125000	140200000	0.0137879		HIC_SCAFFOLD_2	70300001	70400000	0.00616847
HIC_SCAFFOLD_1	84200001	84275000	0.0343283		HIC_SCAFFOLD_1	140150000	140200000	0.0137879		HIC_SCAFFOLD_2	70400001	70500000	-0.00371106
HIC_SCAFFOLD_1	84400001	84500000	0.00685531		HIC_SCAFFOLD_1	140200001	140275000	0.0127614		HIC_SCAFFOLD_2	70400001	70500000	-0.00371106
HIC_SCAFFOLD_1	84500001	84600000	-0.000553017		HIC_SCAFFOLD_1	140200001	140300000	0.0127614		HIC_SCAFFOLD_2	70500001	70600000	-0.0111357
HIC_SCAFFOLD_1	84600001	84700000	0.00360143		HIC_SCAFFOLD_1	140370000	140400000	0.0212847		HIC_SCAFFOLD_2	70500001	70600000	-0.0111357
HIC_SCAFFOLD_1	84700001	84750000	0.013182		HIC_SCAFFOLD_1	140300001	140400000	0.0212847		HIC_SCAFFOLD_2	70600001	70700000	-0.00847622
HIC_SCAFFOLD_1	84850000	84900000	0.0225224		HIC_SCAFFOLD_1	140300001	140400000	0.0212847		HIC_SCAFFOLD_2	70600001	70700000	-0.00847622
HIC_SCAFFOLD_1	84825000	84900000	0.0225224		HIC_SCAFFOLD_1	140450000	140490000	0.02857		HIC_SCAFFOLD_2	70700001	70800000	0.00533414
HIC_SCAFFOLD_1	84900001	84950000	0.0178513		HIC_SCAFFOLD_1	140400001	140420000	0.02857		HIC_SCAFFOLD_2	70735000	70800000	0.00533414
HIC_SCAFFOLD_1	84900001	85000000	0.0178513		HIC_SCAFFOLD_1	140450000	140500000	0.02857		HIC_SCAFFOLD_2	70700001	70800000	0.00533414
HIC_SCAFFOLD_1	85025000	85100000	-0.000903905		HIC_SCAFFOLD_1	140400001	140500000	0.02857		HIC_SCAFFOLD_2	70800001	70900000	0.0165546
HIC_SCAFFOLD_1	85000001	85100000	-0.000903905		HIC_SCAFFOLD_1	140540000	140600000	0.0301985		HIC_SCAFFOLD_2	70800001	70900000	0.0165546
HIC_SCAFFOLD_1	85100001	85200000	0.00021836		HIC_SCAFFOLD_1	140515000	140600000	0.0301985		HIC_SCAFFOLD_2	70800001	70900000	0.0165546
HIC_SCAFFOLD_1	85100001	85200000	0.00021836		HIC_SCAFFOLD_1	140500001	140600000	0.0301985		HIC_SCAFFOLD_2	70900001	71000000	0.00482225
HIC_SCAFFOLD_1	85290000	85300000	0.0135586		HIC_SCAFFOLD_1	140500001	140575000	0.0301985		HIC_SCAFFOLD_2	70900001	71000000	0.00482225
HIC_SCAFFOLD_1	85200001	85250000	0.0135586		HIC_SCAFFOLD_1	140600001	140610000	0.03321		HIC_SCAFFOLD_2	70900001	71000000	0.00482225
HIC_SCAFFOLD_1	85310000	85370000	0.00100919		HIC_SCAFFOLD_1	140600001	140605000	0.03321		HIC_SCAFFOLD_2	71000001	71100000	-0.00213787
HIC_SCAFFOLD_1	85300001	85400000	0.00100919		HIC_SCAFFOLD_1	140600001	140610000	0.03321		HIC_SCAFFOLD_2	71000001	71100000	-0.00213787
HIC_SCAFFOLD_1	85400001	85500000	-0.00165606		HIC_SCAFFOLD_1	140770000	140800000	0.0320962		HIC_SCAFFOLD_2	71000001	71100000	-0.00213787
HIC_SCAFFOLD_1	85640000	85670000	0.0213717		HIC_SCAFFOLD_1	140800001	140845000	0.0318082		HIC_SCAFFOLD_2	71100001	71200000	-0.00430239
HIC_SCAFFOLD_1	85685000	85700000	0.0213717		HIC_SCAFFOLD_1	141290000	141300000	0.0320421		HIC_SCAFFOLD_2	71100001	71200000	-0.00430239
HIC_SCAFFOLD_1	85700001	85770000	0.0141017		HIC_SCAFFOLD_1	141300001	141340000	0.0322936		HIC_SCAFFOLD_2	71100001	71200000	-0.00430239
HIC_SCAFFOLD_1	85925000	85955000	0.00796571		HIC_SCAFFOLD_1	141725000	141800000	0.00216915		HIC_SCAFFOLD_2	71200001	71280000	0.00127993
HIC_SCAFFOLD_1	86000001	86100000	-0.0188057		HIC_SCAFFOLD_1	141800001	141900000	-0.00326779		HIC_SCAFFOLD_2	71200001	71300000	0.00127993
HIC_SCAFFOLD_1	86025000	86100000	-0.0188057		HIC_SCAFFOLD_1	141900001	141925000	0.0045383		HIC_SCAFFOLD_2	71200001	71275000	0.00127993
HIC_SCAFFOLD_1	86000001	86100000	-0.0188057		HIC_SCAFFOLD_1	142150000	142200000	-0.00113082		HIC_SCAFFOLD_2	71300001	71400000	0.0188802
HIC_SCAFFOLD_1	86100001	86200000	-0.0235278		HIC_SCAFFOLD_1	142200001	142300000	-0.00817213		HIC_SCAFFOLD_2	71490000	71500000	0.0395104
HIC_SCAFFOLD_1	86100001	86200000	-0.0235278		HIC_SCAFFOLD_1	142390000	142400000	-0.00845972		HIC_SCAFFOLD_2	71470000	71500000	0.0395104
HIC_SCAFFOLD_1	86100001	86200000	-0.0235278		HIC_SCAFFOLD_1	142300001	142400000	-0.00845972		HIC_SCAFFOLD_2	71400001	71500000	0.0395104
HIC_SCAFFOLD_1	86200001	86300000	-0.0241761		HIC_SCAFFOLD_1	142400001	142500000	-0.00877068		HIC_SCAFFOLD_2	71400001	71500000	0.0395104
HIC_SCAFFOLD_1	86200001	86300000	-0.0241761		HIC_SCAFFOLD_1	142400001	142500000	-0.00877068		HIC_SCAFFOLD_2	71500001	71590000	0.0133644
HIC_SCAFFOLD_1	86200001	86300000	-0.0241761		HIC_SCAFFOLD_1	142500001	142590000	-0.00433436		HIC_SCAFFOLD_2	71500001	71600000	0.0133644
HIC_SCAFFOLD_1	86300001	86400000	-0.0231583		HIC_SCAFFOLD_1	142500001	142575000	-0.00433436		HIC_SCAFFOLD_2	71500001	71600000	0.0133644
HIC_SCAFFOLD_1	86300001	86400000	-0.0231583		HIC_SCAFFOLD_1	142810000	142900000	0.015669		HIC_SCAFFOLD_2	71500001	71600000	0.0133644
HIC_SCAFFOLD_1	86300001	86400000	-0.0231583		HIC_SCAFFOLD_1	142900001	142980000	0.0288888		HIC_SCAFFOLD_2	71600001	71700000	0.00938199
HIC_SCAFFOLD_1	86400001	86500000	-0.0223443		HIC_SCAFFOLD_1	143530000	143570000	0.0278907		HIC_SCAFFOLD_2	71600001	71700000	0.00938199
HIC_SCAFFOLD_1	86400001	86475000	-0.0223443		HIC_SCAFFOLD_1	143525000	143600000	0.0278907		HIC_SCAFFOLD_2	71600001	71700000	0.00938199
HIC_SCAFFOLD_1	86400001	86500000	-0.0223443		HIC_SCAFFOLD_1	143520000	143600000	0.0278907		HIC_SCAFFOLD_2	71760000	71790000	0.0389114
HIC_SCAFFOLD_1	86500001	86600000	-0.0244604		HIC_SCAFFOLD_1	143600001	143660000	0.0244813		HIC_SCAFFOLD_2	71700001	71710000	0.0389114
HIC_SCAFFOLD_1	86500001	86600000	-0.0244604		HIC_SCAFFOLD_1	143700001	143750000	0.0267897		HIC_SCAFFOLD_2	71700001	71800000	0.0389114
HIC_SCAFFOLD_1	86600001	86650000	-0.022285		HIC_SCAFFOLD_1	144105000	144200000	0.0271814		HIC_SCAFFOLD_2	71800001	71900000	0.0389425
HIC_SCAFFOLD_1	86600001	86700000	-0.022285		HIC_SCAFFOLD_1	144200001	144285000	0.0298725		HIC_SCAFFOLD_2	71900001	72000000	0.0207771
HIC_SCAFFOLD_1	86775000	86800000	-0.0240013		HIC_SCAFFOLD_1	144580000	144600000	0.0286494		HIC_SCAFFOLD_2	71900001	72000000	0.0207771
HIC_SCAFFOLD_1	86775000	86800000	-0.0240013		HIC_SCAFFOLD_1	144600001	144630000	0.0262283		HIC_SCAFFOLD_2	72000001	72050000	0.0298847
HIC_SCAFFOLD_1	86700001	86800000	-0.0240013		HIC_SCAFFOLD_1	144640000	144700000	0.0262283		HIC_SCAFFOLD_2	72000001	72100000	0.0298847
HIC_SCAFFOLD_1	86800001	86900000	-0.0243582		HIC_SCAFFOLD_1	144700001	144800000	0.0251156		HIC_SCAFFOLD_2	72100001	72200000	0.00987522
HIC_SCAFFOLD_1	86800001	86900000	-0.0243582		HIC_SCAFFOLD_1	144840000	144900000	0.0250983		HIC_SCAFFOLD_2	72200001	72300000	0.0216124
HIC_SCAFFOLD_1	86800001	86900000	-0.0243582		HIC_SCAFFOLD_1	144900001	144990000	0.027724		HIC_SCAFFOLD_2	72300001	72400000	0.0329614
HIC_SCAFFOLD_1	86900001	86950000	-0.0247202		HIC_SCAFFOLD_1	145425000	145500000	0.0248312		HIC_SCAFFOLD_2	72400001	72500000	0.0211889
HIC_SCAFFOLD_1	86900001	87000000	-0.0247202		HIC_SCAFFOLD_1	145500001	145600000	0.0232483		HIC_SCAFFOLD_2	72500001	72600000	0.0306617
HIC_SCAFFOLD_1	86900001	87000000	-0.0247202		HIC_SCAFFOLD_1	145675000	145700000	0.0279993		HIC_SCAFFOLD_2	72600001	72700000	0.0141938
HIC_SCAFFOLD_1	87000001	87050000	-0.0239556		HIC_SCAFFOLD_1	145700001	145750000	0.027705		HIC_SCAFFOLD_2	72700001	72800000	-0.00891298
HIC_SCAFFOLD_1	87000001	87050000	-0.0239556		HIC_SCAFFOLD_1	145850000	145900000	0.0161172		HIC_SCAFFOLD_2	72800001	72900000	-0.0186678
HIC_SCAFFOLD_1	87250000	87300000	-0.00649682		HIC_SCAFFOLD_1	145900001	145950000	0.010158		HIC_SCAFFOLD_2	72900001	73000000	-0.00802432
HIC_SCAFFOLD_1	87300001	87400000	-0.00130119		HIC_SCAFFOLD_1	147095000	147100000	0.00915266		HIC_SCAFFOLD_2	73000001	73100000	0.00932881
HIC_SCAFFOLD_1	87450000	87500000	-0.00691492		HIC_SCAFFOLD_1	147100001	147190000	0.0268577		HIC_SCAFFOLD_2	73100001	73200000	-0.0134844
HIC_SCAFFOLD_1	87400001	87410000	-0.00691492		HIC_SCAFFOLD_1	147100001	147200000	0.0268577		HIC_SCAFFOLD_2	73200001	73300000	-0.0205249
HIC_SCAFFOLD_1	87500001	87600000	-0.0210907		HIC_SCAFFOLD_1	147250000	147300000	0.0169706		HIC_SCAFFOLD_2	73300001	73400000	-0.0290661
HIC_SCAFFOLD_1	87600001	87625000	-0.0128166		HIC_SCAFFOLD_1	147200001	147225000	0.0169706		HIC_SCAFFOLD_2	73400001	73500000	-0.032434
HIC_SCAFFOLD_1	87900001	88000000	-0.0126401		HIC_SCAFFOLD_1	147300001	147340000	0.00451701		HIC_SCAFFOLD_2	73500001	73600000	-0.0258117
HIC_SCAFFOLD_1	88000001	88100000	-0.00695722		HIC_SCAFFOLD_1	147400001	147500000	0.00262689		HIC_SCAFFOLD_2	73600001	73700000	-0.0247728
HIC_SCAFFOLD_1	88100001	88130000	0.00289044		HIC_SCAFFOLD_1	147400001	147500000	0.00262689		HIC_SCAFFOLD_2	73700001	73800000	-0.0210213
HIC_SCAFFOLD_1	88625000	88700000	0.0245374		HIC_SCAFFOLD_1	147550000	147600000	0.00116261		HIC_SCAFFOLD_2	73800001	73900000	-0.0188308
HIC_SCAFFOLD_1	88700001	88800000	0.0256975		HIC_SCAFFOLD_1	147500001	147525000	0.00116261		HIC_SCAFFOLD_2	73900001	74000000	-0.0193444
HIC_SCAFFOLD_1	88735000	88795000	0.0256975		HIC_SCAFFOLD_1	147500001	147600000	0.00116261		HIC_SCAFFOLD_2	74000001	74100000	-0.00121545
HIC_SCAFFOLD_1	88850000	88900000	0.0152212		HIC_SCAFFOLD_1	147600001	147625000	-0.00299987		HIC_SCAFFOLD_2	74100001	74200000	0.0105573
HIC_SCAFFOLD_1	88925000	89000000	0.00325393		HIC_SCAFFOLD_1	147600001	147625000	-0.00299987		HIC_SCAFFOLD_2	74200001	74300000	-0.0112249
HIC_SCAFFOLD_1	88900001	89000000	0.00325393		HIC_SCAFFOLD_1	147840000	147900000	-0.00829571		HIC_SCAFFOLD_2	74300001	74400000	-0.00379815
HIC_SCAFFOLD_1	89000001	89025000	0.00732255		HIC_SCAFFOLD_1	147900001	148000000	-0.00409023		HIC_SCAFFOLD_2	74400001	74500000	0.0176176
HIC_SCAFFOLD_1	89000001	89060000	0.00732255		HIC_SCAFFOLD_1	148100001	148175000	0.0212904		HIC_SCAFFOLD_2	74500001	74600000	-0.00387283
HIC_SCAFFOLD_1	89125000	89200000	-0.0163904		HIC_SCAFFOLD_1	148270000	148300000	0.026912		HIC_SCAFFOLD_2	74600001	74700000	-0.0116381
HIC_SCAFFOLD_1	89125000	89200000	-0.0163904		HIC_SCAFFOLD_1	148300001	148400000	0.0255282		HIC_SCAFFOLD_2	74700001	74800000	0.0159238
HIC_SCAFFOLD_1	89200001	89300000	-0.0233364		HIC_SCAFFOLD_1	148465000	148500000	0.0258429		HIC_SCAFFOLD_2	74800001	74900000	-0.0121386
HIC_SCAFFOLD_1	89200001	89300000	-0.0233364		HIC_SCAFFOLD_1	148500001	148525000	0.0297264		HIC_SCAFFOLD_2	74900001	75000000	-0.023148
HIC_SCAFFOLD_1	89300001	89400000	-0.0251976		HIC_SCAFFOLD_1	148855000	148900000	0.0184923		HIC_SCAFFOLD_2	75000001	75100000	-0.0313019
HIC_SCAFFOLD_1	89300001	89400000	-0.0251976		HIC_SCAFFOLD_1	148900001	149000000	0.0260263		HIC_SCAFFOLD_2	75100001	75200000	-0.033443
HIC_SCAFFOLD_1	89400001	89500000	-0.0242179		HIC_SCAFFOLD_1	149000001	149100000	0.0233636		HIC_SCAFFOLD_2	75200001	75300000	-0.037885
HIC_SCAFFOLD_1	89400001	89500000	-0.0242179		HIC_SCAFFOLD_1	149100001	149130000	0.0188838		HIC_SCAFFOLD_2	75300001	75400000	-0.0378815
HIC_SCAFFOLD_1	89550000	89600000	-0.0246677		HIC_SCAFFOLD_1	149590000	149600000	0.0233951		HIC_SCAFFOLD_2	75400001	75500000	-0.0389652
HIC_SCAFFOLD_1	89500001	89525000	-0.0246677		HIC_SCAFFOLD_1	149570000	149600000	0.0233951		HIC_SCAFFOLD_2	75555000	75600000	-0.035693
HIC_SCAFFOLD_1	89500001	89600000	-0.0246677		HIC_SCAFFOLD_1	149600001	149670000	0.0164152		HIC_SCAFFOLD_2	75500001	75600000	-0.035693
HIC_SCAFFOLD_1	89600001	89700000	-0.0249531		HIC_SCAFFOLD_1	149600001	149685000	0.0164152		HIC_SCAFFOLD_2	75600001	75605000	-0.0270539
HIC_SCAFFOLD_1	89600001	89700000	-0.0249531		HIC_SCAFFOLD_1	150625000	150700000	0.00689983		HIC_SCAFFOLD_2	76110000	76200000	-0.000179404
HIC_SCAFFOLD_1	89700001	89800000	-0.0259381		HIC_SCAFFOLD_1	150700001	150800000	0.0120818		HIC_SCAFFOLD_2	76200001	76270000	-0.00194739
HIC_SCAFFOLD_1	89700001	89800000	-0.0259381		HIC_SCAFFOLD_1	150800001	150850000	0.018303		HIC_SCAFFOLD_2	76580000	76600000	0.0323954
HIC_SCAFFOLD_1	89800001	89900000	-0.0251879		HIC_SCAFFOLD_1	151090000	151100000	0.0280288		HIC_SCAFFOLD_2	76510000	76550000	0.0323954
HIC_SCAFFOLD_1	89800001	89900000	-0.0251879		HIC_SCAFFOLD_1	151170000	151200000	0.026149		HIC_SCAFFOLD_2	76600001	76630000	0.0142849
HIC_SCAFFOLD_1	89900001	90000000	-0.0249156		HIC_SCAFFOLD_1	151100001	151140000	0.026149		HIC_SCAFFOLD_2	77775000	77800000	0.0178297
HIC_SCAFFOLD_1	89900001	90000000	-0.0249156		HIC_SCAFFOLD_1	151200001	151250000	0.023625		HIC_SCAFFOLD_2	77800001	77875000	0.0198927
HIC_SCAFFOLD_1	90000001	90100000	-0.0232381		HIC_SCAFFOLD_1	151400001	151500000	0.0207043		HIC_SCAFFOLD_2	78090000	78100000	0.0337331
HIC_SCAFFOLD_1	90000001	90100000	-0.0232381		HIC_SCAFFOLD_1	151530000	151600000	0.0229691		HIC_SCAFFOLD_2	78100001	78150000	0.0411065
HIC_SCAFFOLD_1	90100001	90200000	-0.0171183		HIC_SCAFFOLD_1	151500001	151600000	0.0229691		HIC_SCAFFOLD_2	78200001	78300000	0.0127715
HIC_SCAFFOLD_1	90100001	90200000	-0.0171183		HIC_SCAFFOLD_1	151600001	151700000	0.0198246		HIC_SCAFFOLD_2	78200001	78300000	0.0127715
HIC_SCAFFOLD_1	90225000	90300000	0.0104771		HIC_SCAFFOLD_1	151600001	151700000	0.0198246		HIC_SCAFFOLD_2	78300001	78390000	0.0051913
HIC_SCAFFOLD_1	90250000	90300000	0.0104771		HIC_SCAFFOLD_1	151700001	151720000	0.0187029		HIC_SCAFFOLD_2	78300001	78400000	0.0051913
HIC_SCAFFOLD_1	90235000	90300000	0.0104771		HIC_SCAFFOLD_1	151700001	151725000	0.0187029		HIC_SCAFFOLD_2	78400001	78500000	0.00570166
HIC_SCAFFOLD_1	90235000	90300000	0.0104771		HIC_SCAFFOLD_1	151975000	152000000	0.0116448		HIC_SCAFFOLD_2	78650000	78700000	0.0204334
HIC_SCAFFOLD_1	90300001	90400000	0.0176853		HIC_SCAFFOLD_1	152000001	152075000	0.0115814		HIC_SCAFFOLD_2	78700001	78800000	0.0259188
HIC_SCAFFOLD_1	90300001	90330000	0.0176853		HIC_SCAFFOLD_1	152125000	152200000	0.00519672		HIC_SCAFFOLD_2	78870000	78900000	0.02679
HIC_SCAFFOLD_1	90300001	90395000	0.0176853		HIC_SCAFFOLD_1	152125000	152200000	0.00519672		HIC_SCAFFOLD_2	78900001	79000000	0.0313236
HIC_SCAFFOLD_1	90300001	90400000	0.0176853		HIC_SCAFFOLD_1	152290000	152300000	0.00337208		HIC_SCAFFOLD_2	79000001	79060000	0.0211731
HIC_SCAFFOLD_1	90425000	90500000	0.0200571		HIC_SCAFFOLD_1	152200001	152300000	0.00337208		HIC_SCAFFOLD_2	79175000	79200000	0.00868966
HIC_SCAFFOLD_1	90400001	90500000	0.0200571		HIC_SCAFFOLD_1	152200001	152240000	0.00337208		HIC_SCAFFOLD_2	79200001	79250000	0.00560191
HIC_SCAFFOLD_1	90430000	90480000	0.0200571		HIC_SCAFFOLD_1	152300001	152400000	-0.0124229		HIC_SCAFFOLD_2	80490000	80500000	0.0258668
HIC_SCAFFOLD_1	90415000	90500000	0.0200571		HIC_SCAFFOLD_1	152300001	152400000	-0.0124229		HIC_SCAFFOLD_2	80500001	80540000	0.0188676
HIC_SCAFFOLD_1	90400001	90500000	0.0200571		HIC_SCAFFOLD_1	152400001	152490000	-0.012208		HIC_SCAFFOLD_2	82075000	82100000	0.0236322
HIC_SCAFFOLD_1	90500001	90600000	0.00721051		HIC_SCAFFOLD_1	152400001	152475000	-0.012208		HIC_SCAFFOLD_2	82100001	82200000	-0.00118045
HIC_SCAFFOLD_1	90500001	90600000	0.00721051		HIC_SCAFFOLD_1	152680000	152700000	0.00338308		HIC_SCAFFOLD_2	82200001	82275000	0.0176071
HIC_SCAFFOLD_1	90540000	90600000	0.00721051		HIC_SCAFFOLD_1	152700001	152730000	0.0201455		HIC_SCAFFOLD_2	82325000	82400000	0.0215647
HIC_SCAFFOLD_1	90500001	90530000	0.00721051		HIC_SCAFFOLD_1	152950000	153000000	0.0289817		HIC_SCAFFOLD_2	82400001	82450000	0.00931946
HIC_SCAFFOLD_1	90500001	90530000	0.00721051		HIC_SCAFFOLD_1	152935000	152970000	0.0289817		HIC_SCAFFOLD_2	82560000	82600000	0.0119614
HIC_SCAFFOLD_1	90600001	90650000	0.00355164		HIC_SCAFFOLD_1	152940000	153000000	0.0289817		HIC_SCAFFOLD_2	82950000	83000000	0.0111855
HIC_SCAFFOLD_1	90600001	90650000	0.00355164		HIC_SCAFFOLD_1	153000001	153025000	0.0302602		HIC_SCAFFOLD_2	83000001	83025000	0.00657305
HIC_SCAFFOLD_1	90600001	90650000	0.00355164		HIC_SCAFFOLD_1	153000001	153100000	0.0302602		HIC_SCAFFOLD_2	84450000	84500000	0.0171596
HIC_SCAFFOLD_1	90800001	90900000	0.0192473		HIC_SCAFFOLD_1	153100001	153120000	0.0281031		HIC_SCAFFOLD_2	84500001	84600000	-0.0193547
HIC_SCAFFOLD_1	90800001	90900000	0.0192473		HIC_SCAFFOLD_1	154100001	154200000	0.00253105		HIC_SCAFFOLD_2	84600001	84700000	-0.014929
HIC_SCAFFOLD_1	90995000	91000000	0.0180439		HIC_SCAFFOLD_1	154100001	154200000	0.00253105		HIC_SCAFFOLD_2	84700001	84800000	-0.0131306
HIC_SCAFFOLD_1	90900001	91000000	0.0180439		HIC_SCAFFOLD_1	154200001	154300000	0.0231835		HIC_SCAFFOLD_2	84800001	84900000	0.000114263
HIC_SCAFFOLD_1	90900001	90965000	0.0180439		HIC_SCAFFOLD_1	154300001	154400000	0.0191698		HIC_SCAFFOLD_2	84900001	84950000	0.0132944
HIC_SCAFFOLD_1	91000001	91025000	0.0215898		HIC_SCAFFOLD_1	154400001	154475000	0.0180428		HIC_SCAFFOLD_2	85140000	85180000	0.0401675
HIC_SCAFFOLD_1	91000001	91050000	0.0215898		HIC_SCAFFOLD_1	155120000	155200000	0.0282512		HIC_SCAFFOLD_2	85490000	85500000	0.0194118
HIC_SCAFFOLD_1	91135000	91200000	0.0248116		HIC_SCAFFOLD_1	155200001	155210000	0.0312992		HIC_SCAFFOLD_2	85410000	85500000	0.0194118
HIC_SCAFFOLD_1	91200001	91240000	0.0331971		HIC_SCAFFOLD_1	155640000	155680000	0.0159857		HIC_SCAFFOLD_2	85405000	85500000	0.0194118
HIC_SCAFFOLD_1	91520000	91560000	0.0264549		HIC_SCAFFOLD_1	156075000	156100000	0.0176044		HIC_SCAFFOLD_2	85500001	85530000	0.030387
HIC_SCAFFOLD_1	91790000	91800000	0.0311482		HIC_SCAFFOLD_1	156150000	156200000	0.0266965		HIC_SCAFFOLD_2	85500001	85600000	0.030387
HIC_SCAFFOLD_1	91800001	91900000	0.0299052		HIC_SCAFFOLD_1	156100001	156200000	0.0266965		HIC_SCAFFOLD_2	85540000	85600000	0.030387
HIC_SCAFFOLD_1	91900001	91920000	0.023761		HIC_SCAFFOLD_1	156200001	156215000	0.0278418		HIC_SCAFFOLD_2	85500001	85535000	0.030387
HIC_SCAFFOLD_1	91960000	92000000	0.023761		HIC_SCAFFOLD_1	156375000	156400000	0.0268499		HIC_SCAFFOLD_2	85600001	85650000	0.0182648
HIC_SCAFFOLD_1	92060000	92100000	0.0230178		HIC_SCAFFOLD_1	156400001	156500000	0.00334841		HIC_SCAFFOLD_2	85600001	85645000	0.0182648
HIC_SCAFFOLD_1	92025000	92100000	0.0230178		HIC_SCAFFOLD_1	156500001	156525000	0.028356		HIC_SCAFFOLD_2	86175000	86200000	-0.0278227
HIC_SCAFFOLD_1	92000001	92100000	0.0230178		HIC_SCAFFOLD_1	156820000	156880000	0.0292869		HIC_SCAFFOLD_2	86200001	86300000	-0.0273847
HIC_SCAFFOLD_1	92050000	92100000	0.0230178		HIC_SCAFFOLD_1	157175000	157200000	0.0275361		HIC_SCAFFOLD_2	86300001	86400000	-0.0336506
HIC_SCAFFOLD_1	92100001	92135000	0.0145616		HIC_SCAFFOLD_1	157200001	157215000	0.027184		HIC_SCAFFOLD_2	86400001	86500000	-0.033989
HIC_SCAFFOLD_1	92100001	92135000	0.0145616		HIC_SCAFFOLD_1	157870000	157900000	0.0236229		HIC_SCAFFOLD_2	86500001	86600000	-0.0377483
HIC_SCAFFOLD_1	92175000	92200000	0.0145616		HIC_SCAFFOLD_1	157800001	157840000	0.0236229		HIC_SCAFFOLD_2	86600001	86700000	-0.0290772
HIC_SCAFFOLD_1	92175000	92200000	0.0145616		HIC_SCAFFOLD_1	157900001	157970000	0.0245692		HIC_SCAFFOLD_2	86725000	86800000	-0.0208088
HIC_SCAFFOLD_1	92100001	92200000	0.0145616		HIC_SCAFFOLD_1	158300001	158380000	0.0268048		HIC_SCAFFOLD_2	86700001	86800000	-0.0208088
HIC_SCAFFOLD_1	92275000	92300000	0.0119427		HIC_SCAFFOLD_1	158450000	158500000	0.0238578		HIC_SCAFFOLD_2	86800001	86900000	-0.0271325
HIC_SCAFFOLD_1	92200001	92300000	0.0119427		HIC_SCAFFOLD_1	158450000	158500000	0.0238578		HIC_SCAFFOLD_2	86800001	86900000	-0.0271325
HIC_SCAFFOLD_1	92200001	92300000	0.0119427		HIC_SCAFFOLD_1	158500001	158600000	0.0205045		HIC_SCAFFOLD_2	86900001	87000000	-0.0185049
HIC_SCAFFOLD_1	92200001	92300000	0.0119427		HIC_SCAFFOLD_1	158500001	158600000	0.0205045		HIC_SCAFFOLD_2	86900001	87000000	-0.0185049
HIC_SCAFFOLD_1	92300001	92400000	0.0166101		HIC_SCAFFOLD_1	158600001	158650000	0.0166776		HIC_SCAFFOLD_2	87000001	87100000	-0.0163525
HIC_SCAFFOLD_1	92300001	92400000	0.0166101		HIC_SCAFFOLD_1	158600001	158700000	0.0166776		HIC_SCAFFOLD_2	87000001	87100000	-0.0163525
HIC_SCAFFOLD_1	92300001	92400000	0.0166101		HIC_SCAFFOLD_1	158725000	158800000	0.0168623		HIC_SCAFFOLD_2	87100001	87180000	-0.00753463
HIC_SCAFFOLD_1	92300001	92400000	0.0166101		HIC_SCAFFOLD_1	158700001	158800000	0.0168623		HIC_SCAFFOLD_2	87100001	87175000	-0.00753463
HIC_SCAFFOLD_1	92400001	92500000	0.0114914		HIC_SCAFFOLD_1	158870000	158900000	0.0227504		HIC_SCAFFOLD_2	87100001	87175000	-0.00753463
HIC_SCAFFOLD_1	92400001	92500000	0.0114914		HIC_SCAFFOLD_1	158850000	158900000	0.0227504		HIC_SCAFFOLD_2	89125000	89200000	0.00795976
HIC_SCAFFOLD_1	92500001	92600000	-0.00469006		HIC_SCAFFOLD_1	158900001	158950000	0.0232262		HIC_SCAFFOLD_2	89200001	89300000	0.00470484
HIC_SCAFFOLD_1	92500001	92600000	-0.00469006		HIC_SCAFFOLD_1	158900001	159000000	0.0232262		HIC_SCAFFOLD_2	89275000	89300000	0.00470484
HIC_SCAFFOLD_1	92600001	92700000	-0.00564367		HIC_SCAFFOLD_1	159000001	159100000	0.021251		HIC_SCAFFOLD_2	89200001	89300000	0.00470484
HIC_SCAFFOLD_1	92600001	92700000	-0.00564367		HIC_SCAFFOLD_1	159100001	159125000	0.0237588		HIC_SCAFFOLD_2	89300001	89400000	0.00875036
HIC_SCAFFOLD_1	92760000	92800000	-0.00284119		HIC_SCAFFOLD_1	159380000	159400000	0.0299189		HIC_SCAFFOLD_2	89300001	89400000	0.00875036
HIC_SCAFFOLD_1	92800001	92900000	-0.0215699		HIC_SCAFFOLD_1	159400001	159420000	0.0261545		HIC_SCAFFOLD_2	89300001	89400000	0.00875036
HIC_SCAFFOLD_1	92900001	93000000	-0.021976		HIC_SCAFFOLD_1	160050000	160100000	0.0274471		HIC_SCAFFOLD_2	89400001	89500000	0.0144402
HIC_SCAFFOLD_1	93000001	93100000	-0.0238818		HIC_SCAFFOLD_1	160100001	160120000	0.027484		HIC_SCAFFOLD_2	89400001	89500000	0.0144402
HIC_SCAFFOLD_1	93100001	93140000	-0.0245515		HIC_SCAFFOLD_1	160490000	160500000	0.0288636		HIC_SCAFFOLD_2	89400001	89500000	0.0144402
HIC_SCAFFOLD_1	93540000	93600000	-0.000260602		HIC_SCAFFOLD_1	160490000	160500000	0.0288636		HIC_SCAFFOLD_2	89875000	89900000	0.00254898
HIC_SCAFFOLD_1	93600001	93680000	-0.00343038		HIC_SCAFFOLD_1	160500001	160550000	0.0279863		HIC_SCAFFOLD_2	89900001	90000000	-0.00795261
HIC_SCAFFOLD_1	94600001	94660000	-0.0135193		HIC_SCAFFOLD_1	160500001	160600000	0.0279863		HIC_SCAFFOLD_2	90000001	90025000	0.0183217
HIC_SCAFFOLD_1	94730000	94800000	-0.0133409		HIC_SCAFFOLD_1	160600001	160620000	0.0267097		HIC_SCAFFOLD_2	93410000	93500000	0.0138611
HIC_SCAFFOLD_1	94800001	94900000	-0.0225095		HIC_SCAFFOLD_1	160680000	160700000	0.0267097		HIC_SCAFFOLD_2	93500001	93580000	0.00891463
HIC_SCAFFOLD_1	94900001	95000000	-0.0248322		HIC_SCAFFOLD_1	160700001	160740000	0.0259476		HIC_SCAFFOLD_2	93630000	93690000	-0.00189359
HIC_SCAFFOLD_1	95000001	95050000	-0.0209557		HIC_SCAFFOLD_1	160700001	160800000	0.0259476		HIC_SCAFFOLD_2	94725000	94800000	-0.0023359
HIC_SCAFFOLD_1	95100001	95200000	-0.012479		HIC_SCAFFOLD_1	160800001	160830000	0.0269672		HIC_SCAFFOLD_2	94825000	94855000	0.0330626
HIC_SCAFFOLD_1	95200001	95300000	-0.0172983		HIC_SCAFFOLD_1	160940000	161000000	0.0275734		HIC_SCAFFOLD_2	96390000	96400000	0.017229
HIC_SCAFFOLD_1	95300001	95400000	-0.0143845		HIC_SCAFFOLD_1	160950000	161000000	0.0275734		HIC_SCAFFOLD_2	96400001	96500000	0.0213376
HIC_SCAFFOLD_1	95400001	95420000	-0.0130875		HIC_SCAFFOLD_1	161000001	161100000	0.0230919		HIC_SCAFFOLD_2	96400001	96475000	0.0213376
HIC_SCAFFOLD_1	95430000	95500000	-0.0130875		HIC_SCAFFOLD_1	161000001	161100000	0.0230919		HIC_SCAFFOLD_2	96500001	96600000	0.0157115
HIC_SCAFFOLD_1	95500001	95600000	-0.018201		HIC_SCAFFOLD_1	161100001	161200000	0.0207463		HIC_SCAFFOLD_2	96600001	96690000	0.000326127
HIC_SCAFFOLD_1	95600001	95700000	-0.0209963		HIC_SCAFFOLD_1	161470000	161500000	0.024713		HIC_SCAFFOLD_2	97550000	97600000	0.0092911
HIC_SCAFFOLD_1	95700001	95760000	-0.0101246		HIC_SCAFFOLD_1	161425000	161500000	0.024713		HIC_SCAFFOLD_2	97600001	97700000	0.00441999
HIC_SCAFFOLD_1	95805000	95900000	0.0180207		HIC_SCAFFOLD_1	161425000	161500000	0.024713		HIC_SCAFFOLD_2	99610000	99650000	0.0208945
HIC_SCAFFOLD_1	95800001	95900000	0.0180207		HIC_SCAFFOLD_1	161550000	161600000	0.0254624		HIC_SCAFFOLD_2	99720000	99800000	0.038947
HIC_SCAFFOLD_1	95980000	96000000	0.00330002		HIC_SCAFFOLD_1	161500001	161520000	0.0254624		HIC_SCAFFOLD_2	99725000	99800000	0.038947
HIC_SCAFFOLD_1	95900001	95975000	0.00330002		HIC_SCAFFOLD_1	161500001	161600000	0.0254624		HIC_SCAFFOLD_2	99800001	99860000	0.0401203
HIC_SCAFFOLD_1	95900001	96000000	0.00330002		HIC_SCAFFOLD_1	161500001	161525000	0.0254624		HIC_SCAFFOLD_2	99800001	99900000	0.0401203
HIC_SCAFFOLD_1	96000001	96050000	0.00552406		HIC_SCAFFOLD_1	161600001	161700000	0.024578		HIC_SCAFFOLD_2	99905000	99960000	0.0452265
HIC_SCAFFOLD_1	96095000	96100000	0.00552406		HIC_SCAFFOLD_1	161600001	161700000	0.024578		HIC_SCAFFOLD_2	99900001	100000000	0.0452265
HIC_SCAFFOLD_1	96000001	96055000	0.00552406		HIC_SCAFFOLD_1	161840000	161900000	0.0309985		HIC_SCAFFOLD_2	100000001	100100000	0.0473265
HIC_SCAFFOLD_1	96095000	96100000	0.00552406		HIC_SCAFFOLD_1	161900001	161910000	0.0301532		HIC_SCAFFOLD_2	100090000	100100000	0.0473265
HIC_SCAFFOLD_1	96100001	96140000	0.0144147		HIC_SCAFFOLD_1	161975000	162000000	0.0301532		HIC_SCAFFOLD_2	100000001	100100000	0.0473265
HIC_SCAFFOLD_1	96100001	96200000	0.0144147		HIC_SCAFFOLD_1	162000001	162100000	0.0311498		HIC_SCAFFOLD_2	100100001	100140000	0.0501981
HIC_SCAFFOLD_1	96100001	96200000	0.0144147		HIC_SCAFFOLD_1	162100001	162150000	0.0319279		HIC_SCAFFOLD_2	100100001	100140000	0.0501981
HIC_SCAFFOLD_1	96200001	96250000	0.01402		HIC_SCAFFOLD_1	162290000	162300000	0.0308811		HIC_SCAFFOLD_2	100100001	100125000	0.0501981
HIC_SCAFFOLD_1	96200001	96300000	0.01402		HIC_SCAFFOLD_1	162300001	162340000	0.0311632		HIC_SCAFFOLD_2	100400001	100500000	0.0296615
HIC_SCAFFOLD_1	96300001	96335000	0.0241027		HIC_SCAFFOLD_1	162550000	162600000	0.0248653		HIC_SCAFFOLD_2	100500001	100600000	0.0294295
HIC_SCAFFOLD_1	96450000	96500000	0.0321091		HIC_SCAFFOLD_1	162540000	162600000	0.0248653		HIC_SCAFFOLD_2	100600001	100700000	0.0207723
HIC_SCAFFOLD_1	96450000	96500000	0.0321091		HIC_SCAFFOLD_1	162600001	162640000	0.0205159		HIC_SCAFFOLD_2	100625000	100700000	0.0207723
HIC_SCAFFOLD_1	96435000	96500000	0.0321091		HIC_SCAFFOLD_1	162600001	162630000	0.0205159		HIC_SCAFFOLD_2	100700001	100800000	0.0286058
HIC_SCAFFOLD_1	96565000	96600000	0.0312785		HIC_SCAFFOLD_1	162600001	162700000	0.0205159		HIC_SCAFFOLD_2	100700001	100800000	0.0286058
HIC_SCAFFOLD_1	96500001	96550000	0.0312785		HIC_SCAFFOLD_1	162700001	162800000	0.0155708		HIC_SCAFFOLD_2	101140000	101200000	0.0413323
HIC_SCAFFOLD_1	96500001	96600000	0.0312785		HIC_SCAFFOLD_1	162920000	163000000	-0.00256803		HIC_SCAFFOLD_2	101120000	101200000	0.0413323
HIC_SCAFFOLD_1	96500001	96600000	0.0312785		HIC_SCAFFOLD_1	163025000	163100000	-0.00326839		HIC_SCAFFOLD_2	101250000	101300000	0.0485225
HIC_SCAFFOLD_1	96625000	96700000	0.025315		HIC_SCAFFOLD_1	163000001	163055000	-0.00326839		HIC_SCAFFOLD_2	101200001	101290000	0.0485225
HIC_SCAFFOLD_1	96630000	96700000	0.025315		HIC_SCAFFOLD_1	163100001	163150000	0.00881794		HIC_SCAFFOLD_2	101200001	101300000	0.0485225
HIC_SCAFFOLD_1	96600001	96700000	0.025315		HIC_SCAFFOLD_1	163200001	163300000	0.023861		HIC_SCAFFOLD_2	101950000	102000000	0.021448
HIC_SCAFFOLD_1	96700001	96800000	0.0280001		HIC_SCAFFOLD_1	163200001	163300000	0.023861		HIC_SCAFFOLD_2	102000001	102025000	0.0284577
HIC_SCAFFOLD_1	96730000	96800000	0.0280001		HIC_SCAFFOLD_1	163275000	163300000	0.023861		HIC_SCAFFOLD_2	109175000	109200000	-0.0333976
HIC_SCAFFOLD_1	96730000	96800000	0.0280001		HIC_SCAFFOLD_1	163300001	163380000	0.025006		HIC_SCAFFOLD_2	109200001	109300000	-0.0258019
HIC_SCAFFOLD_1	96700001	96800000	0.0280001		HIC_SCAFFOLD_1	163300001	163375000	0.025006		HIC_SCAFFOLD_2	109300001	109400000	-0.0296111
HIC_SCAFFOLD_1	96700001	96800000	0.0280001		HIC_SCAFFOLD_1	163400001	163500000	0.024956		HIC_SCAFFOLD_2	109400001	109500000	-0.0343026
HIC_SCAFFOLD_1	96800001	96900000	0.0258076		HIC_SCAFFOLD_1	163500001	163600000	0.0269946		HIC_SCAFFOLD_2	109500001	109600000	-0.029148
HIC_SCAFFOLD_1	96840000	96900000	0.0258076		HIC_SCAFFOLD_1	163750000	163800000	0.0179022		HIC_SCAFFOLD_2	109600001	109675000	-0.0359349
HIC_SCAFFOLD_1	96800001	96900000	0.0258076		HIC_SCAFFOLD_1	163800001	163900000	0.0186625		HIC_SCAFFOLD_2	110030000	110080000	0.0171235
HIC_SCAFFOLD_1	96800001	96820000	0.0258076		HIC_SCAFFOLD_1	163900001	164000000	0.00970815		HIC_SCAFFOLD_2	110125000	110200000	0.0231258
HIC_SCAFFOLD_1	96840000	96900000	0.0258076		HIC_SCAFFOLD_1	163900001	164000000	0.00970815		HIC_SCAFFOLD_2	110200001	110225000	0.0224046
HIC_SCAFFOLD_1	96800001	96820000	0.0258076		HIC_SCAFFOLD_1	164000001	164100000	0.0186961		HIC_SCAFFOLD_2	110625000	110700000	0.0367874
HIC_SCAFFOLD_1	96900001	96950000	0.027335		HIC_SCAFFOLD_1	164100001	164200000	0.0183059		HIC_SCAFFOLD_2	110695000	110700000	0.0367874
HIC_SCAFFOLD_1	96900001	97000000	0.027335		HIC_SCAFFOLD_1	164270000	164300000	0.022517		HIC_SCAFFOLD_2	110700001	110725000	0.0430042
HIC_SCAFFOLD_1	96900001	96950000	0.027335		HIC_SCAFFOLD_1	164300001	164390000	0.024674		HIC_SCAFFOLD_2	110700001	110725000	0.0430042
HIC_SCAFFOLD_1	96980000	97000000	0.027335		HIC_SCAFFOLD_1	164900001	165000000	0.0119674		HIC_SCAFFOLD_2	111550000	111600000	0.0312087
HIC_SCAFFOLD_1	96900001	96960000	0.027335		HIC_SCAFFOLD_1	165000001	165075000	0.00949488		HIC_SCAFFOLD_2	112390000	112400000	-0.00304468
HIC_SCAFFOLD_1	97000001	97060000	0.0276442		HIC_SCAFFOLD_1	168575000	168600000	0.000618521		HIC_SCAFFOLD_2	112375000	112400000	-0.00304468
HIC_SCAFFOLD_1	97000001	97040000	0.0276442		HIC_SCAFFOLD_1	168600001	168700000	-0.0140358		HIC_SCAFFOLD_2	112400001	112450000	-0.0114733
HIC_SCAFFOLD_1	97235000	97300000	0.0173761		HIC_SCAFFOLD_1	168700001	168800000	-0.0139449		HIC_SCAFFOLD_2	112400001	112500000	-0.0114733
HIC_SCAFFOLD_1	97300001	97390000	0.0248833		HIC_SCAFFOLD_1	168800001	168900000	-0.00443815		HIC_SCAFFOLD_2	112500001	112525000	-0.0107199
HIC_SCAFFOLD_1	97525000	97600000	0.0244007		HIC_SCAFFOLD_1	168900001	168925000	0.0108087		HIC_SCAFFOLD_2	113125000	113200000	0.0127689
HIC_SCAFFOLD_1	97580000	97600000	0.0244007		HIC_SCAFFOLD_1	169325000	169400000	0.0070047		HIC_SCAFFOLD_2	113200001	113300000	-0.00424212
HIC_SCAFFOLD_1	97520000	97600000	0.0244007		HIC_SCAFFOLD_1	169400001	169500000	0.0154474		HIC_SCAFFOLD_2	113300001	113325000	0.0162309
HIC_SCAFFOLD_1	97690000	97700000	0.0215457		HIC_SCAFFOLD_1	169500001	169600000	0.0245231		HIC_SCAFFOLD_2	114475000	114500000	0.029486
HIC_SCAFFOLD_1	97600001	97700000	0.0215457		HIC_SCAFFOLD_1	169740000	169800000	0.0224521		HIC_SCAFFOLD_2	114500001	114550000	0.0317627
HIC_SCAFFOLD_1	97600001	97660000	0.0215457		HIC_SCAFFOLD_1	169800001	169815000	0.0264192		HIC_SCAFFOLD_2	115740000	115780000	0.0210735
HIC_SCAFFOLD_1	97600001	97665000	0.0215457		HIC_SCAFFOLD_1	169925000	170000000	0.0232318		HIC_SCAFFOLD_2	115720000	115800000	0.0210735
HIC_SCAFFOLD_1	97700001	97740000	0.0270092		HIC_SCAFFOLD_1	170000001	170025000	0.0198134		HIC_SCAFFOLD_2	115800001	115820000	0.0327815
HIC_SCAFFOLD_1	97700001	97750000	0.0270092		HIC_SCAFFOLD_1	170450000	170480000	0.0200163		HIC_SCAFFOLD_2	115875000	115900000	0.0327815
HIC_SCAFFOLD_1	97840000	97890000	0.0262525		HIC_SCAFFOLD_1	172560000	172600000	-0.0187877		HIC_SCAFFOLD_2	115900001	116000000	-0.00767295
HIC_SCAFFOLD_1	97850000	97900000	0.0262525		HIC_SCAFFOLD_1	172980000	173000000	0.00051516		HIC_SCAFFOLD_2	116000001	116100000	-0.0190182
HIC_SCAFFOLD_1	97900001	98000000	0.0290966		HIC_SCAFFOLD_1	173000001	173100000	0.0134031		HIC_SCAFFOLD_2	116100001	116200000	-0.00944081
HIC_SCAFFOLD_1	97900001	97980000	0.0290966		HIC_SCAFFOLD_1	173100001	173120000	0.0196075		HIC_SCAFFOLD_2	116200001	116225000	-0.00364303
HIC_SCAFFOLD_1	98000001	98100000	0.0201362		HIC_SCAFFOLD_1	173200001	173280000	0.0264443		HIC_SCAFFOLD_2	121325000	121400000	0.0256261
HIC_SCAFFOLD_1	98090000	98100000	0.0201362		HIC_SCAFFOLD_1	173245000	173280000	0.0264443		HIC_SCAFFOLD_2	121400001	121425000	0.0170608
HIC_SCAFFOLD_1	98100001	98200000	0.0135016		HIC_SCAFFOLD_1	173350000	173400000	0.0325189		HIC_SCAFFOLD_2	122925000	123000000	0.0237956
HIC_SCAFFOLD_1	98100001	98200000	0.0135016		HIC_SCAFFOLD_1	173400001	173450000	0.0303089		HIC_SCAFFOLD_2	122920000	122950000	0.0237956
HIC_SCAFFOLD_1	98200001	98300000	0.0174595		HIC_SCAFFOLD_1	173530000	173600000	0.0275122		HIC_SCAFFOLD_2	123850000	123900000	0.00836758
HIC_SCAFFOLD_1	98200001	98300000	0.0174595		HIC_SCAFFOLD_1	173600001	173620000	0.0276854		HIC_SCAFFOLD_2	123900001	124000000	0.0193685
HIC_SCAFFOLD_1	98450000	98500000	-0.0133325		HIC_SCAFFOLD_1	173960000	174000000	0.0288719		HIC_SCAFFOLD_2	124310000	124375000	0.0476708
HIC_SCAFFOLD_1	98440000	98500000	-0.0133325		HIC_SCAFFOLD_1	173950000	174000000	0.0288719		HIC_SCAFFOLD_2	124310000	124400000	0.0476708
HIC_SCAFFOLD_1	98500001	98600000	-0.0187304		HIC_SCAFFOLD_1	174000001	174100000	0.0315627		HIC_SCAFFOLD_2	124400001	124455000	0.0304807
HIC_SCAFFOLD_1	98500001	98600000	-0.0187304		HIC_SCAFFOLD_1	174275000	174300000	0.0182939		HIC_SCAFFOLD_2	127175000	127200000	-0.00198367
HIC_SCAFFOLD_1	98600001	98700000	-0.018897		HIC_SCAFFOLD_1	174300001	174400000	0.0163385		HIC_SCAFFOLD_2	127200001	127250000	0.00831582
HIC_SCAFFOLD_1	98600001	98700000	-0.018897		HIC_SCAFFOLD_1	174400001	174425000	0.0180658		HIC_SCAFFOLD_2	127330000	127370000	0.0102931
HIC_SCAFFOLD_1	98700001	98800000	-0.00259864		HIC_SCAFFOLD_1	174650000	174690000	0.0194007		HIC_SCAFFOLD_2	128080000	128100000	0.00674218
HIC_SCAFFOLD_1	98700001	98720000	-0.00259864		HIC_SCAFFOLD_1	174710000	174760000	0.00923395		HIC_SCAFFOLD_2	128100001	128120000	0.0136513
HIC_SCAFFOLD_1	98800001	98850000	-0.0115128		HIC_SCAFFOLD_1	178040000	178100000	0.0333119		HIC_SCAFFOLD_2	129175000	129200000	-0.0354347
HIC_SCAFFOLD_1	99125000	99200000	-0.0151588		HIC_SCAFFOLD_1	178100001	178110000	0.0330524		HIC_SCAFFOLD_2	129200001	129300000	-0.0304023
HIC_SCAFFOLD_1	99120000	99200000	-0.0151588		HIC_SCAFFOLD_1	178610000	178700000	0.0188048		HIC_SCAFFOLD_2	129300001	129325000	-0.0202301
HIC_SCAFFOLD_1	99200001	99300000	-0.0127641		HIC_SCAFFOLD_1	178700001	178710000	0.0086046		HIC_SCAFFOLD_2	130625000	130700000	-0.00965662
HIC_SCAFFOLD_1	99200001	99295000	-0.0127641		HIC_SCAFFOLD_1	178800001	178900000	0.00660758		HIC_SCAFFOLD_2	130625000	130700000	-0.00965662
HIC_SCAFFOLD_1	99300001	99400000	-0.0141058		HIC_SCAFFOLD_1	178900001	179000000	0.00468358		HIC_SCAFFOLD_2	130700001	130800000	-0.0135168
HIC_SCAFFOLD_1	99370000	99400000	-0.0141058		HIC_SCAFFOLD_1	179000001	179010000	-0.00993066		HIC_SCAFFOLD_2	130700001	130800000	-0.0135168
HIC_SCAFFOLD_1	99400001	99500000	-0.0155896		HIC_SCAFFOLD_1	179620000	179670000	0.0229458		HIC_SCAFFOLD_2	130800001	130900000	-0.0151159
HIC_SCAFFOLD_1	99400001	99500000	-0.0155896		HIC_SCAFFOLD_1	179850000	179900000	0.0101411		HIC_SCAFFOLD_2	130800001	130900000	-0.0151159
HIC_SCAFFOLD_1	99500001	99525000	-0.00303875		HIC_SCAFFOLD_1	179900001	180000000	0.0117874		HIC_SCAFFOLD_2	130950000	131000000	-0.00885406
HIC_SCAFFOLD_1	99500001	99535000	-0.00303875		HIC_SCAFFOLD_1	180000001	180020000	-0.0103582		HIC_SCAFFOLD_2	130900001	131000000	-0.00885406
HIC_SCAFFOLD_1	99595000	99600000	-0.00303875		HIC_SCAFFOLD_1	180575000	180600000	-0.00851465		HIC_SCAFFOLD_2	130900001	131000000	-0.00885406
HIC_SCAFFOLD_1	99620000	99690000	-3.96866e-05		HIC_SCAFFOLD_1	180600001	180650000	0.000231593		HIC_SCAFFOLD_2	131000001	131100000	-0.0210461
HIC_SCAFFOLD_1	99600001	99700000	-3.96866e-05		HIC_SCAFFOLD_1	180675000	180700000	0.000231593		HIC_SCAFFOLD_2	131000001	131100000	-0.0210461
HIC_SCAFFOLD_1	99600001	99690000	-3.96866e-05		HIC_SCAFFOLD_1	180700001	180800000	0.0228415		HIC_SCAFFOLD_2	131000001	131100000	-0.0210461
HIC_SCAFFOLD_1	99700001	99800000	-0.00818702		HIC_SCAFFOLD_1	180830000	180900000	0.0198389		HIC_SCAFFOLD_2	131100001	131175000	-0.0119917
HIC_SCAFFOLD_1	99825000	99900000	-0.00867086		HIC_SCAFFOLD_1	180800001	180900000	0.0198389		HIC_SCAFFOLD_2	131100001	131175000	-0.0119917
HIC_SCAFFOLD_1	99800001	99900000	-0.00867086		HIC_SCAFFOLD_1	180900001	180980000	0.0102974		HIC_SCAFFOLD_2	131100001	131200000	-0.0119917
HIC_SCAFFOLD_1	99900001	100000000	-0.00635292		HIC_SCAFFOLD_1	180900001	180975000	0.0102974		HIC_SCAFFOLD_2	131200001	131300000	-0.0127969
HIC_SCAFFOLD_1	99995000	100000000	-0.00635292		HIC_SCAFFOLD_1	181940000	181990000	0.0170569		HIC_SCAFFOLD_2	131300001	131400000	-0.0168432
HIC_SCAFFOLD_1	99900001	100000000	-0.00635292		HIC_SCAFFOLD_1	182925000	183000000	-0.026179		HIC_SCAFFOLD_2	131400001	131500000	-0.0174249
HIC_SCAFFOLD_1	100000001	100050000	0.000633755		HIC_SCAFFOLD_1	183000001	183100000	-0.0252957		HIC_SCAFFOLD_2	131500001	131600000	-0.0135082
HIC_SCAFFOLD_1	100000001	100055000	0.000633755		HIC_SCAFFOLD_1	183100001	183125000	-0.0157848		HIC_SCAFFOLD_2	131600001	131650000	0.00164238
HIC_SCAFFOLD_1	100000001	100050000	0.000633755		HIC_SCAFFOLD_1	183275000	183300000	0.0105558		HIC_SCAFFOLD_2	131730000	131780000	0.0211656
HIC_SCAFFOLD_1	100150000	100200000	-0.00874425		HIC_SCAFFOLD_1	183300001	183400000	0.0238069		HIC_SCAFFOLD_2	133280000	133300000	0.031567
HIC_SCAFFOLD_1	100150000	100200000	-0.00874425		HIC_SCAFFOLD_1	183400001	183425000	0.0183222		HIC_SCAFFOLD_2	133300001	133345000	0.0401356
HIC_SCAFFOLD_1	100200001	100300000	-0.0138959		HIC_SCAFFOLD_1	184675000	184700000	-0.0084744		HIC_SCAFFOLD_2	134180000	134200000	0.0185817
HIC_SCAFFOLD_1	100200001	100300000	-0.0138959		HIC_SCAFFOLD_1	184675000	184700000	-0.0084744		HIC_SCAFFOLD_2	134200001	134250000	0.0274029
HIC_SCAFFOLD_1	100375000	100400000	-0.0145582		HIC_SCAFFOLD_1	184700001	184750000	0.00254611		HIC_SCAFFOLD_2	134430000	134470000	0.0322253
HIC_SCAFFOLD_1	100300001	100400000	-0.0145582		HIC_SCAFFOLD_1	184700001	184800000	0.00254611		HIC_SCAFFOLD_2	134550000	134600000	0.0176071
HIC_SCAFFOLD_1	100400001	100500000	-0.0150633		HIC_SCAFFOLD_1	184775000	184800000	0.00254611		HIC_SCAFFOLD_2	134550000	134600000	0.0176071
HIC_SCAFFOLD_1	100400001	100500000	-0.0150633		HIC_SCAFFOLD_1	184800001	184900000	0.00638782		HIC_SCAFFOLD_2	134600001	134700000	0.00963052
HIC_SCAFFOLD_1	100500001	100600000	-0.015708		HIC_SCAFFOLD_1	184800001	184900000	0.00638782		HIC_SCAFFOLD_2	134600001	134700000	0.00963052
HIC_SCAFFOLD_1	100500001	100600000	-0.015708		HIC_SCAFFOLD_1	184900001	184920000	0.0204197		HIC_SCAFFOLD_2	134700001	134800000	-0.00098556
HIC_SCAFFOLD_1	100600001	100625000	-0.0086626		HIC_SCAFFOLD_1	185125000	185200000	0.0296018		HIC_SCAFFOLD_2	134700001	134800000	-0.00098556
HIC_SCAFFOLD_1	100600001	100625000	-0.0086626		HIC_SCAFFOLD_1	185125000	185200000	0.0296018		HIC_SCAFFOLD_2	134800001	134900000	0.0027413
HIC_SCAFFOLD_1	100650000	100700000	-0.0086626		HIC_SCAFFOLD_1	185110000	185200000	0.0296018		HIC_SCAFFOLD_2	134800001	134900000	0.0027413
HIC_SCAFFOLD_1	100710000	100790000	0.00726296		HIC_SCAFFOLD_1	185200001	185300000	0.0277853		HIC_SCAFFOLD_2	134900001	135000000	0.0100736
HIC_SCAFFOLD_1	100700001	100795000	0.00726296		HIC_SCAFFOLD_1	185275000	185300000	0.0277853		HIC_SCAFFOLD_2	134925000	135000000	0.0100736
HIC_SCAFFOLD_1	100820000	100900000	-0.002452		HIC_SCAFFOLD_1	185200001	185300000	0.0277853		HIC_SCAFFOLD_2	135000001	135050000	-0.00737282
HIC_SCAFFOLD_1	100900001	100920000	-0.00885418		HIC_SCAFFOLD_1	185200001	185220000	0.0277853		HIC_SCAFFOLD_2	135000001	135025000	-0.00737282
HIC_SCAFFOLD_1	101000001	101100000	-0.0222534		HIC_SCAFFOLD_1	185375000	185400000	0.0239913		HIC_SCAFFOLD_2	139300001	139400000	0.0143387
HIC_SCAFFOLD_1	101100001	101200000	-0.0237209		HIC_SCAFFOLD_1	185300001	185350000	0.0239913		HIC_SCAFFOLD_2	140300001	140400000	0.00568499
HIC_SCAFFOLD_1	101200001	101300000	-0.0227521		HIC_SCAFFOLD_1	185300001	185400000	0.0239913		HIC_SCAFFOLD_2	140400001	140475000	0.010754
HIC_SCAFFOLD_1	101300001	101400000	-0.0234217		HIC_SCAFFOLD_1	185300001	185400000	0.0239913		HIC_SCAFFOLD_2	140650000	140700000	0.00950802
HIC_SCAFFOLD_1	101400001	101500000	-0.0236238		HIC_SCAFFOLD_1	185400001	185475000	0.0213301		HIC_SCAFFOLD_2	140700001	140770000	0.00262249
HIC_SCAFFOLD_1	101500001	101600000	-0.0245113		HIC_SCAFFOLD_1	185400001	185475000	0.0213301		HIC_SCAFFOLD_2	140930000	141000000	0.00885999
HIC_SCAFFOLD_1	101600001	101700000	-0.0249122		HIC_SCAFFOLD_1	185400001	185475000	0.0213301		HIC_SCAFFOLD_2	140930000	141000000	0.00885999
HIC_SCAFFOLD_1	101700001	101800000	-0.0258414		HIC_SCAFFOLD_1	186390000	186400000	0.00770964		HIC_SCAFFOLD_2	141000001	141070000	0.014699
HIC_SCAFFOLD_1	101800001	101850000	-0.0251232		HIC_SCAFFOLD_1	186380000	186400000	0.00770964		HIC_SCAFFOLD_2	144425000	144500000	0.040949
HIC_SCAFFOLD_1	103700001	103800000	-0.0248879		HIC_SCAFFOLD_1	186400001	186500000	0.00921138		HIC_SCAFFOLD_2	144500001	144550000	0.0293981
HIC_SCAFFOLD_1	103800001	103900000	-0.0244909		HIC_SCAFFOLD_1	186400001	186500000	0.00921138		HIC_SCAFFOLD_2	144685000	144700000	0.0346345
HIC_SCAFFOLD_1	103900001	104000000	-0.0244459		HIC_SCAFFOLD_1	186500001	186600000	0.00397903		HIC_SCAFFOLD_2	144700001	144720000	0.0401909
HIC_SCAFFOLD_1	104000001	104100000	-0.0249589		HIC_SCAFFOLD_1	186500001	186600000	0.00397903		HIC_SCAFFOLD_2	147875000	147900000	0.0109765
HIC_SCAFFOLD_1	104100001	104200000	-0.0191809		HIC_SCAFFOLD_1	186600001	186700000	-0.00506307		HIC_SCAFFOLD_2	147900001	148000000	-0.00523628
HIC_SCAFFOLD_1	104275000	104300000	0.0074876		HIC_SCAFFOLD_1	186600001	186700000	-0.00506307		HIC_SCAFFOLD_2	148000001	148100000	0.000464969
HIC_SCAFFOLD_1	104325000	104400000	-0.0135481		HIC_SCAFFOLD_1	186700001	186800000	-0.0118944		HIC_SCAFFOLD_2	148100001	148200000	-0.00538501
HIC_SCAFFOLD_1	104300001	104400000	-0.0135481		HIC_SCAFFOLD_1	186700001	186800000	-0.0118944		HIC_SCAFFOLD_2	148200001	148225000	-0.00604497
HIC_SCAFFOLD_1	104410000	104500000	-0.0180118		HIC_SCAFFOLD_1	186800001	186900000	-0.0121989		HIC_SCAFFOLD_2	149075000	149100000	0.0180539
HIC_SCAFFOLD_1	104425000	104500000	-0.0180118		HIC_SCAFFOLD_1	186800001	186900000	-0.0121989		HIC_SCAFFOLD_2	149075000	149100000	0.0180539
HIC_SCAFFOLD_1	104400001	104500000	-0.0180118		HIC_SCAFFOLD_1	186900001	186910000	-0.0165291		HIC_SCAFFOLD_2	149100001	149175000	0.0101757
HIC_SCAFFOLD_1	104400001	104500000	-0.0180118		HIC_SCAFFOLD_1	186900001	187000000	-0.0165291		HIC_SCAFFOLD_2	149100001	149200000	0.0101757
HIC_SCAFFOLD_1	104500001	104600000	-0.0241079		HIC_SCAFFOLD_1	187000001	187030000	-0.0246602		HIC_SCAFFOLD_2	149200001	149300000	0.000449788
HIC_SCAFFOLD_1	104500001	104600000	-0.0241079		HIC_SCAFFOLD_1	188225000	188300000	-0.0146253		HIC_SCAFFOLD_2	149300001	149400000	-0.00641525
HIC_SCAFFOLD_1	104500001	104600000	-0.0241079		HIC_SCAFFOLD_1	188300001	188400000	-0.0179188		HIC_SCAFFOLD_2	149400001	149500000	-0.00870074
HIC_SCAFFOLD_1	104500001	104600000	-0.0241079		HIC_SCAFFOLD_1	188400001	188475000	-0.016678		HIC_SCAFFOLD_2	149575000	149600000	-0.00110486
HIC_SCAFFOLD_1	104600001	104640000	-0.0241544		HIC_SCAFFOLD_1	188525000	188600000	-0.0077123		HIC_SCAFFOLD_2	149500001	149600000	-0.00110486
HIC_SCAFFOLD_1	104600001	104700000	-0.0241544		HIC_SCAFFOLD_1	188600001	188700000	0.00156732		HIC_SCAFFOLD_2	149600001	149650000	-0.00296206
HIC_SCAFFOLD_1	104600001	104700000	-0.0241544		HIC_SCAFFOLD_1	188700001	188800000	0.00265772		HIC_SCAFFOLD_2	149600001	149700000	-0.00296206
HIC_SCAFFOLD_1	104600001	104700000	-0.0241544		HIC_SCAFFOLD_1	188860000	188900000	0.0112066		HIC_SCAFFOLD_2	150850000	150900000	0.0110935
HIC_SCAFFOLD_1	104700001	104800000	-0.0263718		HIC_SCAFFOLD_1	188800001	188900000	0.0112066		HIC_SCAFFOLD_2	150900001	151000000	0.00129507
HIC_SCAFFOLD_1	104700001	104800000	-0.0263718		HIC_SCAFFOLD_1	188900001	189000000	0.0110828		HIC_SCAFFOLD_2	151000001	151100000	-0.00214671
HIC_SCAFFOLD_1	104700001	104800000	-0.0263718		HIC_SCAFFOLD_1	188900001	189000000	0.0110828		HIC_SCAFFOLD_2	151100001	151200000	0.00136623
HIC_SCAFFOLD_1	104800001	104900000	-0.0251182		HIC_SCAFFOLD_1	189000001	189060000	0.0167996		HIC_SCAFFOLD_2	151200001	151300000	-0.0058472
HIC_SCAFFOLD_1	104800001	104900000	-0.0251182		HIC_SCAFFOLD_1	189000001	189050000	0.0167996		HIC_SCAFFOLD_2	151300001	151400000	-0.00177507
HIC_SCAFFOLD_1	104800001	104900000	-0.0251182		HIC_SCAFFOLD_1	189250000	189300000	0.0197192		HIC_SCAFFOLD_2	151400001	151500000	-0.00488775
HIC_SCAFFOLD_1	104900001	105000000	-0.0254267		HIC_SCAFFOLD_1	189300001	189400000	0.0226976		HIC_SCAFFOLD_2	151500001	151600000	-0.00837765
HIC_SCAFFOLD_1	104900001	105000000	-0.0254267		HIC_SCAFFOLD_1	189400001	189500000	0.0226064		HIC_SCAFFOLD_2	151600001	151700000	-0.00758985
HIC_SCAFFOLD_1	104900001	105000000	-0.0254267		HIC_SCAFFOLD_1	189500001	189540000	0.0209385		HIC_SCAFFOLD_2	151700001	151750000	-0.00432858
HIC_SCAFFOLD_1	105075000	105100000	-0.0241655		HIC_SCAFFOLD_1	189810000	189870000	0.0277725		HIC_SCAFFOLD_2	152760000	152800000	0.0262386
HIC_SCAFFOLD_1	105000001	105100000	-0.0241655		HIC_SCAFFOLD_1	189925000	190000000	0.0148554		HIC_SCAFFOLD_2	152800001	152830000	0.026049
HIC_SCAFFOLD_1	105000001	105100000	-0.0241655		HIC_SCAFFOLD_1	189925000	190000000	0.0148554		HIC_SCAFFOLD_2	153830000	153900000	-0.00637162
HIC_SCAFFOLD_1	105000001	105100000	-0.0241655		HIC_SCAFFOLD_1	190000001	190100000	0.00430177		HIC_SCAFFOLD_2	153900001	154000000	-0.00477489
HIC_SCAFFOLD_1	105100001	105200000	-0.0223797		HIC_SCAFFOLD_1	190000001	190100000	0.00430177		HIC_SCAFFOLD_2	154600001	154700000	0.0234433
HIC_SCAFFOLD_1	105100001	105200000	-0.0223797		HIC_SCAFFOLD_1	190125000	190200000	0.00391245		HIC_SCAFFOLD_2	154910000	155000000	0.036203
HIC_SCAFFOLD_1	105100001	105200000	-0.0223797		HIC_SCAFFOLD_1	190100001	190200000	0.00391245		HIC_SCAFFOLD_2	155190000	155200000	0.0377628
HIC_SCAFFOLD_1	105100001	105200000	-0.0223797		HIC_SCAFFOLD_1	190100001	190200000	0.00391245		HIC_SCAFFOLD_2	155125000	155200000	0.0377628
HIC_SCAFFOLD_1	105200001	105300000	-0.0184837		HIC_SCAFFOLD_1	190200001	190300000	0.000780625		HIC_SCAFFOLD_2	155200001	155230000	0.0247848
HIC_SCAFFOLD_1	105200001	105300000	-0.0184837		HIC_SCAFFOLD_1	190200001	190300000	0.000780625		HIC_SCAFFOLD_2	155200001	155300000	0.0247848
HIC_SCAFFOLD_1	105200001	105300000	-0.0184837		HIC_SCAFFOLD_1	190200001	190300000	0.000780625		HIC_SCAFFOLD_2	155300001	155375000	0.0281068
HIC_SCAFFOLD_1	105200001	105300000	-0.0184837		HIC_SCAFFOLD_1	190330000	190400000	-0.00160616		HIC_SCAFFOLD_2	155960000	155995000	0.0267628
HIC_SCAFFOLD_1	105300001	105350000	-0.0217041		HIC_SCAFFOLD_1	190300001	190400000	-0.00160616		HIC_SCAFFOLD_2	156000001	156045000	0.0310462
HIC_SCAFFOLD_1	105300001	105350000	-0.0217041		HIC_SCAFFOLD_1	190325000	190400000	-0.00160616		HIC_SCAFFOLD_2	156130000	156200000	0.035673
HIC_SCAFFOLD_1	105300001	105325000	-0.0217041		HIC_SCAFFOLD_1	190400001	190500000	0.00144842		HIC_SCAFFOLD_2	156200001	156290000	0.0334845
HIC_SCAFFOLD_1	105300001	105400000	-0.0217041		HIC_SCAFFOLD_1	190400001	190475000	0.00144842		HIC_SCAFFOLD_2	158725000	158800000	-0.0108531
HIC_SCAFFOLD_1	105400001	105500000	-0.0262958		HIC_SCAFFOLD_1	190400001	190480000	0.00144842		HIC_SCAFFOLD_2	158800001	158825000	-0.00141641
HIC_SCAFFOLD_1	105500001	105600000	-0.0252322		HIC_SCAFFOLD_1	190500001	190600000	0.0205725		HIC_SCAFFOLD_2	161385000	161400000	0.0379139
HIC_SCAFFOLD_1	105600001	105700000	-0.0219898		HIC_SCAFFOLD_1	190600001	190640000	0.00394622		HIC_SCAFFOLD_2	161400001	161425000	0.0317881
HIC_SCAFFOLD_1	105700001	105800000	-0.0215738		HIC_SCAFFOLD_1	196025000	196100000	0.0042941		HIC_SCAFFOLD_2	161570000	161600000	0.0183173
HIC_SCAFFOLD_1	105700001	105800000	-0.0215738		HIC_SCAFFOLD_1	196100001	196125000	0.00409127		HIC_SCAFFOLD_2	161600001	161650000	0.00220243
HIC_SCAFFOLD_1	105800001	105830000	0.00133082		HIC_SCAFFOLD_1	196475000	196500000	0.0016095		HIC_SCAFFOLD_2	161600001	161675000	0.00220243
HIC_SCAFFOLD_1	105800001	105875000	0.00133082		HIC_SCAFFOLD_1	196500001	196600000	0.00418907		HIC_SCAFFOLD_2	161800001	161850000	-0.0015325
HIC_SCAFFOLD_1	106090000	106100000	0.0336546		HIC_SCAFFOLD_1	196600001	196700000	0.00141363		HIC_SCAFFOLD_2	161875000	161900000	-0.0015325
HIC_SCAFFOLD_1	106075000	106100000	0.0336546		HIC_SCAFFOLD_1	196700001	196800000	-0.0101281		HIC_SCAFFOLD_2	161900001	162000000	-0.0117494
HIC_SCAFFOLD_1	106100001	106120000	0.0327816		HIC_SCAFFOLD_1	196850000	196900000	-0.00694602		HIC_SCAFFOLD_2	162000001	162100000	-0.00546756
HIC_SCAFFOLD_1	106100001	106200000	0.0327816		HIC_SCAFFOLD_1	196800001	196900000	-0.00694602		HIC_SCAFFOLD_2	162100001	162200000	-0.00719996
HIC_SCAFFOLD_1	106140000	106200000	0.0327816		HIC_SCAFFOLD_1	196900001	196925000	0.0174005		HIC_SCAFFOLD_2	162200001	162300000	0.00652401
HIC_SCAFFOLD_1	106660000	106700000	0.0154598		HIC_SCAFFOLD_1	196900001	196925000	0.0174005		HIC_SCAFFOLD_2	162300001	162350000	0.00512876
HIC_SCAFFOLD_1	106700001	106760000	0.0172267		HIC_SCAFFOLD_1	197150000	197200000	-0.00154053		HIC_SCAFFOLD_2	163165000	163200000	0.00920461
HIC_SCAFFOLD_1	106810000	106850000	0.0257833		HIC_SCAFFOLD_1	197150000	197200000	-0.00154053		HIC_SCAFFOLD_2	163200001	163300000	0.00165889
HIC_SCAFFOLD_1	107125000	107160000	0.0296437		HIC_SCAFFOLD_1	197150000	197200000	-0.00154053		HIC_SCAFFOLD_2	163340000	163380000	0.0159061
HIC_SCAFFOLD_1	107385000	107400000	0.00975378		HIC_SCAFFOLD_1	197200001	197300000	-0.017293		HIC_SCAFFOLD_2	163300001	163305000	0.0159061
HIC_SCAFFOLD_1	107400001	107500000	0.0196739		HIC_SCAFFOLD_1	197200001	197300000	-0.017293		HIC_SCAFFOLD_2	164000001	164100000	0.00681078
HIC_SCAFFOLD_1	107575000	107600000	0.0159223		HIC_SCAFFOLD_1	197200001	197300000	-0.017293		HIC_SCAFFOLD_2	164100001	164125000	0.00453304
HIC_SCAFFOLD_1	107500001	107525000	0.0159223		HIC_SCAFFOLD_1	197300001	197350000	-0.0192147		HIC_SCAFFOLD_2	164955000	165000000	-0.01856
HIC_SCAFFOLD_1	107600001	107700000	0.025257		HIC_SCAFFOLD_1	197300001	197400000	-0.0192147		HIC_SCAFFOLD_2	165000001	165100000	-0.0166648
HIC_SCAFFOLD_1	107690000	107700000	0.025257		HIC_SCAFFOLD_1	197300001	197400000	-0.0192147		HIC_SCAFFOLD_2	165100001	165175000	-0.0232683
HIC_SCAFFOLD_1	107745000	107785000	0.0299939		HIC_SCAFFOLD_1	197400001	197475000	-0.0236197		HIC_SCAFFOLD_2	167870000	167900000	0.0189458
HIC_SCAFFOLD_1	107700001	107800000	0.0299939		HIC_SCAFFOLD_1	197400001	197500000	-0.0236197		HIC_SCAFFOLD_2	167900001	168000000	0.01476
HIC_SCAFFOLD_1	107700001	107800000	0.0299939		HIC_SCAFFOLD_1	197500001	197600000	-0.0269821		HIC_SCAFFOLD_2	168000001	168070000	0.0284098
HIC_SCAFFOLD_1	107800001	107815000	0.0293017		HIC_SCAFFOLD_1	197525000	197600000	-0.0269821		HIC_SCAFFOLD_2	168400001	168475000	0.0132333
HIC_SCAFFOLD_1	107855000	107900000	0.0293017		HIC_SCAFFOLD_1	197600001	197700000	-0.0270367		HIC_SCAFFOLD_2	169400001	169440000	0.0014542
HIC_SCAFFOLD_1	107850000	107900000	0.0293017		HIC_SCAFFOLD_1	197600001	197700000	-0.0270367		HIC_SCAFFOLD_2	172650000	172700000	0.0231563
HIC_SCAFFOLD_1	107900001	108000000	0.0302757		HIC_SCAFFOLD_1	197700001	197800000	-0.0244355		HIC_SCAFFOLD_2	172700001	172710000	0.0229184
HIC_SCAFFOLD_1	108000001	108100000	0.0220146		HIC_SCAFFOLD_1	197700001	197800000	-0.0244355		HIC_SCAFFOLD_2	174020000	174060000	0.0197497
HIC_SCAFFOLD_1	108000001	108025000	0.0220146		HIC_SCAFFOLD_1	198050000	198100000	-0.00858381		HIC_SCAFFOLD_2	174135000	174190000	0.0303906
HIC_SCAFFOLD_1	108130000	108200000	0.019242		HIC_SCAFFOLD_1	198100001	198200000	-0.0165471		HIC_SCAFFOLD_2	176725000	176800000	0.0185468
HIC_SCAFFOLD_1	108100001	108200000	0.019242		HIC_SCAFFOLD_1	198200001	198300000	-0.0202209		HIC_SCAFFOLD_2	176800001	176900000	0.0194648
HIC_SCAFFOLD_1	108200001	108300000	0.0143354		HIC_SCAFFOLD_1	198300001	198400000	-0.0208176		HIC_SCAFFOLD_2	176910000	177000000	0.0290336
HIC_SCAFFOLD_1	108200001	108300000	0.0143354		HIC_SCAFFOLD_1	198400001	198500000	-0.0221134		HIC_SCAFFOLD_2	176900001	177000000	0.0290336
HIC_SCAFFOLD_1	108300001	108320000	0.0274699		HIC_SCAFFOLD_1	198500001	198600000	-0.0200991		HIC_SCAFFOLD_2	177000001	177060000	0.0230462
HIC_SCAFFOLD_1	108300001	108350000	0.0274699		HIC_SCAFFOLD_1	198600001	198700000	-0.0167481		HIC_SCAFFOLD_2	177000001	177050000	0.0230462
HIC_SCAFFOLD_1	108500001	108565000	0.0343065		HIC_SCAFFOLD_1	198700001	198750000	-0.00701607		HIC_SCAFFOLD_2	178735000	178790000	0.0292461
HIC_SCAFFOLD_1	108660000	108700000	0.0329237		HIC_SCAFFOLD_1	198870000	198900000	0.00369153		HIC_SCAFFOLD_2	179010000	179100000	0.0274831
HIC_SCAFFOLD_1	108700001	108720000	0.0328887		HIC_SCAFFOLD_1	198900001	199000000	0.0147419		HIC_SCAFFOLD_2	179100001	179170000	0.0199865
HIC_SCAFFOLD_1	108780000	108800000	0.0328887		HIC_SCAFFOLD_1	198950000	199000000	0.0147419		HIC_SCAFFOLD_2	180920000	181000000	0.036255
HIC_SCAFFOLD_1	108800001	108850000	0.0275878		HIC_SCAFFOLD_1	199000001	199020000	0.00040977		HIC_SCAFFOLD_2	180970000	181000000	0.036255
HIC_SCAFFOLD_1	108945000	108980000	0.0241686		HIC_SCAFFOLD_1	199000001	199025000	0.00040977		HIC_SCAFFOLD_2	181000001	181080000	0.0319117
HIC_SCAFFOLD_1	109515000	109570000	-0.0152279		HIC_SCAFFOLD_1	199330000	199400000	0.00139487		HIC_SCAFFOLD_2	181000001	181020000	0.0319117
HIC_SCAFFOLD_1	109930000	109980000	-0.00584177		HIC_SCAFFOLD_1	199325000	199400000	0.00139487		HIC_SCAFFOLD_2	184550000	184600000	0.0186992
HIC_SCAFFOLD_1	110020000	110055000	0.010458		HIC_SCAFFOLD_1	199400001	199500000	-0.00708043		HIC_SCAFFOLD_2	184600001	184650000	0.0210927
HIC_SCAFFOLD_1	110310000	110350000	0.010029		HIC_SCAFFOLD_1	199400001	199500000	-0.00708043		HIC_SCAFFOLD_2	186200001	186250000	0.0324706
HIC_SCAFFOLD_1	110430000	110500000	-0.00138491		HIC_SCAFFOLD_1	199500001	199600000	-0.00946669		HIC_SCAFFOLD_2	186390000	186400000	0.0265939
HIC_SCAFFOLD_1	110500001	110600000	-0.00326041		HIC_SCAFFOLD_1	199500001	199600000	-0.00946669		HIC_SCAFFOLD_2	186400001	186445000	0.0265252
HIC_SCAFFOLD_1	110600001	110630000	0.00533997		HIC_SCAFFOLD_1	199600001	199700000	-0.00594405		HIC_SCAFFOLD_3	1500001	1575000	0.0266247
HIC_SCAFFOLD_1	110775000	110800000	-0.00420701		HIC_SCAFFOLD_1	199600001	199700000	-0.00594405		HIC_SCAFFOLD_3	3975000	4000000	0.0128608
HIC_SCAFFOLD_1	110800001	110835000	-0.00346401		HIC_SCAFFOLD_1	199700001	199800000	-0.010835		HIC_SCAFFOLD_3	4000001	4100000	0.0315757
HIC_SCAFFOLD_1	111370000	111400000	-0.00520462		HIC_SCAFFOLD_1	199800001	199860000	-0.0106188		HIC_SCAFFOLD_3	4100001	4200000	0.0178012
HIC_SCAFFOLD_1	111400001	111500000	-0.0110352		HIC_SCAFFOLD_1	203490000	203500000	0.015086		HIC_SCAFFOLD_3	4200001	4225000	0.0225476
HIC_SCAFFOLD_1	111500001	111530000	-0.00674738		HIC_SCAFFOLD_1	203500001	203520000	0.020074		HIC_SCAFFOLD_3	4450000	4490000	0.0317458
HIC_SCAFFOLD_1	111700001	111800000	-0.0245097		HIC_SCAFFOLD_1	203825000	203855000	0.0295015		HIC_SCAFFOLD_3	4800001	4875000	0.0229867
HIC_SCAFFOLD_1	111800001	111900000	-0.0260091		HIC_SCAFFOLD_1	204580000	204600000	0.00783384		HIC_SCAFFOLD_3	4925000	5000000	0.0250478
HIC_SCAFFOLD_1	111900001	112000000	-0.00953263		HIC_SCAFFOLD_1	204675000	204700000	0.0172221		HIC_SCAFFOLD_3	5000001	5025000	0.0263907
HIC_SCAFFOLD_1	112000001	112100000	0.000980615		HIC_SCAFFOLD_1	204600001	204635000	0.0172221		HIC_SCAFFOLD_3	5175000	5200000	0.0198177
HIC_SCAFFOLD_1	112100001	112200000	-0.0144137		HIC_SCAFFOLD_1	204700001	204800000	0.0125688		HIC_SCAFFOLD_3	5200001	5300000	0.0140917
HIC_SCAFFOLD_1	112200001	112300000	-0.0211174		HIC_SCAFFOLD_1	204800001	204875000	0.0173522		HIC_SCAFFOLD_3	5300001	5400000	-0.00184001
HIC_SCAFFOLD_1	112300001	112360000	-0.0168113		HIC_SCAFFOLD_1	205125000	205200000	-0.0081435		HIC_SCAFFOLD_3	5400001	5500000	0.00149634
HIC_SCAFFOLD_1	112795000	112800000	-0.000827939		HIC_SCAFFOLD_1	205200001	205300000	-0.00469744		HIC_SCAFFOLD_3	5500001	5600000	-0.00853508
HIC_SCAFFOLD_1	112755000	112800000	-0.000827939		HIC_SCAFFOLD_1	205300001	205350000	-0.0033942		HIC_SCAFFOLD_3	5600001	5700000	-0.00463695
HIC_SCAFFOLD_1	112800001	112900000	0.00986122		HIC_SCAFFOLD_1	205425000	205500000	0.00146281		HIC_SCAFFOLD_3	5700001	5800000	-9.72467e-05
HIC_SCAFFOLD_1	112800001	112900000	0.00986122		HIC_SCAFFOLD_1	205725000	205800000	0.0147173		HIC_SCAFFOLD_3	5800001	5900000	-0.00228318
HIC_SCAFFOLD_1	112985000	113000000	0.0140783		HIC_SCAFFOLD_1	206125000	206200000	0.0120146		HIC_SCAFFOLD_3	5900001	6000000	0.0115043
HIC_SCAFFOLD_1	112900001	112980000	0.0140783		HIC_SCAFFOLD_1	206200001	206300000	0.00766112		HIC_SCAFFOLD_3	6000001	6100000	-0.000798473
HIC_SCAFFOLD_1	112900001	113000000	0.0140783		HIC_SCAFFOLD_1	206205000	206300000	0.00766112		HIC_SCAFFOLD_3	6100001	6200000	-0.000699465
HIC_SCAFFOLD_1	113000001	113025000	0.0146038		HIC_SCAFFOLD_1	206390000	206400000	0.0167302		HIC_SCAFFOLD_3	6200001	6300000	-0.00316769
HIC_SCAFFOLD_1	113000001	113100000	0.0146038		HIC_SCAFFOLD_1	206300001	206315000	0.0167302		HIC_SCAFFOLD_3	6300001	6400000	-0.00417731
HIC_SCAFFOLD_1	113140000	113175000	0.0104304		HIC_SCAFFOLD_1	206400001	206460000	0.00921529		HIC_SCAFFOLD_3	6400001	6500000	0.000702019
HIC_SCAFFOLD_1	113100001	113180000	0.0104304		HIC_SCAFFOLD_1	206525000	206600000	-0.0175213		HIC_SCAFFOLD_3	6500001	6600000	0.0136807
HIC_SCAFFOLD_1	113330000	113400000	-0.00182822		HIC_SCAFFOLD_1	206600001	206700000	-0.0239162		HIC_SCAFFOLD_3	6600001	6700000	-0.00818928
HIC_SCAFFOLD_1	113400001	113500000	0.000923505		HIC_SCAFFOLD_1	206700001	206800000	-0.022874		HIC_SCAFFOLD_3	6700001	6800000	0.00291155
HIC_SCAFFOLD_1	113500001	113590000	0.00289876		HIC_SCAFFOLD_1	206800001	206900000	-0.020201		HIC_SCAFFOLD_3	6800001	6900000	-0.001171
HIC_SCAFFOLD_1	113640000	113675000	0.0170109		HIC_SCAFFOLD_1	206800001	206900000	-0.020201		HIC_SCAFFOLD_3	6900001	7000000	0.0136862
HIC_SCAFFOLD_1	113760000	113800000	0.00626456		HIC_SCAFFOLD_1	206900001	206925000	0.00306347		HIC_SCAFFOLD_3	7000001	7100000	0.0218625
HIC_SCAFFOLD_1	113755000	113800000	0.00626456		HIC_SCAFFOLD_1	206900001	207000000	0.00306347		HIC_SCAFFOLD_3	7100001	7200000	0.000918145
HIC_SCAFFOLD_1	113760000	113800000	0.00626456		HIC_SCAFFOLD_1	207000001	207100000	0.0177064		HIC_SCAFFOLD_3	7200001	7300000	-0.0110803
HIC_SCAFFOLD_1	113800001	113900000	0.00551581		HIC_SCAFFOLD_1	207100001	207125000	0.0119431		HIC_SCAFFOLD_3	7300001	7400000	0.00901507
HIC_SCAFFOLD_1	113885000	113900000	0.00551581		HIC_SCAFFOLD_1	207310000	207390000	-0.0125376		HIC_SCAFFOLD_3	7400001	7500000	0.00183813
HIC_SCAFFOLD_1	113800001	113880000	0.00551581		HIC_SCAFFOLD_1	207325000	207400000	-0.0125376		HIC_SCAFFOLD_3	7500001	7600000	0.0165285
HIC_SCAFFOLD_1	113800001	113900000	0.00551581		HIC_SCAFFOLD_1	207430000	207480000	-0.00913097		HIC_SCAFFOLD_3	7640000	7690000	0.0130389
HIC_SCAFFOLD_1	113900001	114000000	0.00906719		HIC_SCAFFOLD_1	207400001	207475000	-0.00913097		HIC_SCAFFOLD_3	7600001	7700000	0.0130389
HIC_SCAFFOLD_1	113900001	114000000	0.00906719		HIC_SCAFFOLD_1	208680000	208700000	0.000431852		HIC_SCAFFOLD_3	7700001	7800000	0.0132883
HIC_SCAFFOLD_1	113900001	114000000	0.00906719		HIC_SCAFFOLD_1	208700001	208770000	0.00262117		HIC_SCAFFOLD_3	7800001	7900000	0.00858546
HIC_SCAFFOLD_1	113900001	114000000	0.00906719		HIC_SCAFFOLD_1	209125000	209200000	0.00507826		HIC_SCAFFOLD_3	7900001	8000000	0.00387106
HIC_SCAFFOLD_1	114000001	114100000	0.00641467		HIC_SCAFFOLD_1	209200001	209250000	0.00966057		HIC_SCAFFOLD_3	8000001	8100000	0.0165418
HIC_SCAFFOLD_1	114000001	114100000	0.00641467		HIC_SCAFFOLD_1	209875000	209900000	-0.00632845		HIC_SCAFFOLD_3	8100001	8200000	0.0360922
HIC_SCAFFOLD_1	114060000	114100000	0.00641467		HIC_SCAFFOLD_1	209900001	210000000	0.0189587		HIC_SCAFFOLD_3	8200001	8300000	0.0233024
HIC_SCAFFOLD_1	114000001	114015000	0.00641467		HIC_SCAFFOLD_1	210000001	210100000	0.0163529		HIC_SCAFFOLD_3	8300001	8400000	0.0310223
HIC_SCAFFOLD_1	114000001	114015000	0.00641467		HIC_SCAFFOLD_1	210100001	210125000	0.00379093		HIC_SCAFFOLD_3	8400001	8500000	0.044551
HIC_SCAFFOLD_1	114100001	114175000	0.00498065		HIC_SCAFFOLD_1	210825000	210900000	0.0102101		HIC_SCAFFOLD_3	8500001	8600000	0.013857
HIC_SCAFFOLD_1	114100001	114180000	0.00498065		HIC_SCAFFOLD_1	210900001	211000000	0.0135979		HIC_SCAFFOLD_3	8600001	8700000	0.0408311
HIC_SCAFFOLD_1	114100001	114170000	0.00498065		HIC_SCAFFOLD_1	211000001	211100000	-0.0021243		HIC_SCAFFOLD_3	8700001	8800000	0.0239694
HIC_SCAFFOLD_1	114300001	114400000	-0.00109021		HIC_SCAFFOLD_1	211100001	211200000	-0.00627816		HIC_SCAFFOLD_3	8800001	8900000	0.0144532
HIC_SCAFFOLD_1	114400001	114500000	-0.00124661		HIC_SCAFFOLD_1	211200001	211275000	-0.00816		HIC_SCAFFOLD_3	8920000	9000000	0.0268871
HIC_SCAFFOLD_1	114580000	114600000	0.0114173		HIC_SCAFFOLD_1	211430000	211480000	-0.00832977		HIC_SCAFFOLD_3	8900001	8975000	0.0268871
HIC_SCAFFOLD_1	114565000	114600000	0.0114173		HIC_SCAFFOLD_1	211950000	212000000	-0.0072373		HIC_SCAFFOLD_3	9000001	9060000	0.0106222
HIC_SCAFFOLD_1	114600001	114670000	0.0248593		HIC_SCAFFOLD_1	212000001	212100000	-0.0110298		HIC_SCAFFOLD_3	9250000	9300000	0.0184617
HIC_SCAFFOLD_1	114610000	114650000	0.0248593		HIC_SCAFFOLD_1	212100001	212200000	-0.0057092		HIC_SCAFFOLD_3	9300001	9400000	0.011564
HIC_SCAFFOLD_1	114675000	114700000	0.0248593		HIC_SCAFFOLD_1	212200001	212300000	-0.000123555		HIC_SCAFFOLD_3	9400001	9425000	0.00773767
HIC_SCAFFOLD_1	114680000	114700000	0.0248593		HIC_SCAFFOLD_1	212530000	212600000	0.0153311		HIC_SCAFFOLD_3	10070000	10100000	-0.000542985
HIC_SCAFFOLD_1	114600001	114700000	0.0248593		HIC_SCAFFOLD_1	212600001	212700000	0.0132678		HIC_SCAFFOLD_3	10100001	10200000	0.0257722
HIC_SCAFFOLD_1	114720000	114760000	0.0270132		HIC_SCAFFOLD_1	212700001	212800000	0.00957573		HIC_SCAFFOLD_3	10200001	10300000	0.0136924
HIC_SCAFFOLD_1	114700001	114800000	0.0270132		HIC_SCAFFOLD_1	212800001	212850000	0.0139221		HIC_SCAFFOLD_3	10300001	10330000	0.00920249
HIC_SCAFFOLD_1	114700001	114765000	0.0270132		HIC_SCAFFOLD_1	212890000	212900000	0.0139221		HIC_SCAFFOLD_3	10450000	10490000	0.0306057
HIC_SCAFFOLD_1	114700001	114800000	0.0270132		HIC_SCAFFOLD_1	212900001	213000000	0.0167359		HIC_SCAFFOLD_3	13740000	13800000	0.00958572
HIC_SCAFFOLD_1	114800001	114830000	0.0150119		HIC_SCAFFOLD_1	213020000	213070000	0.0239648		HIC_SCAFFOLD_3	13875000	13900000	0.00518941
HIC_SCAFFOLD_1	114800001	114830000	0.0150119		HIC_SCAFFOLD_1	213000001	213070000	0.0239648		HIC_SCAFFOLD_3	13800001	13900000	0.00518941
HIC_SCAFFOLD_1	115140000	115200000	0.0118468		HIC_SCAFFOLD_1	213110000	213200000	0.0198938		HIC_SCAFFOLD_3	13900001	13950000	0.0053724
HIC_SCAFFOLD_1	115220000	115260000	0.02171		HIC_SCAFFOLD_1	213230000	213300000	0.0193849		HIC_SCAFFOLD_3	13900001	13960000	0.0053724
HIC_SCAFFOLD_1	115290000	115300000	0.02171		HIC_SCAFFOLD_1	213200001	213300000	0.0193849		HIC_SCAFFOLD_3	14490000	14500000	0.0193467
HIC_SCAFFOLD_1	115200001	115300000	0.02171		HIC_SCAFFOLD_1	213300001	213320000	0.0146495		HIC_SCAFFOLD_3	14450000	14490000	0.0193467
HIC_SCAFFOLD_1	115200001	115285000	0.02171		HIC_SCAFFOLD_1	213300001	213330000	0.0146495		HIC_SCAFFOLD_3	14500001	14530000	0.0199594
HIC_SCAFFOLD_1	115300001	115330000	0.0252516		HIC_SCAFFOLD_1	213360000	213400000	0.0146495		HIC_SCAFFOLD_3	15120000	15200000	-0.0016335
HIC_SCAFFOLD_1	115300001	115330000	0.0252516		HIC_SCAFFOLD_1	213400001	213500000	0.00976445		HIC_SCAFFOLD_3	15200001	15220000	0.00338461
HIC_SCAFFOLD_1	115430000	115470000	0.02293		HIC_SCAFFOLD_1	213500001	213550000	0.00941013		HIC_SCAFFOLD_3	16200001	16300000	0.022496
HIC_SCAFFOLD_1	115490000	115500000	0.02293		HIC_SCAFFOLD_1	215875000	215900000	-0.00432706		HIC_SCAFFOLD_3	16300001	16325000	0.02441
HIC_SCAFFOLD_1	115450000	115500000	0.02293		HIC_SCAFFOLD_1	215900001	216000000	-0.00303002		HIC_SCAFFOLD_3	16400001	16450000	0.0316627
HIC_SCAFFOLD_1	115500001	115540000	0.0209152		HIC_SCAFFOLD_1	216000001	216100000	0.0106272		HIC_SCAFFOLD_3	16775000	16800000	-0.00262508
HIC_SCAFFOLD_1	115500001	115600000	0.0209152		HIC_SCAFFOLD_1	216120000	216200000	0.00331711		HIC_SCAFFOLD_3	16800001	16900000	0.00807164
HIC_SCAFFOLD_1	115570000	115600000	0.0209152		HIC_SCAFFOLD_1	216125000	216200000	0.00331711		HIC_SCAFFOLD_3	16900001	17000000	0.0123033
HIC_SCAFFOLD_1	115580000	115600000	0.0209152		HIC_SCAFFOLD_1	216100001	216200000	0.00331711		HIC_SCAFFOLD_3	16900001	17000000	0.0123033
HIC_SCAFFOLD_1	115600001	115700000	-0.00095229		HIC_SCAFFOLD_1	216200001	216240000	0.00305335		HIC_SCAFFOLD_3	17000001	17070000	0.0184795
HIC_SCAFFOLD_1	115600001	115700000	-0.00095229		HIC_SCAFFOLD_1	216200001	216300000	0.00305335		HIC_SCAFFOLD_3	17000001	17075000	0.0184795
HIC_SCAFFOLD_1	115600001	115700000	-0.00095229		HIC_SCAFFOLD_1	216200001	216250000	0.00305335		HIC_SCAFFOLD_3	17775000	17800000	0.0114015
HIC_SCAFFOLD_1	115700001	115800000	-0.00506494		HIC_SCAFFOLD_1	216340000	216400000	0.01298		HIC_SCAFFOLD_3	17800001	17850000	0.0217832
HIC_SCAFFOLD_1	115700001	115800000	-0.00506494		HIC_SCAFFOLD_1	216350000	216400000	0.01298		HIC_SCAFFOLD_3	18100001	18200000	0.0237008
HIC_SCAFFOLD_1	115700001	115800000	-0.00506494		HIC_SCAFFOLD_1	216300001	216400000	0.01298		HIC_SCAFFOLD_3	18240000	18300000	0.0345377
HIC_SCAFFOLD_1	115800001	115900000	-0.00800179		HIC_SCAFFOLD_1	216400001	216500000	0.0104664		HIC_SCAFFOLD_3	18670000	18700000	0.027999
HIC_SCAFFOLD_1	115800001	115900000	-0.00800179		HIC_SCAFFOLD_1	216400001	216500000	0.0104664		HIC_SCAFFOLD_3	18700001	18750000	0.0182499
HIC_SCAFFOLD_1	115800001	115900000	-0.00800179		HIC_SCAFFOLD_1	216400001	216500000	0.0104664		HIC_SCAFFOLD_3	19120000	19200000	0.0160849
HIC_SCAFFOLD_1	115900001	115925000	-0.00651092		HIC_SCAFFOLD_1	216560000	216600000	0.0142965		HIC_SCAFFOLD_3	19200001	19240000	0.0248144
HIC_SCAFFOLD_1	115900001	115920000	-0.00651092		HIC_SCAFFOLD_1	216500001	216520000	0.0142965		HIC_SCAFFOLD_3	20420000	20480000	0.039804
HIC_SCAFFOLD_1	115900001	116000000	-0.00651092		HIC_SCAFFOLD_1	216575000	216600000	0.0142965		HIC_SCAFFOLD_3	25250000	25300000	0.0158043
HIC_SCAFFOLD_1	116000001	116060000	0.0133622		HIC_SCAFFOLD_1	216500001	216600000	0.0142965		HIC_SCAFFOLD_3	25300001	25400000	0.00601362
HIC_SCAFFOLD_1	116140000	116190000	0.0301098		HIC_SCAFFOLD_1	216500001	216525000	0.0142965		HIC_SCAFFOLD_3	25440000	25480000	0.0441234
HIC_SCAFFOLD_1	116110000	116190000	0.0301098		HIC_SCAFFOLD_1	216550000	216600000	0.0142965		HIC_SCAFFOLD_3	25400001	25500000	0.0441234
HIC_SCAFFOLD_1	116320000	116400000	0.0205092		HIC_SCAFFOLD_1	216600001	216620000	0.016044		HIC_SCAFFOLD_3	25490000	25500000	0.0441234
HIC_SCAFFOLD_1	116315000	116400000	0.0205092		HIC_SCAFFOLD_1	216600001	216675000	0.016044		HIC_SCAFFOLD_3	25500001	25600000	0.0305836
HIC_SCAFFOLD_1	116400001	116460000	0.0207687		HIC_SCAFFOLD_1	216600001	216700000	0.016044		HIC_SCAFFOLD_3	25500001	25580000	0.0305836
HIC_SCAFFOLD_1	116400001	116495000	0.0207687		HIC_SCAFFOLD_1	216600001	216700000	0.016044		HIC_SCAFFOLD_3	25600001	25670000	0.0104969
HIC_SCAFFOLD_1	116745000	116800000	0.0242038		HIC_SCAFFOLD_1	216700001	216800000	0.0076801		HIC_SCAFFOLD_3	25600001	25675000	0.0104969
HIC_SCAFFOLD_1	116800001	116845000	0.0267515		HIC_SCAFFOLD_1	216700001	216800000	0.0076801		HIC_SCAFFOLD_3	25950000	26000000	0.0261747
HIC_SCAFFOLD_1	116950000	116985000	0.0345123		HIC_SCAFFOLD_1	216800001	216825000	0.00411971		HIC_SCAFFOLD_3	25950000	26000000	0.0261747
HIC_SCAFFOLD_1	116905000	116985000	0.0345123		HIC_SCAFFOLD_1	216800001	216835000	0.00411971		HIC_SCAFFOLD_3	26000001	26025000	0.0357143
HIC_SCAFFOLD_1	117110000	117165000	0.029105		HIC_SCAFFOLD_1	217125000	217200000	0.0140893		HIC_SCAFFOLD_3	26000001	26100000	0.0357143
HIC_SCAFFOLD_1	117200001	117300000	0.0244979		HIC_SCAFFOLD_1	217290000	217300000	0.0222939		HIC_SCAFFOLD_3	26310000	26400000	0.0164836
HIC_SCAFFOLD_1	117300001	117360000	0.0293409		HIC_SCAFFOLD_1	217270000	217300000	0.0222939		HIC_SCAFFOLD_3	28610000	28700000	0.0183759
HIC_SCAFFOLD_1	117520000	117570000	0.0303295		HIC_SCAFFOLD_1	217200001	217300000	0.0222939		HIC_SCAFFOLD_3	28700001	28770000	0.0332959
HIC_SCAFFOLD_1	117640000	117680000	0.0299161		HIC_SCAFFOLD_1	217300001	217350000	0.0128679		HIC_SCAFFOLD_3	29270000	29300000	0.00847963
HIC_SCAFFOLD_1	117640000	117700000	0.0299161		HIC_SCAFFOLD_1	217300001	217330000	0.0128679		HIC_SCAFFOLD_3	29300001	29375000	0.0117155
HIC_SCAFFOLD_1	117700001	117720000	0.0285835		HIC_SCAFFOLD_1	217300001	217350000	0.0128679		HIC_SCAFFOLD_3	29300001	29400000	0.0117155
HIC_SCAFFOLD_1	118275000	118300000	0.0243665		HIC_SCAFFOLD_1	217620000	217700000	0.0156149		HIC_SCAFFOLD_3	29400001	29425000	0.0262028
HIC_SCAFFOLD_1	118270000	118300000	0.0243665		HIC_SCAFFOLD_1	217700001	217710000	0.00283442		HIC_SCAFFOLD_3	29510000	29570000	0.0135117
HIC_SCAFFOLD_1	118300001	118350000	0.0322589		HIC_SCAFFOLD_1	217750000	217800000	0.00283442		HIC_SCAFFOLD_3	31500001	31600000	0.0352909
HIC_SCAFFOLD_1	118380000	118400000	0.0322589		HIC_SCAFFOLD_1	217775000	217800000	0.00283442		HIC_SCAFFOLD_3	31600001	31700000	0.00599486
HIC_SCAFFOLD_1	118400001	118470000	0.0333601		HIC_SCAFFOLD_1	217800001	217900000	-0.0174882		HIC_SCAFFOLD_3	31700001	31800000	-0.00191255
HIC_SCAFFOLD_1	118625000	118700000	0.0342205		HIC_SCAFFOLD_1	217800001	217900000	-0.0174882		HIC_SCAFFOLD_3	31800001	31875000	-0.00903778
HIC_SCAFFOLD_1	118700001	118730000	0.0297154		HIC_SCAFFOLD_1	217900001	218000000	-0.0168883		HIC_SCAFFOLD_3	33420000	33455000	0.0347775
HIC_SCAFFOLD_1	118700001	118775000	0.0297154		HIC_SCAFFOLD_1	217900001	218000000	-0.0168883		HIC_SCAFFOLD_3	38500001	38575000	0.0396895
HIC_SCAFFOLD_1	118880000	118900000	0.0236973		HIC_SCAFFOLD_1	218000001	218100000	-0.0223106		HIC_SCAFFOLD_3	38800001	38900000	0.0289169
HIC_SCAFFOLD_1	118900001	118945000	0.00724311		HIC_SCAFFOLD_1	218000001	218100000	-0.0223106		HIC_SCAFFOLD_3	38900001	38970000	0.0297871
HIC_SCAFFOLD_1	119435000	119480000	0.0270414		HIC_SCAFFOLD_1	218100001	218200000	-0.018216		HIC_SCAFFOLD_3	41675000	41700000	0.0250438
HIC_SCAFFOLD_1	119560000	119600000	0.0144516		HIC_SCAFFOLD_1	218100001	218175000	-0.018216		HIC_SCAFFOLD_3	41700001	41800000	0.0240959
HIC_SCAFFOLD_1	119670000	119700000	0.014356		HIC_SCAFFOLD_1	218220000	218300000	-0.0149148		HIC_SCAFFOLD_3	41800001	41900000	0.00638574
HIC_SCAFFOLD_1	119600001	119700000	0.014356		HIC_SCAFFOLD_1	218200001	218300000	-0.0149148		HIC_SCAFFOLD_3	41900001	42000000	-0.0155232
HIC_SCAFFOLD_1	119700001	119720000	0.0204007		HIC_SCAFFOLD_1	218300001	218390000	-0.0136302		HIC_SCAFFOLD_3	42000001	42100000	-0.0165488
HIC_SCAFFOLD_1	119700001	119720000	0.0204007		HIC_SCAFFOLD_1	218300001	218400000	-0.0136302		HIC_SCAFFOLD_3	42100001	42200000	-0.00885846
HIC_SCAFFOLD_1	119840000	119880000	0.0263273		HIC_SCAFFOLD_1	218475000	218500000	-0.00818522		HIC_SCAFFOLD_3	43060000	43100000	0.0370716
HIC_SCAFFOLD_1	120150000	120200000	-0.00670311		HIC_SCAFFOLD_1	218500001	218600000	-0.0113243		HIC_SCAFFOLD_3	43100001	43110000	0.0340743
HIC_SCAFFOLD_1	120200001	120300000	-0.00747687		HIC_SCAFFOLD_1	218680000	218700000	-0.00488444		HIC_SCAFFOLD_3	43390000	43400000	0.0168293
HIC_SCAFFOLD_1	120300001	120400000	-0.0100284		HIC_SCAFFOLD_1	218600001	218700000	-0.00488444		HIC_SCAFFOLD_3	43400001	43460000	0.0106015
HIC_SCAFFOLD_1	120400001	120440000	-0.0102223		HIC_SCAFFOLD_1	218700001	218800000	0.00876348		HIC_SCAFFOLD_3	44725000	44800000	0.0199887
HIC_SCAFFOLD_1	120850000	120900000	0.0280055		HIC_SCAFFOLD_1	218700001	218800000	0.00876348		HIC_SCAFFOLD_3	44800001	44900000	0.0221488
HIC_SCAFFOLD_1	120925000	121000000	0.0303712		HIC_SCAFFOLD_1	218800001	218900000	-0.00053355		HIC_SCAFFOLD_3	44900001	44975000	0.00660844
HIC_SCAFFOLD_1	120900001	121000000	0.0303712		HIC_SCAFFOLD_1	218800001	218900000	-0.00053355		HIC_SCAFFOLD_3	46090000	46100000	0.0270111
HIC_SCAFFOLD_1	120920000	121000000	0.0303712		HIC_SCAFFOLD_1	218900001	218930000	-0.00280885		HIC_SCAFFOLD_3	46100001	46145000	0.0377184
HIC_SCAFFOLD_1	121000001	121070000	0.0273067		HIC_SCAFFOLD_1	218900001	218925000	-0.00280885		HIC_SCAFFOLD_3	46425000	46500000	0.0107791
HIC_SCAFFOLD_1	121000001	121075000	0.0273067		HIC_SCAFFOLD_1	219050000	219100000	0.00572745		HIC_SCAFFOLD_3	46500001	46600000	-0.00281217
HIC_SCAFFOLD_1	121140000	121190000	0.0312361		HIC_SCAFFOLD_1	219100001	219200000	0.00883048		HIC_SCAFFOLD_3	46600001	46700000	0.00291546
HIC_SCAFFOLD_1	121140000	121200000	0.0312361		HIC_SCAFFOLD_1	219200001	219260000	0.0141697		HIC_SCAFFOLD_3	46700001	46725000	0.0072672
HIC_SCAFFOLD_1	121200001	121250000	0.031915		HIC_SCAFFOLD_1	219360000	219400000	0.0123439		HIC_SCAFFOLD_3	46780000	46800000	0.0072672
HIC_SCAFFOLD_1	121330000	121380000	0.0315046		HIC_SCAFFOLD_1	219390000	219400000	0.0123439		HIC_SCAFFOLD_3	46800001	46900000	0.000328505
HIC_SCAFFOLD_1	121420000	121500000	0.030138		HIC_SCAFFOLD_1	219400001	219410000	-0.000934874		HIC_SCAFFOLD_3	46995000	47000000	0.012346
HIC_SCAFFOLD_1	121500001	121520000	0.030917		HIC_SCAFFOLD_1	219400001	219480000	-0.000934874		HIC_SCAFFOLD_3	46900001	46940000	0.012346
HIC_SCAFFOLD_1	121630000	121700000	0.0299898		HIC_SCAFFOLD_1	221170000	221200000	-0.00263627		HIC_SCAFFOLD_3	47000001	47030000	0.0239817
HIC_SCAFFOLD_1	121700001	121720000	0.0332447		HIC_SCAFFOLD_1	221200001	221300000	-0.00354141		HIC_SCAFFOLD_3	47000001	47100000	0.0239817
HIC_SCAFFOLD_1	121995000	122000000	0.0307379		HIC_SCAFFOLD_1	221610000	221680000	-0.00122544		HIC_SCAFFOLD_3	47275000	47300000	0.0182996
HIC_SCAFFOLD_1	121960000	122000000	0.0307379		HIC_SCAFFOLD_1	224350000	224400000	-0.0017694		HIC_SCAFFOLD_3	47300001	47350000	0.00722439
HIC_SCAFFOLD_1	122000001	122030000	0.0321852		HIC_SCAFFOLD_1	224400001	224500000	0.00998031		HIC_SCAFFOLD_3	49175000	49200000	0.00971805
[truncated: 17,547 more rows]

## Sheet: Supplementary Table 10
Supplementary Table 10. The relationship between euchromatic loops and histone markers.
Active histone markers H3ac															Repressive histone markers H3K27me3
Venom Gland(control)					Venom Gland(3d)					Muscle					Venom Gland(control)					Venom Gland(3d)					Muscle
Chromsome ID	Start	End	Peak		Chromsome ID	Start	End	Peak		Chromsome ID	Start	End	Peak		Chromsome ID	Start	End	Peak		Chromsome ID	Start	End	Peak		Chromsome ID	Start	End	Peak
HIC_SCAFFOLD_1	928024	928704	1426		HIC_SCAFFOLD_1	516190	518646	822		HIC_SCAFFOLD_1	2991155	2991826	271		HIC_SCAFFOLD_1	891997	893297	930		HIC_SCAFFOLD_1	890188	893297	2925		HIC_SCAFFOLD_1	1091638	1093493	1827
HIC_SCAFFOLD_1	928024	928704	1426		HIC_SCAFFOLD_1	516190	518646	822		HIC_SCAFFOLD_1	3043987	3044548	209		HIC_SCAFFOLD_1	993158	993697	538		HIC_SCAFFOLD_1	893364	893745	2925		HIC_SCAFFOLD_1	1602160	1602586	2128
HIC_SCAFFOLD_1	929495	930810	1426		HIC_SCAFFOLD_1	927969	928704	1526		HIC_SCAFFOLD_1	3043987	3044548	209		HIC_SCAFFOLD_1	993158	993697	538		HIC_SCAFFOLD_1	993158	997163	2610		HIC_SCAFFOLD_1	1602160	1602586	2128
HIC_SCAFFOLD_1	929495	930810	1426		HIC_SCAFFOLD_1	929495	932296	1526		HIC_SCAFFOLD_1	3045138	3046289	650		HIC_SCAFFOLD_1	994124	997148	2605		HIC_SCAFFOLD_1	1006334	1008729	945		HIC_SCAFFOLD_1	1603894	1604066	2128
HIC_SCAFFOLD_1	933216	933616	1305		HIC_SCAFFOLD_1	933046	933616	3888		HIC_SCAFFOLD_1	3045138	3046289	650		HIC_SCAFFOLD_1	994124	997148	2605		HIC_SCAFFOLD_1	1014330	1015364	6095		HIC_SCAFFOLD_1	1603894	1604066	2128
HIC_SCAFFOLD_1	933216	933616	1305		HIC_SCAFFOLD_1	933178	933616	3888		HIC_SCAFFOLD_1	3086154	3086914	306		HIC_SCAFFOLD_1	997615	998245	454		HIC_SCAFFOLD_1	1019724	1019991	6095		HIC_SCAFFOLD_1	1604395	1610361	2383
HIC_SCAFFOLD_1	933216	933616	1305		HIC_SCAFFOLD_1	933689	933938	3888		HIC_SCAFFOLD_1	3086154	3086914	306		HIC_SCAFFOLD_1	997615	998245	454		HIC_SCAFFOLD_1	1047968	1048415	1002		HIC_SCAFFOLD_1	1604395	1610361	2383
HIC_SCAFFOLD_1	933216	933616	1305		HIC_SCAFFOLD_1	933689	933938	3888		HIC_SCAFFOLD_1	3217367	3217880	327		HIC_SCAFFOLD_1	1602160	1602586	2106		HIC_SCAFFOLD_1	1047968	1048415	1002		HIC_SCAFFOLD_1	1610000	1610361	2383
HIC_SCAFFOLD_1	933689	933938	1305		HIC_SCAFFOLD_1	2539318	2539753	890		HIC_SCAFFOLD_1	3492489	3493228	192		HIC_SCAFFOLD_1	1602160	1602586	2106		HIC_SCAFFOLD_1	1053706	1054405	3515		HIC_SCAFFOLD_1	1633839	1634286	584
HIC_SCAFFOLD_1	933689	933938	1305		HIC_SCAFFOLD_1	3043958	3044722	222		HIC_SCAFFOLD_1	3605319	3606904	878		HIC_SCAFFOLD_1	1603894	1603986	2106		HIC_SCAFFOLD_1	1053706	1054405	3515		HIC_SCAFFOLD_1	1633839	1634286	584
HIC_SCAFFOLD_1	933689	933938	1305		HIC_SCAFFOLD_1	3043958	3044722	222		HIC_SCAFFOLD_1	3605319	3606904	878		HIC_SCAFFOLD_1	1603894	1603986	2106		HIC_SCAFFOLD_1	1091638	1093493	3822		HIC_SCAFFOLD_1	1633839	1634286	584
HIC_SCAFFOLD_1	933689	933938	1305		HIC_SCAFFOLD_1	3045065	3046239	718		HIC_SCAFFOLD_1	3622513	3623129	216		HIC_SCAFFOLD_1	1604400	1610247	1502		HIC_SCAFFOLD_1	1111928	1112279	507		HIC_SCAFFOLD_1	1638586	1638593	397
HIC_SCAFFOLD_1	2991155	2991866	229		HIC_SCAFFOLD_1	3045065	3046239	718		HIC_SCAFFOLD_1	3622513	3623129	216		HIC_SCAFFOLD_1	1604400	1610247	1502		HIC_SCAFFOLD_1	1128760	1130419	838		HIC_SCAFFOLD_1	1638586	1638593	397
HIC_SCAFFOLD_1	3043980	3044626	201		HIC_SCAFFOLD_1	6018006	6019154	705		HIC_SCAFFOLD_1	3657208	3657751	236		HIC_SCAFFOLD_1	1610000	1610247	1502		HIC_SCAFFOLD_1	1134505	1136313	2632		HIC_SCAFFOLD_1	1638586	1638593	397
HIC_SCAFFOLD_1	3043980	3044626	201		HIC_SCAFFOLD_1	6051235	6051968	628		HIC_SCAFFOLD_1	3657208	3657751	236		HIC_SCAFFOLD_1	1633839	1634286	1047		HIC_SCAFFOLD_1	1139442	1139757	2632		HIC_SCAFFOLD_1	1638925	1639131	588
HIC_SCAFFOLD_1	3045008	3046294	809		HIC_SCAFFOLD_1	6142560	6143488	536		HIC_SCAFFOLD_1	3669342	3669543	641		HIC_SCAFFOLD_1	1633839	1634286	1047		HIC_SCAFFOLD_1	1152571	1152808	1712		HIC_SCAFFOLD_1	1638925	1639131	588
HIC_SCAFFOLD_1	3045008	3046294	809		HIC_SCAFFOLD_1	6230507	6231587	454		HIC_SCAFFOLD_1	3669342	3669543	641		HIC_SCAFFOLD_1	1633839	1634286	1047		HIC_SCAFFOLD_1	1165215	1165716	1772		HIC_SCAFFOLD_1	1638925	1639131	588
HIC_SCAFFOLD_1	3217237	3217879	468		HIC_SCAFFOLD_1	6255995	6256875	521		HIC_SCAFFOLD_1	3669864	3670759	641		HIC_SCAFFOLD_1	1638928	1639131	563		HIC_SCAFFOLD_1	1564539	1564842	1961		HIC_SCAFFOLD_1	1647682	1650155	3882
HIC_SCAFFOLD_1	3491761	3492225	276		HIC_SCAFFOLD_1	6256466	6256868	521		HIC_SCAFFOLD_1	3669864	3670759	641		HIC_SCAFFOLD_1	1638928	1639131	563		HIC_SCAFFOLD_1	1602160	1602586	5723		HIC_SCAFFOLD_1	1647682	1650155	3882
HIC_SCAFFOLD_1	3605319	3607045	1246		HIC_SCAFFOLD_1	6283197	6284402	506		HIC_SCAFFOLD_1	5409627	5410538	833		HIC_SCAFFOLD_1	1638928	1639131	563		HIC_SCAFFOLD_1	1603894	1611121	5723		HIC_SCAFFOLD_1	1647682	1650155	3882
HIC_SCAFFOLD_1	3614619	3615107	243		HIC_SCAFFOLD_1	6303109	6304099	1064		HIC_SCAFFOLD_1	5409627	5410538	833		HIC_SCAFFOLD_1	1649942	1650155	1003		HIC_SCAFFOLD_1	1610000	1611121	5723		HIC_SCAFFOLD_1	1650000	1650155	3882
HIC_SCAFFOLD_1	3622496	3623089	278		HIC_SCAFFOLD_1	6304060	6304384	1064		HIC_SCAFFOLD_1	5419824	5420000	739		HIC_SCAFFOLD_1	1649942	1650155	1003		HIC_SCAFFOLD_1	1633839	1634286	3556		HIC_SCAFFOLD_1	1651600	1651721	3882
HIC_SCAFFOLD_1	4534310	4535856	566		HIC_SCAFFOLD_1	6317169	6318200	405		HIC_SCAFFOLD_1	5419824	5420762	739		HIC_SCAFFOLD_1	1649942	1650155	1003		HIC_SCAFFOLD_1	1633839	1634286	3556		HIC_SCAFFOLD_1	1651600	1651721	3882
HIC_SCAFFOLD_1	5409959	5410538	479		HIC_SCAFFOLD_1	7519030	7522190	752		HIC_SCAFFOLD_1	5443250	5443950	578		HIC_SCAFFOLD_1	1651600	1651697	1003		HIC_SCAFFOLD_1	1651600	1651712	731		HIC_SCAFFOLD_1	1651600	1651721	3882
HIC_SCAFFOLD_1	5419641	5420762	920		HIC_SCAFFOLD_1	7522372	7522733	752		HIC_SCAFFOLD_1	5458177	5458951	635		HIC_SCAFFOLD_1	1651600	1651697	1003		HIC_SCAFFOLD_1	1651600	1651712	731		HIC_SCAFFOLD_1	1651600	1651721	3882
HIC_SCAFFOLD_1	5443237	5443950	563		HIC_SCAFFOLD_1	7580228	7580549	511		HIC_SCAFFOLD_1	5597748	5598225	344		HIC_SCAFFOLD_1	1651600	1651697	1003		HIC_SCAFFOLD_1	1651600	1651712	731		HIC_SCAFFOLD_1	1652381	1653007	459
HIC_SCAFFOLD_1	5458027	5458951	776		HIC_SCAFFOLD_1	7580228	7580549	511		HIC_SCAFFOLD_1	5634037	5634537	394		HIC_SCAFFOLD_1	1657250	1657909	789		HIC_SCAFFOLD_1	1656767	1657909	897		HIC_SCAFFOLD_1	1652381	1653007	459
HIC_SCAFFOLD_1	9277402	9277814	180		HIC_SCAFFOLD_1	8038181	8038569	687		HIC_SCAFFOLD_1	5634846	5635391	154		HIC_SCAFFOLD_1	1657250	1657909	789		HIC_SCAFFOLD_1	1656767	1657909	897		HIC_SCAFFOLD_1	1652381	1653007	459
HIC_SCAFFOLD_1	9713714	9714825	746		HIC_SCAFFOLD_1	8038181	8038569	687		HIC_SCAFFOLD_1	5791879	5793420	835		HIC_SCAFFOLD_1	1657250	1657909	789		HIC_SCAFFOLD_1	1656767	1657909	897		HIC_SCAFFOLD_1	1652381	1653007	459
HIC_SCAFFOLD_1	9752223	9753663	1118		HIC_SCAFFOLD_1	8038181	8038569	687		HIC_SCAFFOLD_1	6018006	6019010	434		HIC_SCAFFOLD_1	1698414	1698449	616		HIC_SCAFFOLD_1	1703515	1710329	4038		HIC_SCAFFOLD_1	1657246	1657909	956
HIC_SCAFFOLD_1	9752223	9753663	1118		HIC_SCAFFOLD_1	9713589	9714825	1064		HIC_SCAFFOLD_1	6051341	6051913	243		HIC_SCAFFOLD_1	1698414	1698449	616		HIC_SCAFFOLD_1	1712896	1717351	2991		HIC_SCAFFOLD_1	1657246	1657909	956
HIC_SCAFFOLD_1	9755149	9756574	2720		HIC_SCAFFOLD_1	9750603	9753690	2839		HIC_SCAFFOLD_1	6065364	6066273	447		HIC_SCAFFOLD_1	1698414	1698449	616		HIC_SCAFFOLD_1	1778588	1779311	3916		HIC_SCAFFOLD_1	1657246	1657909	956
HIC_SCAFFOLD_1	9755149	9756574	2720		HIC_SCAFFOLD_1	9750603	9753690	2839		HIC_SCAFFOLD_1	10148476	10150412	990		HIC_SCAFFOLD_1	2106101	2106491	217		HIC_SCAFFOLD_1	1791901	1792306	1515		HIC_SCAFFOLD_1	1657246	1657909	956
HIC_SCAFFOLD_1	9763434	9764817	801		HIC_SCAFFOLD_1	9755176	9756574	2674		HIC_SCAFFOLD_1	10162321	10163372	428		HIC_SCAFFOLD_1	2106101	2106491	217		HIC_SCAFFOLD_1	1794497	1795546	1515		HIC_SCAFFOLD_1	2106101	2106491	278
HIC_SCAFFOLD_1	9763434	9764817	801		HIC_SCAFFOLD_1	9755176	9756574	2674		HIC_SCAFFOLD_1	10346378	10346899	1936		HIC_SCAFFOLD_1	2219283	2219443	745		HIC_SCAFFOLD_1	1797344	1800000	2804		HIC_SCAFFOLD_1	2106101	2106491	278
HIC_SCAFFOLD_1	9798197	9800000	215		HIC_SCAFFOLD_1	9763434	9765140	2374		HIC_SCAFFOLD_1	10551346	10553053	1233		HIC_SCAFFOLD_1	2219283	2219443	745		HIC_SCAFFOLD_1	1800001	1800964	2804		HIC_SCAFFOLD_1	2246642	2247323	2226
HIC_SCAFFOLD_1	9798197	9800000	215		HIC_SCAFFOLD_1	9765635	9766205	271		HIC_SCAFFOLD_1	10551346	10553053	1233		HIC_SCAFFOLD_1	2219283	2219443	745		HIC_SCAFFOLD_1	1801402	1801414	210		HIC_SCAFFOLD_1	2291783	2292976	1888
HIC_SCAFFOLD_1	10148476	10150000	738		HIC_SCAFFOLD_1	9766702	9770135	592		HIC_SCAFFOLD_1	10630738	10631418	339		HIC_SCAFFOLD_1	2219283	2219443	745		HIC_SCAFFOLD_1	1815594	1816041	2733		HIC_SCAFFOLD_1	2294114	2296631	1191
HIC_SCAFFOLD_1	10148476	10150426	738		HIC_SCAFFOLD_1	9775140	9777118	810		HIC_SCAFFOLD_1	10630738	10631418	339		HIC_SCAFFOLD_1	2246642	2247323	1799		HIC_SCAFFOLD_1	1900001	1904684	3185		HIC_SCAFFOLD_1	2300423	2300938	543
HIC_SCAFFOLD_1	10211211	10211663	683		HIC_SCAFFOLD_1	9796778	9800000	1625		HIC_SCAFFOLD_1	10647702	10648576	700		HIC_SCAFFOLD_1	2246642	2247323	1799		HIC_SCAFFOLD_1	1899673	1900000	3185		HIC_SCAFFOLD_1	2300423	2300938	543
HIC_SCAFFOLD_1	10211211	10211663	683		HIC_SCAFFOLD_1	9800001	9800889	1625		HIC_SCAFFOLD_1	10647702	10648576	700		HIC_SCAFFOLD_1	2246642	2247323	1799		HIC_SCAFFOLD_1	1899673	1900000	3185		HIC_SCAFFOLD_1	2300423	2300938	543
HIC_SCAFFOLD_1	10241884	10244602	2911		HIC_SCAFFOLD_1	9820938	9821757	1341		HIC_SCAFFOLD_1	10694304	10695350	1049		HIC_SCAFFOLD_1	2246642	2247323	1799		HIC_SCAFFOLD_1	1900001	1904684	3185		HIC_SCAFFOLD_1	2304999	2305549	2003
HIC_SCAFFOLD_1	10346378	10347010	1932		HIC_SCAFFOLD_1	9850944	9851410	389		HIC_SCAFFOLD_1	16823576	16824471	563		HIC_SCAFFOLD_1	2291783	2292974	1675		HIC_SCAFFOLD_1	1907970	1910998	2068		HIC_SCAFFOLD_1	2304999	2305549	2003
HIC_SCAFFOLD_1	10346378	10347010	1932		HIC_SCAFFOLD_1	9895144	9896083	776		HIC_SCAFFOLD_1	16942134	16942797	488		HIC_SCAFFOLD_1	2291783	2292974	1675		HIC_SCAFFOLD_1	1907970	1910998	2068		HIC_SCAFFOLD_1	2304999	2305549	2003
HIC_SCAFFOLD_1	16199831	16200000	334		HIC_SCAFFOLD_1	9895144	9896083	776		HIC_SCAFFOLD_1	16996611	16997118	159		HIC_SCAFFOLD_1	2300446	2300938	2363		HIC_SCAFFOLD_1	1920310	1922387	5409		HIC_SCAFFOLD_1	2315760	2315947	558
HIC_SCAFFOLD_1	16200001	16200007	334		HIC_SCAFFOLD_1	9916797	9918518	1305		HIC_SCAFFOLD_1	18084753	18085337	254		HIC_SCAFFOLD_1	2300446	2300938	2363		HIC_SCAFFOLD_1	1920310	1922387	5409		HIC_SCAFFOLD_1	2315760	2315947	558
HIC_SCAFFOLD_1	16245715	16246640	539		HIC_SCAFFOLD_1	9916797	9918518	1305		HIC_SCAFFOLD_1	22716455	22717314	382		HIC_SCAFFOLD_1	2300446	2300938	2363		HIC_SCAFFOLD_1	1956996	1959544	3357		HIC_SCAFFOLD_1	2315760	2315947	558
HIC_SCAFFOLD_1	16542978	16544598	1022		HIC_SCAFFOLD_1	9918761	9919309	188		HIC_SCAFFOLD_1	22787851	22788691	212		HIC_SCAFFOLD_1	2304999	2305560	353		HIC_SCAFFOLD_1	1977760	1977994	5224		HIC_SCAFFOLD_1	2318680	2319255	367
HIC_SCAFFOLD_1	16762088	16762681	266		HIC_SCAFFOLD_1	9918761	9919309	188		HIC_SCAFFOLD_1	23991937	23993239	1129		HIC_SCAFFOLD_1	2304999	2305560	353		HIC_SCAFFOLD_1	2097378	2097797	3532		HIC_SCAFFOLD_1	2318680	2319255	367
HIC_SCAFFOLD_1	16823576	16824444	653		HIC_SCAFFOLD_1	9934687	9935198	443		HIC_SCAFFOLD_1	28761833	28763529	497		HIC_SCAFFOLD_1	2304999	2305560	353		HIC_SCAFFOLD_1	2246642	2247323	6540		HIC_SCAFFOLD_1	2318680	2319255	367
HIC_SCAFFOLD_1	16942134	16942797	556		HIC_SCAFFOLD_1	9934687	9935198	443		HIC_SCAFFOLD_1	31363507	31364041	663		HIC_SCAFFOLD_1	2315760	2315915	551		HIC_SCAFFOLD_1	2246642	2247323	6540		HIC_SCAFFOLD_1	2321675	2322917	1688
HIC_SCAFFOLD_1	16996600	16997345	150		HIC_SCAFFOLD_1	9934687	9935198	443		HIC_SCAFFOLD_1	32182145	32183911	907		HIC_SCAFFOLD_1	2315760	2315915	551		HIC_SCAFFOLD_1	2291783	2293032	1412		HIC_SCAFFOLD_1	2321675	2322917	1688
HIC_SCAFFOLD_1	17324165	17324908	462		HIC_SCAFFOLD_1	9963705	9964271	1165		HIC_SCAFFOLD_1	32184884	32186059	1104		HIC_SCAFFOLD_1	2316343	2318180	920		HIC_SCAFFOLD_1	2294022	2297616	709		HIC_SCAFFOLD_1	2321675	2322917	1688
HIC_SCAFFOLD_1	17990538	17991483	771		HIC_SCAFFOLD_1	9963705	9964271	1165		HIC_SCAFFOLD_1	32186477	32186521	1104		HIC_SCAFFOLD_1	2316343	2318180	920		HIC_SCAFFOLD_1	2297912	2300000	7047		HIC_SCAFFOLD_1	2344200	2344486	758
HIC_SCAFFOLD_1	18000269	18000834	320		HIC_SCAFFOLD_1	9963705	9964271	1165		HIC_SCAFFOLD_1	34885082	34886010	898		HIC_SCAFFOLD_1	2321797	2322917	1489		HIC_SCAFFOLD_1	2300001	2300938	7047		HIC_SCAFFOLD_1	2344200	2344486	758
HIC_SCAFFOLD_1	18013611	18014339	504		HIC_SCAFFOLD_1	10126739	10128335	757		HIC_SCAFFOLD_1	34947323	34949234	1208		HIC_SCAFFOLD_1	2321797	2322917	1489		HIC_SCAFFOLD_1	2304999	2305560	7047		HIC_SCAFFOLD_1	2358552	2359721	1170
HIC_SCAFFOLD_1	18033133	18033881	258		HIC_SCAFFOLD_1	10126739	10128335	757		HIC_SCAFFOLD_1	34966477	34969025	647		HIC_SCAFFOLD_1	2344200	2344468	214		HIC_SCAFFOLD_1	2315760	2315967	2402		HIC_SCAFFOLD_1	2358552	2359721	1170
HIC_SCAFFOLD_1	18084753	18085243	241		HIC_SCAFFOLD_1	10148476	10150000	1061		HIC_SCAFFOLD_1	34982204	34983898	1127		HIC_SCAFFOLD_1	2344200	2344468	214		HIC_SCAFFOLD_1	2316283	2319950	1917		HIC_SCAFFOLD_1	2360003	2360701	300
HIC_SCAFFOLD_1	18736785	18740102	894		HIC_SCAFFOLD_1	10148476	10150426	1061		HIC_SCAFFOLD_1	42867029	42867767	744		HIC_SCAFFOLD_1	2358552	2359732	2703		HIC_SCAFFOLD_1	2321754	2322917	833		HIC_SCAFFOLD_1	2360003	2360701	300
HIC_SCAFFOLD_1	18756194	18757326	587		HIC_SCAFFOLD_1	10150000	10150426	1061		HIC_SCAFFOLD_1	42867818	42867968	744		HIC_SCAFFOLD_1	2358552	2359732	2703		HIC_SCAFFOLD_1	2344200	2344487	1124		HIC_SCAFFOLD_1	2362634	2367573	2671
HIC_SCAFFOLD_1	18761546	18763699	592		HIC_SCAFFOLD_1	10162321	10163391	544		HIC_SCAFFOLD_1	43535483	43537159	743		HIC_SCAFFOLD_1	2358552	2359732	2703		HIC_SCAFFOLD_1	2358552	2361120	3398		HIC_SCAFFOLD_1	2362634	2367573	2671
HIC_SCAFFOLD_1	18799908	18800000	623		HIC_SCAFFOLD_1	10162321	10163391	544		HIC_SCAFFOLD_1	43543320	43545559	1864		HIC_SCAFFOLD_1	2360079	2360605	222		HIC_SCAFFOLD_1	2361995	2367631	2686		HIC_SCAFFOLD_1	2372652	2373466	408
HIC_SCAFFOLD_1	18800001	18800715	623		HIC_SCAFFOLD_1	10181569	10182062	1056		HIC_SCAFFOLD_1	47867323	47867884	417		HIC_SCAFFOLD_1	2360079	2360605	222		HIC_SCAFFOLD_1	2371935	2372314	142		HIC_SCAFFOLD_1	2372652	2373466	408
HIC_SCAFFOLD_1	20193637	20194153	218		HIC_SCAFFOLD_1	10181569	10182062	1056		HIC_SCAFFOLD_1	47945101	47946730	813		HIC_SCAFFOLD_1	2360079	2360605	222		HIC_SCAFFOLD_1	2372641	2373633	273		HIC_SCAFFOLD_1	2374860	2375497	503
HIC_SCAFFOLD_1	21375002	21375871	623		HIC_SCAFFOLD_1	10211211	10212400	977		HIC_SCAFFOLD_1	48009422	48011697	831		HIC_SCAFFOLD_1	2362527	2367547	2108		HIC_SCAFFOLD_1	2374615	2377011	3200		HIC_SCAFFOLD_1	2374860	2375497	503
HIC_SCAFFOLD_1	21619386	21619913	457		HIC_SCAFFOLD_1	10211211	10212400	977		HIC_SCAFFOLD_1	48014944	48018806	1837		HIC_SCAFFOLD_1	2362527	2367547	2108		HIC_SCAFFOLD_1	2379683	2379943	3200		HIC_SCAFFOLD_1	2379683	2379897	952
HIC_SCAFFOLD_1	21939706	21940181	314		HIC_SCAFFOLD_1	10241884	10244921	3790		HIC_SCAFFOLD_1	48025954	48026787	210		HIC_SCAFFOLD_1	2362527	2367547	2108		HIC_SCAFFOLD_1	2813035	2813404	2751		HIC_SCAFFOLD_1	2379683	2379897	952
HIC_SCAFFOLD_1	22355558	22357240	816		HIC_SCAFFOLD_1	10268411	10268789	363		HIC_SCAFFOLD_1	48035247	48036615	606		HIC_SCAFFOLD_1	2372798	2373354	264		HIC_SCAFFOLD_1	2831197	2836478	4358		HIC_SCAFFOLD_1	2539318	2539747	271
HIC_SCAFFOLD_1	22368561	22369614	553		HIC_SCAFFOLD_1	10346378	10347137	1949		HIC_SCAFFOLD_1	48037245	48041267	1447		HIC_SCAFFOLD_1	2372798	2373354	264		HIC_SCAFFOLD_1	2845789	2846007	886		HIC_SCAFFOLD_1	2539318	2539747	271
HIC_SCAFFOLD_1	22633192	22633898	688		HIC_SCAFFOLD_1	10346378	10347137	1949		HIC_SCAFFOLD_1	48067337	48067849	193		HIC_SCAFFOLD_1	2372798	2373354	264		HIC_SCAFFOLD_1	2975038	2977915	1326		HIC_SCAFFOLD_1	2595216	2595710	911
HIC_SCAFFOLD_1	22716531	22716966	147		HIC_SCAFFOLD_1	10456145	10457115	598		HIC_SCAFFOLD_1	48127826	48128925	1166		HIC_SCAFFOLD_1	2376338	2377011	593		HIC_SCAFFOLD_1	3008509	3009605	3916		HIC_SCAFFOLD_1	2595216	2595710	911
HIC_SCAFFOLD_1	22787851	22789163	202		HIC_SCAFFOLD_1	10456145	10457115	598		HIC_SCAFFOLD_1	48219721	48220000	3621		HIC_SCAFFOLD_1	2376338	2377011	593		HIC_SCAFFOLD_1	3031540	3034395	1661		HIC_SCAFFOLD_1	2831197	2831915	736
HIC_SCAFFOLD_1	22817908	22818325	572		HIC_SCAFFOLD_1	10457966	10458629	399		HIC_SCAFFOLD_1	48219721	48221653	3621		HIC_SCAFFOLD_1	2376338	2377011	593		HIC_SCAFFOLD_1	3031540	3034395	1661		HIC_SCAFFOLD_1	2831197	2831915	736
HIC_SCAFFOLD_1	22817908	22818325	572		HIC_SCAFFOLD_1	10457966	10458629	399		HIC_SCAFFOLD_1	48223353	48223779	1227		HIC_SCAFFOLD_1	2379683	2379885	242		HIC_SCAFFOLD_1	3087597	3089437	1385		HIC_SCAFFOLD_1	2831197	2831915	736
HIC_SCAFFOLD_1	22873981	22874692	1526		HIC_SCAFFOLD_1	10467145	10468076	625		HIC_SCAFFOLD_1	51490492	51491955	1130		HIC_SCAFFOLD_1	2379683	2379885	242		HIC_SCAFFOLD_1	3087597	3089437	1385		HIC_SCAFFOLD_1	2832563	2836120	835
HIC_SCAFFOLD_1	23076554	23077032	833		HIC_SCAFFOLD_1	10467145	10468076	625		HIC_SCAFFOLD_1	51978016	51980440	1752		HIC_SCAFFOLD_1	2379683	2379885	242		HIC_SCAFFOLD_1	3149097	3149988	1208		HIC_SCAFFOLD_1	2832563	2836120	835
HIC_SCAFFOLD_1	23076554	23077032	833		HIC_SCAFFOLD_1	10551203	10554564	1475		HIC_SCAFFOLD_1	51984427	51985638	783		HIC_SCAFFOLD_1	2539318	2539753	283		HIC_SCAFFOLD_1	7518957	7522190	828		HIC_SCAFFOLD_1	2832563	2836120	835
HIC_SCAFFOLD_1	23107533	23108409	274		HIC_SCAFFOLD_1	10551203	10554564	1475		HIC_SCAFFOLD_1	53574705	53575603	439		HIC_SCAFFOLD_1	2539318	2539753	283		HIC_SCAFFOLD_1	7522372	7522481	828		HIC_SCAFFOLD_1	2974946	2977915	1503
HIC_SCAFFOLD_1	23109328	23110507	749		HIC_SCAFFOLD_1	10604192	10605160	483		HIC_SCAFFOLD_1	53574705	53575603	439		HIC_SCAFFOLD_1	2539318	2539753	283		HIC_SCAFFOLD_1	7531915	7533551	340		HIC_SCAFFOLD_1	3492942	3494677	1776
HIC_SCAFFOLD_1	23287494	23288508	590		HIC_SCAFFOLD_1	10630738	10632652	1009		HIC_SCAFFOLD_1	53575823	53577278	703		HIC_SCAFFOLD_1	2594305	2595710	987		HIC_SCAFFOLD_1	7531915	7533551	340		HIC_SCAFFOLD_1	3573617	3573995	897
HIC_SCAFFOLD_1	23967348	23968827	342		HIC_SCAFFOLD_1	10647702	10649483	1001		HIC_SCAFFOLD_1	53575823	53577278	703		HIC_SCAFFOLD_1	2594305	2595710	987		HIC_SCAFFOLD_1	7554148	7556496	988		HIC_SCAFFOLD_1	3579176	3579377	833
HIC_SCAFFOLD_1	23992586	23993239	463		HIC_SCAFFOLD_1	10694304	10696966	1199		HIC_SCAFFOLD_1	53589525	53590791	622		HIC_SCAFFOLD_1	2832301	2834449	590		HIC_SCAFFOLD_1	7554148	7556496	988		HIC_SCAFFOLD_1	3618594	3619047	2078
HIC_SCAFFOLD_1	24015609	24016355	626		HIC_SCAFFOLD_1	10733988	10734688	421		HIC_SCAFFOLD_1	53589525	53590791	622		HIC_SCAFFOLD_1	2832301	2834449	590		HIC_SCAFFOLD_1	7592155	7592290	2657		HIC_SCAFFOLD_1	3618594	3619047	2078
HIC_SCAFFOLD_1	24015609	24016355	626		HIC_SCAFFOLD_1	10733988	10734688	421		HIC_SCAFFOLD_1	53769858	53773872	3052		HIC_SCAFFOLD_1	2834662	2836027	1225		HIC_SCAFFOLD_1	7592155	7592290	2657		HIC_SCAFFOLD_1	3646690	3646963	326
HIC_SCAFFOLD_1	24015609	24017607	626		HIC_SCAFFOLD_1	10733988	10734688	421		HIC_SCAFFOLD_1	53774613	53781910	4480		HIC_SCAFFOLD_1	2834662	2836027	1225		HIC_SCAFFOLD_1	7592155	7592290	2657		HIC_SCAFFOLD_1	3646690	3646963	326
HIC_SCAFFOLD_1	24015609	24017607	626		HIC_SCAFFOLD_1	10881403	10881980	904		HIC_SCAFFOLD_1	56186067	56186604	670		HIC_SCAFFOLD_1	2975131	2976495	930		HIC_SCAFFOLD_1	7592155	7592290	2657		HIC_SCAFFOLD_1	3646690	3646963	326
HIC_SCAFFOLD_1	24058745	24059766	853		HIC_SCAFFOLD_1	11034774	11035229	183		HIC_SCAFFOLD_1	56216015	56216890	335		HIC_SCAFFOLD_1	2976855	2977915	498		HIC_SCAFFOLD_1	7594233	7594806	2657		HIC_SCAFFOLD_1	7763156	7764085	909
HIC_SCAFFOLD_1	24110103	24111042	829		HIC_SCAFFOLD_1	16105880	16106011	478		HIC_SCAFFOLD_1	56228560	56231652	1945		HIC_SCAFFOLD_1	3009157	3009605	477		HIC_SCAFFOLD_1	7594233	7594806	2657		HIC_SCAFFOLD_1	7781532	7783413	1954
HIC_SCAFFOLD_1	24260051	24261511	1537		HIC_SCAFFOLD_1	16199831	16200000	368		HIC_SCAFFOLD_1	56550367	56551882	596		HIC_SCAFFOLD_1	3031979	3032887	532		HIC_SCAFFOLD_1	7700001	7700021	3842		HIC_SCAFFOLD_1	7784027	7784421	1954
HIC_SCAFFOLD_1	24260051	24261511	1537		HIC_SCAFFOLD_1	16200001	16200249	368		HIC_SCAFFOLD_1	56569326	56570926	824		HIC_SCAFFOLD_1	3031979	3032887	532		HIC_SCAFFOLD_1	7700001	7700021	3842		HIC_SCAFFOLD_1	11065537	11069487	2197
HIC_SCAFFOLD_1	24339184	24340280	318		HIC_SCAFFOLD_1	16245735	16246836	546		HIC_SCAFFOLD_1	56579194	56580297	556		HIC_SCAFFOLD_1	3088603	3089437	699		HIC_SCAFFOLD_1	7701885	7703655	3842		HIC_SCAFFOLD_1	31411893	31412324	297
HIC_SCAFFOLD_1	24339184	24340280	318		HIC_SCAFFOLD_1	16542902	16544735	1098		HIC_SCAFFOLD_1	56586601	56592153	2244		HIC_SCAFFOLD_1	3088603	3089437	699		HIC_SCAFFOLD_1	7701885	7703655	3842		HIC_SCAFFOLD_1	68702838	68703286	1721
HIC_SCAFFOLD_1	24339184	24340280	318		HIC_SCAFFOLD_1	16762054	16762681	323		HIC_SCAFFOLD_1	58129801	58130000	920		HIC_SCAFFOLD_1	3159059	3159386	1356		HIC_SCAFFOLD_1	7720452	7720518	2352		HIC_SCAFFOLD_1	74718277	74720473	1456
HIC_SCAFFOLD_1	24402010	24403534	1103		HIC_SCAFFOLD_1	16823576	16824330	673		HIC_SCAFFOLD_1	58129801	58130901	920		HIC_SCAFFOLD_1	3573617	3573995	2214		HIC_SCAFFOLD_1	7720452	7720518	2352		HIC_SCAFFOLD_1	74908605	74908839	1033
HIC_SCAFFOLD_1	24402010	24403534	1103		HIC_SCAFFOLD_1	16823576	16824330	673		HIC_SCAFFOLD_1	58131673	58133942	2389		HIC_SCAFFOLD_1	3618594	3619047	521		HIC_SCAFFOLD_1	7762552	7764085	5088		HIC_SCAFFOLD_1	77709097	77713947	2924
HIC_SCAFFOLD_1	24403825	24404990	216		HIC_SCAFFOLD_1	16942134	16942797	621		HIC_SCAFFOLD_1	58610086	58610324	1494		HIC_SCAFFOLD_1	9210068	9210472	184		HIC_SCAFFOLD_1	7762552	7764085	5088		HIC_SCAFFOLD_1	80171464	80172336	13819
HIC_SCAFFOLD_1	24403825	24404990	216		HIC_SCAFFOLD_1	17990485	17991595	768		HIC_SCAFFOLD_1	59054230	59054555	377		HIC_SCAFFOLD_1	9210799	9211483	203		HIC_SCAFFOLD_1	7781244	7783413	3846		HIC_SCAFFOLD_1	80174623	80175000	13819
HIC_SCAFFOLD_1	24413179	24416179	1555		HIC_SCAFFOLD_1	17999906	18000000	673		HIC_SCAFFOLD_1	59058123	59060207	1539		HIC_SCAFFOLD_1	9211737	9212511	284		HIC_SCAFFOLD_1	7784027	7788380	3846		HIC_SCAFFOLD_1	93827905	93829273	2180
HIC_SCAFFOLD_1	24413179	24416179	1555		HIC_SCAFFOLD_1	18000001	18000960	673		HIC_SCAFFOLD_1	59066268	59068705	968		HIC_SCAFFOLD_1	16210349	16211641	826		HIC_SCAFFOLD_1	8008678	8009464	321		HIC_SCAFFOLD_1	117126264	117127393	519
HIC_SCAFFOLD_1	24470710	24471732	305		HIC_SCAFFOLD_1	18013277	18014346	811		HIC_SCAFFOLD_1	64528371	64530244	1544		HIC_SCAFFOLD_1	18022731	18023424	475		HIC_SCAFFOLD_1	8008678	8009464	321		HIC_SCAFFOLD_1	123994472	123995206	169
HIC_SCAFFOLD_1	24470710	24471732	305		HIC_SCAFFOLD_1	18033091	18033949	251		HIC_SCAFFOLD_1	64528371	64530244	1544		HIC_SCAFFOLD_1	22382989	22384184	340		HIC_SCAFFOLD_1	8009714	8010715	575		HIC_SCAFFOLD_1	123998762	123999894	938
HIC_SCAFFOLD_1	24477094	24477933	266		HIC_SCAFFOLD_1	18084753	18085413	256		HIC_SCAFFOLD_1	64582518	64583526	773		HIC_SCAFFOLD_1	22384951	22386444	301		HIC_SCAFFOLD_1	8009714	8010715	575		HIC_SCAFFOLD_1	133849221	133849709	178
HIC_SCAFFOLD_1	24526924	24527995	817		HIC_SCAFFOLD_1	18084753	18085413	256		HIC_SCAFFOLD_1	67445616	67446695	728		HIC_SCAFFOLD_1	22386721	22387150	266		HIC_SCAFFOLD_1	8011979	8012342	161		HIC_SCAFFOLD_1	155181323	155181725	1609
HIC_SCAFFOLD_1	24537288	24538989	995		HIC_SCAFFOLD_1	18211546	18212120	1077		HIC_SCAFFOLD_1	68478148	68478902	518		HIC_SCAFFOLD_1	22387785	22388696	628		HIC_SCAFFOLD_1	8011979	8012342	161		HIC_SCAFFOLD_1	156929096	156929778	492
HIC_SCAFFOLD_1	24819569	24820861	1030		HIC_SCAFFOLD_1	18736713	18740059	1185		HIC_SCAFFOLD_1	68479236	68480000	6684		HIC_SCAFFOLD_1	22389091	22392923	205		HIC_SCAFFOLD_1	8022836	8026458	4908		HIC_SCAFFOLD_1	157048502	157049037	1609
HIC_SCAFFOLD_1	24821277	24821853	1030		HIC_SCAFFOLD_1	18756077	18757506	653		HIC_SCAFFOLD_1	68755439	68759520	2796		HIC_SCAFFOLD_1	22393261	22394259	209		HIC_SCAFFOLD_1	8022836	8026458	4908		HIC_SCAFFOLD_1	157048502	157049037	1609
HIC_SCAFFOLD_1	25045040	25046531	427		HIC_SCAFFOLD_1	18761474	18763492	721		HIC_SCAFFOLD_1	68760459	68774233	10147		HIC_SCAFFOLD_1	22394736	22395498	519		HIC_SCAFFOLD_1	8025000	8026458	4908		HIC_SCAFFOLD_1	159681769	159684325	2075
HIC_SCAFFOLD_1	25267386	25268390	352		HIC_SCAFFOLD_1	18799652	18800000	880		HIC_SCAFFOLD_1	68776740	68778646	857		HIC_SCAFFOLD_1	22396900	22397227	577		HIC_SCAFFOLD_1	8116296	8118309	1801		HIC_SCAFFOLD_1	162249492	162251694	1185
HIC_SCAFFOLD_1	25267386	25268390	352		HIC_SCAFFOLD_1	18800001	18800777	880		HIC_SCAFFOLD_1	68779155	68782912	1234		HIC_SCAFFOLD_1	22396900	22397227	577		HIC_SCAFFOLD_1	8116296	8118309	1801		HIC_SCAFFOLD_1	196111345	196111703	51
HIC_SCAFFOLD_1	25720494	25720800	1103		HIC_SCAFFOLD_1	20193514	20194382	340		HIC_SCAFFOLD_1	68784749	68786397	1415		HIC_SCAFFOLD_1	22396900	22397227	577		HIC_SCAFFOLD_1	8116296	8118309	1801		HIC_SCAFFOLD_1	196113440	196118992	2097
HIC_SCAFFOLD_1	25728945	25729098	168		HIC_SCAFFOLD_1	21375002	21375781	714		HIC_SCAFFOLD_1	68785794	68786166	1415		HIC_SCAFFOLD_1	24564353	24564599	1050		HIC_SCAFFOLD_1	8131449	8131737	1080		HIC_SCAFFOLD_1	196119983	196122313	1447
HIC_SCAFFOLD_1	28131266	28132165	321		HIC_SCAFFOLD_1	21619399	21619913	443		HIC_SCAFFOLD_1	68786271	68786628	1415		HIC_SCAFFOLD_1	25029471	25030380	424		HIC_SCAFFOLD_1	8131449	8131737	1080		HIC_SCAFFOLD_1	196122585	196131978	9383
HIC_SCAFFOLD_1	28132415	28134626	1745		HIC_SCAFFOLD_1	21706168	21706361	499		HIC_SCAFFOLD_1	69744878	69745373	175		HIC_SCAFFOLD_1	25029471	25030380	424		HIC_SCAFFOLD_1	8131449	8131737	1080		HIC_SCAFFOLD_1	206263997	206264936	1138
HIC_SCAFFOLD_1	28761833	28762326	154		HIC_SCAFFOLD_1	21706564	21707691	557		HIC_SCAFFOLD_1	69753485	69755032	812		HIC_SCAFFOLD_1	25034552	25035301	159		HIC_SCAFFOLD_1	8131449	8131737	1080		HIC_SCAFFOLD_1	252295918	252296144	2541
HIC_SCAFFOLD_1	28761833	28762326	154		HIC_SCAFFOLD_1	21939710	21940220	303		HIC_SCAFFOLD_1	70730327	70731249	973		HIC_SCAFFOLD_1	25034552	25035301	159		HIC_SCAFFOLD_1	8137472	8139393	1749		HIC_SCAFFOLD_1	259081822	259083589	1661
HIC_SCAFFOLD_1	28762909	28763529	773		HIC_SCAFFOLD_1	22355318	22357448	985		HIC_SCAFFOLD_1	70731650	70732932	380		HIC_SCAFFOLD_1	25283884	25285312	346		HIC_SCAFFOLD_1	8137472	8139393	1749		HIC_SCAFFOLD_2	8138556	8139173	414
HIC_SCAFFOLD_1	28762909	28763529	773		HIC_SCAFFOLD_1	22367740	22369832	1397		HIC_SCAFFOLD_1	70845323	70847006	555		HIC_SCAFFOLD_1	25283884	25285312	346		HIC_SCAFFOLD_1	8138397	8139236	1749		HIC_SCAFFOLD_2	9787090	9787498	608
HIC_SCAFFOLD_1	28845285	28847857	1528		HIC_SCAFFOLD_1	22396900	22397227	2844		HIC_SCAFFOLD_1	72507516	72508839	725		HIC_SCAFFOLD_1	25302837	25304267	736		HIC_SCAFFOLD_1	8138397	8139236	1749		HIC_SCAFFOLD_2	24990864	24992162	1615
HIC_SCAFFOLD_1	28845285	28847857	1528		HIC_SCAFFOLD_1	22396900	22397227	2844		HIC_SCAFFOLD_1	72684455	72684956	1187		HIC_SCAFFOLD_1	57245910	57247866	1124		HIC_SCAFFOLD_1	8139751	8140265	299		HIC_SCAFFOLD_2	24992170	24994470	1615
HIC_SCAFFOLD_1	28851850	28852410	309		HIC_SCAFFOLD_1	22396900	22397227	2844		HIC_SCAFFOLD_1	72769887	72771474	981		HIC_SCAFFOLD_1	57245910	57247866	1124		HIC_SCAFFOLD_1	8139751	8140265	299		HIC_SCAFFOLD_2	25004722	25005568	312
HIC_SCAFFOLD_1	28851850	28852410	309		HIC_SCAFFOLD_1	22631022	22633898	3043		HIC_SCAFFOLD_1	72769887	72771474	981		HIC_SCAFFOLD_1	57245910	57247866	1124		HIC_SCAFFOLD_1	8143237	8145446	1830		HIC_SCAFFOLD_2	25009681	25010150	167
HIC_SCAFFOLD_1	28854515	28858100	2674		HIC_SCAFFOLD_1	22712407	22712895	338		HIC_SCAFFOLD_1	74800588	74801093	3228		HIC_SCAFFOLD_1	57248860	57249416	261		HIC_SCAFFOLD_1	8143237	8145446	1830		HIC_SCAFFOLD_2	52983476	52984373	1382
HIC_SCAFFOLD_1	28854515	28858100	2674		HIC_SCAFFOLD_1	22712407	22712895	338		HIC_SCAFFOLD_1	74868687	74869371	629		HIC_SCAFFOLD_1	57248860	57249416	261		HIC_SCAFFOLD_1	8145831	8147714	3657		HIC_SCAFFOLD_2	52984461	52985033	149
HIC_SCAFFOLD_1	28882781	28883482	803		HIC_SCAFFOLD_1	22787851	22789360	239		HIC_SCAFFOLD_1	74880134	74880767	852		HIC_SCAFFOLD_1	57248860	57249416	261		HIC_SCAFFOLD_1	8145831	8147714	3657		HIC_SCAFFOLD_2	61797208	61799864	1310
HIC_SCAFFOLD_1	28882781	28883482	803		HIC_SCAFFOLD_1	22873981	22874692	1430		HIC_SCAFFOLD_1	74908605	74908839	1299		HIC_SCAFFOLD_1	57249788	57250000	511		HIC_SCAFFOLD_1	8152477	8155297	1337		HIC_SCAFFOLD_2	61802867	61803385	359
HIC_SCAFFOLD_1	29056247	29057143	279		HIC_SCAFFOLD_1	23076554	23077216	751		HIC_SCAFFOLD_1	75275315	75276502	602		HIC_SCAFFOLD_1	57249788	57250686	511		HIC_SCAFFOLD_1	8152477	8155297	1337		HIC_SCAFFOLD_2	61802867	61803385	359
HIC_SCAFFOLD_1	29924432	29925367	292		HIC_SCAFFOLD_1	23109398	23111110	527		HIC_SCAFFOLD_1	75279321	75287425	6669		HIC_SCAFFOLD_1	57249788	57250686	511		HIC_SCAFFOLD_1	8155607	8156065	574		HIC_SCAFFOLD_2	62818850	62819815	799
HIC_SCAFFOLD_1	29931899	29932541	112		HIC_SCAFFOLD_1	23283982	23288508	4053		HIC_SCAFFOLD_1	75292289	75298296	2391		HIC_SCAFFOLD_1	57250991	57254135	1057		HIC_SCAFFOLD_1	8155607	8156065	574		HIC_SCAFFOLD_2	63188808	63189582	1063
HIC_SCAFFOLD_1	29932689	29933965	309		HIC_SCAFFOLD_1	23738921	23739872	629		HIC_SCAFFOLD_1	75298826	75300000	425		HIC_SCAFFOLD_1	57250991	57254135	1057		HIC_SCAFFOLD_1	8156181	8159785	574		HIC_SCAFFOLD_2	72470281	72472635	684
HIC_SCAFFOLD_1	29939642	29939969	190		HIC_SCAFFOLD_1	23779634	23781459	982		HIC_SCAFFOLD_1	75300001	75300794	425		HIC_SCAFFOLD_1	57260858	57261405	5283		HIC_SCAFFOLD_1	8156181	8159785	574		HIC_SCAFFOLD_2	72681540	72682415	933
HIC_SCAFFOLD_1	30807939	30808913	717		HIC_SCAFFOLD_1	23808810	23809937	856		HIC_SCAFFOLD_1	75301117	75304690	3073		HIC_SCAFFOLD_1	57260858	57261405	5283		HIC_SCAFFOLD_1	8160121	8161576	1368		HIC_SCAFFOLD_2	72685619	72687293	774
HIC_SCAFFOLD_1	30811610	30812643	154		HIC_SCAFFOLD_1	23850725	23851708	717		HIC_SCAFFOLD_1	77709097	77709385	312		HIC_SCAFFOLD_1	57262639	57263146	5283		HIC_SCAFFOLD_1	8160121	8161576	1368		HIC_SCAFFOLD_2	72688494	72692913	1875
HIC_SCAFFOLD_1	30819963	30821022	473		HIC_SCAFFOLD_1	23850725	23851708	717		HIC_SCAFFOLD_1	77709526	77713145	1598		HIC_SCAFFOLD_1	57262639	57263146	5283		HIC_SCAFFOLD_1	8181496	8183067	1015		HIC_SCAFFOLD_2	74417650	74419711	615
HIC_SCAFFOLD_1	30831198	30831713	645		HIC_SCAFFOLD_1	23850725	23851708	717		HIC_SCAFFOLD_1	82731230	82732258	559		HIC_SCAFFOLD_1	68702838	68703234	165		HIC_SCAFFOLD_1	8181496	8183067	1015		HIC_SCAFFOLD_2	74767328	74768293	646
HIC_SCAFFOLD_1	30831997	30832005	645		HIC_SCAFFOLD_1	23966891	23969348	899		HIC_SCAFFOLD_1	82736673	82740386	3121		HIC_SCAFFOLD_1	68702838	68703234	165		HIC_SCAFFOLD_1	8190258	8190675	1806		HIC_SCAFFOLD_2	74768739	74769933	163
HIC_SCAFFOLD_1	30832726	30832881	2851		HIC_SCAFFOLD_1	23992176	23993239	881		HIC_SCAFFOLD_1	82740677	82742444	1262		HIC_SCAFFOLD_1	68702838	68703234	165		HIC_SCAFFOLD_1	8190258	8190675	1806		HIC_SCAFFOLD_2	78685463	78686100	1424
HIC_SCAFFOLD_1	31144854	31145039	731		HIC_SCAFFOLD_1	24011217	24011879	463		HIC_SCAFFOLD_1	82743342	82744432	432		HIC_SCAFFOLD_1	68703546	68704722	602		HIC_SCAFFOLD_1	8190258	8190675	1806		HIC_SCAFFOLD_2	93433708	93434606	481
HIC_SCAFFOLD_1	31363507	31364028	586		HIC_SCAFFOLD_1	24011217	24011879	463		HIC_SCAFFOLD_1	85633207	85634114	644		HIC_SCAFFOLD_1	68703546	68704722	602		HIC_SCAFFOLD_1	8190258	8190675	1806		HIC_SCAFFOLD_2	100640730	100641714	2417
HIC_SCAFFOLD_1	31408872	31410908	796		HIC_SCAFFOLD_1	24015574	24016355	747		HIC_SCAFFOLD_1	85713918	85715255	753		HIC_SCAFFOLD_1	68703546	68704722	602		HIC_SCAFFOLD_1	8190258	8190675	1806		HIC_SCAFFOLD_2	100640730	100641714	2417
HIC_SCAFFOLD_1	31408872	31410908	796		HIC_SCAFFOLD_1	24015574	24016355	747		HIC_SCAFFOLD_1	90520305	90523507	1874		HIC_SCAFFOLD_1	75303576	75303942	204		HIC_SCAFFOLD_1	8190258	8190675	1806		HIC_SCAFFOLD_2	140937241	140938853	7239
HIC_SCAFFOLD_1	31411986	31413330	1191		HIC_SCAFFOLD_1	24015574	24017827	747		HIC_SCAFFOLD_1	96396539	96396752	1647		HIC_SCAFFOLD_1	75303576	75303942	204		HIC_SCAFFOLD_1	8198674	8200000	4201		HIC_SCAFFOLD_2	140942984	140943344	7239
HIC_SCAFFOLD_1	31411986	31413330	1191		HIC_SCAFFOLD_1	24015574	24017827	747		HIC_SCAFFOLD_1	96564265	96567110	1370		HIC_SCAFFOLD_1	75901174	75901645	273		HIC_SCAFFOLD_1	8198674	8200000	4201		HIC_SCAFFOLD_2	140945169	140946300	7239
HIC_SCAFFOLD_1	31420856	31422318	526		HIC_SCAFFOLD_1	24259665	24261511	1620		HIC_SCAFFOLD_1	96565000	96567110	1370		HIC_SCAFFOLD_1	77709873	77713956	2938		HIC_SCAFFOLD_1	11059826	11071012	5706		HIC_SCAFFOLD_2	155190956	155191566	1360
HIC_SCAFFOLD_1	31420856	31422318	526		HIC_SCAFFOLD_1	24338435	24340462	1130		HIC_SCAFFOLD_1	96750888	96751266	1317		HIC_SCAFFOLD_1	83029727	83030789	1190		HIC_SCAFFOLD_1	11090567	11090848	412		HIC_SCAFFOLD_2	155190956	155191566	1360
HIC_SCAFFOLD_1	31437711	31438197	372		HIC_SCAFFOLD_1	25045040	25046660	546		HIC_SCAFFOLD_1	96797140	96798320	7759		HIC_SCAFFOLD_1	83029727	83030789	1190		HIC_SCAFFOLD_1	11161786	11163125	422		HIC_SCAFFOLD_2	184562861	184563773	956
HIC_SCAFFOLD_1	31442783	31444208	976		HIC_SCAFFOLD_1	25580679	25581044	594		HIC_SCAFFOLD_1	96857534	96860312	654		HIC_SCAFFOLD_1	90574705	90575553	621		HIC_SCAFFOLD_1	11260179	11262300	799		HIC_SCAFFOLD_3	8463408	8464349	301
HIC_SCAFFOLD_1	31462797	31463293	1036		HIC_SCAFFOLD_1	25580679	25581044	594		HIC_SCAFFOLD_1	96864471	96867738	1003		HIC_SCAFFOLD_1	90574705	90575553	621		HIC_SCAFFOLD_1	18021045	18022213	213		HIC_SCAFFOLD_3	8465425	8465969	288
HIC_SCAFFOLD_1	31484613	31485458	787		HIC_SCAFFOLD_1	28127095	28134787	6331		HIC_SCAFFOLD_1	96888781	96890699	359		HIC_SCAFFOLD_1	96233375	96233805	108		HIC_SCAFFOLD_1	18022547	18023424	870		HIC_SCAFFOLD_3	17002176	17003530	4732
HIC_SCAFFOLD_1	31497075	31497665	419		HIC_SCAFFOLD_1	28761833	28763529	1144		HIC_SCAFFOLD_1	97351526	97352045	1592		HIC_SCAFFOLD_1	96233375	96233805	108		HIC_SCAFFOLD_1	18520938	18527246	2919		HIC_SCAFFOLD_3	17002176	17003530	4732
HIC_SCAFFOLD_1	31500001	31500074	377		HIC_SCAFFOLD_1	28761833	28763529	1144		HIC_SCAFFOLD_1	97352253	97352789	1895		HIC_SCAFFOLD_1	96317086	96319702	3672		HIC_SCAFFOLD_1	21563426	21565031	1634		HIC_SCAFFOLD_3	49865889	49866839	741
HIC_SCAFFOLD_1	31500001	31500074	377		HIC_SCAFFOLD_1	28839612	28841331	971		HIC_SCAFFOLD_1	97974830	97975691	579		HIC_SCAFFOLD_1	96320517	96321955	1501		HIC_SCAFFOLD_1	22381270	22384799	1218		HIC_SCAFFOLD_3	69342067	69342499	683
HIC_SCAFFOLD_1	31499560	31500000	377		HIC_SCAFFOLD_1	28843628	28844639	245		HIC_SCAFFOLD_1	97976642	97978394	1980		HIC_SCAFFOLD_1	96322079	96330718	1501		HIC_SCAFFOLD_1	22385019	22385898	250		HIC_SCAFFOLD_3	69342067	69342499	683
HIC_SCAFFOLD_1	31517108	31518328	890		HIC_SCAFFOLD_1	28844701	28848078	1821		HIC_SCAFFOLD_1	107699158	107700000	869		HIC_SCAFFOLD_1	108148136	108148755	756		HIC_SCAFFOLD_1	22386309	22394057	2088		HIC_SCAFFOLD_3	72574027	72576144	2133
HIC_SCAFFOLD_1	31517108	31518328	890		HIC_SCAFFOLD_1	28851604	28852384	399		HIC_SCAFFOLD_1	107700001	107700652	869		HIC_SCAFFOLD_1	108148136	108148755	756		HIC_SCAFFOLD_1	22394782	22395500	479		HIC_SCAFFOLD_3	107783475	107785083	1990
HIC_SCAFFOLD_1	32115653	32117087	942		HIC_SCAFFOLD_1	28852714	28858124	4468		HIC_SCAFFOLD_1	107745754	107746727	424		HIC_SCAFFOLD_1	116794446	116795835	1141		HIC_SCAFFOLD_1	22396900	22397227	5348		HIC_SCAFFOLD_3	143438164	143438817	205
HIC_SCAFFOLD_1	32132872	32133676	1447		HIC_SCAFFOLD_1	28882781	28883500	831		HIC_SCAFFOLD_1	108579338	108579501	981		HIC_SCAFFOLD_1	116796299	116796472	891		HIC_SCAFFOLD_1	22396900	22397227	5348		HIC_SCAFFOLD_3	156785600	156787034	6602
HIC_SCAFFOLD_1	32182293	32183796	592		HIC_SCAFFOLD_1	29925000	29925350	400		HIC_SCAFFOLD_1	108961876	108962674	1282		HIC_SCAFFOLD_1	121718814	121719198	1049		HIC_SCAFFOLD_1	22396900	22397227	5348		HIC_SCAFFOLD_3	156785600	156787034	6602
HIC_SCAFFOLD_1	32185350	32186059	666		HIC_SCAFFOLD_1	29932380	29933731	607		HIC_SCAFFOLD_1	108962853	108963396	1282		HIC_SCAFFOLD_1	121719278	121719657	1049		HIC_SCAFFOLD_1	22522768	22523233	2120		HIC_SCAFFOLD_4	88913100	88914092	1496
HIC_SCAFFOLD_1	32186477	32186529	666		HIC_SCAFFOLD_1	31363507	31364073	601		HIC_SCAFFOLD_1	108968604	108969018	568		HIC_SCAFFOLD_1	123995229	123996814	1148		HIC_SCAFFOLD_1	25002727	25002740	1330		HIC_SCAFFOLD_4	88914265	88915614	1637
HIC_SCAFFOLD_1	32700895	32702068	770		HIC_SCAFFOLD_1	31409080	31411100	799		HIC_SCAFFOLD_1	111420388	111422172	2322		HIC_SCAFFOLD_1	123995229	123996814	1148		HIC_SCAFFOLD_1	25002727	25002740	1330		HIC_SCAFFOLD_4	88918139	88918769	1637
HIC_SCAFFOLD_1	32792733	32793868	825		HIC_SCAFFOLD_1	31411460	31413330	1476		HIC_SCAFFOLD_1	111420388	111422172	2322		HIC_SCAFFOLD_1	123995229	123996814	1148		HIC_SCAFFOLD_1	25027529	25032622	1352		HIC_SCAFFOLD_4	106540784	106543813	4168
HIC_SCAFFOLD_1	33799112	33800000	841		HIC_SCAFFOLD_1	31420856	31422814	512		HIC_SCAFFOLD_1	112961337	112962313	795		HIC_SCAFFOLD_1	123998646	123999894	2989		HIC_SCAFFOLD_1	25027529	25032622	1352		HIC_SCAFFOLD_4	106544725	106552360	2459
HIC_SCAFFOLD_1	33800001	33801220	841		HIC_SCAFFOLD_1	31423316	31424596	728		HIC_SCAFFOLD_1	112966796	112968110	667		HIC_SCAFFOLD_1	123998646	123999894	2989		HIC_SCAFFOLD_1	25033421	25035734	1182		HIC_SCAFFOLD_4	106552629	106554085	855
HIC_SCAFFOLD_1	33802144	33802520	308		HIC_SCAFFOLD_1	31437711	31438197	576		HIC_SCAFFOLD_1	112970164	112971309	691		HIC_SCAFFOLD_1	123998646	123999894	2989		HIC_SCAFFOLD_1	25033421	25035734	1182		HIC_SCAFFOLD_4	107611607	107612475	562
HIC_SCAFFOLD_1	33802802	33804452	818		HIC_SCAFFOLD_1	31442783	31444264	1052		HIC_SCAFFOLD_1	112972168	112974712	2107		HIC_SCAFFOLD_1	125812966	125813633	266		HIC_SCAFFOLD_1	25037486	25040000	616		HIC_SCAFFOLD_4	110609027	110609619	387
HIC_SCAFFOLD_1	33808068	33810202	783		HIC_SCAFFOLD_1	31462364	31463293	1476		HIC_SCAFFOLD_1	112976212	112978774	8136		HIC_SCAFFOLD_1	135553053	135553728	736		HIC_SCAFFOLD_1	25037486	25040267	616		HIC_SCAFFOLD_5	1502068	1504007	4483
HIC_SCAFFOLD_1	33840000	33840475	1676		HIC_SCAFFOLD_1	31484328	31485458	1109		HIC_SCAFFOLD_1	112984127	112984427	8136		HIC_SCAFFOLD_1	139584060	139584684	1084		HIC_SCAFFOLD_1	25264449	25266520	1018		HIC_SCAFFOLD_5	18483672	18486183	2073
HIC_SCAFFOLD_1	33839884	33840000	1676		HIC_SCAFFOLD_1	31517108	31518732	901		HIC_SCAFFOLD_1	113130526	113132991	895		HIC_SCAFFOLD_1	143569103	143569514	1093		HIC_SCAFFOLD_1	25264449	25266520	1018		HIC_SCAFFOLD_5	18483672	18486183	2073
HIC_SCAFFOLD_1	33862532	33863019	273		HIC_SCAFFOLD_1	31517108	31518732	901		HIC_SCAFFOLD_1	114168222	114172432	1077		HIC_SCAFFOLD_1	143569103	143569514	1093		HIC_SCAFFOLD_1	25281429	25285580	2438		HIC_SCAFFOLD_5	18505611	18505932	491
HIC_SCAFFOLD_1	33863301	33863636	158		HIC_SCAFFOLD_1	32741515	32741562	879		HIC_SCAFFOLD_1	116110352	116111488	1285		HIC_SCAFFOLD_1	143606801	143608031	1018		HIC_SCAFFOLD_1	25281429	25285580	2438		HIC_SCAFFOLD_5	18505611	18505932	491
HIC_SCAFFOLD_1	34141879	34142813	558		HIC_SCAFFOLD_1	33007099	33008923	630		HIC_SCAFFOLD_1	116200388	116200935	1490		HIC_SCAFFOLD_1	143606801	143608031	1018		HIC_SCAFFOLD_1	25285868	25286837	203		HIC_SCAFFOLD_5	18505611	18505932	491
HIC_SCAFFOLD_1	34146321	34147772	2354		HIC_SCAFFOLD_1	33799112	33800000	931		HIC_SCAFFOLD_1	116956217	116958021	1012		HIC_SCAFFOLD_1	144520909	144521393	948		HIC_SCAFFOLD_1	25285868	25286837	203		HIC_SCAFFOLD_5	18505611	18505932	491
HIC_SCAFFOLD_1	34172071	34173209	467		HIC_SCAFFOLD_1	33800001	33804505	931		HIC_SCAFFOLD_1	116961124	116964688	2443		HIC_SCAFFOLD_1	155181323	155181695	617		HIC_SCAFFOLD_1	25290966	25295802	3952		HIC_SCAFFOLD_5	64061754	64063074	4736
HIC_SCAFFOLD_1	34300931	34301787	736		HIC_SCAFFOLD_1	33807046	33809921	1918		HIC_SCAFFOLD_1	116967497	116974958	1528		HIC_SCAFFOLD_1	155181323	155181695	617		HIC_SCAFFOLD_1	25290966	25295802	3952		HIC_SCAFFOLD_5	102230496	102231167	1454
HIC_SCAFFOLD_1	34885082	34885985	563		HIC_SCAFFOLD_1	34141879	34142821	874		HIC_SCAFFOLD_1	116975530	116980000	7369		HIC_SCAFFOLD_1	159000847	159001017	990		HIC_SCAFFOLD_1	25296112	25298033	721		HIC_SCAFFOLD_5	102230496	102231167	1454
HIC_SCAFFOLD_1	34906376	34908683	1019		HIC_SCAFFOLD_1	34146470	34147772	3170		HIC_SCAFFOLD_1	117123365	117124518	668		HIC_SCAFFOLD_1	161211976	161212294	850		HIC_SCAFFOLD_1	25296112	25298033	721		HIC_SCAFFOLD_5	127697681	127700000	1485
HIC_SCAFFOLD_1	34908846	34909551	343		HIC_SCAFFOLD_1	34172058	34173078	504		HIC_SCAFFOLD_1	118619352	118620862	1429		HIC_SCAFFOLD_1	161211976	161212294	850		HIC_SCAFFOLD_1	25300001	25304295	2191		HIC_SCAFFOLD_5	127700001	127700686	1485
HIC_SCAFFOLD_1	34947323	34949269	5971		HIC_SCAFFOLD_1	35695000	35696021	5558		HIC_SCAFFOLD_1	118642021	118643469	304		HIC_SCAFFOLD_1	162687015	162687712	1961		HIC_SCAFFOLD_1	25298332	25300000	2191		HIC_SCAFFOLD_6	62618906	62620004	591
HIC_SCAFFOLD_1	34966862	34969068	945		HIC_SCAFFOLD_1	35697900	35700000	1094		HIC_SCAFFOLD_1	118658895	118660132	751		HIC_SCAFFOLD_1	169343041	169343434	1553		HIC_SCAFFOLD_1	25298332	25300000	2191		HIC_SCAFFOLD_6	66936374	66939084	703
HIC_SCAFFOLD_1	34973340	34973874	310		HIC_SCAFFOLD_1	43535456	43537183	763		HIC_SCAFFOLD_1	118666912	118667789	1264		HIC_SCAFFOLD_1	173080948	173082952	850		HIC_SCAFFOLD_1	25622654	25623399	1486		HIC_SCAFFOLD_6	93711254	93714106	2322
HIC_SCAFFOLD_1	34996218	34998615	446		HIC_SCAFFOLD_1	47809408	47810710	657		HIC_SCAFFOLD_1	118752715	118753438	678		HIC_SCAFFOLD_1	173609033	173610000	1093		HIC_SCAFFOLD_1	31421496	31422038	307		HIC_SCAFFOLD_6	95520400	95522102	970
HIC_SCAFFOLD_1	35506525	35507882	2480		HIC_SCAFFOLD_1	47867308	47867884	435		HIC_SCAFFOLD_1	118756001	118756111	473		HIC_SCAFFOLD_1	179442830	179443707	311		HIC_SCAFFOLD_1	31431910	31434059	4598		HIC_SCAFFOLD_6	95542465	95542588	2561
HIC_SCAFFOLD_1	35512960	35513310	79		HIC_SCAFFOLD_1	47924994	47926788	486		HIC_SCAFFOLD_1	120934409	120935305	839		HIC_SCAFFOLD_1	179979963	179985324	2251		HIC_SCAFFOLD_1	31432964	31433966	4598		HIC_SCAFFOLD_6	95542465	95542588	2561
HIC_SCAFFOLD_1	35515403	35516099	391		HIC_SCAFFOLD_1	47924994	47926788	486		HIC_SCAFFOLD_1	121909524	121911360	268		HIC_SCAFFOLD_1	179985633	179988181	1142		HIC_SCAFFOLD_1	31500001	31501109	1605		HIC_SCAFFOLD_6	95566439	95568164	3432
HIC_SCAFFOLD_1	35690000	35695143	6821		HIC_SCAFFOLD_1	47936969	47938592	1249		HIC_SCAFFOLD_1	121913274	121914873	371		HIC_SCAFFOLD_1	179988303	179992249	2461		HIC_SCAFFOLD_1	31500001	31501109	1605		HIC_SCAFFOLD_6	95568524	95570216	899
HIC_SCAFFOLD_1	35697525	35698100	116		HIC_SCAFFOLD_1	47936969	47938592	1249		HIC_SCAFFOLD_1	121918525	121921696	2499		HIC_SCAFFOLD_1	179992521	180000000	1582		HIC_SCAFFOLD_1	31499560	31500000	1605		HIC_SCAFFOLD_7	6340867	6343935	761
HIC_SCAFFOLD_1	38630999	38631449	1558		HIC_SCAFFOLD_1	47938839	47944876	3227		HIC_SCAFFOLD_1	122008551	122008818	7044		HIC_SCAFFOLD_1	196082837	196083619	307		HIC_SCAFFOLD_1	31501430	31502364	520		HIC_SCAFFOLD_7	24673001	24674355	905
HIC_SCAFFOLD_1	38955083	38955966	375		HIC_SCAFFOLD_1	47938839	47944876	3227		HIC_SCAFFOLD_1	122286469	122287087	7644		HIC_SCAFFOLD_1	196083980	196088483	1598		HIC_SCAFFOLD_1	31501430	31502364	520		HIC_SCAFFOLD_7	24693761	24694271	998
HIC_SCAFFOLD_1	47808704	47812354	1120		HIC_SCAFFOLD_1	47945123	47946295	764		HIC_SCAFFOLD_1	122300836	122301845	707		HIC_SCAFFOLD_1	196090000	196090767	990		HIC_SCAFFOLD_1	31509286	31510122	685		HIC_SCAFFOLD_7	24694293	24695583	998
HIC_SCAFFOLD_1	47814790	47816284	745		HIC_SCAFFOLD_1	47945123	47946295	764		HIC_SCAFFOLD_1	122321591	122323774	853		HIC_SCAFFOLD_1	196089766	196090767	990		HIC_SCAFFOLD_1	31509286	31510122	685		HIC_SCAFFOLD_7	25468744	25471181	2037
HIC_SCAFFOLD_1	47867334	47867884	411		HIC_SCAFFOLD_1	47960431	47961539	808		HIC_SCAFFOLD_1	122325265	122327630	1636		HIC_SCAFFOLD_1	196113443	196114835	628		HIC_SCAFFOLD_1	32719456	32720153	248		HIC_SCAFFOLD_7	60698698	60699268	3119
HIC_SCAFFOLD_1	47924499	47925687	817		HIC_SCAFFOLD_1	48016515	48018325	802		HIC_SCAFFOLD_1	122327879	122330000	5198		HIC_SCAFFOLD_1	196115075	196117748	1295		HIC_SCAFFOLD_1	32725082	32727513	1118		HIC_SCAFFOLD_7	70778119	70781085	1091
HIC_SCAFFOLD_1	47924499	47925687	817		HIC_SCAFFOLD_1	48037067	48041798	1733		HIC_SCAFFOLD_1	122630000	122634378	3522		HIC_SCAFFOLD_1	196118028	196118484	198		HIC_SCAFFOLD_1	32727884	32730967	638		HIC_SCAFFOLD_7	70789177	70790584	1179
HIC_SCAFFOLD_1	47925940	47927418	672		HIC_SCAFFOLD_1	48037067	48041798	1733		HIC_SCAFFOLD_1	122641410	122646796	5540		HIC_SCAFFOLD_1	196119968	196122343	1113		HIC_SCAFFOLD_1	33946481	33947566	648		HIC_SCAFFOLD_7	70790930	70800000	9247
HIC_SCAFFOLD_1	47925940	47927418	672		HIC_SCAFFOLD_1	48037067	48041798	1733		HIC_SCAFFOLD_1	124067519	124068343	577		HIC_SCAFFOLD_1	196122658	196130415	5762		HIC_SCAFFOLD_1	33946481	33947566	648		HIC_SCAFFOLD_8	41621482	41622249	1838
HIC_SCAFFOLD_1	47934123	47935027	319		HIC_SCAFFOLD_1	48066755	48068753	747		HIC_SCAFFOLD_1	125053620	125055453	1010		HIC_SCAFFOLD_1	196130785	196131978	1063		HIC_SCAFFOLD_1	33947760	33948655	380		HIC_SCAFFOLD_8	41622563	41623890	1077
HIC_SCAFFOLD_1	47934123	47935027	319		HIC_SCAFFOLD_1	48066755	48068753	747		HIC_SCAFFOLD_1	130291876	130293631	1320		HIC_SCAFFOLD_1	203502374	203503390	1569		HIC_SCAFFOLD_1	33947760	33948655	380		HIC_SCAFFOLD_8	41634460	41635078	2411
HIC_SCAFFOLD_1	47936286	47946339	1953		HIC_SCAFFOLD_1	48066755	48068753	747		HIC_SCAFFOLD_1	130346837	130347729	676		HIC_SCAFFOLD_1	205276753	205277339	182		HIC_SCAFFOLD_1	33950990	33951829	369		HIC_SCAFFOLD_8	59967187	59967895	1362
HIC_SCAFFOLD_1	47936286	47946339	1953		HIC_SCAFFOLD_1	48127826	48128925	1104		HIC_SCAFFOLD_1	130352064	130352962	590		HIC_SCAFFOLD_1	205277870	205279197	1311		HIC_SCAFFOLD_1	33950990	33951829	369		HIC_SCAFFOLD_10	53012947	53013994	10888
HIC_SCAFFOLD_1	47955762	47957273	219		HIC_SCAFFOLD_1	48219721	48220000	2115		HIC_SCAFFOLD_1	130364081	130368412	2189		HIC_SCAFFOLD_1	205282295	205282613	4254		HIC_SCAFFOLD_1	33963042	33963818	372		HIC_SCAFFOLD_10	54637574	54651498	5771
HIC_SCAFFOLD_1	47955762	47957273	219		HIC_SCAFFOLD_1	48219721	48220954	2115		HIC_SCAFFOLD_1	130370194	130371460	813		HIC_SCAFFOLD_1	205313672	205314635	829		HIC_SCAFFOLD_1	33963042	33963818	372		HIC_SCAFFOLD_10	54652323	54653873	701
HIC_SCAFFOLD_1	47959869	47960000	1008		HIC_SCAFFOLD_1	51984426	51986017	934		HIC_SCAFFOLD_1	130379189	130381458	792		HIC_SCAFFOLD_1	205326387	205326903	16123		HIC_SCAFFOLD_1	33982124	33983414	849		HIC_SCAFFOLD_10	56945915	56946272	924
HIC_SCAFFOLD_1	47959869	47962029	1008		HIC_SCAFFOLD_1	51984426	51986017	934		HIC_SCAFFOLD_1	130410496	130413320	834		HIC_SCAFFOLD_1	208880884	208882591	3280		HIC_SCAFFOLD_1	33982124	33983414	849		HIC_SCAFFOLD_12	11272512	11273547	245
HIC_SCAFFOLD_1	48010018	48010540	79		HIC_SCAFFOLD_1	52217464	52218566	827		HIC_SCAFFOLD_1	132042807	132043790	741		HIC_SCAFFOLD_1	208880884	208882591	3280		HIC_SCAFFOLD_1	34300931	34304164	1814		HIC_SCAFFOLD_14	2561698	2562874	7610
HIC_SCAFFOLD_1	48016726	48018651	608		HIC_SCAFFOLD_1	53199667	53200000	824		HIC_SCAFFOLD_1	132475000	132478276	5632		HIC_SCAFFOLD_1	208883377	208884365	480		HIC_SCAFFOLD_1	34305200	34307785	2052		HIC_SCAFFOLD_14	4054703	4057118	1434
HIC_SCAFFOLD_1	48016726	48018651	608		HIC_SCAFFOLD_1	53199667	53200000	824		HIC_SCAFFOLD_1	132478611	132479599	395		HIC_SCAFFOLD_1	208883377	208884365	480		HIC_SCAFFOLD_1	52166349	52168348	414		HIC_SCAFFOLD_15	9860664	9862496	2615
HIC_SCAFFOLD_1	48037550	48040616	1285		HIC_SCAFFOLD_1	53200001	53201183	824		HIC_SCAFFOLD_1	132483746	132484301	243		HIC_SCAFFOLD_1	208885063	208890996	3291		HIC_SCAFFOLD_1	52166349	52168348	414		HIC_SCAFFOLD_15	9865662	9866465	520
HIC_SCAFFOLD_1	48037550	48040616	1285		HIC_SCAFFOLD_1	54089555	54089825	1171		HIC_SCAFFOLD_1	132512080	132513042	389		HIC_SCAFFOLD_1	208885063	208890996	3291		HIC_SCAFFOLD_1	52168645	52169884	1040		HIC_SCAFFOLD_15	9866597	9867055	195
HIC_SCAFFOLD_1	48037550	48040616	1285		HIC_SCAFFOLD_1	55539908	55542409	1265		HIC_SCAFFOLD_1	132513192	132514057	265		HIC_SCAFFOLD_1	221605563	221606754	756		HIC_SCAFFOLD_1	52168645	52169884	1040		HIC_SCAFFOLD_15	14259236	14259639	1996
HIC_SCAFFOLD_1	48066763	48068411	1108		HIC_SCAFFOLD_1	55552812	55554348	1023		HIC_SCAFFOLD_1	132516224	132518420	1181		HIC_SCAFFOLD_1	224459180	224461638	2331		HIC_SCAFFOLD_1	53556033	53557344	523		HIC_SCAFFOLD_16	2225000	2225797	17426
HIC_SCAFFOLD_1	48066763	48068411	1108		HIC_SCAFFOLD_1	55695829	55699584	895		HIC_SCAFFOLD_1	132526128	132529041	947		HIC_SCAFFOLD_1	224461911	224462907	334		HIC_SCAFFOLD_1	53557724	53558618	482		HIC_SCAFFOLD_16	7355333	7355807	393
HIC_SCAFFOLD_1	48066763	48068411	1108		HIC_SCAFFOLD_1	55703283	55704858	948		HIC_SCAFFOLD_1	136339369	136340851	563		HIC_SCAFFOLD_1	224463284	224463612	161		HIC_SCAFFOLD_1	53559865	53560620	236		HIC_SCAFFOLD_16	7741426	7746011	2690
HIC_SCAFFOLD_1	48127826	48128925	1049		HIC_SCAFFOLD_1	58128808	58130000	1507		HIC_SCAFFOLD_1	136343816	136345482	736		HIC_SCAFFOLD_1	224466423	224466882	343		HIC_SCAFFOLD_1	54089555	54089825	1323		HIC_SCAFFOLD_16	7748226	7748603	185
HIC_SCAFFOLD_1	48219721	48220000	1542		HIC_SCAFFOLD_1	58128808	58130992	1507		HIC_SCAFFOLD_1	136381904	136383076	1259		HIC_SCAFFOLD_1	224677607	224678799	230		HIC_SCAFFOLD_1	56298498	56300000	387		HIC_SCAFFOLD_16	7749908	7750767	217
HIC_SCAFFOLD_1	48219721	48221071	1542		HIC_SCAFFOLD_1	58131637	58133942	2424		HIC_SCAFFOLD_1	136588783	136591187	562		HIC_SCAFFOLD_1	232541783	232544043	446		HIC_SCAFFOLD_1	56300001	56300339	387		HIC_SCAFFOLD_16	8854976	8856283	283
HIC_SCAFFOLD_1	48219721	48221071	1542		HIC_SCAFFOLD_1	58441577	58443260	514		HIC_SCAFFOLD_1	136593370	136595050	607		HIC_SCAFFOLD_1	232541783	232544043	446		HIC_SCAFFOLD_1	56307293	56308586	636		HIC_SCAFFOLD_16	22343946	22344771	3139
HIC_SCAFFOLD_1	51166012	51166885	524		HIC_SCAFFOLD_1	58448089	58450551	1125		HIC_SCAFFOLD_1	140465815	140467273	663		HIC_SCAFFOLD_1	232590822	232592163	1437		HIC_SCAFFOLD_1	56323797	56324281	821		HIC_SCAFFOLD_17	5885676	5886864	382
HIC_SCAFFOLD_1	51171316	51172509	861		HIC_SCAFFOLD_1	58454754	58458506	2242		HIC_SCAFFOLD_1	140642619	140644085	230		HIC_SCAFFOLD_1	242784262	242784731	237		HIC_SCAFFOLD_1	68702838	68704854	10937		HIC_SCAFFOLD_18	11687057	11697415	3922
HIC_SCAFFOLD_1	51182622	51186353	2253		HIC_SCAFFOLD_1	58458953	58459472	224		HIC_SCAFFOLD_1	141443697	141445632	829		HIC_SCAFFOLD_1	242784888	242786158	490		HIC_SCAFFOLD_1	68702838	68704854	10937
HIC_SCAFFOLD_1	51188367	51188977	236		HIC_SCAFFOLD_1	58463684	58466214	1548		HIC_SCAFFOLD_1	141443697	141445632	829		HIC_SCAFFOLD_1	243376436	243377684	824		HIC_SCAFFOLD_1	68702838	68704854	10937
HIC_SCAFFOLD_1	51191220	51191901	231		HIC_SCAFFOLD_1	58468141	58469569	1092		HIC_SCAFFOLD_1	141446089	141446405	829		HIC_SCAFFOLD_1	244011472	244012026	1758		HIC_SCAFFOLD_1	68709502	68710408	616
HIC_SCAFFOLD_1	51490492	51491572	628		HIC_SCAFFOLD_1	58610074	58610324	1478		HIC_SCAFFOLD_1	141446089	141446405	829		HIC_SCAFFOLD_1	244011472	244012026	1758		HIC_SCAFFOLD_1	68709502	68710408	616
HIC_SCAFFOLD_1	51969773	51971166	1201		HIC_SCAFFOLD_1	58610074	58610324	1478		HIC_SCAFFOLD_1	146520253	146521829	2284		HIC_SCAFFOLD_1	244376061	244377113	294		HIC_SCAFFOLD_1	68709502	68710408	616
HIC_SCAFFOLD_1	51970000	51971166	1201		HIC_SCAFFOLD_1	59054230	59054582	344		HIC_SCAFFOLD_1	147110547	147111832	581		HIC_SCAFFOLD_1	244376061	244377113	294		HIC_SCAFFOLD_1	72615362	72620259	1562
HIC_SCAFFOLD_1	51979367	51979864	358		HIC_SCAFFOLD_1	59058810	59059800	594		HIC_SCAFFOLD_1	147138473	147139037	1839		HIC_SCAFFOLD_1	244376061	244377113	294		HIC_SCAFFOLD_1	72615362	72620259	1562
HIC_SCAFFOLD_1	51979367	51979864	358		HIC_SCAFFOLD_1	64528371	64530177	2370		HIC_SCAFFOLD_1	147139788	147140719	1839		HIC_SCAFFOLD_1	244382433	244382750	182		HIC_SCAFFOLD_1	72620552	72621907	683
HIC_SCAFFOLD_1	51979367	51979864	358		HIC_SCAFFOLD_1	64528371	64530177	2370		HIC_SCAFFOLD_1	147140000	147140719	1839		HIC_SCAFFOLD_1	244382433	244382750	182		HIC_SCAFFOLD_1	72620552	72621907	683
HIC_SCAFFOLD_1	51984333	51985392	220		HIC_SCAFFOLD_1	64617508	64617865	1085		HIC_SCAFFOLD_1	149197440	149199421	2906		HIC_SCAFFOLD_1	244382433	244382750	182		HIC_SCAFFOLD_1	72622234	72622828	297
HIC_SCAFFOLD_1	51984333	51985392	220		HIC_SCAFFOLD_1	66570041	66570330	344		HIC_SCAFFOLD_1	149207424	149210784	12533		HIC_SCAFFOLD_1	244600001	244601289	1309		HIC_SCAFFOLD_1	72622234	72622828	297
HIC_SCAFFOLD_1	51984333	51985392	220		HIC_SCAFFOLD_1	66570041	66570330	344		HIC_SCAFFOLD_1	150943435	150944626	2559		HIC_SCAFFOLD_1	244599517	244600000	1309		HIC_SCAFFOLD_1	72623013	72623764	331
HIC_SCAFFOLD_1	51999247	51999591	318		HIC_SCAFFOLD_1	66626949	66627990	614		HIC_SCAFFOLD_1	150950477	150951349	328		HIC_SCAFFOLD_1	244601777	244602221	318		HIC_SCAFFOLD_1	72623013	72623764	331
HIC_SCAFFOLD_1	51999247	51999591	318		HIC_SCAFFOLD_1	66628299	66629637	230		HIC_SCAFFOLD_1	150972419	150973189	448		HIC_SCAFFOLD_1	244609612	244610561	381		HIC_SCAFFOLD_1	72625556	72626150	308
HIC_SCAFFOLD_1	51999247	51999591	318		HIC_SCAFFOLD_1	66630671	66631228	271		HIC_SCAFFOLD_1	150973540	150975216	701		HIC_SCAFFOLD_1	244612662	244613456	167		HIC_SCAFFOLD_1	72629500	72631418	975
HIC_SCAFFOLD_1	52217733	52218566	561		HIC_SCAFFOLD_1	66632004	66633789	1719		HIC_SCAFFOLD_1	150976619	150978497	903		HIC_SCAFFOLD_1	245148151	245148490	586		HIC_SCAFFOLD_1	74718277	74720447	1552
HIC_SCAFFOLD_1	52217733	52218566	561		HIC_SCAFFOLD_1	66662795	66663796	899		HIC_SCAFFOLD_1	151103121	151104933	1311		HIC_SCAFFOLD_1	245155890	245156448	831		HIC_SCAFFOLD_1	74722157	74722784	313
HIC_SCAFFOLD_1	53199576	53200000	1207		HIC_SCAFFOLD_1	66732583	66732961	2397		HIC_SCAFFOLD_1	151225401	151226512	818		HIC_SCAFFOLD_1	246113332	246113635	247		HIC_SCAFFOLD_1	74725606	74726617	161
HIC_SCAFFOLD_1	53199576	53200000	1207		HIC_SCAFFOLD_1	66913322	66913610	1440		HIC_SCAFFOLD_1	151227400	151228676	784		HIC_SCAFFOLD_1	246182536	246183146	1649		HIC_SCAFFOLD_1	74727824	74729112	221
HIC_SCAFFOLD_1	53200001	53201195	1207		HIC_SCAFFOLD_1	67445616	67446707	768		HIC_SCAFFOLD_1	153244009	153245277	335		HIC_SCAFFOLD_1	256582383	256583470	217		HIC_SCAFFOLD_1	74735537	74736883	702
HIC_SCAFFOLD_1	53203053	53203703	463		HIC_SCAFFOLD_1	67696333	67697128	420		HIC_SCAFFOLD_1	154894705	154895806	694		HIC_SCAFFOLD_1	258808089	258809451	1188		HIC_SCAFFOLD_1	75303352	75304690	1490
HIC_SCAFFOLD_1	53574932	53575281	143		HIC_SCAFFOLD_1	68478171	68478799	310		HIC_SCAFFOLD_1	156620000	156621689	849		HIC_SCAFFOLD_1	260271610	260275657	3873		HIC_SCAFFOLD_1	75873517	75879669	2863
HIC_SCAFFOLD_1	54001325	54001522	496		HIC_SCAFFOLD_1	68479227	68485715	6699		HIC_SCAFFOLD_1	156879091	156881973	1138		HIC_SCAFFOLD_1	277428867	277429497	342		HIC_SCAFFOLD_1	75879967	75885750	2749
HIC_SCAFFOLD_1	54015571	54016692	642		HIC_SCAFFOLD_1	68746062	68748754	923		HIC_SCAFFOLD_1	156890596	156891178	837		HIC_SCAFFOLD_2	1628587	1629329	293		HIC_SCAFFOLD_1	75895969	75897230	165
HIC_SCAFFOLD_1	54089555	54089825	375		HIC_SCAFFOLD_1	68746062	68748754	923		HIC_SCAFFOLD_1	156891342	156892013	837		HIC_SCAFFOLD_2	2846222	2846598	243		HIC_SCAFFOLD_1	77709097	77715039	4074
HIC_SCAFFOLD_1	54089555	54089825	375		HIC_SCAFFOLD_1	68757197	68758925	723		HIC_SCAFFOLD_1	156945000	156951545	6620		HIC_SCAFFOLD_2	4374130	4374851	188		HIC_SCAFFOLD_1	77715307	77722996	3797
HIC_SCAFFOLD_1	55539713	55542531	1493		HIC_SCAFFOLD_1	68757197	68758925	723		HIC_SCAFFOLD_1	156991525	156992128	829		HIC_SCAFFOLD_2	6776731	6777461	497		HIC_SCAFFOLD_1	77726874	77727730	620
HIC_SCAFFOLD_1	55550405	55551534	615		HIC_SCAFFOLD_1	68757197	68758925	723		HIC_SCAFFOLD_1	156991708	156992452	829		HIC_SCAFFOLD_2	6776731	6777461	497		HIC_SCAFFOLD_1	77726874	77727730	620
HIC_SCAFFOLD_1	55552906	55554449	580		HIC_SCAFFOLD_1	68760249	68761189	582		HIC_SCAFFOLD_1	158031036	158032227	1085		HIC_SCAFFOLD_2	6778189	6779640	248		HIC_SCAFFOLD_1	77730729	77736985	1268
HIC_SCAFFOLD_1	55697207	55697950	124		HIC_SCAFFOLD_1	68760249	68761189	582		HIC_SCAFFOLD_1	158062154	158062361	845		HIC_SCAFFOLD_2	6778189	6779640	248		HIC_SCAFFOLD_1	77730729	77736985	1268
HIC_SCAFFOLD_1	56221920	56222982	792		HIC_SCAFFOLD_1	68760249	68761189	582		HIC_SCAFFOLD_1	158063728	158065378	901		HIC_SCAFFOLD_2	6780130	6783003	509		HIC_SCAFFOLD_1	77737465	77738970	496
HIC_SCAFFOLD_1	56221920	56222982	792		HIC_SCAFFOLD_1	68762088	68765133	2152		HIC_SCAFFOLD_1	158130000	158132454	2481		HIC_SCAFFOLD_2	6783698	6785393	856		HIC_SCAFFOLD_1	77737465	77738970	496
HIC_SCAFFOLD_1	56223266	56224278	766		HIC_SCAFFOLD_1	68762088	68765133	2152		HIC_SCAFFOLD_1	158141567	158144808	1342		HIC_SCAFFOLD_2	6785769	6788738	1091		HIC_SCAFFOLD_1	81934473	81935167	368
HIC_SCAFFOLD_1	56223266	56224278	766		HIC_SCAFFOLD_1	68762088	68765133	2152		HIC_SCAFFOLD_1	158145168	158145717	539		HIC_SCAFFOLD_2	6789250	6790773	524		HIC_SCAFFOLD_1	81934473	81935167	368
HIC_SCAFFOLD_1	56224642	56225000	753		HIC_SCAFFOLD_1	68765383	68765944	287		HIC_SCAFFOLD_1	158361851	158364119	1022		HIC_SCAFFOLD_2	6793250	6794079	488		HIC_SCAFFOLD_1	81939047	81940717	1088
HIC_SCAFFOLD_1	56224642	56226471	753		HIC_SCAFFOLD_1	68765383	68765944	287		HIC_SCAFFOLD_1	158364579	158365000	6078		HIC_SCAFFOLD_2	6795650	6796825	224		HIC_SCAFFOLD_1	81939047	81940717	1088
HIC_SCAFFOLD_1	56228586	56231652	1845		HIC_SCAFFOLD_1	68765383	68765944	287		HIC_SCAFFOLD_1	158893408	158895130	1036		HIC_SCAFFOLD_2	9787090	9787498	4311		HIC_SCAFFOLD_1	81940953	81941905	463
HIC_SCAFFOLD_1	56587946	56590243	1254		HIC_SCAFFOLD_1	68776402	68778954	1049		HIC_SCAFFOLD_1	159822024	159822647	1166		HIC_SCAFFOLD_2	22037402	22038380	736		HIC_SCAFFOLD_1	81940953	81941905	463
HIC_SCAFFOLD_1	56590971	56592153	505		HIC_SCAFFOLD_1	68776402	68778954	1049		HIC_SCAFFOLD_1	159837980	159839030	259		HIC_SCAFFOLD_2	23632723	23635291	1483		HIC_SCAFFOLD_1	81943262	81944882	1419
HIC_SCAFFOLD_1	57260858	57261018	477		HIC_SCAFFOLD_1	68779497	68780000	203		HIC_SCAFFOLD_1	159910000	159910023	2230		HIC_SCAFFOLD_2	23635999	23636113	1483		HIC_SCAFFOLD_1	81943262	81944882	1419
HIC_SCAFFOLD_1	57260858	57261018	477		HIC_SCAFFOLD_1	68779497	68780144	203		HIC_SCAFFOLD_1	159917404	159918009	565		HIC_SCAFFOLD_2	24211801	24213474	1516		HIC_SCAFFOLD_1	82027066	82028733	572
HIC_SCAFFOLD_1	58043881	58044482	750		HIC_SCAFFOLD_1	68780434	68782949	1532		HIC_SCAFFOLD_1	161005093	161006232	1403		HIC_SCAFFOLD_2	24211801	24213474	1516		HIC_SCAFFOLD_1	82030904	82032213	980
HIC_SCAFFOLD_1	58126523	58127442	623		HIC_SCAFFOLD_1	68784664	68785000	1462		HIC_SCAFFOLD_1	161464760	161466299	1359		HIC_SCAFFOLD_2	24990864	24992162	963		HIC_SCAFFOLD_1	82033804	82035958	804
HIC_SCAFFOLD_1	58126523	58127442	623		HIC_SCAFFOLD_1	70730327	70731142	1141		HIC_SCAFFOLD_1	161489565	161490307	511		HIC_SCAFFOLD_2	24990864	24992162	963		HIC_SCAFFOLD_1	82036034	82038005	765
HIC_SCAFFOLD_1	58128564	58130000	5496		HIC_SCAFFOLD_1	70730327	70731142	1141		HIC_SCAFFOLD_1	161500506	161502277	1004		HIC_SCAFFOLD_2	24992170	24994586	963		HIC_SCAFFOLD_1	82040800	82041921	605
HIC_SCAFFOLD_1	58128564	58133942	5496		HIC_SCAFFOLD_1	70731707	70732911	550		HIC_SCAFFOLD_1	162205989	162207523	819		HIC_SCAFFOLD_2	24992170	24994586	963		HIC_SCAFFOLD_1	82386386	82387756	799
HIC_SCAFFOLD_1	58439103	58440172	463		HIC_SCAFFOLD_1	70731707	70732911	550		HIC_SCAFFOLD_1	162208052	162211214	944		HIC_SCAFFOLD_2	40920344	40921808	1270		HIC_SCAFFOLD_1	83029727	83032759	1323
HIC_SCAFFOLD_1	58439103	58440172	463		HIC_SCAFFOLD_1	70846415	70847062	337		HIC_SCAFFOLD_1	163246929	163249304	2007		HIC_SCAFFOLD_2	40922319	40923362	480		HIC_SCAFFOLD_1	85658668	85659851	1411
HIC_SCAFFOLD_1	58439103	58440172	463		HIC_SCAFFOLD_1	70849294	70850000	654		HIC_SCAFFOLD_1	163246929	163249304	2007		HIC_SCAFFOLD_2	41967800	41971603	2138		HIC_SCAFFOLD_1	85658668	85659851	1411
HIC_SCAFFOLD_1	58441448	58445114	938		HIC_SCAFFOLD_1	72415069	72416377	1017		HIC_SCAFFOLD_1	163250596	163258151	5383		HIC_SCAFFOLD_2	41971863	41974357	549		HIC_SCAFFOLD_1	85785480	85787177	1573
HIC_SCAFFOLD_1	58441448	58445114	938		HIC_SCAFFOLD_1	72684455	72684956	1121		HIC_SCAFFOLD_1	163270928	163273223	1312		HIC_SCAFFOLD_2	41974712	41975313	259		HIC_SCAFFOLD_1	85789184	85790448	901
HIC_SCAFFOLD_1	58441448	58445114	938		HIC_SCAFFOLD_1	72684455	72684956	1121		HIC_SCAFFOLD_1	164039158	164040231	1017		HIC_SCAFFOLD_2	41975626	41976867	340		HIC_SCAFFOLD_1	85790824	85792233	852
HIC_SCAFFOLD_1	58446111	58450883	2448		HIC_SCAFFOLD_1	74161368	74163607	811		HIC_SCAFFOLD_1	164079859	164080192	1151		HIC_SCAFFOLD_2	41978052	41978422	180		HIC_SCAFFOLD_1	85798669	85800000	1490
HIC_SCAFFOLD_1	58446111	58450883	2448		HIC_SCAFFOLD_1	74161368	74163607	811		HIC_SCAFFOLD_1	164079859	164080192	1151		HIC_SCAFFOLD_2	41978782	41979071	1875		HIC_SCAFFOLD_1	88984805	88986204	3049
HIC_SCAFFOLD_1	58446111	58450883	2448		HIC_SCAFFOLD_1	74167284	74173149	2480		HIC_SCAFFOLD_1	178618349	178620237	899		HIC_SCAFFOLD_2	46086018	46087279	982		HIC_SCAFFOLD_1	96232449	96234683	3052
HIC_SCAFFOLD_1	58453203	58453882	241		HIC_SCAFFOLD_1	74167284	74173149	2480		HIC_SCAFFOLD_1	178622675	178624984	1682		HIC_SCAFFOLD_2	46088312	46088911	232		HIC_SCAFFOLD_1	96232449	96234683	3052
HIC_SCAFFOLD_1	58453203	58453882	241		HIC_SCAFFOLD_1	74193427	74194350	1803		HIC_SCAFFOLD_1	178655644	178656582	767		HIC_SCAFFOLD_2	46089187	46090000	917		HIC_SCAFFOLD_1	96238160	96239101	370
HIC_SCAFFOLD_1	58453203	58453882	241		HIC_SCAFFOLD_1	74193427	74194350	1803		HIC_SCAFFOLD_1	179621129	179622819	1144		HIC_SCAFFOLD_2	46773379	46773860	360		HIC_SCAFFOLD_1	96238160	96239101	370
HIC_SCAFFOLD_1	58454285	58458613	1630		HIC_SCAFFOLD_1	75072746	75078416	1588		HIC_SCAFFOLD_1	179631962	179633163	1048		HIC_SCAFFOLD_2	46773379	46773860	360		HIC_SCAFFOLD_1	96245849	96247294	1084
HIC_SCAFFOLD_1	58454285	58458613	1630		HIC_SCAFFOLD_1	75080633	75083432	1345		HIC_SCAFFOLD_1	179700408	179701728	695		HIC_SCAFFOLD_2	50702576	50706857	1437		HIC_SCAFFOLD_1	96245849	96247294	1084
HIC_SCAFFOLD_1	58454285	58458613	1630		HIC_SCAFFOLD_1	75083571	75084955	516		HIC_SCAFFOLD_1	183268259	183269543	441		HIC_SCAFFOLD_2	50710237	50710793	632		HIC_SCAFFOLD_1	96247775	96248161	266
HIC_SCAFFOLD_1	58463010	58466496	2024		HIC_SCAFFOLD_1	75085339	75090537	3664		HIC_SCAFFOLD_1	183322435	183323592	1502		HIC_SCAFFOLD_2	52983476	52985456	537		HIC_SCAFFOLD_1	96247775	96248161	266
HIC_SCAFFOLD_1	58463010	58466496	2024		HIC_SCAFFOLD_1	75090776	75091456	271		HIC_SCAFFOLD_1	183323955	183325491	1502		HIC_SCAFFOLD_2	52983476	52985456	537		HIC_SCAFFOLD_1	96317086	96321955	13448
HIC_SCAFFOLD_1	58463010	58466496	2024		HIC_SCAFFOLD_1	75279584	75281806	1352		HIC_SCAFFOLD_1	183329547	183330434	229		HIC_SCAFFOLD_2	52985730	52986635	651		HIC_SCAFFOLD_1	96322079	96330000	13448
HIC_SCAFFOLD_1	58467392	58469569	1972		HIC_SCAFFOLD_1	75293624	75295908	982		HIC_SCAFFOLD_1	184724454	184726423	899		HIC_SCAFFOLD_2	52985730	52986635	651		HIC_SCAFFOLD_1	97753223	97754616	476
HIC_SCAFFOLD_1	58467392	58469569	1972		HIC_SCAFFOLD_1	75296140	75297290	401		HIC_SCAFFOLD_1	189829047	189832152	2140		HIC_SCAFFOLD_2	58230502	58230965	299		HIC_SCAFFOLD_1	97764476	97767567	2826
HIC_SCAFFOLD_1	58467392	58469569	1972		HIC_SCAFFOLD_1	75298867	75300000	762		HIC_SCAFFOLD_1	189834320	189837031	3010		HIC_SCAFFOLD_2	58230502	58230965	299		HIC_SCAFFOLD_1	97768107	97771745	1945
HIC_SCAFFOLD_1	58610067	58610324	1490		HIC_SCAFFOLD_1	75300001	75300492	762		HIC_SCAFFOLD_1	189835286	189835652	3010		HIC_SCAFFOLD_2	58235325	58235784	316		HIC_SCAFFOLD_1	107851220	107852293	400
HIC_SCAFFOLD_1	58610067	58610324	1490		HIC_SCAFFOLD_1	75303286	75304690	718		HIC_SCAFFOLD_1	198910000	198910135	1084		HIC_SCAFFOLD_2	58235325	58235784	316		HIC_SCAFFOLD_1	108146212	108148755	2922
HIC_SCAFFOLD_1	59054230	59054504	269		HIC_SCAFFOLD_1	82053281	82053935	402		HIC_SCAFFOLD_1	199346284	199351391	1354		HIC_SCAFFOLD_2	60159281	60163825	1425		HIC_SCAFFOLD_1	114131978	114132728	533
HIC_SCAFFOLD_1	59054230	59054504	269		HIC_SCAFFOLD_1	82277327	82280367	2185		HIC_SCAFFOLD_1	199346284	199351391	1354		HIC_SCAFFOLD_2	60608655	60609561	503		HIC_SCAFFOLD_1	114131978	114132728	533
HIC_SCAFFOLD_1	61321612	61321957	216		HIC_SCAFFOLD_1	82280000	82280367	2185		HIC_SCAFFOLD_1	199351663	199352762	589		HIC_SCAFFOLD_2	61798659	61799864	768		HIC_SCAFFOLD_1	114141720	114142753	923
HIC_SCAFFOLD_1	64528371	64530536	4497		HIC_SCAFFOLD_1	82349241	82350032	436		HIC_SCAFFOLD_1	199351663	199352762	589		HIC_SCAFFOLD_2	61802867	61803521	1303		HIC_SCAFFOLD_1	114141720	114142753	923
HIC_SCAFFOLD_1	64528371	64530536	4497		HIC_SCAFFOLD_1	82461837	82463235	1034		HIC_SCAFFOLD_1	199353143	199354989	1092		HIC_SCAFFOLD_2	63188808	63189604	456		HIC_SCAFFOLD_1	114170858	114172400	360
HIC_SCAFFOLD_1	64564208	64566204	1685		HIC_SCAFFOLD_1	82484788	82486539	1210		HIC_SCAFFOLD_1	199353143	199354989	1092		HIC_SCAFFOLD_2	63188808	63189604	456		HIC_SCAFFOLD_1	114173797	114175528	1322
HIC_SCAFFOLD_1	64577484	64578323	192		HIC_SCAFFOLD_1	82741814	82742839	172		HIC_SCAFFOLD_1	199356451	199358811	1996		HIC_SCAFFOLD_2	70423531	70424388	402		HIC_SCAFFOLD_1	116776957	116778607	1082
HIC_SCAFFOLD_1	66569990	66570330	278		HIC_SCAFFOLD_1	82741814	82742839	172		HIC_SCAFFOLD_1	199356451	199358811	1996		HIC_SCAFFOLD_2	70424709	70425290	457		HIC_SCAFFOLD_1	116794465	116796472	3063
HIC_SCAFFOLD_1	66626956	66627895	770		HIC_SCAFFOLD_1	83967357	83968286	1047		HIC_SCAFFOLD_1	199362907	199365643	595		HIC_SCAFFOLD_2	72274351	72275000	541		HIC_SCAFFOLD_1	117117451	117118024	953
HIC_SCAFFOLD_1	66628253	66629321	194		HIC_SCAFFOLD_1	84021223	84023119	3486		HIC_SCAFFOLD_1	199362907	199365643	595		HIC_SCAFFOLD_2	72274351	72275406	541		HIC_SCAFFOLD_1	117117451	117118024	953
HIC_SCAFFOLD_1	66630666	66631205	298		HIC_SCAFFOLD_1	84180020	84181484	706		HIC_SCAFFOLD_1	199366476	199368010	984		HIC_SCAFFOLD_2	72470281	72471599	1357		HIC_SCAFFOLD_1	117126281	117127503	822
HIC_SCAFFOLD_1	66631957	66633789	1809		HIC_SCAFFOLD_1	84193270	84194555	1110		HIC_SCAFFOLD_1	199366476	199368010	984		HIC_SCAFFOLD_2	72472775	72473382	330		HIC_SCAFFOLD_1	117126281	117127503	822
HIC_SCAFFOLD_1	66662787	66663796	1100		HIC_SCAFFOLD_1	84195240	84196466	994		HIC_SCAFFOLD_1	199368556	199370221	351		HIC_SCAFFOLD_2	72690065	72691354	597		HIC_SCAFFOLD_1	117267068	117269594	1241
HIC_SCAFFOLD_1	66732583	66732961	2264		HIC_SCAFFOLD_1	84198521	84199390	655		HIC_SCAFFOLD_1	199368556	199370221	351		HIC_SCAFFOLD_2	72690065	72691354	597		HIC_SCAFFOLD_1	117271450	117272116	472
HIC_SCAFFOLD_1	66757825	66759199	2024		HIC_SCAFFOLD_1	84201064	84202591	1587		HIC_SCAFFOLD_1	199375000	199377092	1075		HIC_SCAFFOLD_2	72691976	72693503	590		HIC_SCAFFOLD_1	122392298	122393888	1156
HIC_SCAFFOLD_1	66913322	66913610	1431		HIC_SCAFFOLD_1	84238590	84239264	643		HIC_SCAFFOLD_1	199373282	199377092	1075		HIC_SCAFFOLD_2	72691976	72693503	590		HIC_SCAFFOLD_1	122455314	122456709	433
HIC_SCAFFOLD_1	67445616	67446648	744		HIC_SCAFFOLD_1	84259939	84260808	1964		HIC_SCAFFOLD_1	199373282	199377092	1075		HIC_SCAFFOLD_2	74409562	74409930	205		HIC_SCAFFOLD_1	123993630	123994044	1368
HIC_SCAFFOLD_1	67696333	67697145	474		HIC_SCAFFOLD_1	85655049	85655685	277		HIC_SCAFFOLD_1	203835831	203838734	1444		HIC_SCAFFOLD_2	74416709	74417241	220		HIC_SCAFFOLD_1	123994430	123996994	2066
HIC_SCAFFOLD_1	68479256	68480000	2079		HIC_SCAFFOLD_1	85655049	85655685	277		HIC_SCAFFOLD_1	203846598	203848429	736		HIC_SCAFFOLD_2	74417619	74419732	716		HIC_SCAFFOLD_1	123997623	123998177	250
HIC_SCAFFOLD_1	68479256	68482537	2079		HIC_SCAFFOLD_1	85655960	85656354	214		HIC_SCAFFOLD_1	203972013	203973415	1690		HIC_SCAFFOLD_2	74760946	74761723	715		HIC_SCAFFOLD_1	123998620	123999894	4351
HIC_SCAFFOLD_1	68479256	68482537	2079		HIC_SCAFFOLD_1	85655960	85656354	214		HIC_SCAFFOLD_1	205723861	205724492	385		HIC_SCAFFOLD_2	74767328	74768397	400		HIC_SCAFFOLD_1	127267590	127267920	4250
HIC_SCAFFOLD_1	68483128	68485715	2885		HIC_SCAFFOLD_1	90537227	90538260	653		HIC_SCAFFOLD_1	206263997	206264256	456		HIC_SCAFFOLD_2	74768724	74769767	263		HIC_SCAFFOLD_1	132476674	132477245	298
HIC_SCAFFOLD_1	68483128	68485000	2885		HIC_SCAFFOLD_1	90991737	90992658	1286		HIC_SCAFFOLD_1	206393429	206396452	2007		HIC_SCAFFOLD_2	74770399	74771570	827		HIC_SCAFFOLD_1	132483861	132484819	731
HIC_SCAFFOLD_1	68762229	68764961	1475		HIC_SCAFFOLD_1	91020438	91022302	1384		HIC_SCAFFOLD_1	206401071	206403702	3404		HIC_SCAFFOLD_2	74771955	74772664	526		HIC_SCAFFOLD_1	132524182	132526866	886
HIC_SCAFFOLD_1	68762229	68764961	1475		HIC_SCAFFOLD_1	91022608	91022881	1122		HIC_SCAFFOLD_1	206403838	206404177	3404		HIC_SCAFFOLD_2	74775275	74776821	507		HIC_SCAFFOLD_1	132530134	132531713	587
HIC_SCAFFOLD_1	68762229	68764961	1475		HIC_SCAFFOLD_1	91085015	91086080	766		HIC_SCAFFOLD_1	209095134	209095524	367		HIC_SCAFFOLD_2	74777348	74777969	265		HIC_SCAFFOLD_1	133837088	133837736	700
HIC_SCAFFOLD_1	68772178	68773815	1295		HIC_SCAFFOLD_1	91108681	91110160	710		HIC_SCAFFOLD_1	212686126	212687083	2533		HIC_SCAFFOLD_2	74778318	74779234	552		HIC_SCAFFOLD_1	133847987	133851006	1817
HIC_SCAFFOLD_1	68772178	68773815	1295		HIC_SCAFFOLD_1	91114744	91116220	350		HIC_SCAFFOLD_1	212686126	212687083	2533		HIC_SCAFFOLD_2	82050000	82050408	762		HIC_SCAFFOLD_1	133856694	133859755	1819
HIC_SCAFFOLD_1	68772178	68773815	1295		HIC_SCAFFOLD_1	91207633	91208582	725		HIC_SCAFFOLD_1	213039657	213040000	1731		HIC_SCAFFOLD_2	82091990	82092510	227		HIC_SCAFFOLD_1	133867650	133868998	855
HIC_SCAFFOLD_1	68779622	68780000	1574		HIC_SCAFFOLD_1	91207633	91208582	725		HIC_SCAFFOLD_1	213063458	213068162	3598		HIC_SCAFFOLD_2	82091990	82092510	227		HIC_SCAFFOLD_1	133879360	133880380	1993
HIC_SCAFFOLD_1	68779622	68782361	1574		HIC_SCAFFOLD_1	91207633	91208582	725		HIC_SCAFFOLD_1	213071561	213075000	4262		HIC_SCAFFOLD_2	82092626	82094347	981		HIC_SCAFFOLD_1	134119144	134120717	296
HIC_SCAFFOLD_1	68779622	68782361	1574		HIC_SCAFFOLD_1	91208916	91210292	810		HIC_SCAFFOLD_1	213315975	213318258	2031		HIC_SCAFFOLD_2	82092626	82094347	981		HIC_SCAFFOLD_1	134119144	134120717	296
HIC_SCAFFOLD_1	68784935	68785000	1240		HIC_SCAFFOLD_1	91208916	91210292	810		HIC_SCAFFOLD_1	219257506	219258673	719		HIC_SCAFFOLD_2	82605381	82605819	1302		HIC_SCAFFOLD_1	134229210	134229915	2580
HIC_SCAFFOLD_1	68784935	68785000	1240		HIC_SCAFFOLD_1	91208916	91210292	810		HIC_SCAFFOLD_1	221281075	221282274	897		HIC_SCAFFOLD_2	82605381	82605819	1302		HIC_SCAFFOLD_1	134230268	134232739	645
HIC_SCAFFOLD_1	70155000	70155305	1160		HIC_SCAFFOLD_1	91210820	91210928	4222		HIC_SCAFFOLD_1	222689418	222690907	450		HIC_SCAFFOLD_2	82605924	82606236	1302		HIC_SCAFFOLD_1	134233014	134234377	1143
HIC_SCAFFOLD_1	70156323	70157229	394		HIC_SCAFFOLD_1	91210820	91210928	4222		HIC_SCAFFOLD_1	222697499	222699115	1014		HIC_SCAFFOLD_2	82605924	82606236	1302		HIC_SCAFFOLD_1	139561443	139564556	2544
HIC_SCAFFOLD_1	70158798	70160378	1400		HIC_SCAFFOLD_1	91210820	91210928	4222		HIC_SCAFFOLD_1	224550000	224550129	512		HIC_SCAFFOLD_2	82605924	82607237	1302		HIC_SCAFFOLD_1	139569654	139572917	6027
HIC_SCAFFOLD_1	70730327	70730997	731		HIC_SCAFFOLD_1	91856367	91862574	1822		HIC_SCAFFOLD_1	225513132	225513426	988		HIC_SCAFFOLD_2	82605924	82607237	1302		HIC_SCAFFOLD_1	140296409	140298195	1147
HIC_SCAFFOLD_1	70730327	70730997	731		HIC_SCAFFOLD_1	91867476	91871125	2070		HIC_SCAFFOLD_1	225513604	225514879	988		HIC_SCAFFOLD_2	87595000	87597904	1954		HIC_SCAFFOLD_1	141907037	141907579	348
HIC_SCAFFOLD_1	70730327	70730997	731		HIC_SCAFFOLD_1	91870000	91871125	2070		HIC_SCAFFOLD_1	232412694	232414991	1718		HIC_SCAFFOLD_2	87599537	87599762	444		HIC_SCAFFOLD_1	142825996	142826877	451
HIC_SCAFFOLD_1	70815965	70817149	629		HIC_SCAFFOLD_1	96564265	96567110	2652		HIC_SCAFFOLD_1	232416790	232419240	1545		HIC_SCAFFOLD_2	87773715	87774606	247		HIC_SCAFFOLD_1	143553782	143555106	638
HIC_SCAFFOLD_1	70815965	70817149	629		HIC_SCAFFOLD_1	96565000	96567110	2652		HIC_SCAFFOLD_1	234460000	234463459	851		HIC_SCAFFOLD_2	87773715	87774606	247		HIC_SCAFFOLD_1	143553782	143555106	638
HIC_SCAFFOLD_1	70846429	70847009	239		HIC_SCAFFOLD_1	96750888	96751266	1037		HIC_SCAFFOLD_1	242784262	242786096	825		HIC_SCAFFOLD_2	87923085	87923898	7126		HIC_SCAFFOLD_1	143553782	143555106	638
HIC_SCAFFOLD_1	70849682	70850000	583		HIC_SCAFFOLD_1	96803106	96804908	237		HIC_SCAFFOLD_1	242805686	242806824	406		HIC_SCAFFOLD_2	90299074	90300000	1605		HIC_SCAFFOLD_1	143557401	143559361	691
HIC_SCAFFOLD_1	72415920	72416637	204		HIC_SCAFFOLD_1	96803106	96804908	237		HIC_SCAFFOLD_1	242812456	242813125	492		HIC_SCAFFOLD_2	90300001	90300907	1605		HIC_SCAFFOLD_1	143557401	143559361	691
HIC_SCAFFOLD_1	72415920	72416637	204		HIC_SCAFFOLD_1	96842220	96843382	604		HIC_SCAFFOLD_1	246058535	246060227	613		HIC_SCAFFOLD_2	93433347	93434349	609		HIC_SCAFFOLD_1	143557401	143559361	691
HIC_SCAFFOLD_1	72684455	72684956	1012		HIC_SCAFFOLD_1	96842220	96843382	604		HIC_SCAFFOLD_1	246079419	246084394	1755		HIC_SCAFFOLD_2	93433347	93434349	609		HIC_SCAFFOLD_1	143566758	143566808	2571
HIC_SCAFFOLD_1	74162189	74163560	606		HIC_SCAFFOLD_1	97027612	97029809	729		HIC_SCAFFOLD_1	246115274	246117959	2902		HIC_SCAFFOLD_2	100640734	100641714	428		HIC_SCAFFOLD_1	143566758	143566808	2571
HIC_SCAFFOLD_1	74166804	74173211	3058		HIC_SCAFFOLD_1	97027612	97029809	729		HIC_SCAFFOLD_1	246172731	246173537	597		HIC_SCAFFOLD_2	100640734	100641714	428		HIC_SCAFFOLD_1	143566758	143566808	2571
HIC_SCAFFOLD_1	74178574	74181091	1534		HIC_SCAFFOLD_1	97032958	97035613	1278		HIC_SCAFFOLD_1	247596281	247597457	952		HIC_SCAFFOLD_2	101458953	101459378	332		HIC_SCAFFOLD_1	143569103	143569514	2571
HIC_SCAFFOLD_1	74718277	74718945	805		HIC_SCAFFOLD_1	97032958	97035613	1278		HIC_SCAFFOLD_1	247600001	247600380	260		HIC_SCAFFOLD_2	101458953	101459378	332		HIC_SCAFFOLD_1	143569103	143569514	2571
HIC_SCAFFOLD_1	74718277	74718945	805		HIC_SCAFFOLD_1	97045233	97048839	2203		HIC_SCAFFOLD_1	247599742	247600000	260		HIC_SCAFFOLD_2	101460692	101461182	147		HIC_SCAFFOLD_1	143569103	143569514	2571
HIC_SCAFFOLD_1	74718277	74718945	805		HIC_SCAFFOLD_1	97045233	97048839	2203		HIC_SCAFFOLD_1	251566234	251567245	952		HIC_SCAFFOLD_2	101460692	101461182	147		HIC_SCAFFOLD_1	143606801	143608682	2094
HIC_SCAFFOLD_1	74800588	74801188	294		HIC_SCAFFOLD_1	97052707	97054269	1762		HIC_SCAFFOLD_1	251568279	251569032	354		HIC_SCAFFOLD_2	101464007	101467561	2988		HIC_SCAFFOLD_1	143609176	143611111	682
HIC_SCAFFOLD_1	74868687	74869138	1061		HIC_SCAFFOLD_1	97351526	97352789	1783		HIC_SCAFFOLD_1	251570443	251573910	1728		HIC_SCAFFOLD_2	101464007	101467561	2988		HIC_SCAFFOLD_1	143611921	143613974	1129
HIC_SCAFFOLD_1	74880212	74880767	713		HIC_SCAFFOLD_1	97974386	97975733	1179		HIC_SCAFFOLD_1	251570443	251573910	1728		HIC_SCAFFOLD_2	102299693	102300000	555		HIC_SCAFFOLD_1	143618948	143621310	1902
HIC_SCAFFOLD_1	74880212	74880767	713		HIC_SCAFFOLD_1	97974386	97975733	1179		HIC_SCAFFOLD_1	251576260	251577371	640		HIC_SCAFFOLD_2	102300001	102300035	555		HIC_SCAFFOLD_1	151501253	151502389	475
HIC_SCAFFOLD_1	74908605	74908839	1134		HIC_SCAFFOLD_1	97976604	97978394	1932		HIC_SCAFFOLD_1	251576260	251577371	640		HIC_SCAFFOLD_2	102299693	102300000	555		HIC_SCAFFOLD_1	151508236	151509901	750
HIC_SCAFFOLD_1	75072746	75076920	2567		HIC_SCAFFOLD_1	97976604	97978394	1932		HIC_SCAFFOLD_1	251578748	251580377	908		HIC_SCAFFOLD_2	102893116	102893580	188		HIC_SCAFFOLD_1	151511252	151514547	2755
HIC_SCAFFOLD_1	75075000	75076920	2567		HIC_SCAFFOLD_1	98002470	98004755	769		HIC_SCAFFOLD_1	251578748	251580377	908		HIC_SCAFFOLD_2	105531198	105532761	3073		HIC_SCAFFOLD_1	151517792	151518894	637
HIC_SCAFFOLD_1	75081355	75082252	389		HIC_SCAFFOLD_1	98007987	98010793	1139		HIC_SCAFFOLD_1	251580705	251584991	1358		HIC_SCAFFOLD_2	105541004	105541959	1068		HIC_SCAFFOLD_1	154120772	154120882	872
HIC_SCAFFOLD_1	75081355	75082252	389		HIC_SCAFFOLD_1	98019158	98020960	1512		HIC_SCAFFOLD_1	251580705	251584991	1358		HIC_SCAFFOLD_2	117602364	117603772	1848		HIC_SCAFFOLD_1	154121216	154122766	988
HIC_SCAFFOLD_1	75087038	75090669	1984		HIC_SCAFFOLD_1	98046448	98048719	875		HIC_SCAFFOLD_1	251597505	251598823	658		HIC_SCAFFOLD_2	140937241	140938853	5255		HIC_SCAFFOLD_1	154123253	154125805	614
HIC_SCAFFOLD_1	75087038	75090669	1984		HIC_SCAFFOLD_1	98050934	98052760	1035		HIC_SCAFFOLD_1	251597505	251598823	658		HIC_SCAFFOLD_2	140942984	140943344	5255		HIC_SCAFFOLD_1	154127086	154132163	2831
HIC_SCAFFOLD_1	75090917	75091293	123		HIC_SCAFFOLD_1	104279397	104279576	909		HIC_SCAFFOLD_1	251598967	251600000	1976		HIC_SCAFFOLD_2	140945169	140946300	5255		HIC_SCAFFOLD_1	154132835	154133891	358
HIC_SCAFFOLD_1	75090917	75091293	123		HIC_SCAFFOLD_1	106086878	106087820	7103		HIC_SCAFFOLD_1	251600001	251602250	1976		HIC_SCAFFOLD_2	146372033	146372360	2436		HIC_SCAFFOLD_1	154200001	154206939	7402
HIC_SCAFFOLD_1	75275411	75276855	960		HIC_SCAFFOLD_1	106129243	106131812	1159		HIC_SCAFFOLD_1	251598967	251600000	1976		HIC_SCAFFOLD_2	146372033	146372360	2436		HIC_SCAFFOLD_1	154199078	154200000	7402
HIC_SCAFFOLD_1	75275411	75276855	960		HIC_SCAFFOLD_1	106135077	106135980	599		HIC_SCAFFOLD_1	251600001	251602250	1976		HIC_SCAFFOLD_2	146373160	146373559	2436		HIC_SCAFFOLD_1	155181323	155181725	3085
HIC_SCAFFOLD_1	75293748	75296198	851		HIC_SCAFFOLD_1	107125827	107126333	266		HIC_SCAFFOLD_1	251602482	251609724	2165		HIC_SCAFFOLD_2	146373160	146373559	2436		HIC_SCAFFOLD_1	156087417	156087502	1473
HIC_SCAFFOLD_1	75293748	75296198	851		HIC_SCAFFOLD_1	107137605	107141381	2290		HIC_SCAFFOLD_1	251602482	251609724	2165		HIC_SCAFFOLD_2	146378948	146379245	2436		HIC_SCAFFOLD_1	156087746	156089006	777
HIC_SCAFFOLD_1	75299460	75300000	148		HIC_SCAFFOLD_1	107141716	107142492	550		HIC_SCAFFOLD_1	251613006	251616027	1726		HIC_SCAFFOLD_2	146378948	146379245	2436		HIC_SCAFFOLD_1	156173420	156174332	447
HIC_SCAFFOLD_1	75299460	75300000	148		HIC_SCAFFOLD_1	107151397	107159854	1794		HIC_SCAFFOLD_1	251613006	251616027	1726		HIC_SCAFFOLD_2	146380455	146380929	4089		HIC_SCAFFOLD_1	156173420	156174332	447
HIC_SCAFFOLD_1	75300001	75300034	148		HIC_SCAFFOLD_1	107743934	107744785	287		HIC_SCAFFOLD_1	251621961	251626938	3294		HIC_SCAFFOLD_2	146380455	146380929	4089		HIC_SCAFFOLD_1	156182640	156183900	836
HIC_SCAFFOLD_1	75300001	75300034	148		HIC_SCAFFOLD_1	107745052	107746803	1059		HIC_SCAFFOLD_1	251621961	251626938	3294		HIC_SCAFFOLD_2	146894472	146895068	439		HIC_SCAFFOLD_1	156182640	156183900	836
HIC_SCAFFOLD_1	75303264	75304690	697		HIC_SCAFFOLD_1	107943678	107943972	1290		HIC_SCAFFOLD_1	251629528	251630000	337		HIC_SCAFFOLD_2	146894472	146895068	439		HIC_SCAFFOLD_1	156406504	156407439	484
HIC_SCAFFOLD_1	75303264	75304690	697		HIC_SCAFFOLD_1	107944303	107944706	1290		HIC_SCAFFOLD_1	251629528	251630302	337		HIC_SCAFFOLD_2	150507558	150508253	450		HIC_SCAFFOLD_1	156408876	156409656	305
HIC_SCAFFOLD_1	75346311	75347410	913		HIC_SCAFFOLD_1	107954462	107955983	1458		HIC_SCAFFOLD_1	251630618	251632130	678		HIC_SCAFFOLD_2	155190956	155191566	997		HIC_SCAFFOLD_1	156461315	156461968	559
HIC_SCAFFOLD_1	75410913	75412860	678		HIC_SCAFFOLD_1	108961918	108962674	1172		HIC_SCAFFOLD_1	251636190	251638774	1501		HIC_SCAFFOLD_2	155190956	155191566	997		HIC_SCAFFOLD_1	157189438	157191014	957
HIC_SCAFFOLD_1	75449644	75450000	221		HIC_SCAFFOLD_1	108962853	108963396	1172		HIC_SCAFFOLD_1	251639889	251641525	1260		HIC_SCAFFOLD_2	155190956	155191566	997		HIC_SCAFFOLD_1	159000001	159001017	2469
HIC_SCAFFOLD_1	77709097	77709380	616		HIC_SCAFFOLD_1	112972765	112974605	932		HIC_SCAFFOLD_1	251644048	251645537	833		HIC_SCAFFOLD_2	172247722	172248172	304		HIC_SCAFFOLD_1	158999320	159000000	2469
HIC_SCAFFOLD_1	77709658	77713952	970		HIC_SCAFFOLD_1	112977035	112978774	7319		HIC_SCAFFOLD_1	251860788	251862063	698		HIC_SCAFFOLD_2	172250093	172250660	187		HIC_SCAFFOLD_1	159026396	159028233	902
HIC_SCAFFOLD_1	82053220	82053727	329		HIC_SCAFFOLD_1	112984127	112984427	7319		HIC_SCAFFOLD_1	251891902	251893104	623		HIC_SCAFFOLD_2	178319455	178319750	238		HIC_SCAFFOLD_1	159034010	159034575	136
HIC_SCAFFOLD_1	82053220	82053727	329		HIC_SCAFFOLD_1	116446409	116446874	2121		HIC_SCAFFOLD_1	252219546	252221300	1254		HIC_SCAFFOLD_2	178621617	178622283	1196		HIC_SCAFFOLD_1	159034935	159036214	447
HIC_SCAFFOLD_1	82054268	82055480	651		HIC_SCAFFOLD_1	116956244	116957377	349		HIC_SCAFFOLD_1	252219546	252221300	1254		HIC_SCAFFOLD_2	180302342	180302651	673		HIC_SCAFFOLD_1	159036926	159037943	693
HIC_SCAFFOLD_1	82054268	82055480	651		HIC_SCAFFOLD_1	116961073	116964771	3457		HIC_SCAFFOLD_1	252258916	252259599	544		HIC_SCAFFOLD_2	180744144	180744559	366		HIC_SCAFFOLD_1	159066050	159069662	2131
HIC_SCAFFOLD_1	82349223	82350581	548		HIC_SCAFFOLD_1	116967538	116975217	4270		HIC_SCAFFOLD_1	252258916	252259599	544		HIC_SCAFFOLD_2	181641772	181645333	1882		HIC_SCAFFOLD_1	159072469	159073651	521
HIC_SCAFFOLD_1	82739252	82740261	662		HIC_SCAFFOLD_1	116975843	116976889	593		HIC_SCAFFOLD_1	256766940	256769820	1696		HIC_SCAFFOLD_2	181641772	181645333	1882		HIC_SCAFFOLD_1	159076549	159077702	2818
HIC_SCAFFOLD_1	82739252	82740261	662		HIC_SCAFFOLD_1	116977342	116982918	8817		HIC_SCAFFOLD_1	256787363	256788568	640		HIC_SCAFFOLD_2	181645706	181648195	1845		HIC_SCAFFOLD_1	161155486	161156004	356
HIC_SCAFFOLD_1	82741501	82742946	589		HIC_SCAFFOLD_1	117282073	117283039	866		HIC_SCAFFOLD_1	258552102	258553546	495		HIC_SCAFFOLD_2	181645706	181648195	1845		HIC_SCAFFOLD_1	161157564	161158345	512
HIC_SCAFFOLD_1	82741501	82742946	589		HIC_SCAFFOLD_1	117640000	117640310	807		HIC_SCAFFOLD_1	258563206	258564060	598		HIC_SCAFFOLD_2	181648619	181649230	417		HIC_SCAFFOLD_1	161159863	161162598	1657
HIC_SCAFFOLD_1	83967357	83968253	793		HIC_SCAFFOLD_1	117684478	117685321	1358		HIC_SCAFFOLD_1	259081822	259082642	1265		HIC_SCAFFOLD_2	181648619	181649230	417		HIC_SCAFFOLD_1	161162969	161165239	1226
HIC_SCAFFOLD_1	84201071	84202591	1637		HIC_SCAFFOLD_1	119425965	119428086	550		HIC_SCAFFOLD_1	259137603	259139262	506		HIC_SCAFFOLD_2	181655242	181655652	235		HIC_SCAFFOLD_1	161167041	161169675	1676
HIC_SCAFFOLD_1	84238590	84239157	640		HIC_SCAFFOLD_1	119428337	119434069	1846		HIC_SCAFFOLD_1	266703774	266707214	2064		HIC_SCAFFOLD_2	181655242	181655652	235		HIC_SCAFFOLD_1	161563124	161564976	1657
HIC_SCAFFOLD_1	84259939	84260860	3311		HIC_SCAFFOLD_1	119482762	119483389	2138		HIC_SCAFFOLD_1	266712439	266716669	945		HIC_SCAFFOLD_2	182522322	182522718	1264		HIC_SCAFFOLD_1	161563124	161564976	1657
HIC_SCAFFOLD_1	84427096	84427532	540		HIC_SCAFFOLD_1	119483828	119484290	2138		HIC_SCAFFOLD_1	266721754	266723270	446		HIC_SCAFFOLD_2	184069067	184070711	1013		HIC_SCAFFOLD_1	161632848	161634149	1569
HIC_SCAFFOLD_1	85731065	85731671	331		HIC_SCAFFOLD_1	119682610	119683864	436		HIC_SCAFFOLD_1	266723997	266728756	3104		HIC_SCAFFOLD_2	186055061	186055721	417		HIC_SCAFFOLD_1	161652924	161655649	1669
HIC_SCAFFOLD_1	88707695	88708699	902		HIC_SCAFFOLD_1	122286469	122287087	2387		HIC_SCAFFOLD_1	275832741	275833703	796		HIC_SCAFFOLD_3	13651911	13652665	229		HIC_SCAFFOLD_1	161656121	161658780	600
HIC_SCAFFOLD_1	88719058	88719842	566		HIC_SCAFFOLD_1	122300836	122301664	515		HIC_SCAFFOLD_1	275947416	275947944	397		HIC_SCAFFOLD_3	14188607	14189714	7242		HIC_SCAFFOLD_1	161659978	161661005	452
HIC_SCAFFOLD_1	88985632	88986204	867		HIC_SCAFFOLD_1	122300836	122301664	515		HIC_SCAFFOLD_2	1060042	1060606	476		HIC_SCAFFOLD_3	14188607	14189714	7242		HIC_SCAFFOLD_1	162687015	162688372	2472
HIC_SCAFFOLD_1	88985632	88986204	867		HIC_SCAFFOLD_1	122331726	122333270	1180		HIC_SCAFFOLD_2	1865187	1865484	879		HIC_SCAFFOLD_3	17002176	17003530	1635		HIC_SCAFFOLD_1	169343041	169343434	1053
HIC_SCAFFOLD_1	90537392	90538234	453		HIC_SCAFFOLD_1	122331726	122333270	1180		HIC_SCAFFOLD_2	2010904	2012142	555		HIC_SCAFFOLD_3	17002176	17003530	1635		HIC_SCAFFOLD_1	169972253	169973003	416
HIC_SCAFFOLD_1	90991737	90992658	1079		HIC_SCAFFOLD_1	122630000	122631564	743		HIC_SCAFFOLD_2	2012358	2013232	577		HIC_SCAFFOLD_3	17027618	17031479	4081		HIC_SCAFFOLD_1	169973491	169977710	1937
HIC_SCAFFOLD_1	91018671	91019302	295		HIC_SCAFFOLD_1	122631801	122632308	182		HIC_SCAFFOLD_2	4050001	4050770	821		HIC_SCAFFOLD_3	17027618	17031479	4081		HIC_SCAFFOLD_1	169978391	169980216	802
HIC_SCAFFOLD_1	91018671	91019302	295		HIC_SCAFFOLD_1	123477659	123481208	3925		HIC_SCAFFOLD_2	7541021	7543808	3821		HIC_SCAFFOLD_3	17053095	17054337	11722		HIC_SCAFFOLD_1	170014745	170016616	1109
HIC_SCAFFOLD_1	91021408	91022280	306		HIC_SCAFFOLD_1	123477659	123481208	3925		HIC_SCAFFOLD_2	8129409	8131901	1352		HIC_SCAFFOLD_3	17053095	17054337	11722		HIC_SCAFFOLD_1	173080072	173081283	970
HIC_SCAFFOLD_1	91021408	91022280	306		HIC_SCAFFOLD_1	124067519	124068663	454		HIC_SCAFFOLD_2	10069324	10071463	1079		HIC_SCAFFOLD_3	17086391	17086975	4264		HIC_SCAFFOLD_1	173081561	173082954	311
HIC_SCAFFOLD_1	91022672	91022881	160		HIC_SCAFFOLD_1	124776523	124777158	348		HIC_SCAFFOLD_2	10073491	10076391	1384		HIC_SCAFFOLD_3	17087447	17090000	330		HIC_SCAFFOLD_1	173087458	173087875	201
HIC_SCAFFOLD_1	91022672	91022881	160		HIC_SCAFFOLD_1	124778700	124780224	708		HIC_SCAFFOLD_2	10078378	10079075	455		HIC_SCAFFOLD_3	17150000	17151247	605		HIC_SCAFFOLD_1	173088441	173089136	398
HIC_SCAFFOLD_1	91528011	91529462	865		HIC_SCAFFOLD_1	124793712	124796141	1123		HIC_SCAFFOLD_2	10202408	10204267	936		HIC_SCAFFOLD_3	18080000	18080878	6532		HIC_SCAFFOLD_1	173104298	173105901	954
HIC_SCAFFOLD_1	91855420	91855940	395		HIC_SCAFFOLD_1	124857423	124870185	9960		HIC_SCAFFOLD_2	11172270	11173677	1042		HIC_SCAFFOLD_3	19270000	19272478	5135		HIC_SCAFFOLD_1	173218900	173222354	3891
HIC_SCAFFOLD_1	91856154	91864717	3547		HIC_SCAFFOLD_1	125435780	125436977	3555		HIC_SCAFFOLD_2	11182962	11187743	2148		HIC_SCAFFOLD_3	19286949	19289548	11688		HIC_SCAFFOLD_1	173224128	173228828	3891
HIC_SCAFFOLD_1	91865085	91871063	4388		HIC_SCAFFOLD_1	125596645	125597845	406		HIC_SCAFFOLD_2	11187105	11187743	2148		HIC_SCAFFOLD_3	19290279	19298603	11688		HIC_SCAFFOLD_1	173554837	173555919	873
HIC_SCAFFOLD_1	96232449	96232659	158		HIC_SCAFFOLD_1	125604244	125606836	893		HIC_SCAFFOLD_2	12148865	12152383	2531		HIC_SCAFFOLD_3	19298819	19300000	892		HIC_SCAFFOLD_1	173556655	173557587	543
HIC_SCAFFOLD_1	96232449	96232659	158		HIC_SCAFFOLD_1	125699055	125699902	169		HIC_SCAFFOLD_2	12154144	12156983	875		HIC_SCAFFOLD_3	19300001	19301540	892		HIC_SCAFFOLD_1	173577257	173578674	910
HIC_SCAFFOLD_1	96564265	96567110	2699		HIC_SCAFFOLD_1	130280000	130281204	1693		HIC_SCAFFOLD_2	12157554	12158736	741		HIC_SCAFFOLD_3	19945306	19945856	2084		HIC_SCAFFOLD_1	173584055	173587244	2604
HIC_SCAFFOLD_1	96565000	96567110	2699		HIC_SCAFFOLD_1	130299165	130299609	116		HIC_SCAFFOLD_2	12166664	12168172	846		HIC_SCAFFOLD_3	19951350	19952230	341		HIC_SCAFFOLD_1	173600001	173600849	711
HIC_SCAFFOLD_1	96750888	96751266	1061		HIC_SCAFFOLD_1	130302941	130304157	1290		HIC_SCAFFOLD_2	12218195	12221780	1652		HIC_SCAFFOLD_3	19954109	19954980	48		HIC_SCAFFOLD_1	173599439	173600000	711
HIC_SCAFFOLD_1	96750888	96751266	1061		HIC_SCAFFOLD_1	130343694	130347746	2931		HIC_SCAFFOLD_2	12218195	12221780	1652		HIC_SCAFFOLD_3	19978446	19980325	1303		HIC_SCAFFOLD_1	173602072	173602604	297
HIC_SCAFFOLD_1	97033014	97035310	1284		HIC_SCAFFOLD_1	130407120	130408316	476		HIC_SCAFFOLD_2	17161861	17162631	261		HIC_SCAFFOLD_3	44426747	44427099	737		HIC_SCAFFOLD_1	173606755	173612958	4394
HIC_SCAFFOLD_1	97033014	97035310	1284		HIC_SCAFFOLD_1	130409299	130414672	3379		HIC_SCAFFOLD_2	17178296	17180091	987		HIC_SCAFFOLD_3	49865889	49866809	330		HIC_SCAFFOLD_1	173617607	173620000	2734
HIC_SCAFFOLD_1	97045344	97048796	1874		HIC_SCAFFOLD_1	132460000	132460143	427		HIC_SCAFFOLD_2	17192167	17194349	1290		HIC_SCAFFOLD_3	49865889	49866809	330		HIC_SCAFFOLD_1	178700001	178700743	1513
HIC_SCAFFOLD_1	97052442	97054269	2010		HIC_SCAFFOLD_1	132462276	132463725	825		HIC_SCAFFOLD_2	17817629	17818351	297		HIC_SCAFFOLD_3	49865889	49866809	330		HIC_SCAFFOLD_1	178698763	178700000	1513
HIC_SCAFFOLD_1	97351526	97351981	1365		HIC_SCAFFOLD_1	132498529	132500000	1934		HIC_SCAFFOLD_2	17837930	17838426	221		HIC_SCAFFOLD_3	52417750	52419503	2194		HIC_SCAFFOLD_1	179979963	180000000	9996
HIC_SCAFFOLD_1	97973977	97974591	468		HIC_SCAFFOLD_1	132500001	132501508	1934		HIC_SCAFFOLD_2	20525695	20526206	2350		HIC_SCAFFOLD_3	52795867	52798609	2386		HIC_SCAFFOLD_1	184716486	184718567	1025
HIC_SCAFFOLD_1	97973977	97974591	468		HIC_SCAFFOLD_1	133132031	133132620	331		HIC_SCAFFOLD_2	20529629	20529822	142		HIC_SCAFFOLD_3	52795867	52798609	2386		HIC_SCAFFOLD_1	184716486	184718567	1025
HIC_SCAFFOLD_1	97975125	97975725	264		HIC_SCAFFOLD_1	133229505	133230366	1290		HIC_SCAFFOLD_2	22329872	22330000	706		HIC_SCAFFOLD_3	52799267	52800000	896		HIC_SCAFFOLD_1	189526129	189528643	3751
HIC_SCAFFOLD_1	97975125	97975725	264		HIC_SCAFFOLD_1	134030214	134033117	1955		HIC_SCAFFOLD_2	25067371	25068831	1808		HIC_SCAFFOLD_3	52799267	52800000	896		HIC_SCAFFOLD_1	196082837	196083679	1826
HIC_SCAFFOLD_1	97976586	97978394	1966		HIC_SCAFFOLD_1	134035702	134037101	1078		HIC_SCAFFOLD_2	26069827	26074928	3477		HIC_SCAFFOLD_3	52800001	52800656	896		HIC_SCAFFOLD_1	196084084	196089089	1360
HIC_SCAFFOLD_1	97976586	97978394	1966		HIC_SCAFFOLD_1	134037443	134041487	2307		HIC_SCAFFOLD_2	27800001	27800009	778		HIC_SCAFFOLD_3	52824556	52826387	1352		HIC_SCAFFOLD_1	196089473	196090767	724
HIC_SCAFFOLD_1	98008767	98010474	414		HIC_SCAFFOLD_1	134152395	134156652	1666		HIC_SCAFFOLD_2	27800305	27801279	259		HIC_SCAFFOLD_3	52826696	52827511	286		HIC_SCAFFOLD_1	196113481	196118992	3019
HIC_SCAFFOLD_1	98018846	98020960	1823		HIC_SCAFFOLD_1	134152395	134156652	1666		HIC_SCAFFOLD_2	28317067	28319406	896		HIC_SCAFFOLD_3	53846102	53846307	1811		HIC_SCAFFOLD_1	196119906	196125000	13471
HIC_SCAFFOLD_1	98044799	98045384	264		HIC_SCAFFOLD_1	134157200	134160039	6811		HIC_SCAFFOLD_2	28356167	28357549	1037		HIC_SCAFFOLD_3	53850359	53851193	351		HIC_SCAFFOLD_1	203502374	203503429	2921
HIC_SCAFFOLD_1	98046754	98049194	918		HIC_SCAFFOLD_1	134157200	134160039	6811		HIC_SCAFFOLD_2	28373808	28374249	1326		HIC_SCAFFOLD_3	63087778	63088928	571		HIC_SCAFFOLD_1	203504379	203505640	249
HIC_SCAFFOLD_1	98050753	98053436	1145		HIC_SCAFFOLD_1	134246499	134247730	1009		HIC_SCAFFOLD_2	28712634	28716770	3442		HIC_SCAFFOLD_3	63090915	63091317	852		HIC_SCAFFOLD_1	203505910	203506946	729
HIC_SCAFFOLD_1	104279227	104279576	1303		HIC_SCAFFOLD_1	135137316	135138461	706		HIC_SCAFFOLD_2	29811970	29812138	771		HIC_SCAFFOLD_3	68475852	68476575	1903		HIC_SCAFFOLD_1	203507255	203509018	1103
HIC_SCAFFOLD_1	106086878	106087820	7745		HIC_SCAFFOLD_1	135138765	135141821	1238		HIC_SCAFFOLD_2	29819523	29825672	1226		HIC_SCAFFOLD_3	68739584	68739962	464		HIC_SCAFFOLD_1	203509499	203512161	1379
HIC_SCAFFOLD_1	106129201	106131795	1374		HIC_SCAFFOLD_1	135153817	135156713	2638		HIC_SCAFFOLD_2	29826187	29834706	1878		HIC_SCAFFOLD_3	75333153	75333931	1998		HIC_SCAFFOLD_1	203512623	203516567	1826
HIC_SCAFFOLD_1	106178904	106179598	277		HIC_SCAFFOLD_1	136541303	136542238	498		HIC_SCAFFOLD_2	29830000	29834706	1878		HIC_SCAFFOLD_3	75333153	75333931	1998		HIC_SCAFFOLD_1	204755606	204755996	1370
HIC_SCAFFOLD_1	106178904	106179598	277		HIC_SCAFFOLD_1	136552940	136555368	1785		HIC_SCAFFOLD_2	29834961	29837460	975		HIC_SCAFFOLD_3	77196170	77197676	1510		HIC_SCAFFOLD_1	205772697	205773308	333
HIC_SCAFFOLD_1	106179715	106179778	628		HIC_SCAFFOLD_1	136560132	136563426	2415		HIC_SCAFFOLD_2	29834961	29837460	975		HIC_SCAFFOLD_3	77196170	77197676	1510		HIC_SCAFFOLD_1	205775987	205777344	332
HIC_SCAFFOLD_1	106179715	106179778	628		HIC_SCAFFOLD_1	136582494	136583742	352		HIC_SCAFFOLD_2	29837983	29839539	7778		HIC_SCAFFOLD_3	77410091	77411210	907		HIC_SCAFFOLD_1	205782279	205782836	284
HIC_SCAFFOLD_1	107125838	107126697	422		HIC_SCAFFOLD_1	136588514	136591734	1792		HIC_SCAFFOLD_2	29837983	29839539	7778		HIC_SCAFFOLD_3	79390739	79391999	960		HIC_SCAFFOLD_1	205790652	205791349	924
HIC_SCAFFOLD_1	107131197	107132007	280		HIC_SCAFFOLD_1	136592203	136600000	2717		HIC_SCAFFOLD_2	30167692	30170125	1673		HIC_SCAFFOLD_3	79393295	79394232	95		HIC_SCAFFOLD_1	206263997	206266664	7834
HIC_SCAFFOLD_1	107137385	107141321	2499		HIC_SCAFFOLD_1	139541167	139541850	2964		HIC_SCAFFOLD_2	30170167	30173251	4109		HIC_SCAFFOLD_3	86177148	86177567	646		HIC_SCAFFOLD_1	206263997	206266664	7834
HIC_SCAFFOLD_1	107151939	107159854	4738		HIC_SCAFFOLD_1	139550711	139551813	545		HIC_SCAFFOLD_2	42925980	42926833	585		HIC_SCAFFOLD_3	102167815	102168118	527		HIC_SCAFFOLD_1	206268637	206270730	959
HIC_SCAFFOLD_1	107684608	107685126	795		HIC_SCAFFOLD_1	140532550	140535128	1255		HIC_SCAFFOLD_2	42978533	42979508	554		HIC_SCAFFOLD_3	102167815	102168118	527		HIC_SCAFFOLD_1	206268637	206270730	959
HIC_SCAFFOLD_1	107745112	107746715	1308		HIC_SCAFFOLD_1	140532550	140535128	1255		HIC_SCAFFOLD_2	42978533	42979508	554		HIC_SCAFFOLD_3	107783475	107785083	1227		HIC_SCAFFOLD_1	206278451	206280383	567
HIC_SCAFFOLD_1	107745112	107746715	1308		HIC_SCAFFOLD_1	140532550	140535128	1255		HIC_SCAFFOLD_2	42979778	42980422	318		HIC_SCAFFOLD_3	108866882	108869409	1937		HIC_SCAFFOLD_1	206278451	206280383	567
HIC_SCAFFOLD_1	107851774	107852293	369		HIC_SCAFFOLD_1	140774136	140777669	1374		HIC_SCAFFOLD_2	42979778	42980422	318		HIC_SCAFFOLD_3	108869648	108870370	413		HIC_SCAFFOLD_1	206281251	206282312	453
HIC_SCAFFOLD_1	107918395	107918787	81		HIC_SCAFFOLD_1	140784895	140785323	210		HIC_SCAFFOLD_2	46265973	46267712	1949		HIC_SCAFFOLD_3	110009530	110009707	858		HIC_SCAFFOLD_1	206281251	206282312	453
HIC_SCAFFOLD_1	107943678	107943972	809		HIC_SCAFFOLD_1	140786338	140787213	658		HIC_SCAFFOLD_2	46712152	46713536	1213		HIC_SCAFFOLD_3	130947562	130948403	724		HIC_SCAFFOLD_1	206285630	206286228	301
HIC_SCAFFOLD_1	107944303	107944691	809		HIC_SCAFFOLD_1	140788391	140790581	1944		HIC_SCAFFOLD_2	51424117	51425524	976		HIC_SCAFFOLD_3	130947562	130948403	724		HIC_SCAFFOLD_1	206285630	206286228	301
HIC_SCAFFOLD_1	107954494	107955983	1414		HIC_SCAFFOLD_1	140790888	140791809	349		HIC_SCAFFOLD_2	51425835	51429020	2042		HIC_SCAFFOLD_3	135094302	135096688	2341		HIC_SCAFFOLD_1	206287160	206288202	749
HIC_SCAFFOLD_1	108010666	108011006	476		HIC_SCAFFOLD_1	140792638	140793505	595		HIC_SCAFFOLD_2	53097326	53097349	500		HIC_SCAFFOLD_3	140550868	140552448	216		HIC_SCAFFOLD_1	206287160	206288202	749
HIC_SCAFFOLD_1	108010666	108011006	476		HIC_SCAFFOLD_1	140800001	140802286	3234		HIC_SCAFFOLD_2	54347496	54351362	2081		HIC_SCAFFOLD_3	140550868	140552448	216		HIC_SCAFFOLD_1	206288637	206289601	395
HIC_SCAFFOLD_1	108039118	108039997	824		HIC_SCAFFOLD_1	140793846	140800000	3234		HIC_SCAFFOLD_2	54355990	54356860	447		HIC_SCAFFOLD_3	140553138	140553538	205		HIC_SCAFFOLD_1	206288637	206289601	395
HIC_SCAFFOLD_1	108118221	108118966	748		HIC_SCAFFOLD_1	140803202	140804085	183		HIC_SCAFFOLD_2	54358802	54360000	3375		HIC_SCAFFOLD_3	140553138	140553538	205		HIC_SCAFFOLD_1	206289812	206291021	503
HIC_SCAFFOLD_1	108700133	108700720	402		HIC_SCAFFOLD_1	140815414	140817659	1389		HIC_SCAFFOLD_2	55942635	55950744	5496		HIC_SCAFFOLD_3	140559085	140560423	894		HIC_SCAFFOLD_1	206289812	206291021	503
HIC_SCAFFOLD_1	108717771	108719128	1056		HIC_SCAFFOLD_1	141792058	141793737	1021		HIC_SCAFFOLD_2	55942635	55950744	5496		HIC_SCAFFOLD_3	140559085	140560423	894		HIC_SCAFFOLD_1	206291754	206292590	348
HIC_SCAFFOLD_1	108962024	108962674	1143		HIC_SCAFFOLD_1	143534094	143536018	1862		HIC_SCAFFOLD_2	60719950	60720000	1109		HIC_SCAFFOLD_3	143333417	143334376	2149		HIC_SCAFFOLD_1	206291754	206292590	348
HIC_SCAFFOLD_1	108962853	108963396	1143		HIC_SCAFFOLD_1	143534094	143536018	1862		HIC_SCAFFOLD_2	61295593	61300000	3263		HIC_SCAFFOLD_3	143334596	143335979	115		HIC_SCAFFOLD_1	206294775	206295849	409
HIC_SCAFFOLD_1	108968604	108969018	475		HIC_SCAFFOLD_1	143534094	143536018	1862		HIC_SCAFFOLD_2	61295593	61300000	3263		HIC_SCAFFOLD_3	143336377	143338906	1671		HIC_SCAFFOLD_1	206294775	206295849	409
HIC_SCAFFOLD_1	112973143	112974355	556		HIC_SCAFFOLD_1	144593503	144595457	1277		HIC_SCAFFOLD_2	61300001	61300550	3263		HIC_SCAFFOLD_3	143413104	143413692	1672		HIC_SCAFFOLD_1	206299970	206300000	959
HIC_SCAFFOLD_1	112973143	112974355	556		HIC_SCAFFOLD_1	144602163	144602989	596		HIC_SCAFFOLD_2	61300653	61302996	1626		HIC_SCAFFOLD_3	143414406	143419127	1672		HIC_SCAFFOLD_1	206299970	206300000	959
HIC_SCAFFOLD_1	112978123	112978774	1878		HIC_SCAFFOLD_1	144609104	144611040	1650		HIC_SCAFFOLD_2	61304104	61304664	146		HIC_SCAFFOLD_3	147175293	147177540	1188		HIC_SCAFFOLD_1	206300001	206302144	959
HIC_SCAFFOLD_1	112978123	112978774	1878		HIC_SCAFFOLD_1	145598672	145599140	594		HIC_SCAFFOLD_2	61305649	61307673	749		HIC_SCAFFOLD_3	147175293	147177540	1188		HIC_SCAFFOLD_1	207104636	207107154	3330
HIC_SCAFFOLD_1	112984127	112984427	2395		HIC_SCAFFOLD_1	147138473	147139037	1842		HIC_SCAFFOLD_2	61309819	61309881	1249		HIC_SCAFFOLD_3	147212042	147213020	1060		HIC_SCAFFOLD_1	216087004	216087310	2071
HIC_SCAFFOLD_1	113138092	113138919	313		HIC_SCAFFOLD_1	147138473	147139037	1842		HIC_SCAFFOLD_2	61500479	61501039	945		HIC_SCAFFOLD_3	147212042	147213020	1060		HIC_SCAFFOLD_1	216291959	216294763	1594
HIC_SCAFFOLD_1	114168323	114168790	282		HIC_SCAFFOLD_1	147139788	147140784	1842		HIC_SCAFFOLD_2	61508380	61510333	880		HIC_SCAFFOLD_3	152837742	152838967	337		HIC_SCAFFOLD_1	219197972	219198441	731
HIC_SCAFFOLD_1	114168323	114168790	282		HIC_SCAFFOLD_1	147139788	147140784	1842		HIC_SCAFFOLD_2	61577911	61582503	579		HIC_SCAFFOLD_3	152837742	152838967	337		HIC_SCAFFOLD_1	224459180	224462789	2176
HIC_SCAFFOLD_1	114168323	114168790	282		HIC_SCAFFOLD_1	147197669	147199929	1570		HIC_SCAFFOLD_2	61594079	61594863	1089		HIC_SCAFFOLD_3	153177940	153179495	811		HIC_SCAFFOLD_1	224463160	224464098	504
HIC_SCAFFOLD_1	116110352	116111477	1023		HIC_SCAFFOLD_1	148270000	148270066	175		HIC_SCAFFOLD_2	61597494	61599318	776		HIC_SCAFFOLD_3	156785600	156787034	6710		HIC_SCAFFOLD_1	224464873	224465830	196
HIC_SCAFFOLD_1	116822952	116824130	1015		HIC_SCAFFOLD_1	148272615	148273483	1264		HIC_SCAFFOLD_2	61609771	61609815	1783		HIC_SCAFFOLD_3	156785600	156787034	6710		HIC_SCAFFOLD_1	224466447	224467111	294
HIC_SCAFFOLD_1	116962163	116964714	1950		HIC_SCAFFOLD_1	148465000	148466712	270		HIC_SCAFFOLD_2	61625115	61625644	457		HIC_SCAFFOLD_3	156785600	156787034	6710		HIC_SCAFFOLD_1	224473454	224473924	294
HIC_SCAFFOLD_1	116962163	116964714	1950		HIC_SCAFFOLD_1	148467375	148468422	755		HIC_SCAFFOLD_2	61672626	61673289	916		HIC_SCAFFOLD_3	163219689	163220095	159		HIC_SCAFFOLD_1	224677333	224680738	1950
HIC_SCAFFOLD_1	116967530	116974375	5329		HIC_SCAFFOLD_1	148470660	148471981	1360		HIC_SCAFFOLD_2	61672626	61673289	916		HIC_SCAFFOLD_3	172043451	172044196	368		HIC_SCAFFOLD_1	224681019	224682591	607
HIC_SCAFFOLD_1	116967530	116974375	5329		HIC_SCAFFOLD_1	148943243	148944073	494		HIC_SCAFFOLD_2	61673861	61675346	916		HIC_SCAFFOLD_4	4002900	4009073	2806		HIC_SCAFFOLD_1	224683855	224685569	567
HIC_SCAFFOLD_1	116977101	116982918	5773		HIC_SCAFFOLD_1	148951445	148952657	597		HIC_SCAFFOLD_2	61673861	61675346	916		HIC_SCAFFOLD_4	4005000	4009073	2806		HIC_SCAFFOLD_1	231981046	231981806	266
HIC_SCAFFOLD_1	116977101	116982918	5773		HIC_SCAFFOLD_1	148953901	148955169	1061		HIC_SCAFFOLD_2	61821698	61822855	747		HIC_SCAFFOLD_4	4009443	4010489	406		HIC_SCAFFOLD_1	231985879	231986535	219
HIC_SCAFFOLD_1	117282073	117283007	714		HIC_SCAFFOLD_1	149013892	149014111	860		HIC_SCAFFOLD_2	61821698	61822855	747		HIC_SCAFFOLD_4	4009443	4010489	406		HIC_SCAFFOLD_1	232541783	232544177	2435
HIC_SCAFFOLD_1	117531663	117532493	951		HIC_SCAFFOLD_1	150709760	150710829	789		HIC_SCAFFOLD_2	61870669	61870851	1056		HIC_SCAFFOLD_4	4036955	4037553	983		HIC_SCAFFOLD_1	232556643	232557387	251
HIC_SCAFFOLD_1	117550777	117551505	608		HIC_SCAFFOLD_1	150721164	150722072	470		HIC_SCAFFOLD_2	61875819	61876955	847		HIC_SCAFFOLD_4	4036955	4037553	983		HIC_SCAFFOLD_1	232558004	232559369	531
HIC_SCAFFOLD_1	117557912	117558854	416		HIC_SCAFFOLD_1	150722529	150722962	130		HIC_SCAFFOLD_2	61917965	61918570	1471		HIC_SCAFFOLD_4	8752446	8753556	790		HIC_SCAFFOLD_1	232584513	232586094	1893
HIC_SCAFFOLD_1	117640000	117640064	2030		HIC_SCAFFOLD_1	150725045	150726317	381		HIC_SCAFFOLD_2	61925806	61926995	291		HIC_SCAFFOLD_4	8752446	8753556	790		HIC_SCAFFOLD_1	232590822	232592163	1335
HIC_SCAFFOLD_1	117640000	117640064	2030		HIC_SCAFFOLD_1	151103121	151104937	1163		HIC_SCAFFOLD_2	61928167	61930667	2057		HIC_SCAFFOLD_4	8752446	8753556	790		HIC_SCAFFOLD_1	242649245	242650211	1453
HIC_SCAFFOLD_1	117684478	117685321	1468		HIC_SCAFFOLD_1	151108256	151109484	703		HIC_SCAFFOLD_2	61931073	61931344	507		HIC_SCAFFOLD_4	12873862	12874489	520		HIC_SCAFFOLD_1	242651016	242651227	258
HIC_SCAFFOLD_1	118341111	118341495	127		HIC_SCAFFOLD_1	151226821	151228344	754		HIC_SCAFFOLD_2	61982904	61985615	950		HIC_SCAFFOLD_4	12873862	12874489	520		HIC_SCAFFOLD_1	242784262	242786173	2257
HIC_SCAFFOLD_1	118642021	118643437	295		HIC_SCAFFOLD_1	151229661	151230567	439		HIC_SCAFFOLD_2	61987055	61987251	1745		HIC_SCAFFOLD_4	12874715	12876006	1189		HIC_SCAFFOLD_1	242804086	242804917	607
HIC_SCAFFOLD_1	118658895	118660044	929		HIC_SCAFFOLD_1	151232005	151232140	343		HIC_SCAFFOLD_2	62550377	62552233	531		HIC_SCAFFOLD_4	12874715	12876006	1189		HIC_SCAFFOLD_1	242804086	242804917	607
HIC_SCAFFOLD_1	118661570	118663173	631		HIC_SCAFFOLD_1	151402923	151408445	5573		HIC_SCAFFOLD_2	62769519	62770241	763		HIC_SCAFFOLD_4	12879159	12879572	185		HIC_SCAFFOLD_1	242807639	242808516	482
HIC_SCAFFOLD_1	118663768	118664349	479		HIC_SCAFFOLD_1	152065350	152066264	461		HIC_SCAFFOLD_2	62818911	62819815	446		HIC_SCAFFOLD_4	12879159	12879572	185		HIC_SCAFFOLD_1	242807639	242808516	482
HIC_SCAFFOLD_1	118666874	118667789	1389		HIC_SCAFFOLD_1	152066499	152070451	2413		HIC_SCAFFOLD_2	62875032	62875607	1122		HIC_SCAFFOLD_4	12881579	12882380	290		HIC_SCAFFOLD_1	242821698	242822914	714
HIC_SCAFFOLD_1	118686364	118687773	641		HIC_SCAFFOLD_1	152268150	152269161	849		HIC_SCAFFOLD_2	62906324	62906823	1878		HIC_SCAFFOLD_4	12881579	12882380	290		HIC_SCAFFOLD_1	242821698	242822914	714
HIC_SCAFFOLD_1	118690050	118690552	1013		HIC_SCAFFOLD_1	152684204	152685409	784		HIC_SCAFFOLD_2	62929653	62932761	1864		HIC_SCAFFOLD_4	21124807	21125000	251		HIC_SCAFFOLD_1	243376436	243377684	1566
HIC_SCAFFOLD_1	118752831	118753438	516		HIC_SCAFFOLD_1	152691462	152692041	356		HIC_SCAFFOLD_2	62997941	62998635	875		HIC_SCAFFOLD_4	29353464	29355306	3814		HIC_SCAFFOLD_1	244011472	244016316	3489
HIC_SCAFFOLD_1	118756001	118756152	740		HIC_SCAFFOLD_1	152702735	152703644	367		HIC_SCAFFOLD_2	63231872	63232878	462		HIC_SCAFFOLD_4	37137926	37138715	1053		HIC_SCAFFOLD_1	244011472	244016316	3489
HIC_SCAFFOLD_1	119665085	119666929	473		HIC_SCAFFOLD_1	152709498	152711576	854		HIC_SCAFFOLD_2	63250923	63252858	1134		HIC_SCAFFOLD_4	41615903	41617261	486		HIC_SCAFFOLD_1	244375000	244377075	1814
HIC_SCAFFOLD_1	120879775	120880244	1090		HIC_SCAFFOLD_1	152712619	152718273	1602		HIC_SCAFFOLD_2	63256544	63257991	1357		HIC_SCAFFOLD_4	42065008	42066631	1300		HIC_SCAFFOLD_1	244374556	244377075	1814
HIC_SCAFFOLD_1	120885663	120886585	152		HIC_SCAFFOLD_1	152720455	152722431	1149		HIC_SCAFFOLD_2	63282362	63283515	548		HIC_SCAFFOLD_4	42066828	42067855	574		HIC_SCAFFOLD_1	244378353	244380780	1297
HIC_SCAFFOLD_1	120934322	120935002	377		HIC_SCAFFOLD_1	154221458	154223052	1604		HIC_SCAFFOLD_2	63296660	63297853	802		HIC_SCAFFOLD_4	42070440	42071539	584		HIC_SCAFFOLD_1	244378353	244380780	1297
HIC_SCAFFOLD_1	120934322	120935002	377		HIC_SCAFFOLD_1	156099184	156099801	997		HIC_SCAFFOLD_2	64952808	64952811	1135		HIC_SCAFFOLD_4	88021380	88022860	1127		HIC_SCAFFOLD_1	244383332	244386679	1276
HIC_SCAFFOLD_1	120934322	120935002	377		HIC_SCAFFOLD_1	156100737	156101546	997		HIC_SCAFFOLD_2	64973757	64974536	1088		HIC_SCAFFOLD_4	88021380	88022860	1127		HIC_SCAFFOLD_1	244383332	244386679	1276
HIC_SCAFFOLD_1	121189565	121189946	928		HIC_SCAFFOLD_1	156399439	156400000	797		HIC_SCAFFOLD_2	64990764	64990998	488		HIC_SCAFFOLD_4	89056712	89058425	5817		HIC_SCAFFOLD_1	244387094	244389302	1303
HIC_SCAFFOLD_1	121189565	121189946	928		HIC_SCAFFOLD_1	156400001	156401279	797		HIC_SCAFFOLD_2	65050284	65050542	2006		HIC_SCAFFOLD_4	89056712	89058425	5817		HIC_SCAFFOLD_1	244387094	244389302	1303
HIC_SCAFFOLD_1	121197702	121199361	569		HIC_SCAFFOLD_1	156519373	156520331	1441		HIC_SCAFFOLD_2	65061507	65062264	3982		HIC_SCAFFOLD_4	89065395	89065866	1871		HIC_SCAFFOLD_1	244429642	244432534	1362
HIC_SCAFFOLD_1	121682166	121682502	230		HIC_SCAFFOLD_1	156520635	156521627	1441		HIC_SCAFFOLD_2	65096966	65098799	535		HIC_SCAFFOLD_4	89065395	89065866	1871		HIC_SCAFFOLD_1	244441674	244444111	1697
HIC_SCAFFOLD_1	122286469	122287087	2137		HIC_SCAFFOLD_1	156879091	156880000	1749		HIC_SCAFFOLD_2	65136012	65137354	1220		HIC_SCAFFOLD_4	89065395	89065866	1871		HIC_SCAFFOLD_1	244600001	244602273	1318
HIC_SCAFFOLD_1	122286469	122287087	2137		HIC_SCAFFOLD_1	157191395	157192033	736		HIC_SCAFFOLD_2	65136012	65137354	1220		HIC_SCAFFOLD_4	89069814	89071729	485		HIC_SCAFFOLD_1	244599517	244600000	1318
HIC_SCAFFOLD_1	122300836	122301656	479		HIC_SCAFFOLD_1	158361787	158362629	366		HIC_SCAFFOLD_2	65142929	65143401	1057		HIC_SCAFFOLD_4	89069814	89071729	485		HIC_SCAFFOLD_1	244602489	244605264	610
HIC_SCAFFOLD_1	122300836	122301656	479		HIC_SCAFFOLD_1	158362910	158363795	419		HIC_SCAFFOLD_2	65142929	65143401	1057		HIC_SCAFFOLD_4	89069814	89071729	485		HIC_SCAFFOLD_1	244609638	244610000	441
HIC_SCAFFOLD_1	122300836	122301656	479		HIC_SCAFFOLD_1	158364548	158370213	5151		HIC_SCAFFOLD_2	65165342	65166857	205		HIC_SCAFFOLD_4	89084437	89085870	3054		HIC_SCAFFOLD_1	244895738	244896088	399
HIC_SCAFFOLD_1	122329543	122330000	3557		HIC_SCAFFOLD_1	158870000	158870680	2918		HIC_SCAFFOLD_2	65165342	65166857	205		HIC_SCAFFOLD_4	89084437	89085870	3054		HIC_SCAFFOLD_1	244897693	244898117	225
HIC_SCAFFOLD_1	122329543	122333270	3557		HIC_SCAFFOLD_1	158868845	158870680	2918		HIC_SCAFFOLD_2	65366623	65368313	2071		HIC_SCAFFOLD_4	89084437	89085870	3054		HIC_SCAFFOLD_1	245148151	245148490	3303
HIC_SCAFFOLD_1	122329543	122333270	3557		HIC_SCAFFOLD_1	158872691	158874532	797		HIC_SCAFFOLD_2	65434291	65435289	1368		HIC_SCAFFOLD_4	89084437	89085870	3054		HIC_SCAFFOLD_1	245155890	245156448	3364
HIC_SCAFFOLD_1	122407173	122407631	283		HIC_SCAFFOLD_1	158872691	158874532	797		HIC_SCAFFOLD_2	66142180	66144175	1338		HIC_SCAFFOLD_4	89105754	89107083	2674		HIC_SCAFFOLD_1	245832338	245832817	308
HIC_SCAFFOLD_1	122630226	122631422	658		HIC_SCAFFOLD_1	158893182	158897094	803		HIC_SCAFFOLD_2	66161463	66163912	1165		HIC_SCAFFOLD_4	89107551	89109411	1749		HIC_SCAFFOLD_1	245839065	245842451	2642
HIC_SCAFFOLD_1	122645321	122646796	1656		HIC_SCAFFOLD_1	158893182	158897094	803		HIC_SCAFFOLD_2	69459814	69460439	627		HIC_SCAFFOLD_4	89115186	89117060	4374		HIC_SCAFFOLD_1	245842689	245847865	1438
HIC_SCAFFOLD_1	123478954	123481208	2224		HIC_SCAFFOLD_1	158897383	158900000	1344		HIC_SCAFFOLD_2	69472294	69472835	610		HIC_SCAFFOLD_4	89121940	89122654	1109		HIC_SCAFFOLD_1	245851619	245852804	432
HIC_SCAFFOLD_1	123478954	123480000	2224		HIC_SCAFFOLD_1	158900001	158900074	1344		HIC_SCAFFOLD_2	69508957	69510083	232		HIC_SCAFFOLD_4	89122732	89123429	614		HIC_SCAFFOLD_1	245851619	245852804	432
HIC_SCAFFOLD_1	123615175	123617224	1030		HIC_SCAFFOLD_1	158897383	158900000	1344		HIC_SCAFFOLD_2	69515977	69517128	1111		HIC_SCAFFOLD_4	94193592	94194166	159		HIC_SCAFFOLD_1	245852969	245853816	468
HIC_SCAFFOLD_1	123642865	123642992	454		HIC_SCAFFOLD_1	158900001	158900074	1344		HIC_SCAFFOLD_2	69531274	69532635	1293		HIC_SCAFFOLD_4	99060000	99060005	1348		HIC_SCAFFOLD_1	245852969	245853816	468
HIC_SCAFFOLD_1	123660498	123661357	566		HIC_SCAFFOLD_1	158909801	158911650	1517		HIC_SCAFFOLD_2	69793847	69794132	1794		HIC_SCAFFOLD_4	99072188	99073518	593		HIC_SCAFFOLD_1	245854239	245854843	282
HIC_SCAFFOLD_1	123784431	123784825	939		HIC_SCAFFOLD_1	158909801	158911650	1517		HIC_SCAFFOLD_2	69805322	69806558	601		HIC_SCAFFOLD_4	99074449	99075127	151		HIC_SCAFFOLD_1	245854239	245854843	282
HIC_SCAFFOLD_1	124067519	124068112	448		HIC_SCAFFOLD_1	158913027	158917020	2908		HIC_SCAFFOLD_2	69914026	69915059	786		HIC_SCAFFOLD_4	99075598	99078744	1429		HIC_SCAFFOLD_1	245855148	245858672	3626
HIC_SCAFFOLD_1	124521901	124522418	1339		HIC_SCAFFOLD_1	158913027	158917020	2908		HIC_SCAFFOLD_2	70179374	70179851	5309		HIC_SCAFFOLD_4	102155000	102155317	1505		HIC_SCAFFOLD_1	245855148	245858672	3626
HIC_SCAFFOLD_1	124540702	124541179	280		HIC_SCAFFOLD_1	158962981	158963389	1233		HIC_SCAFFOLD_2	70179374	70179851	5309		HIC_SCAFFOLD_4	102155613	102156538	275		HIC_SCAFFOLD_1	245859893	245860657	3626
HIC_SCAFFOLD_1	124541460	124541968	235		HIC_SCAFFOLD_1	158963876	158964720	1233		HIC_SCAFFOLD_2	70179972	70181250	5309		HIC_SCAFFOLD_4	102159336	102160352	509		HIC_SCAFFOLD_1	245859893	245860657	3626
HIC_SCAFFOLD_1	124778410	124779932	991		HIC_SCAFFOLD_1	159049201	159049880	276		HIC_SCAFFOLD_2	70179972	70181250	5309		HIC_SCAFFOLD_4	102160589	102161127	302		HIC_SCAFFOLD_1	245861044	245862083	419
HIC_SCAFFOLD_1	124794512	124795560	386		HIC_SCAFFOLD_1	159050682	159051739	671		HIC_SCAFFOLD_2	70181647	70182415	5309		HIC_SCAFFOLD_4	102165816	102166470	173		HIC_SCAFFOLD_1	245861044	245862083	419
HIC_SCAFFOLD_1	124794512	124795560	386		HIC_SCAFFOLD_1	160739537	160740000	1283		HIC_SCAFFOLD_2	70181647	70182415	5309		HIC_SCAFFOLD_4	102167138	102167651	70		HIC_SCAFFOLD_1	245862616	245863354	213
HIC_SCAFFOLD_1	124856734	124865688	5283		HIC_SCAFFOLD_1	160739537	160741968	1283		HIC_SCAFFOLD_2	70262006	70263181	1244		HIC_SCAFFOLD_4	102173739	102174126	244		HIC_SCAFFOLD_1	245862616	245863354	213
HIC_SCAFFOLD_1	124856734	124865688	5283		HIC_SCAFFOLD_1	160742396	160745188	1145		HIC_SCAFFOLD_2	70304675	70305963	452		HIC_SCAFFOLD_4	104904628	104906897	3427		HIC_SCAFFOLD_1	245863646	245864639	318
HIC_SCAFFOLD_1	124867101	124870185	4051		HIC_SCAFFOLD_1	160761253	160762549	1109		HIC_SCAFFOLD_2	70803582	70805120	1452		HIC_SCAFFOLD_4	105063586	105064982	2784		HIC_SCAFFOLD_1	245863646	245864639	318
HIC_SCAFFOLD_1	124867101	124870185	4051		HIC_SCAFFOLD_1	160762888	160763497	180		HIC_SCAFFOLD_2	70843567	70844398	762		HIC_SCAFFOLD_4	105063586	105064982	2784		HIC_SCAFFOLD_1	245868548	245869818	600
HIC_SCAFFOLD_1	125056811	125057553	320		HIC_SCAFFOLD_1	161005056	161006232	1328		HIC_SCAFFOLD_2	71428249	71429082	792		HIC_SCAFFOLD_4	105066928	105069859	2926		HIC_SCAFFOLD_1	245868548	245869818	600
HIC_SCAFFOLD_1	125056811	125057553	320		HIC_SCAFFOLD_1	161476451	161477070	202		HIC_SCAFFOLD_2	71440199	71441609	942		HIC_SCAFFOLD_4	105066928	105069859	2926		HIC_SCAFFOLD_1	245872380	245874064	660
HIC_SCAFFOLD_1	127162138	127162630	1311		HIC_SCAFFOLD_1	161476451	161477070	202		HIC_SCAFFOLD_2	71458422	71459176	1133		HIC_SCAFFOLD_4	105129002	105131354	375		HIC_SCAFFOLD_1	245946128	245947283	1002
HIC_SCAFFOLD_1	127162138	127162630	1311		HIC_SCAFFOLD_1	161480453	161482834	1444		HIC_SCAFFOLD_2	71459504	71460281	1133		HIC_SCAFFOLD_4	105129002	105131354	375		HIC_SCAFFOLD_1	245954169	245955092	399
HIC_SCAFFOLD_1	127162138	127162630	1311		HIC_SCAFFOLD_1	161480453	161482834	1444		HIC_SCAFFOLD_2	71481336	71482706	1167		HIC_SCAFFOLD_4	105143602	105144036	236		HIC_SCAFFOLD_1	245956699	245957358	240
HIC_SCAFFOLD_1	127162138	127162630	1311		HIC_SCAFFOLD_1	161495384	161497179	755		HIC_SCAFFOLD_2	71481336	71482706	1167		HIC_SCAFFOLD_4	105148666	105149244	325		HIC_SCAFFOLD_1	245962357	245963675	900
HIC_SCAFFOLD_1	127189890	127190298	1084		HIC_SCAFFOLD_1	161495384	161497179	755		HIC_SCAFFOLD_2	71712122	71712960	709		HIC_SCAFFOLD_4	105149789	105150631	511		HIC_SCAFFOLD_1	245964384	245965027	213
HIC_SCAFFOLD_1	127189890	127190000	1084		HIC_SCAFFOLD_1	161503047	161506229	2777		HIC_SCAFFOLD_2	71749829	71751871	1870		HIC_SCAFFOLD_4	105151609	105152120	292		HIC_SCAFFOLD_1	245975759	245976157	823
HIC_SCAFFOLD_1	127189890	127190298	1084		HIC_SCAFFOLD_1	161503047	161506229	2777		HIC_SCAFFOLD_2	71770542	71771179	4553		HIC_SCAFFOLD_4	105166095	105166751	344		HIC_SCAFFOLD_1	246070276	246075895	4569
HIC_SCAFFOLD_1	127189890	127190298	1084		HIC_SCAFFOLD_1	161503047	161506229	2777		HIC_SCAFFOLD_2	71770542	71771179	4553		HIC_SCAFFOLD_4	106540784	106541530	1116		HIC_SCAFFOLD_1	247284598	247287324	742
HIC_SCAFFOLD_1	127190747	127191469	239		HIC_SCAFFOLD_1	161533691	161534045	1842		HIC_SCAFFOLD_2	71773299	71774700	3681		HIC_SCAFFOLD_4	106540784	106541530	1116		HIC_SCAFFOLD_1	247293450	247295704	4350
HIC_SCAFFOLD_1	127190747	127191469	239		HIC_SCAFFOLD_1	161540722	161541252	1462		HIC_SCAFFOLD_2	71773299	71774700	3681		HIC_SCAFFOLD_4	106541697	106543702	498		HIC_SCAFFOLD_1	251860788	251863317	1000
HIC_SCAFFOLD_1	127190747	127191469	239		HIC_SCAFFOLD_1	161559232	161560082	643		HIC_SCAFFOLD_2	71858878	71859253	921		HIC_SCAFFOLD_4	106541697	106543702	498		HIC_SCAFFOLD_1	251900769	251902696	1151
HIC_SCAFFOLD_1	127196669	127198004	1221		HIC_SCAFFOLD_1	161559232	161560082	643		HIC_SCAFFOLD_2	72017462	72019437	781		HIC_SCAFFOLD_4	106544732	106552144	3363		HIC_SCAFFOLD_1	252283030	252285388	562
HIC_SCAFFOLD_1	127196669	127198004	1221		HIC_SCAFFOLD_1	162101493	162101559	511		HIC_SCAFFOLD_2	72017462	72019437	781		HIC_SCAFFOLD_4	106544732	106552144	3363		HIC_SCAFFOLD_1	252289458	252296144	10119
HIC_SCAFFOLD_1	127196669	127198004	1221		HIC_SCAFFOLD_1	162111313	162112243	975		HIC_SCAFFOLD_2	72241968	72242522	726		HIC_SCAFFOLD_4	106555307	106556474	516		HIC_SCAFFOLD_1	256575000	256575651	1099
HIC_SCAFFOLD_1	127198632	127199999	880		HIC_SCAFFOLD_1	162299507	162300000	1048		HIC_SCAFFOLD_2	72344687	72345594	522		HIC_SCAFFOLD_4	106555307	106556474	516		HIC_SCAFFOLD_1	256576680	256577879	511
HIC_SCAFFOLD_1	127198632	127199999	880		HIC_SCAFFOLD_1	162300001	162301340	1048		HIC_SCAFFOLD_2	72361750	72362273	478		HIC_SCAFFOLD_4	106563939	106564037	213		HIC_SCAFFOLD_1	256580191	256585007	2771
HIC_SCAFFOLD_1	127198632	127199999	880		HIC_SCAFFOLD_1	162314745	162316630	988		HIC_SCAFFOLD_2	72394490	72394824	751		HIC_SCAFFOLD_4	106563939	106564037	213		HIC_SCAFFOLD_1	257231747	257236004	2819
HIC_SCAFFOLD_1	127205551	127209911	4139		HIC_SCAFFOLD_1	162557399	162558612	867		HIC_SCAFFOLD_2	72395267	72396001	751		HIC_SCAFFOLD_4	107834735	107835717	2017		HIC_SCAFFOLD_1	260241939	260243765	762
HIC_SCAFFOLD_1	127210241	127210895	179		HIC_SCAFFOLD_1	162557399	162558612	867		HIC_SCAFFOLD_2	72428307	72429231	833		HIC_SCAFFOLD_4	107845327	107846966	595		HIC_SCAFFOLD_1	260244084	260246355	1200
HIC_SCAFFOLD_1	127216978	127219225	2146		HIC_SCAFFOLD_1	162576312	162581051	4484		HIC_SCAFFOLD_2	72523186	72524155	941		HIC_SCAFFOLD_4	107850672	107851493	686		HIC_SCAFFOLD_1	260271610	260275657	4004
HIC_SCAFFOLD_1	127972047	127975240	5714		HIC_SCAFFOLD_1	162576312	162581051	4484		HIC_SCAFFOLD_2	72555313	72556341	1335		HIC_SCAFFOLD_4	109448870	109449476	393		HIC_SCAFFOLD_2	15914786	15915125	3888
HIC_SCAFFOLD_1	127972047	127975240	5714		HIC_SCAFFOLD_1	162611300	162612579	377		HIC_SCAFFOLD_2	72576137	72577129	917		HIC_SCAFFOLD_4	114809911	114811497	1011		HIC_SCAFFOLD_2	26254562	26255148	326
HIC_SCAFFOLD_1	130275000	130276224	1105		HIC_SCAFFOLD_1	162611300	162612579	377		HIC_SCAFFOLD_2	72579111	72580323	991		HIC_SCAFFOLD_4	114809911	114811497	1011		HIC_SCAFFOLD_2	41967800	41979071	25448
HIC_SCAFFOLD_1	130275000	130276450	1105		HIC_SCAFFOLD_1	162611300	162612579	377		HIC_SCAFFOLD_2	73022313	73022435	770		HIC_SCAFFOLD_4	114820484	114821080	279		HIC_SCAFFOLD_2	42075000	42083227	12485
HIC_SCAFFOLD_1	130277658	130280966	1566		HIC_SCAFFOLD_1	162631392	162634696	4155		HIC_SCAFFOLD_2	73023139	73023571	770		HIC_SCAFFOLD_4	126008131	126008636	244		HIC_SCAFFOLD_2	42083480	42083949	13565
HIC_SCAFFOLD_1	130291666	130292470	509		HIC_SCAFFOLD_1	162631392	162634696	4155		HIC_SCAFFOLD_2	73035829	73036678	574		HIC_SCAFFOLD_4	134676808	134677644	652		HIC_SCAFFOLD_2	42086931	42087861	13565
HIC_SCAFFOLD_1	130292963	130293525	214		HIC_SCAFFOLD_1	162752924	162753245	809		HIC_SCAFFOLD_2	74439648	74441359	717		HIC_SCAFFOLD_4	134680181	134681612	531		HIC_SCAFFOLD_2	44001679	44002761	615
HIC_SCAFFOLD_1	130303985	130304157	253		HIC_SCAFFOLD_1	163270928	163271962	765		HIC_SCAFFOLD_2	74760946	74761590	543		HIC_SCAFFOLD_4	134689576	134690005	300		HIC_SCAFFOLD_2	44005170	44006873	340
HIC_SCAFFOLD_1	130344184	130347756	2046		HIC_SCAFFOLD_1	163272027	163272970	372		HIC_SCAFFOLD_2	77778770	77782286	1458		HIC_SCAFFOLD_4	134694241	134694726	452		HIC_SCAFFOLD_2	44007348	44008439	371
HIC_SCAFFOLD_1	130344184	130347756	2046		HIC_SCAFFOLD_1	163284602	163286174	968		HIC_SCAFFOLD_2	77795561	77798266	2650		HIC_SCAFFOLD_4	134695662	134696316	286		HIC_SCAFFOLD_2	44946292	44948191	3819
HIC_SCAFFOLD_1	130366679	130367482	226		HIC_SCAFFOLD_1	163284602	163286174	968		HIC_SCAFFOLD_2	78117721	78118935	1551		HIC_SCAFFOLD_4	146915055	146916267	452		HIC_SCAFFOLD_2	45972215	45972750	254
HIC_SCAFFOLD_1	130366679	130367482	226		HIC_SCAFFOLD_1	163315529	163316706	591		HIC_SCAFFOLD_2	78680175	78681078	392		HIC_SCAFFOLD_4	146916621	146917163	135		HIC_SCAFFOLD_2	45972215	45972750	254
HIC_SCAFFOLD_1	130379709	130380174	217		HIC_SCAFFOLD_1	163315529	163316706	591		HIC_SCAFFOLD_2	78940772	78941120	3981		HIC_SCAFFOLD_4	147295536	147296653	293		HIC_SCAFFOLD_2	49816554	49816968	2257
HIC_SCAFFOLD_1	130379709	130380174	217		HIC_SCAFFOLD_1	163511751	163513626	1102		HIC_SCAFFOLD_2	79049777	79050155	1008		HIC_SCAFFOLD_4	147295536	147296653	293		HIC_SCAFFOLD_2	52163062	52163553	221
HIC_SCAFFOLD_1	130409353	130414594	2956		HIC_SCAFFOLD_1	163520235	163520607	223		HIC_SCAFFOLD_2	82078407	82079341	606		HIC_SCAFFOLD_4	147295536	147296653	293		HIC_SCAFFOLD_2	54520292	54521039	2456
HIC_SCAFFOLD_1	130418292	130420211	1146		HIC_SCAFFOLD_1	163569504	163570221	285		HIC_SCAFFOLD_2	82093663	82094347	340		HIC_SCAFFOLD_4	147298063	147298907	278		HIC_SCAFFOLD_2	58358568	58360055	525
HIC_SCAFFOLD_1	130446122	130446641	806		HIC_SCAFFOLD_1	163571781	163573025	1141		HIC_SCAFFOLD_2	85412959	85414653	855		HIC_SCAFFOLD_4	147298063	147298907	278		HIC_SCAFFOLD_2	58362961	58364103	638
HIC_SCAFFOLD_1	132461104	132463326	2037		HIC_SCAFFOLD_1	164039158	164040191	937		HIC_SCAFFOLD_2	85412959	85414653	855		HIC_SCAFFOLD_4	147298063	147298907	278		HIC_SCAFFOLD_2	58385983	58386752	337
HIC_SCAFFOLD_1	132474878	132476321	964		HIC_SCAFFOLD_1	164907021	164907346	634		HIC_SCAFFOLD_2	85506509	85507100	691		HIC_SCAFFOLD_4	147713028	147714990	1060		HIC_SCAFFOLD_2	66074743	66076171	2357
HIC_SCAFFOLD_1	132475000	132476321	964		HIC_SCAFFOLD_1	164913771	164915832	694		HIC_SCAFFOLD_2	85506509	85507100	691		HIC_SCAFFOLD_4	147715635	147716941	502		HIC_SCAFFOLD_2	67353595	67357476	2355
HIC_SCAFFOLD_1	132476770	132477374	265		HIC_SCAFFOLD_1	164923816	164924656	1207		HIC_SCAFFOLD_2	85506509	85507100	691		HIC_SCAFFOLD_4	147717260	147719149	377		HIC_SCAFFOLD_2	67467553	67468115	1424
HIC_SCAFFOLD_1	132476770	132477374	265		HIC_SCAFFOLD_1	169516364	169517372	1084		HIC_SCAFFOLD_2	94825000	94825219	931		HIC_SCAFFOLD_4	148849946	148850590	247		HIC_SCAFFOLD_2	67785988	67786483	200
HIC_SCAFFOLD_1	132499514	132500000	589		HIC_SCAFFOLD_1	169942859	169943847	854		HIC_SCAFFOLD_2	94854985	94855000	1320		HIC_SCAFFOLD_4	148849946	148850590	247		HIC_SCAFFOLD_2	67785988	67786483	200
HIC_SCAFFOLD_1	132499514	132500000	589		HIC_SCAFFOLD_1	169993749	169994109	1046		HIC_SCAFFOLD_2	96484986	96486239	1068		HIC_SCAFFOLD_5	18483672	18485477	2198		HIC_SCAFFOLD_2	72700001	72701145	999
HIC_SCAFFOLD_1	132500001	132500835	589		HIC_SCAFFOLD_1	170453636	170454323	1371		HIC_SCAFFOLD_2	96489486	96492117	1528		HIC_SCAFFOLD_5	18483672	18485477	2198		HIC_SCAFFOLD_2	72706718	72707505	383
HIC_SCAFFOLD_1	132500001	132500835	589		HIC_SCAFFOLD_1	173053259	173054029	1094		HIC_SCAFFOLD_2	96556356	96558924	1923		HIC_SCAFFOLD_5	18483672	18485477	2198		HIC_SCAFFOLD_2	73735199	73736998	1943
HIC_SCAFFOLD_1	132763414	132764477	168		HIC_SCAFFOLD_1	173054075	173054447	1094		HIC_SCAFFOLD_2	96559224	96561644	1318		HIC_SCAFFOLD_5	18505611	18505945	874		HIC_SCAFFOLD_2	73735199	73736998	1943
HIC_SCAFFOLD_1	132764934	132765702	219		HIC_SCAFFOLD_1	173224128	173225536	796		HIC_SCAFFOLD_2	96572308	96572653	117		HIC_SCAFFOLD_5	18505611	18505945	874		HIC_SCAFFOLD_2	73752444	73752946	264
HIC_SCAFFOLD_1	132765823	132767267	913		HIC_SCAFFOLD_1	173243429	173245765	291		HIC_SCAFFOLD_2	96575789	96578354	1087		HIC_SCAFFOLD_5	18505611	18505945	874		HIC_SCAFFOLD_2	73752444	73752946	264
HIC_SCAFFOLD_1	132777461	132779015	1607		HIC_SCAFFOLD_1	173245000	173245765	291		HIC_SCAFFOLD_2	96596813	96597747	307		HIC_SCAFFOLD_5	18505611	18505945	874		HIC_SCAFFOLD_2	74842543	74843184	11199
HIC_SCAFFOLD_1	132899251	132900000	885		HIC_SCAFFOLD_1	173250667	173252866	1034		HIC_SCAFFOLD_2	96598261	96599632	838		HIC_SCAFFOLD_5	27548062	27548819	1179		HIC_SCAFFOLD_2	74844106	74846505	11199
HIC_SCAFFOLD_1	132900001	132900905	885		HIC_SCAFFOLD_1	173250667	173252866	1034		HIC_SCAFFOLD_2	96603030	96604180	913		HIC_SCAFFOLD_5	39628469	39636917	7216		HIC_SCAFFOLD_2	74846862	74847499	139
HIC_SCAFFOLD_1	134229210	134229996	1369		HIC_SCAFFOLD_1	173370994	173373120	918		HIC_SCAFFOLD_2	96604831	96606148	1045		HIC_SCAFFOLD_5	39637757	39640323	960		HIC_SCAFFOLD_2	74849367	74856387	3305
HIC_SCAFFOLD_1	134246499	134247729	898		HIC_SCAFFOLD_1	173375775	173377725	1049		HIC_SCAFFOLD_2	99612961	99613756	327		HIC_SCAFFOLD_5	39640539	39641129	282		HIC_SCAFFOLD_2	83666909	83667341	2351
HIC_SCAFFOLD_1	134401020	134401690	254		HIC_SCAFFOLD_1	173378377	173379001	338		HIC_SCAFFOLD_2	99613993	99617675	1869		HIC_SCAFFOLD_5	39648213	39648775	116		HIC_SCAFFOLD_2	94679134	94679527	2706
HIC_SCAFFOLD_1	134421733	134422781	675		HIC_SCAFFOLD_1	173379561	173381584	1298		HIC_SCAFFOLD_2	99618087	99618778	351		HIC_SCAFFOLD_5	40733941	40740041	3765		HIC_SCAFFOLD_2	94701762	94703541	753
HIC_SCAFFOLD_1	135118329	135118991	292		HIC_SCAFFOLD_1	173387302	173388062	988		HIC_SCAFFOLD_2	99619102	99620953	1099		HIC_SCAFFOLD_5	40740869	40741356	220		HIC_SCAFFOLD_2	97488300	97489342	505
HIC_SCAFFOLD_1	135119392	135119920	153		HIC_SCAFFOLD_1	174004142	174004579	522		HIC_SCAFFOLD_2	99621134	99624683	1602		HIC_SCAFFOLD_5	40741843	40742264	244		HIC_SCAFFOLD_2	115035706	115036861	2681
HIC_SCAFFOLD_1	135137245	135142102	2741		HIC_SCAFFOLD_1	174029784	174029977	1471		HIC_SCAFFOLD_2	99625319	99626456	595		HIC_SCAFFOLD_5	49430484	49430721	943		HIC_SCAFFOLD_2	115500001	115500032	796
HIC_SCAFFOLD_1	135149132	135151460	603		HIC_SCAFFOLD_1	174031047	174031754	228		HIC_SCAFFOLD_2	100031285	100032972	1533		HIC_SCAFFOLD_5	49430484	49430721	943		HIC_SCAFFOLD_2	115498915	115500000	796
HIC_SCAFFOLD_1	135152372	135153049	321		HIC_SCAFFOLD_1	174038138	174040101	1036		HIC_SCAFFOLD_2	100078584	100082127	2028		HIC_SCAFFOLD_5	49524115	49525763	726		HIC_SCAFFOLD_2	116814469	116814859	1675
HIC_SCAFFOLD_1	135153838	135156713	2595		HIC_SCAFFOLD_1	174045962	174048596	1420		HIC_SCAFFOLD_2	100085640	100087229	1621		HIC_SCAFFOLD_5	49525000	49525763	726		HIC_SCAFFOLD_2	117224977	117225632	2699
HIC_SCAFFOLD_1	136010000	136010224	668		HIC_SCAFFOLD_1	174061538	174062245	410		HIC_SCAFFOLD_2	100118572	100118721	1342		HIC_SCAFFOLD_5	59324707	59325109	109		HIC_SCAFFOLD_2	123496137	123496506	1937
HIC_SCAFFOLD_1	136339540	136340963	355		HIC_SCAFFOLD_1	174081823	174084020	1222		HIC_SCAFFOLD_2	100118572	100118721	1342		HIC_SCAFFOLD_5	59329426	59331315	5495		HIC_SCAFFOLD_2	123496781	123497664	363
HIC_SCAFFOLD_1	136344368	136345257	287		HIC_SCAFFOLD_1	174089878	174092473	1304		HIC_SCAFFOLD_2	100121427	100125000	4858		HIC_SCAFFOLD_5	59336553	59336838	5495		HIC_SCAFFOLD_2	128062251	128062809	848
HIC_SCAFFOLD_1	136381981	136383076	1106		HIC_SCAFFOLD_1	174300646	174301328	731		HIC_SCAFFOLD_2	100121427	100129618	4858		HIC_SCAFFOLD_5	62713391	62714425	873		HIC_SCAFFOLD_2	128066562	128068016	618
HIC_SCAFFOLD_1	136381981	136383076	1106		HIC_SCAFFOLD_1	174681735	174684186	1694		HIC_SCAFFOLD_2	100135088	100136236	1408		HIC_SCAFFOLD_5	70467829	70468435	6006		HIC_SCAFFOLD_2	128097696	128100000	1762
HIC_SCAFFOLD_1	136530957	136532403	504		HIC_SCAFFOLD_1	174710000	174710056	2240		HIC_SCAFFOLD_2	100798567	100800000	1525		HIC_SCAFFOLD_5	70469847	70470927	6006		HIC_SCAFFOLD_2	128100001	128101397	1762
HIC_SCAFFOLD_1	136538891	136539301	234		HIC_SCAFFOLD_1	174712711	174714089	376		HIC_SCAFFOLD_2	101200001	101203064	3480		HIC_SCAFFOLD_5	72586750	72588148	2313		HIC_SCAFFOLD_2	128104010	128105981	697
HIC_SCAFFOLD_1	136540796	136541674	668		HIC_SCAFFOLD_1	174744583	174745846	337		HIC_SCAFFOLD_2	101200001	101203064	3480		HIC_SCAFFOLD_5	105194461	105196234	632		HIC_SCAFFOLD_2	128110215	128111098	404
HIC_SCAFFOLD_1	136540796	136541674	668		HIC_SCAFFOLD_1	174755426	174756211	197		HIC_SCAFFOLD_2	101197675	101200000	3480		HIC_SCAFFOLD_5	105196598	105198044	1655		HIC_SCAFFOLD_2	131181753	131183037	2009
HIC_SCAFFOLD_1	136553465	136554265	657		HIC_SCAFFOLD_1	174757602	174760000	2893		HIC_SCAFFOLD_2	101197675	101200000	3480		HIC_SCAFFOLD_5	117466457	117466991	1078		HIC_SCAFFOLD_2	146372033	146372360	12782
HIC_SCAFFOLD_1	136553465	136554265	657		HIC_SCAFFOLD_1	178655767	178656582	623		HIC_SCAFFOLD_2	101298377	101299133	3754		HIC_SCAFFOLD_5	119601613	119603171	847		HIC_SCAFFOLD_2	146373160	146373559	12782
HIC_SCAFFOLD_1	136554537	136555376	237		HIC_SCAFFOLD_1	179621129	179622804	915		HIC_SCAFFOLD_2	101298377	101299133	3754		HIC_SCAFFOLD_5	119603683	119607508	2903		HIC_SCAFFOLD_2	146378948	146379245	12782
HIC_SCAFFOLD_1	136554537	136555376	237		HIC_SCAFFOLD_1	179631962	179632751	870		HIC_SCAFFOLD_2	101997102	101999139	1387		HIC_SCAFFOLD_5	120189585	120190042	333		HIC_SCAFFOLD_2	146380455	146380929	12782
HIC_SCAFFOLD_1	136559906	136562190	1087		HIC_SCAFFOLD_1	180721172	180722413	3887		HIC_SCAFFOLD_2	102002659	102006973	2403		HIC_SCAFFOLD_5	124891767	124892478	1319		HIC_SCAFFOLD_2	147780347	147781529	493
HIC_SCAFFOLD_1	136559906	136562190	1087		HIC_SCAFFOLD_1	180830776	180832017	1155		HIC_SCAFFOLD_2	110685727	110689741	5085		HIC_SCAFFOLD_5	126012924	126013841	906		HIC_SCAFFOLD_2	148159368	148160733	891
HIC_SCAFFOLD_1	136562469	136563147	300		HIC_SCAFFOLD_1	180830776	180832017	1155		HIC_SCAFFOLD_2	110706797	110710714	1072		HIC_SCAFFOLD_6	853159	853701	374		HIC_SCAFFOLD_2	150455496	150456476	467
HIC_SCAFFOLD_1	136562469	136563147	300		HIC_SCAFFOLD_1	181958121	181958486	795		HIC_SCAFFOLD_2	110721457	110722338	366		HIC_SCAFFOLD_6	12829787	12830000	564		HIC_SCAFFOLD_2	150456929	150457758	530
HIC_SCAFFOLD_1	136567522	136568027	136		HIC_SCAFFOLD_1	183322417	183323592	1532		HIC_SCAFFOLD_2	123983205	123983502	1191		HIC_SCAFFOLD_6	25497118	25497694	156		HIC_SCAFFOLD_2	150470948	150471965	322
HIC_SCAFFOLD_1	136567522	136568027	136		HIC_SCAFFOLD_1	183323955	183325314	1532		HIC_SCAFFOLD_2	124312516	124313597	1401		HIC_SCAFFOLD_6	27187341	27187659	4144		HIC_SCAFFOLD_2	158419186	158419851	216
HIC_SCAFFOLD_1	136568354	136569915	957		HIC_SCAFFOLD_1	185269851	185270755	1114		HIC_SCAFFOLD_2	124312516	124313597	1401		HIC_SCAFFOLD_6	31169229	31170844	2148		HIC_SCAFFOLD_2	180094767	180095725	380
HIC_SCAFFOLD_1	136568354	136569915	957		HIC_SCAFFOLD_1	186417358	186418151	2133		HIC_SCAFFOLD_2	124410216	124414550	1483		HIC_SCAFFOLD_6	31171159	31172597	852		HIC_SCAFFOLD_3	7998332	7998647	4667
HIC_SCAFFOLD_1	136582579	136583930	303		HIC_SCAFFOLD_1	188840054	188840950	485		HIC_SCAFFOLD_2	124421865	124422959	623		HIC_SCAFFOLD_6	31186438	31188716	3001		HIC_SCAFFOLD_3	14188607	14189714	10232
HIC_SCAFFOLD_1	136582579	136583930	303		HIC_SCAFFOLD_1	188841511	188843453	1611		HIC_SCAFFOLD_2	127330000	127334711	8046		HIC_SCAFFOLD_6	31188975	31192783	3669		HIC_SCAFFOLD_3	14295518	14296304	369
HIC_SCAFFOLD_1	136588478	136591629	1719		HIC_SCAFFOLD_1	188860412	188860692	972		HIC_SCAFFOLD_2	131762786	131763145	1182		HIC_SCAFFOLD_6	33246921	33248735	457		HIC_SCAFFOLD_3	16229026	16230409	846
HIC_SCAFFOLD_1	136588478	136591629	1719		HIC_SCAFFOLD_1	188860412	188860692	972		HIC_SCAFFOLD_2	131763917	131766530	1154		HIC_SCAFFOLD_6	35583825	35584409	223		HIC_SCAFFOLD_3	16230963	16231746	545
HIC_SCAFFOLD_1	136592294	136592954	438		HIC_SCAFFOLD_1	189818882	189819896	451		HIC_SCAFFOLD_2	131766802	131768390	690		HIC_SCAFFOLD_6	36308854	36309167	429		HIC_SCAFFOLD_3	16232243	16233396	710
HIC_SCAFFOLD_1	136592294	136592954	438		HIC_SCAFFOLD_1	189823432	189827473	2065		HIC_SCAFFOLD_2	133281362	133282658	551		HIC_SCAFFOLD_6	36337355	36338640	2490		HIC_SCAFFOLD_3	17002176	17003530	15597
HIC_SCAFFOLD_1	136593414	136600000	4334		HIC_SCAFFOLD_1	189828237	189837031	5362		HIC_SCAFFOLD_2	133324518	133326294	292		HIC_SCAFFOLD_6	36339384	36341653	394		HIC_SCAFFOLD_3	17027618	17031479	3561
HIC_SCAFFOLD_1	136593414	136600000	4334		HIC_SCAFFOLD_1	189835286	189835652	5362		HIC_SCAFFOLD_2	134210669	134214160	1070		HIC_SCAFFOLD_6	36341815	36347891	2357		HIC_SCAFFOLD_3	17053095	17054337	23771
HIC_SCAFFOLD_1	139398283	139400000	2304		HIC_SCAFFOLD_1	190110150	190111533	557		HIC_SCAFFOLD_2	134214404	134219218	1891		HIC_SCAFFOLD_6	36348298	36349056	544		HIC_SCAFFOLD_3	18079573	18080878	7951
HIC_SCAFFOLD_1	139400001	139400666	2304		HIC_SCAFFOLD_1	190512494	190513518	1052		HIC_SCAFFOLD_2	134229153	134229717	321		HIC_SCAFFOLD_6	36712261	36713150	220		HIC_SCAFFOLD_3	18691656	18692984	542
[truncated: 15,701 more rows]
